# Supplementary material for: Cancer lineage-specific regulation of YAP responsive elements revealed through large-scale functional epigenomic screens
Source: Nat Commun. 2023 Jul 3;14:3907. doi: 10.1038/s41467-023-39527-w (PMC10317959; doi:10.1038/s41467-023-39527-w)
Supplement: Supplementary file 5 — Supplementary Data 1 [file 41467_2023_39527_MOESM5_ESM.xlsx]

## Sheet: YMCi160K_Library
Chr	Absolute_Summit	Summit_start	Summit_end	FDR_summit	UnionID	YAP-Peak_coordinate_92.1	YAP-Peak_coordinate_OMM1	YAP-Peak_coordinate_H2052	YAP-Peak_coordinate_MSTO_211H	sgRNA_ID	sgRNA_seq	strand	gRNA_start	gRNA_end	D_to_previous	Distance_to_TSS	Category	pool	Closest_TSS_Ensembl	Closest_TSS_GeneName	Annotation
chr1	1375294	1374995	1375595	81.4519	000000041	chr1:1374559-1376024	NA	NA	chr1:1374743-1376203	000000041_127	AGGCAACGCGATTCGCGCGG	-	1375044	1375063	NA	153	Experimental	pool2	ENSG00000175756	AURKAIP1	5' UTR (NM_001127229, exon 1 of 4)
chr1	1375294	1374995	1375595	81.4519	000000041	chr1:1374559-1376024	chr1:1375105-1375881	NA	chr1:1374743-1376203	000000041_162	AATTTGAGCCGCGTCGAGGT	-	1375152	1375171	33	45	Experimental	pool2	ENSG00000175756	AURKAIP1	promoter-TSS (NM_017900)
chr1	1375294	1374995	1375595	81.4519	000000041	chr1:1374559-1376024	chr1:1375105-1375881	chr1:1375207-1375819	chr1:1374743-1376203	000000041_178	GCTGCCGATCGGGGCCGACT	-	1375215	1375234	42	-18	Experimental	pool2	ENSG00000175756	AURKAIP1	promoter-TSS (NM_017900)
chr1	1375294	1374995	1375595	81.4519	000000041	chr1:1374559-1376024	chr1:1375105-1375881	chr1:1375207-1375819	chr1:1374743-1376203	000000041_194	CGCGGCCCCCGATTCTGCAT	+	1375277	1375296	44	-80	Experimental	pool2	ENSG00000175756	AURKAIP1	promoter-TSS (NM_017900)
chr1	1375294	1374995	1375595	81.4519	000000041	chr1:1374559-1376024	chr1:1375105-1375881	chr1:1375207-1375819	chr1:1374743-1376203	000000041_213	GGGACCGTGATTCCACTAAC	-	1375337	1375356	36	-140	Experimental	pool2	ENSG00000175756	AURKAIP1	promoter-TSS (NM_017900)
chr1	1375294	1374995	1375595	81.4519	000000041	chr1:1374559-1376024	chr1:1375105-1375881	chr1:1375207-1375819	chr1:1374743-1376203	000000041_256	CGCACTTCCGTCGGCCCGTT	-	1375497	1375516	22	-300	Experimental	pool2	ENSG00000175756	AURKAIP1	promoter-TSS (NM_017900)
chr1	1567451	1567152	1567752	196.654	000000052	chr1:1566366-1569508	chr1:1566399-1568644	NA	NA	000000052_66	TGTGTAGCTCGGAATATCTA	-	1567323	1567342	30	7530	Experimental	pool1	ENSG00000160075	SSU72	intron (NM_014188, intron 1 of 4)
chr1	2135602	2135303	2135903	70.8761	000000072	chr1:2133017-2136371	chr1:2135313-2135972	NA	NA	000000072_517	TTCCATCCGCATGTAGCGCC	+	2135674	2135693	54	30968	Experimental	pool2	ENSG00000067606	PRKCZ	intron (NR_146911, intron 2 of 15)
chr1	2290868	2290569	2291169	83.333	000000081	NA	NA	chr1:2290609-2291387	chr1:2290323-2291298	000000081_100	GAGTGTTTCGTAAGAGCGGC	-	2290812	2290831	29	61839	Experimental	pool2	ENSG00000269896	LOC100129534	intron (NM_003036, intron 1 of 6)
chr1	3313268	3312969	3313569	89.833	000000102	NA	NA	chr1:3312720-3313750	chr1:3312752-3314988	000000102_35	TCCCAGTTGGCGTTCACACG	+	3313020	3313039	51	-141635	Experimental	pool2	ENSG00000130762	ARHGEF16	intron (NM_022114, intron 3 of 16)
chr1	3313268	3312969	3313569	89.833	000000102	NA	NA	chr1:3312720-3313750	chr1:3312752-3314988	000000102_65	CTCGATGTCTAAGGCTCCGT	-	3313200	3313219	42	-141455	Experimental	pool2	ENSG00000130762	ARHGEF16	intron (NM_022114, intron 3 of 16)
chr1	3313268	3312969	3313569	89.833	000000102	NA	NA	chr1:3312720-3313750	chr1:3312752-3314988	000000102_81	GCGCCGAGCGGTGAGTCAGA	+	3313307	3313326	37	-141348	Experimental	pool2	ENSG00000130762	ARHGEF16	intron (NM_022114, intron 3 of 16)
chr1	3543509	3543210	3543810	412.634	000000114	NA	NA	chr1:3543032-3543850	chr1:3541849-3544177	000000114_335	CGCGTTGCTTGGTCACCCGC	-	3543310	3543329	32	17470	Experimental	pool1	ENSG00000207776	MIR551A	intron (NM_001409, intron 4 of 36)
chr1	3543509	3543210	3543810	412.634	000000114	NA	NA	chr1:3543032-3543850	chr1:3541849-3544177	000000114_412	GCTAGACGGCATCTCGGCCA	-	3543654	3543673	20	17126	Experimental	pool1	ENSG00000207776	MIR551A	intron (NM_001409, intron 4 of 36)
chr1	3543509	3543210	3543810	412.634	000000114	NA	NA	chr1:3543032-3543850	chr1:3541849-3544177	000000114_444	TCGACCCGTATCCCTTCAGG	-	3543787	3543806	35	16993	Experimental	pool1	ENSG00000207776	MIR551A	intron (NM_001409, intron 4 of 36)
chr1	5917768	5917469	5918069	49.0356	000000131	chr1:5915475-5918921	chr1:5917468-5918036	NA	NA	000000131_313	CCGGGTTAGAAGTAGCCACG	-	5917820	5917839	30	-55089	Experimental	pool2	ENSG00000264101	MIR4689	intron (NR_111987, intron 11 of 32)
chr1	5917768	5917469	5918069	49.0356	000000131	chr1:5915475-5918921	chr1:5917468-5918036	NA	NA	000000131_346	CGCTGCGTGCGCATTGCAGT	-	5917992	5918011	24	-55261	Experimental	pool2	ENSG00000264101	MIR4689	intron (NR_111987, intron 11 of 32)
chr1	6026283	6025984	6026584	57.3151	000000137	chr1:6025182-6028628	chr1:6026002-6026578	NA	chr1:6025143-6026831	000000137_269	ATCCTAGACAACGGGATCCC	-	6026463	6026482	46	140	Experimental	pool2	ENSG00000069424	KCNAB2	intron (NM_172130, intron 1 of 14)
chr1	6026283	6025984	6026584	57.3151	000000137	chr1:6025182-6028628	chr1:6026002-6026578	NA	chr1:6025143-6026831	000000137_284	TTAGGTCCCCCGTAATGTCC	+	6026530	6026549	49	207	Experimental	pool2	ENSG00000069424	KCNAB2	intron (NM_172130, intron 1 of 14)
chr1	6026283	6025984	6026584	57.3151	000000137	chr1:6025182-6028628	NA	NA	chr1:6025143-6026831	000000137_298	AATCCCTAGGCGGGCATGCG	-	6026584	6026603	30	261	Experimental	pool2	ENSG00000069424	KCNAB2	intron (NM_172130, intron 1 of 14)
chr1	6206039	6205740	6206340	63.8523	000000141	NA	NA	chr1:6204478-6206493	chr1:6204948-6207527	000000141_255	GCCGTCCAGCGCTCTTAGTG	-	6206234	6206253	23	125	Experimental	pool2	ENSG00000158286	RNF207	promoter-TSS (NR_125997)
chr1	6206039	6205740	6206340	63.8523	000000141	NA	NA	chr1:6204478-6206493	chr1:6204948-6207527	000000141_269	CGGCCCAGCGGGTAGGTACA	+	6206292	6206311	40	183	Experimental	pool2	ENSG00000158286	RNF207	promoter-TSS (NR_125997)
chr1	8005288	8004989	8005589	108.809	000000225	NA	chr1:8004407-8005586	chr1:8004538-8005985	chr1:8004470-8005955	000000225_129	GTGAGACAGCGTTTTTAGCG	+	8005436	8005455	47	20863	Experimental	pool1	ENSG00000116285	ERRFI1	Intergenic
chr1	8096724	8096425	8097025	334.372	000000240	NA	NA	chr1:8095595-8097172	chr1:8094117-8098588	000000240_225	CGGCCTGCCGATAAAGAGCG	-	8096445	8096464	NA	-70146	Experimental	pool1	ENSG00000116285	ERRFI1	Intergenic
chr1	8097590	8097291	8097891	131.204	000000240	NA	NA	NA	chr1:8094117-8098588	000000240_286	TCGGTAGACTTCCATGCACG	+	8097328	8097347	303	-71029	Experimental	pool1	ENSG00000116285	ERRFI1	Intergenic
chr1	8212128	8211829	8212429	277.42	000000252	NA	NA	chr1:8211551-8212431	chr1:8211160-8212982	000000252_162	GCGCATAGAACACATATACG	-	8212363	8212382	31	3701	Experimental	pool1	ENSG00000227634	LINC01714	intron (NR_125998, intron 2 of 3)
chr1	8343595	8343296	8343896	113.66	000000258	chr1:8343358-8344024	NA	chr1:8342901-8344067	chr1:8343119-8344243	000000258_153	CGTGTCAGCGAGACACGCCG	-	8343709	8343728	22	25634	Experimental	pool1	ENSG00000162426	SLC45A1	intron (NM_001080397, intron 8 of 8)
chr1	9444154	9443855	9444455	220.035	000000340	chr1:9441333-9444967	chr1:9443758-9444557	NA	NA	000000340_299	GAAGCAGTCGGGCCCGAACA	+	9444038	9444057	49	-15052	Experimental	pool1	ENSG00000284693	LINC02606	Intergenic
chr1	9444154	9443855	9444455	220.035	000000340	chr1:9441333-9444967	chr1:9443758-9444557	NA	NA	000000340_316	GACGGTGTATACTGCTGACC	+	9444213	9444232	55	-15227	Experimental	pool1	ENSG00000284693	LINC02606	Intergenic
chr1	9449356	9449057	9449657	53.1506	000000341	chr1:9448190-9450225	chr1:9448510-9449844	NA	NA	000000341_145	GTTCCAAACTACGTATCGGC	+	9449230	9449249	38	-20244	Experimental	pool2	ENSG00000284693	LINC02606	Intergenic
chr1	10510762	10510463	10511063	70.6256	000000408	NA	NA	chr1:10510306-10511456	chr1:10509968-10512167	000000408_118	CTATCGGTGCACCACAGCTA	-	10511044	10511063	28	36104	Experimental	pool2	ENSG00000142655	PEX14	intron (NM_004565, intron 2 of 8)
chr1	11805874	11805575	11806175	60.8425	000000449	chr1:11805020-11807499	NA	NA	chr1:11803436-11807837	000000449_504	AGTTACACTAATCCCGCGAA	+	11805718	11805737	34	-368	Experimental	pool2	ENSG00000011021	CLCN6	promoter-TSS (NR_046428)
chr1	11805874	11805575	11806175	60.8425	000000449	chr1:11805020-11807499	chr1:11805818-11806525	NA	chr1:11803436-11807837	000000449_534	GCCGGCAAACAACCTCCCGG	-	11805824	11805843	37	-262	Experimental	pool2	ENSG00000011021	CLCN6	promoter-TSS (NR_046428)
chr1	11883410	11883111	11883711	392.905	000000455	chr1:11880693-11884057	chr1:11882771-11884034	NA	NA	000000455_411	AGTCATCGTTCATCAAGCCT	+	11883592	11883611	29	-24552	Experimental	pool1	ENSG00000199347	RNU5E-1	Intergenic
chr1	11909866	11909567	11910167	83.4752	000000458	chr1:11907499-11910412	chr1:11907737-11910330	chr1:11909574-11910115	chr1:11907386-11910319	000000458_230	GTAAATACGAACCGTCGTAA	+	11909752	11909771	46	1608	Experimental	pool2	ENSG00000199347	RNU5E-1	Intergenic
chr1	11908244	11907945	11908545	66.3593	000000458	chr1:11907499-11910412	chr1:11907737-11910330	chr1:11907739-11908623	chr1:11907386-11910319	000000458_72	CGATTCCGTTAAATCGCGTG	+	11908298	11908317	27	154	Experimental	pool1	ENSG00000199347	RNU5E-1	TTS (NR_002754)
chr1	12342640	12342341	12342941	62.0779	000000489	chr1:12342080-12343407	chr1:12342173-12342910	NA	NA	000000489_57	GCTATAGTTAGCGACCCTCA	+	12342735	12342754	58	112715	Experimental	pool2	ENSG00000048707	VPS13D	intron (NM_015378, intron 41 of 69)
chr1	12550018	12549719	12550319	232.328	000000501	NA	NA	chr1:12549639-12550316	chr1:12549216-12551034	000000501_141	TGTTTACTAACCGTGCCGCG	+	12550080	12550099	28	28933	Experimental	pool1	ENSG00000276830	MIR6730	Intergenic
chr1	12602082	12601783	12602383	114.808	000000506	NA	NA	NA	chr1:12601087-12604999	000000506_133	CTCGAAGTAACCTTCCAGCG	-	12601835	12601854	25	-5232	Experimental	pool1	ENSG00000162496	DHRS3	intron (NM_004753, intron 1 of 5)
chr1	15433123	15432824	15433424	54.9087	000000579	NA	NA	NA	chr1:15430866-15433794	000000579_359	AATAAGACCCGTTCAGCCAT	-	15432933	15432952	37	-5500	Experimental	pool2	ENSG00000162438	CTRC	Intergenic
chr1	15834987	15834688	15835288	59.625	000000602	chr1:15834302-15836472	chr1:15834225-15836425	chr1:15834783-15836336	chr1:15832770-15836483	000000602_176	GATTCCCCGGCCGCGCTTCA	+	15834778	15834797	22	-12919	Experimental	pool2	ENSG00000065526	SPEN	non-coding (NR_024279, exon 2 of 2)
chr1	15834987	15834688	15835288	59.625	000000602	chr1:15834302-15836472	chr1:15834225-15836425	chr1:15834783-15836336	chr1:15832770-15836483	000000602_190	ACCGCCGACCGCCTCGGAAC	-	15834835	15834854	33	-12862	Experimental	pool2	ENSG00000065526	SPEN	non-coding (NR_024279, exon 2 of 2)
chr1	15834987	15834688	15835288	59.625	000000602	chr1:15834302-15836472	chr1:15834225-15836425	chr1:15834783-15836336	chr1:15832770-15836483	000000602_199	CGCGTTAGCCCGCCGCCCCG	+	15834897	15834916	44	-12800	Experimental	pool2	ENSG00000065526	SPEN	non-coding (NR_024279, exon 2 of 2)
chr1	15834987	15834688	15835288	59.625	000000602	chr1:15834302-15836472	chr1:15834225-15836425	chr1:15834783-15836336	chr1:15832770-15836483	000000602_220	CCGCCATTTCGCGCGGCCGA	-	15834962	15834981	41	-12735	Experimental	pool2	ENSG00000065526	SPEN	non-coding (NR_024279, exon 2 of 2)
chr1	15834987	15834688	15835288	59.625	000000602	chr1:15834302-15836472	chr1:15834225-15836425	chr1:15834783-15836336	chr1:15832770-15836483	000000602_267	GCCGCGTTGTTGGCGGGCTC	-	15835141	15835160	46	-12556	Experimental	pool2	ENSG00000065526	SPEN	non-coding (NR_024279, exon 2 of 2)
chr1	16145370	16145071	16145671	185.82	000000624	NA	NA	chr1:16143667-16148242	chr1:16143436-16148514	000000624_395	CATAGTTCATGGGAGCGCTC	+	16145321	16145340	56	10738	Experimental	pool1	ENSG00000142627	EPHA2	intron (NM_004431, intron 3 of 16)
chr1	16145748	16145449	16146049	191.393	000000624	NA	NA	chr1:16143667-16148242	chr1:16143436-16148514	000000624_520	CGCTTTATCAGACATGCGAG	-	16145964	16145983	38	10095	Experimental	pool1	ENSG00000142627	EPHA2	intron (NM_004431, intron 3 of 16)
chr1	16145748	16145449	16146049	191.393	000000624	NA	NA	chr1:16143667-16148242	chr1:16143436-16148514	000000624_524	GTAGACGGGTGTCGTCCGAG	-	16146007	16146026	22	10052	Experimental	pool1	ENSG00000142627	EPHA2	intron (NM_004431, intron 3 of 16)
chr1	16146445	16146146	16146746	281.908	000000624	chr1:16146398-16147442	chr1:16146179-16147606	chr1:16143667-16148242	chr1:16143436-16148514	000000624_676	GTAGGGAACTTCTCATCGGG	+	16146702	16146721	44	9357	Experimental	pool1	ENSG00000142627	EPHA2	intron (NM_004431, intron 3 of 16)
chr1	16144049	16143750	16144350	147.821	000000624	NA	NA	chr1:16143667-16148242	chr1:16143436-16148514	000000624_81	GTCGCCATTTGCCGTCTGTC	-	16143813	16143832	31	12246	Experimental	pool1	ENSG00000142627	EPHA2	intron (NM_004431, intron 3 of 16)
chr1	16155173	16154874	16155474	61.3969	000000625	chr1:16154946-16156570	NA	NA	chr1:16151128-16158089	000000625_908	ACCCGCTTGCCGAGGTTTTG	-	16155444	16155463	58	615	Experimental	pool2	ENSG00000142627	EPHA2	intron (NM_004431, intron 1 of 16)
chr1	16173742	16173443	16174043	384.196	000000628	NA	NA	chr1:16173181-16174528	chr1:16172300-16176915	000000628_296	TGAACGAGAGTGCGCCCGTC	+	16174024	16174043	20	-17965	Experimental	pool1	ENSG00000142627	EPHA2	Intergenic
chr1	19011265	19010966	19011566	100.889	000000716	NA	NA	chr1:19009747-19012527	chr1:19009433-19012663	000000716_240	ACCCGTTTATAAGTACAGGC	+	19010945	19010964	609	-54279	Experimental	pool1	ENSG00000169991	IFFO2	Intergenic
chr1	19010086	19009787	19010387	170.388	000000716	NA	NA	chr1:19009747-19012527	chr1:19009433-19012663	000000716_37	GGGCACTATATGTCGTCACC	-	19009791	19009810	NA	-53125	Experimental	pool1	ENSG00000169991	IFFO2	Intergenic
chr1	20733245	20732946	20733546	100.082	000000770	chr1:20732276-20733719	chr1:20733062-20733462	chr1:20732390-20733472	chr1:20730928-20734373	000000770_550	GCGCTACGCACTTTGCTCGT	-	20733282	20733301	45	-589	Experimental	pool1	ENSG00000189410	SH2D5	promoter-TSS (NM_001103160)
chr1	21324854	21324555	21325155	176.311	000000802	NA	NA	chr1:21324509-21325068	chr1:21322504-21325722	000000802_263	GAGCCCGCGGGTCACTTAAT	+	21324680	21324699	29	20814	Experimental	pool1	ENSG00000117298	ECE1	intron (NM_001113348, intron 1 of 18)
chr1	22451925	22451626	22452226	72.6748	000000850	chr1:22451347-22452717	NA	NA	chr1:22451484-22452929	000000850_100	TGTATACAGACCCTTCCGCG	+	22452084	22452103	47	243	Experimental	pool2	ENSG00000184677	ZBTB40	intron (NM_014870, intron 1 of 17)
chr1	22451925	22451626	22452226	72.6748	000000850	chr1:22451347-22452717	NA	NA	chr1:22451484-22452929	000000850_109	TAGGTGAGGCGGCCGTGATT	-	22452129	22452148	21	288	Experimental	pool2	ENSG00000184677	ZBTB40	intron (NM_014870, intron 1 of 17)
chr1	22451925	22451626	22452226	72.6748	000000850	chr1:22451347-22452717	NA	NA	chr1:22451484-22452929	000000850_53	CGGCGCGCAATGGGTATCAG	-	22451849	22451868	28	8	Experimental	pool2	ENSG00000184677	ZBTB40	promoter-TSS (NM_001330398)
chr1	22451925	22451626	22452226	72.6748	000000850	chr1:22451347-22452717	NA	NA	chr1:22451484-22452929	000000850_65	CTTTCGCCATTCAACAGCGC	-	22451900	22451919	30	59	Experimental	pool2	ENSG00000184677	ZBTB40	promoter-TSS (NM_001330398)
chr1	22739876	22739577	22740177	51.9495	000000860	NA	NA	NA	chr1:22738351-22740493	000000860_155	TATCCTAGTCTGAGCCGACG	-	22739943	22739962	56	20436	Experimental	pool2	ENSG00000265422	MIR4684	intron (NM_004442, intron 1 of 15)
chr1	22747599	22747300	22747900	114.95	000000861	NA	NA	chr1:22746094-22747933	chr1:22745596-22748409	000000861_335	AGCAGGCAAGCGAGCCGTCG	+	22747676	22747695	23	28169	Experimental	pool1	ENSG00000265422	MIR4684	intron (NM_004442, intron 1 of 15)
chr1	23558470	23558171	23558771	54.2946	000000912	chr1:23554351-23560457	NA	NA	chr1:23553921-23563299	000000912_733	TTCCGCCGAGCGTGCCGAGG	+	23558454	23558473	29	1037	Experimental	pool2	ENSG00000117318	ID3	intron (NM_002167, intron 2 of 2)
chr1	23558470	23558171	23558771	54.2946	000000912	chr1:23554351-23560457	NA	NA	chr1:23553921-23563299	000000912_750	GGCGCGGAGTTATCAGCTGG	-	23558527	23558546	49	964	Experimental	pool2	ENSG00000117318	ID3	intron (NM_002167, intron 2 of 2)
chr1	23559669	23559370	23559970	51.5044	000000912	chr1:23554351-23560457	chr1:23559248-23559894	chr1:23559002-23559996	chr1:23553921-23563299	000000912_905	GGTGCGCGGCTGCTACGAGG	-	23559390	23559409	616	101	Experimental	pool2	ENSG00000117318	ID3	exon (NM_002167, exon 1 of 3)
chr1	23559669	23559370	23559970	51.5044	000000912	chr1:23554351-23560457	chr1:23559248-23559894	chr1:23559002-23559996	chr1:23553921-23563299	000000912_922	CAACGCGCGCACGCTCGCCG	+	23559496	23559515	34	-5	Experimental	pool2	ENSG00000117318	ID3	promoter-TSS (NM_002167)
chr1	23559669	23559370	23559970	51.5044	000000912	chr1:23554351-23560457	chr1:23559248-23559894	chr1:23559002-23559996	chr1:23553921-23563299	000000912_943	AGCCCGCTTAAATTGCAAAC	+	23559608	23559627	36	-117	Experimental	pool2	ENSG00000117318	ID3	promoter-TSS (NM_002167)
chr1	23559669	23559370	23559970	51.5044	000000912	chr1:23554351-23560457	chr1:23559248-23559894	chr1:23559002-23559996	chr1:23553921-23563299	000000912_983	TCGAACCAGTGTTGGGCTAA	-	23559827	23559846	53	-336	Experimental	pool2	ENSG00000117318	ID3	promoter-TSS (NM_002167)
chr1	24322463	24322164	24322764	63.0651	000000959	chr1:24321488-24323319	chr1:24321787-24322979	chr1:24322038-24322656	chr1:24321948-24322711	000000959_180	TCGCAGAGACGCGACTCGGT	+	24322266	24322285	58	-764	Experimental	pool2	ENSG00000158055	GRHL3	promoter-TSS (NM_021180)
chr1	24322463	24322164	24322764	63.0651	000000959	chr1:24321488-24323319	chr1:24321787-24322979	chr1:24322038-24322656	chr1:24321948-24322711	000000959_194	CGCCGTTCTATCTGATCTCC	+	24322333	24322352	46	-697	Experimental	pool2	ENSG00000158055	GRHL3	promoter-TSS (NM_021180)
chr1	24417140	24416841	24417441	92.4462	000000966	NA	NA	chr1:24416608-24418311	chr1:24415330-24418132	000000966_264	CCTTAGCGACATGTCAATCA	-	24416990	24417009	31	975	Experimental	pool1	ENSG00000001461	NIPAL3	intron (NM_001322855, intron 2 of 12)
chr1	25890687	25890388	25890988	87.3443	000001038	NA	NA	chr1:25890412-25890976	chr1:25889778-25891247	000001038_97	CCTGCTAGGCGAGCGTATCC	+	25890764	25890783	27	15379	Experimental	pool2	ENSG00000117632	STMN1	intron (NM_001145454, intron 4 of 4)
chr1	25998324	25998025	25998625	51.5044	000001045	chr1:25996906-25998814	chr1:25997989-25998676	chr1:25997983-25998757	chr1:25996979-25998964	000001045_165	TCCGTCGAGTTAAACGTCTG	-	25998055	25998074	20	-2	Experimental	pool2	ENSG00000158006	PAFAH2	promoter-TSS (NM_000437)
chr1	25998324	25998025	25998625	51.5044	000001045	chr1:25996906-25998814	chr1:25997989-25998676	chr1:25997983-25998757	chr1:25996979-25998964	000001045_175	TTGGAAACTACGACGACCAA	-	25998106	25998125	30	-53	Experimental	pool2	ENSG00000158006	PAFAH2	promoter-TSS (NM_000437)
chr1	25998324	25998025	25998625	51.5044	000001045	chr1:25996906-25998814	chr1:25997989-25998676	chr1:25997983-25998757	chr1:25996979-25998964	000001045_184	GGACGGTCGCGTAGAACTCT	-	25998234	25998253	29	-181	Experimental	pool2	ENSG00000158006	PAFAH2	promoter-TSS (NM_000437)
chr1	25998324	25998025	25998625	51.5044	000001045	chr1:25996906-25998814	chr1:25997989-25998676	chr1:25997983-25998757	chr1:25996979-25998964	000001045_210	CCGCTCGAGAGCAGAAATCG	-	25998337	25998356	27	-284	Experimental	pool2	ENSG00000158006	PAFAH2	promoter-TSS (NM_000437)
chr1	26067696	26067397	26067997	50.0167	000001051	chr1:26065778-26068181	chr1:26067006-26068089	NA	NA	000001051_287	TTATAAGTCGAGCCTGATCC	-	26067470	26067489	43	154	Experimental	pool2	ENSG00000158022	TRIM63	exon (NM_032588, exon 1 of 9)
chr1	26620651	26620352	26620952	62.6124	000001083	chr1:26619698-26621821	chr1:26620195-26621594	chr1:26619862-26621909	chr1:26619807-26622167	000001083_206	GGCGGAACGAGTTCCGGCGG	+	26620866	26620885	20	66334	Experimental	pool2	ENSG00000238705	MIR1976	Intergenic
chr1	26620651	26620352	26620952	62.6124	000001083	chr1:26619698-26621821	chr1:26620195-26621594	chr1:26619862-26621909	chr1:26619807-26622167	000001083_217	TGAAGCGCCGCGCGGTCGAA	+	26620910	26620929	23	66378	Experimental	pool2	ENSG00000238705	MIR1976	Intergenic
chr1	26693267	26692968	26693568	58.366	000001086	chr1:26691856-26694176	chr1:26692090-26693356	chr1:26691763-26693462	chr1:26691928-26696162	000001086_161	GCAAACGCGGACTGGATTTG	-	26693108	26693127	23	1013	Experimental	pool2	ENSG00000260063	LOC101928728	non-coding (NR_135804, exon 1 of 1)
chr1	26693267	26692968	26693568	58.366	000001086	chr1:26691856-26694176	chr1:26692090-26693356	chr1:26691763-26693462	chr1:26691928-26696162	000001086_181	TTGGCCGAGGTGCTTTCGCG	+	26693240	26693259	24	881	Experimental	pool2	ENSG00000260063	LOC101928728	non-coding (NR_135804, exon 1 of 1)
chr1	26692417	26692118	26692718	51.0811	000001086	chr1:26691856-26694176	chr1:26692090-26693356	chr1:26691763-26693462	chr1:26691928-26696162	000001086_48	TACAGCTCCCGTATGGGAGC	+	26692308	26692327	50	1813	Experimental	pool2	ENSG00000260063	LOC101928728	non-coding (NR_135804, exon 1 of 1)
chr1	26695623	26695324	26695924	61.8809	000001086	chr1:26694635-26696168	chr1:26695235-26696016	NA	chr1:26691928-26696162	000001086_586	GGCGCTCTAGCCGCTCAGTC	+	26695770	26695789	49	-235	Experimental	pool2	ENSG00000117713	ARID1A	promoter-TSS (NM_006015)
chr1	26692417	26692118	26692718	51.0811	000001086	chr1:26691856-26694176	chr1:26692090-26693356	chr1:26691763-26693462	chr1:26691928-26696162	000001086_81	GTTCCGCGGCGGGAACGTGT	+	26692631	26692650	42	1490	Experimental	pool2	ENSG00000260063	LOC101928728	non-coding (NR_135804, exon 1 of 1)
chr1	26692417	26692118	26692718	51.0811	000001086	chr1:26691856-26694176	chr1:26692090-26693356	chr1:26691763-26693462	chr1:26691928-26696162	000001086_88	CGATTCTCCACGCCTTAGTT	+	26692675	26692694	23	1446	Experimental	pool2	ENSG00000260063	LOC101928728	non-coding (NR_135804, exon 1 of 1)
chr1	27322164	27321865	27322465	57.2714	000001129	chr1:27321646-27322792	chr1:27322018-27322919	chr1:27321881-27322445	chr1:27321703-27323029	000001129_27	TCTTTGCCGCTTATGCCCCG	-	27322008	27322027	22	-127	Experimental	pool2	ENSG00000186501	TMEM222	promoter-TSS (NR_037576)
chr1	28329039	28328740	28329340	55.7308	000001186	chr1:28327979-28329816	NA	NA	chr1:28328040-28329863	000001186_52	CTTCTCGGCACCCATACGTT	+	28328957	28328976	52	-73	Experimental	pool2	ENSG00000130772	MED18	promoter-TSS (NM_017638)
chr1	28329039	28328740	28329340	55.7308	000001186	chr1:28327979-28329816	NA	NA	chr1:28328040-28329863	000001186_59	GTGAGACGTCGGCTTCCGAC	+	28329000	28329019	22	-30	Experimental	pool2	ENSG00000130772	MED18	promoter-TSS (NM_017638)
chr1	28329039	28328740	28329340	55.7308	000001186	chr1:28327979-28329816	NA	NA	chr1:28328040-28329863	000001186_83	TTATATCCACCCGCGCACCT	-	28329123	28329142	58	93	Experimental	pool2	ENSG00000130772	MED18	promoter-TSS (NM_017638)
chr1	28648671	28648372	28648972	145.423	000001208	chr1:28647607-28650070	chr1:28647860-28649197	chr1:28648043-28649277	chr1:28647844-28649413	000001208_75	TAGGCGAAATATTACGCGTT	+	28648751	28648770	26	161	Experimental	pool1	ENSG00000274978	RNU11	TTS (NR_146731)
chr1	28736787	28736488	28737088	68.067	000001210	chr1:28735894-28738844	chr1:28735960-28738119	NA	chr1:28736221-28738223	000001210_165	GTTCGGCGCTCTGCTTTAGG	+	28736863	28736882	54	-67	Experimental	pool2	ENSG00000198492	YTHDF2	promoter-TSS (NM_016258)
chr1	28736787	28736488	28737088	68.067	000001210	chr1:28735894-28738844	chr1:28735960-28738119	NA	chr1:28736221-28738223	000001210_176	GGGCTAGAGCGTCGCCGAGT	+	28736935	28736954	51	5	Experimental	pool2	ENSG00000198492	YTHDF2	promoter-TSS (NM_016258)
chr1	29124637	29124338	29124938	134.482	000001219	chr1:29124224-29125323	NA	chr1:29124018-29125014	chr1:29121916-29125231	000001219_687	CGCCGGGTACTCCTAAGAAC	+	29124496	29124515	49	-603	Experimental	pool1	ENSG00000253304	TMEM200B	promoter-TSS (NM_001003682)
chr1	29124637	29124338	29124938	134.482	000001219	chr1:29124224-29125323	NA	chr1:29124018-29125014	chr1:29121916-29125231	000001219_708	ACCCCGCCGGCGAGCCCGAA	+	29124582	29124601	22	-689	Experimental	pool1	ENSG00000253304	TMEM200B	promoter-TSS (NM_001003682)
chr1	29570217	29569918	29570518	272.813	000001231	NA	NA	chr1:29569882-29570809	chr1:29569360-29571244	000001231_88	TGACCGACGGCCTACTCATT	-	29570144	29570163	32	-220040	Experimental	pool1	ENSG00000230523	LINC01756	Intergenic
chr1	30809733	30809434	30810034	122.527	000001256	NA	NA	chr1:30809454-30810276	chr1:30808250-30810399	000001256_109	CCTTTAGACGGTGCGGGTTG	-	30809667	30809686	25	-14975	Experimental	pool1	ENSG00000223382	LINC01778	Intergenic
chr1	30966943	30966644	30967244	59.4197	000001268	NA	NA	chr1:30966637-30969057	chr1:30966479-30967608	000001268_52	GCCACTTTTAGATCTCTGGC	+	30967121	30967140	41	1106	Experimental	pool2	NA	SNORD103C	intron (NM_001020658, intron 12 of 21)
chr1	30966943	30966644	30967244	59.4197	000001268	NA	NA	chr1:30966637-30969057	chr1:30966479-30967608	000001268_64	TCGCGCCTGCATTCACTACA	+	30967242	30967261	43	985	Experimental	pool2	NA	SNORD103C	TTS (NR_003066)
chr1	31373782	31373483	31374083	168.998	000001290	chr1:31372587-31374669	chr1:31373079-31374232	chr1:31372940-31373879	NA	000001290_189	ACCAGAGCTTTCCCCGGCGT	-	31373484	31373503	NA	-206	Experimental	pool1	ENSG00000121769	FABP3	promoter-TSS (NM_004102)
chr1	31576045	31575746	31576346	83.701	000001302	NA	NA	NA	chr1:31573565-31578291	000001302_406	GGCGGAAGCCGTTCCCTTAG	-	31576323	31576342	52	-152	Experimental	pool2	ENSG00000142910	TINAGL1	promoter-TSS (NM_022164)
chr1	31944475	31944176	31944776	101.767	000001322	NA	NA	chr1:31943975-31945634	chr1:31942368-31945627	000001322_146	GGTTTCGGGCTCGGAAATTT	-	31944228	31944247	40	-5870	Experimental	pool1	ENSG00000184007	PTP4A2	Intergenic
chr1	33347099	33346800	33347400	49.5641	000001405	NA	NA	chr1:33346715-33348466	chr1:33346590-33349621	000001405_36	ACCTACGAGCACACCAGTAG	+	33346855	33346874	NA	3034	Experimental	pool2	ENSG00000134686	PHC2	intron (NM_198040, intron 8 of 13)
chr1	35268793	35268494	35269094	94.7058	000001454	chr1:35268085-35269499	chr1:35268168-35269145	chr1:35268382-35269645	chr1:35268375-35269952	000001454_125	GATCCCACGGGTCCGCGCGT	-	35268847	35268866	32	148	Experimental	pool1	ENSG00000146463	ZMYM4	5' UTR (NM_001350138, exon 1 of 31)
chr1	35268793	35268494	35269094	94.7058	000001454	chr1:35268085-35269499	chr1:35268168-35269145	chr1:35268382-35269645	chr1:35268375-35269952	000001454_88	CTCCGCCTGCGGTTTCTTAA	-	35268724	35268743	31	25	Experimental	pool1	ENSG00000146463	ZMYM4	promoter-TSS (NM_001350138)
chr1	36149782	36149483	36150083	124.965	000001484	chr1:36148112-36151029	chr1:36149442-36149916	chr1:36148920-36151463	chr1:36148955-36151728	000001484_179	CGCAGTGAGTCAGTGCCGGT	-	36149478	36149497	NA	-2	Experimental	pool1	ENSG00000054116	TRAPPC3	promoter-TSS (NR_073097)
chr1	36149782	36149483	36150083	124.965	000001484	chr1:36148112-36151029	chr1:36149442-36149916	chr1:36148920-36151463	chr1:36148955-36151728	000001484_193	CGGCCGGACCACTAGTCCCG	-	36149524	36149543	25	-20	Experimental	pool1	ENSG00000054116	TRAPPC3	promoter-TSS (NR_073097)
chr1	36149782	36149483	36150083	124.965	000001484	chr1:36148112-36151029	chr1:36149442-36149916	chr1:36148920-36151463	chr1:36148955-36151728	000001484_206	TAAGAGGCGGTGCTGCCAAA	-	36149596	36149615	51	-92	Experimental	pool1	ENSG00000054116	TRAPPC3	promoter-TSS (NR_073097)
chr1	36321350	36321051	36321651	56.6481	000001494	chr1:36320803-36322115	chr1:36321006-36321811	NA	NA	000001494_126	AAATAGCCGCGCGCAGGCCT	-	36321351	36321370	43	2284	Experimental	pool2	ENSG00000142694	EVA1B	TTS (NM_024676)
chr1	36321350	36321051	36321651	56.6481	000001494	chr1:36320803-36322115	chr1:36321006-36321811	NA	NA	000001494_161	TTGACGCCCGGCCTAGATTC	+	36321473	36321492	30	2162	Experimental	pool2	ENSG00000142694	EVA1B	TTS (NM_024676)
chr1	36321350	36321051	36321651	56.6481	000001494	chr1:36320803-36322115	chr1:36321006-36321811	NA	NA	000001494_67	TCTGCGTGTGGATGACGCGC	-	36321094	36321113	NA	2541	Experimental	pool2	ENSG00000142694	EVA1B	TTS (NM_018166)
chr1	36351067	36350768	36351368	110.371	000001496	NA	NA	chr1:36350531-36353319	chr1:36350348-36353319	000001496_139	ACAACAAGTTCACCCCGCTT	-	36351246	36351265	28	-27102	Experimental	pool1	ENSG00000142694	EVA1B	intron (NM_001282546, intron 6 of 10)
chr1	36351552	36351253	36351853	99.0474	000001496	NA	NA	chr1:36350531-36353319	chr1:36350348-36353319	000001496_206	ACAGCCACGCCGGCGTATGC	+	36351688	36351707	33	-27544	Experimental	pool1	ENSG00000142694	EVA1B	intron (NM_001282546, intron 6 of 10)
chr1	36386660	36386361	36386961	79.0832	000001499	chr1:36384329-36386914	NA	NA	chr1:36384292-36388097	000001499_371	TGAATTATGAGCGCTGCGAC	-	36386388	36386407	NA	-474	Experimental	pool2	ENSG00000196182	STK40	promoter-TSS (NM_001282547)
chr1	36464398	36464099	36464699	50.7577	000001505	chr1:36463919-36465796	chr1:36464258-36464921	NA	chr1:36463458-36465022	000001505_179	TTCGCTTTGCGGCACGGACC	+	36464317	36464336	20	57	Experimental	pool2	ENSG00000116898	MRPS15	promoter-TSS (NM_031280)
chr1	36464398	36464099	36464699	50.7577	000001505	chr1:36463919-36465796	chr1:36464258-36464921	NA	chr1:36463458-36465022	000001505_190	GGTATTGCAACTGCCTCGAT	-	36464377	36464396	36	-3	Experimental	pool2	ENSG00000116898	MRPS15	promoter-TSS (NM_031280)
chr1	36464398	36464099	36464699	50.7577	000001505	chr1:36463919-36465796	chr1:36464258-36464921	NA	chr1:36463458-36465022	000001505_198	CTCTGATGACGCAACGCACG	+	36464437	36464456	42	-63	Experimental	pool2	ENSG00000116898	MRPS15	promoter-TSS (NM_031280)
chr1	36464398	36464099	36464699	50.7577	000001505	chr1:36463919-36465796	chr1:36464258-36464921	NA	chr1:36463458-36465022	000001505_205	ACGGCCCGATCACGCGCAGC	-	36464483	36464502	22	-109	Experimental	pool2	ENSG00000116898	MRPS15	promoter-TSS (NM_031280)
chr1	38475485	38475186	38475786	50.3123	000001546	chr1:38474420-38476000	NA	NA	NA	000001546_84	GTGTTAGTTCCCCTTCGGCA	-	38475250	38475269	58	64	Experimental	pool2	ENSG00000238063	LINC01685	promoter-TSS (NR_146761)
chr1	39192288	39191989	39192589	103.773	000001579	NA	NA	chr1:39191776-39193043	chr1:39190606-39193273	000001579_123	AAATACTGACGATCCTGTTG	+	39192429	39192448	38	108272	Experimental	pool1	ENSG00000127603	MACF1	intron (NM_012090, intron 1 of 92)
chr1	40709692	40709393	40709993	66.2979	000001653	chr1:40708671-40710325	chr1:40709204-40711386	chr1:40709181-40710443	chr1:40708696-40712490	000001653_126	GCTTTCCTACGGAATAAGCT	+	40709935	40709954	52	579	Experimental	pool2	ENSG00000066136	NFYC	intron (NM_001308115, intron 1 of 9)
chr1	41003833	41003534	41004134	70.5461	000001674	chr1:41003581-41004198	NA	chr1:41003442-41004207	chr1:41002579-41004454	000001674_124	ACGTGGTGTACTATCTGAGA	+	41003847	41003866	25	-10733	Experimental	pool2	ENSG00000281207	SLFNL1-AS1	intron (NR_125440, intron 12 of 17)
chr1	41496419	41496120	41496720	171.051	000001697	chr1:41495990-41496775	chr1:41496100-41496651	chr1:41496016-41496946	chr1:41495547-41497024	000001697_123	AGGGATTCGCCCCCCGCCAC	+	41496184	41496203	43	-11511	Experimental	pool1	ENSG00000127129	EDN2	Intergenic
chr1	41496419	41496120	41496720	171.051	000001697	chr1:41495990-41496775	chr1:41496100-41496651	chr1:41496016-41496946	chr1:41495547-41497024	000001697_186	GCGCGGCGGACGAACGTGCT	+	41496428	41496447	22	-11755	Experimental	pool1	ENSG00000127129	EDN2	Intergenic
chr1	42335354	42335055	42335655	68.2595	000001730	chr1:42334273-42336367	chr1:42335139-42335545	NA	chr1:42333621-42336515	000001730_324	CGAAGCGACCGTGACCGCGC	-	42335327	42335346	32	-102	Experimental	pool2	ENSG00000198815	FOXJ3	promoter-TSS (NM_001198852)
chr1	44213398	44213099	44213699	56.4746	000001821	chr1:44213026-44213838	NA	chr1:44212901-44213922	chr1:44212973-44214032	000001821_111	AACTCGCCTCCGCTTAGGTC	+	44213646	44213665	53	185	Experimental	pool2	ENSG00000178028	DMAP1	5' UTR (NM_019100, exon 1 of 10)
chr1	44213398	44213099	44213699	56.4746	000001821	chr1:44213026-44213838	chr1:44213083-44213588	chr1:44212901-44213922	chr1:44212973-44214032	000001821_49	CGAAGCCGACTGGCAACCGA	-	44213383	44213402	52	-78	Experimental	pool2	ENSG00000178028	DMAP1	promoter-TSS (NM_001034024)
chr1	44213398	44213099	44213699	56.4746	000001821	chr1:44213026-44213838	chr1:44213083-44213588	chr1:44212901-44213922	chr1:44212973-44214032	000001821_60	ACCGCCGGAAGTTTCTGCCG	+	44213455	44213474	54	-6	Experimental	pool2	ENSG00000178028	DMAP1	promoter-TSS (NM_001034024)
chr1	44328058	44327759	44328359	247.775	000001822	NA	NA	chr1:44327538-44328786	chr1:44327466-44328633	000001822_42	CCCCCAGCTAGTGTATCTTA	-	44327877	44327896	45	27370	Experimental	pool1	ENSG00000117419	ERI3	intron (NM_001301701, intron 2 of 7)
chr1	44807801	44807502	44808102	193.963	000001851	chr1:44807275-44808410	chr1:44807336-44808014	chr1:44807188-44808304	chr1:44806650-44809318	000001851_252	CGAGTCACTGCCACTTTATA	-	44807977	44807996	35	-495	Experimental	pool1	ENSG00000222009	BTBD19	promoter-TSS (NM_001136537)
chr1	46303438	46303139	46303739	58.9729	000001917	chr1:46300580-46304882	chr1:46302835-46303810	NA	chr1:46301294-46304681	000001917_596	CGGGCGGTGAGCGCCCATAT	-	46303150	46303169	NA	206	Experimental	pool2	ENSG00000132128	LRRC41	promoter-TSS (NM_006004)
chr1	46303438	46303139	46303739	58.9729	000001917	chr1:46300580-46304882	chr1:46302835-46303810	NA	chr1:46301294-46304681	000001917_678	TGGCATGTACTACCAGCCGC	-	46303593	46303612	57	-95	Experimental	pool2	ENSG00000173660	UQCRH	promoter-TSS (NM_006369)
chr1	46303438	46303139	46303739	58.9729	000001917	chr1:46300580-46304882	chr1:46302835-46303810	NA	chr1:46301294-46304681	000001917_683	CGCACTTCCGGCCAGATCGC	+	46303648	46303667	37	-40	Experimental	pool2	ENSG00000173660	UQCRH	promoter-TSS (NM_006369)
chr1	47570020	47569721	47570321	114.556	000001946	chr1:47569386-47570558	chr1:47569479-47570391	chr1:47569756-47570748	chr1:47569489-47570590	000001946_40	GTCTCACCGCGGAACGACCT	-	47570101	47570120	36	-132794	Experimental	pool1	NA	LINC01389	Intergenic
chr1	53838547	53838248	53838848	56.107	000002147	chr1:53836734-53838954	chr1:53836992-53838786	chr1:53838470-53838896	chr1:53835511-53838979	000002147_261	CCGCTGGACCCTGCTTCGAA	-	53838519	53838538	40	-233	Experimental	pool2	ENSG00000058804	NDC1	promoter-TSS (NM_018087)
chr1	53838547	53838248	53838848	56.107	000002147	chr1:53836734-53838954	chr1:53836992-53838786	chr1:53838470-53838896	chr1:53835511-53838979	000002147_273	AGTCTCGACGGCCCCCTGAG	+	53838580	53838599	43	-294	Experimental	pool2	ENSG00000058804	NDC1	promoter-TSS (NM_018087)
chr1	54407731	54407432	54408032	54.0842	000002168	chr1:54406587-54408425	chr1:54406543-54408190	chr1:54407266-54408665	chr1:54406416-54408865	000002168_285	AGACCAGATACCGGCGAAAT	+	54407552	54407571	40	-1168	Experimental	pool2	ENSG00000157216	SSBP3	Intergenic
chr1	54407731	54407432	54408032	54.0842	000002168	chr1:54406587-54408425	chr1:54406543-54408190	chr1:54407266-54408665	chr1:54406416-54408865	000002168_304	GAGGGGCGTTACTTGTTTAT	-	54407793	54407812	46	-1409	Experimental	pool2	ENSG00000157216	SSBP3	Intergenic
chr1	54488410	54488111	54488711	69.2909	000002170	chr1:54487841-54489902	chr1:54487988-54489962	chr1:54488073-54488880	chr1:54487954-54489815	000002170_152	CGATCCGACCCAAACAGCGA	-	54488532	54488551	35	-59686	Experimental	pool1	ENSG00000162390	ACOT11	Intergenic
chr1	55573291	55572992	55573592	66.3705	000002219	NA	NA	chr1:55572575-55573707	chr1:55572516-55573829	000002219_96	AGACCTAATGGAGGAACCGT	-	55573413	55573432	31	347782	Experimental	pool2	ENSG00000265822	MIR4422	Intergenic
chr1	58763319	58763020	58763620	179.268	000002293	NA	NA	chr1:58762813-58764707	chr1:58761910-58765587	000002293_131	CCCACATAGGGTACTACGAG	+	58763191	58763210	52	20846	Experimental	pool1	ENSG00000177606	JUN	Intergenic
chr1	58815302	58815003	58815603	223.537	000002297	NA	NA	chr1:58814902-58817026	chr1:58814692-58819283	000002297_112	GCCAGCGATTCGTCCTTACA	+	58815315	58815334	23	30174	Experimental	pool1	ENSG00000234807	LINC01135	intron (NR_108106, intron 1 of 1)
chr1	58815302	58815003	58815603	223.537	000002297	NA	NA	chr1:58814902-58817026	chr1:58814692-58819283	000002297_142	TGGTGCTACGGCCGCTACGC	+	58815442	58815461	40	30301	Experimental	pool1	ENSG00000234807	LINC01135	intron (NR_108106, intron 1 of 1)
chr1	58816373	58816074	58816674	108.827	000002297	chr1:58815928-58817011	NA	chr1:58814902-58817026	chr1:58814692-58819283	000002297_288	GACTCGCGGGCGAACGGCCG	+	58816369	58816388	46	31228	Experimental	pool1	ENSG00000234807	LINC01135	intron (NR_108106, intron 1 of 1)
chr1	58883494	58883195	58883795	202.821	000002302	NA	NA	chr1:58883115-58883848	chr1:58880671-58884639	000002302_360	TCACGTAGTCATAGTCAAAC	+	58883627	58883646	38	98486	Experimental	pool1	ENSG00000234807	LINC01135	intron (NR_108106, intron 1 of 1)
chr1	59029618	59029319	59029919	125.754	000002311	NA	NA	chr1:59029354-59030598	chr1:59029150-59030618	000002311_36	CTAATTTACCTGCACTGTCG	-	59029444	59029463	45	8978	Experimental	pool1	NA	LINC01358	intron (NR_110626, intron 2 of 2)
chr1	62783942	62783643	62784243	63.7067	000002488	chr1:62783320-62785912	chr1:62783348-62784339	NA	chr1:62783421-62784826	000002488_53	TAGCGATAGCAGCGGCGTAA	-	62784019	62784038	39	-77	Experimental	pool2	ENSG00000125703	ATG4C	promoter-TSS (NM_032852)
chr1	63523313	63523014	63523614	94.7937	000002534	chr1:63522367-63524955	chr1:63522895-63523725	chr1:63523106-63523719	chr1:63522561-63523978	000002534_109	CCTCCCCGCGACGAAGGATC	+	63523279	63523298	41	-16	Experimental	pool1	ENSG00000142856	ITGB3BP	promoter-TSS (NM_001206739)
chr1	63523313	63523014	63523614	94.7937	000002534	chr1:63522367-63524955	chr1:63522895-63523725	chr1:63523106-63523719	chr1:63522561-63523978	000002534_141	CTAGCCGGATCGTTTGGAGA	+	63523468	63523487	50	-47	Experimental	pool1	ENSG00000203965	EFCAB7	promoter-TSS (NM_001206739)
chr1	65425891	65425592	65426192	241.071	000002640	NA	chr1:65425621-65426195	chr1:65425505-65426720	chr1:65419839-65426427	000002640_685	AAACGGTCTAGTCAGTAATC	+	65425684	65425703	32	4978	Experimental	pool1	ENSG00000213625	LEPROT	intron (NM_001003679, intron 2 of 19)
chr1	66271428	66271129	66271729	175.702	000002673	chr1:66269855-66272629	chr1:66269767-66272455	chr1:66271060-66271645	chr1:66269689-66272324	000002673_117	CGGAACGGACTCAACTGTTC	-	66271318	66271337	26	-60780	Experimental	pool1	ENSG00000184588	PDE4B	intron (NM_001037340, intron 5 of 14)
chr1	67686859	67686560	67687160	230.02	000002765	chr1:67683679-67687355	chr1:67685975-67687215	chr1:67686529-67688315	chr1:67681880-67691691	000002765_644	GCCACACTCTAGTCGGACAA	-	67686702	67686721	54	1511	Experimental	pool1	ENSG00000116717	GADD45A	intron (NM_001924, intron 3 of 3)
chr1	67840637	67840338	67840938	224.874	000002782	NA	NA	chr1:67840318-67841308	chr1:67839717-67841332	000002782_90	GAGGAGTAGGCACGTTATTA	-	67840818	67840837	37	-7361	Experimental	pool1	ENSG00000172380	GNG12	intron (NR_040077, intron 1 of 9)
chr1	68624429	68624130	68624730	128.054	000002821	NA	NA	NA	chr1:68623703-68624928	000002821_31	TGCGTAAGGACATTCAATGG	-	68624115	68624134	NA	-127043	Experimental	pool1	ENSG00000024526	DEPDC1	Intergenic
chr1	68624429	68624130	68624730	128.054	000002821	NA	NA	NA	chr1:68623703-68624928	000002821_43	AGCGGAAAACGGGCCTCAGT	+	68624286	68624305	47	-127214	Experimental	pool1	ENSG00000024526	DEPDC1	Intergenic
chr1	70205671	70205372	70205972	63.5759	000002871	chr1:70204330-70207407	chr1:70205343-70206211	NA	chr1:70204699-70206813	000002871_107	GCGGTACCTCGGTACCCCAA	-	70205454	70205473	23	115	Experimental	pool2	ENSG00000066557	LRRC40	promoter-TSS (NM_004768)
chr1	70205671	70205372	70205972	63.5759	000002871	chr1:70204330-70207407	chr1:70205343-70206211	NA	chr1:70204699-70206813	000002871_118	TCGCGCCTGAAGCGGATAGC	-	70205518	70205537	43	51	Experimental	pool2	ENSG00000066557	LRRC40	promoter-TSS (NM_004768)
chr1	70205671	70205372	70205972	63.5759	000002871	chr1:70204330-70207407	chr1:70205343-70206211	NA	chr1:70204699-70206813	000002871_124	GCCCCACCCGTGACGCTTAA	+	70205569	70205588	33	0	Experimental	pool2	ENSG00000066557	LRRC40	promoter-TSS (NM_004768)
chr1	70205671	70205372	70205972	63.5759	000002871	chr1:70204330-70207407	chr1:70205343-70206211	NA	chr1:70204699-70206813	000002871_138	CCAGAGCGCGCGCTCACGAA	-	70205618	70205637	25	-49	Experimental	pool2	ENSG00000066557	LRRC40	promoter-TSS (NM_004768)
chr1	70205671	70205372	70205972	63.5759	000002871	chr1:70204330-70207407	chr1:70205343-70206211	NA	chr1:70204699-70206813	000002871_155	GCCGGCACCGGCAACGGAAA	-	70205734	70205753	23	48	Experimental	pool2	ENSG00000116754	SRSF11	promoter-TSS (NM_004768)
chr1	70205671	70205372	70205972	63.5759	000002871	chr1:70204330-70207407	chr1:70205343-70206211	NA	chr1:70204699-70206813	000002871_164	GTGCGTTTAACGGGCTTAAG	+	70205785	70205804	33	99	Experimental	pool2	ENSG00000116754	SRSF11	promoter-TSS (NM_004768)
chr1	72284942	72284643	72285243	439.126	000002928	chr1:72283608-72284976	NA	chr1:72284239-72285634	chr1:72281298-72286218	000002928_471	CGAGTCGGTTTTGAGAGTTA	-	72284773	72284792	24	-2244	Experimental	pool1	ENSG00000172260	NEGR1	Intergenic
chr1	74733233	74732934	74733534	55.6036	000002985	chr1:74732735-74733873	chr1:74732938-74734440	NA	chr1:74732713-74734750	000002985_88	TGAGCAAAGCGGACCTCAGC	+	74733288	74733307	50	110	Experimental	pool2	ENSG00000116791	CRYZ	promoter-TSS (NM_001889)
chr1	77682907	77682608	77683208	57.9044	000003094	chr1:77681105-77684117	chr1:77682115-77683807	chr1:77682629-77684047	chr1:77680799-77683964	000003094_150	GCGAGATCTCTCGATTCTCG	-	77682668	77682687	31	-20	Experimental	pool2	ENSG00000036549	ZZZ3	promoter-TSS (NM_015534)
chr1	77682907	77682608	77683208	57.9044	000003094	chr1:77681105-77684117	chr1:77682115-77683807	chr1:77682629-77684047	chr1:77680799-77683964	000003094_178	TTTTCGGCGTGCCCGTCACG	+	77682962	77682981	54	-314	Experimental	pool2	ENSG00000036549	ZZZ3	promoter-TSS (NM_015534)
chr1	77888511	77888212	77888812	50.4079	000003105	NA	NA	chr1:77888115-77890525	chr1:77887965-77891276	000003105_80	CGCCGTTATCACCCGGAGTG	-	77888458	77888477	45	-47	Experimental	pool2	ENSG00000162614	NEXN	promoter-TSS (NM_144573)
chr1	79045366	79045067	79045667	53.2736	000003163	NA	NA	NA	chr1:79040060-79046116	000003163_237	CGCCTCATGCCGGCCTTCGA	+	79045465	79045484	38	-38745	Experimental	pool2	ENSG00000162618	ADGRL4	Intergenic
chr1	84852085	84851786	84852386	83.1775	000003364	NA	NA	chr1:84851526-84852333	chr1:84851200-84852486	000003364_74	TGCTAACGGTCATCTCCGTC	-	84851960	84851979	43	41236	Experimental	pool2	ENSG00000171517	LPAR3	intron (NM_012152, intron 2 of 2)
chr1	85201721	85201422	85202022	430.156	000003387	chr1:85199627-85202573	chr1:85200616-85202929	chr1:85201011-85202130	chr1:85198927-85203158	000003387_454	GCGCGGTTTTCTCCCCAGCG	-	85201642	85201661	29	-636	Experimental	pool1	ENSG00000097096	SYDE2	promoter-TSS (NM_032184)
chr1	85583212	85582913	85583513	81.7969	000003427	chr1:85579516-85585488	chr1:85582357-85583134	chr1:85581813-85582899	chr1:85576157-85586635	000003427_1065	TGCGGTTCCGCTGCGAAGAT	+	85582894	85582913	1219	2143	Experimental	pool2	ENSG00000142871	CCN1	exon (NM_001554, exon 5 of 5)
chr1	85577109	85576810	85577410	51.8977	000003427	chr1:85576307-85578969	chr1:85576451-85581980	NA	chr1:85576157-85586635	000003427_171	ACTCCGTCATCTAGCTTCGG	-	85576990	85577009	26	1200	Experimental	pool2	ENSG00000153904	DDAH1	intron (NM_001134445, intron 1 of 6)
chr1	85577109	85576810	85577410	51.8977	000003427	chr1:85576307-85578969	chr1:85576451-85581980	NA	chr1:85576157-85586635	000003427_186	CCGCCGGAAACCTCGATTCT	+	85577065	85577084	57	1125	Experimental	pool2	ENSG00000153904	DDAH1	intron (NM_001134445, intron 1 of 6)
chr1	85580643	85580344	85580944	140.555	000003427	chr1:85579516-85585488	chr1:85576451-85581980	chr1:85579525-85581555	chr1:85576157-85586635	000003427_697	GCCGACGTCACTGCAACACG	+	85580692	85580711	34	-59	Experimental	pool1	ENSG00000142871	CCN1	promoter-TSS (NM_001554)
chr1	85581427	85581128	85581728	74.5096	000003427	chr1:85579516-85585488	chr1:85576451-85581980	chr1:85579525-85581555	chr1:85576157-85586635	000003427_829	AGGCTCCCCGTCGATAGGGT	+	85581258	85581277	49	507	Experimental	pool2	ENSG00000142871	CCN1	intron (NM_001554, intron 1 of 4)
chr1	85581427	85581128	85581728	74.5096	000003427	chr1:85579516-85585488	chr1:85576451-85581980	chr1:85579525-85581555	chr1:85576157-85586635	000003427_843	GATACGCGTGAGACTCGGCG	-	85581330	85581349	48	579	Experimental	pool2	ENSG00000142871	CCN1	intron (NM_001554, intron 1 of 4)
chr1	85612089	85611790	85612390	555.558	000003430	NA	chr1:85611641-85613582	chr1:85610793-85613991	chr1:85610794-85613939	000003430_105	AACCAATCTGTACATCCGTG	+	85612029	85612048	30	31278	Experimental	pool1	ENSG00000142871	CCN1	Intergenic
chr1	87155366	87155067	87155667	152.159	000003500	chr1:87154597-87156151	chr1:87153856-87156177	NA	NA	000003500_112	GTGCGGTGCACCTTACTGAA	-	87155158	87155177	31	23242	Experimental	pool1	ENSG00000267272	LINC01140	intron (NR_026989, intron 2 of 2)
chr1	89907775	89907476	89908076	67.1984	000003602	NA	NA	NA	chr1:89904735-89908169	000003602_292	ACATACGAGTGGTAAGTACA	-	89907977	89907996	25	86048	Experimental	pool2	ENSG00000171492	LRRC8D	intron (NM_001134479, intron 2 of 2)
chr1	91732014	91731715	91732315	106.695	000003671	NA	NA	NA	chr1:91730546-91733263	000003671_189	CCAGGCATTCGGAAAGTCAT	-	91731965	91731984	47	154176	Experimental	pool1	ENSG00000069702	TGFBR3	intron (NR_036634, intron 6 of 17)
chr1	93079182	93078883	93079483	78.3281	000003742	chr1:93078127-93080186	chr1:93078856-93079588	chr1:93078784-93079827	chr1:93078803-93079750	000003742_131	AGAATGCACCGGCAGTCCGC	+	93079270	93079289	39	-3	Experimental	pool2	ENSG00000143033	MTF2	promoter-TSS (NM_001164391)
chr1	93079182	93078883	93079483	78.3281	000003742	chr1:93078127-93080186	chr1:93078856-93079588	chr1:93078784-93079827	chr1:93078803-93079750	000003742_176	AACAACCAATCCGTCCCCGT	-	93079467	93079486	41	194	Experimental	pool2	ENSG00000143033	MTF2	5' UTR (NM_001164391, exon 1 of 16)
chr1	93345799	93345500	93346100	121.806	000003759	chr1:93345096-93347586	chr1:93345382-93346356	NA	chr1:93345112-93350194	000003759_123	TCCGGTGGCGCAAAGGGTGT	+	93345898	93345917	33	1	Experimental	pool1	ENSG00000117505	DR1	promoter-TSS (NM_001938)
chr1	93345799	93345500	93346100	121.806	000003759	chr1:93345096-93347586	chr1:93345382-93346356	NA	chr1:93345112-93350194	000003759_134	GACCACCGTTGCCGCGTCTT	+	93345958	93345977	39	61	Experimental	pool1	ENSG00000117505	DR1	promoter-TSS (NM_001938)
chr1	93345799	93345500	93346100	121.806	000003759	chr1:93345096-93347586	chr1:93345382-93346356	NA	chr1:93345112-93350194	000003759_151	CGGCCGCCTGGGAACTAATA	-	93346056	93346075	22	159	Experimental	pool1	ENSG00000117505	DR1	promoter-TSS (NR_034089)
chr1	93738484	93738185	93738785	56.6247	000003788	NA	NA	chr1:93737558-93738878	chr1:93737967-93739008	000003788_66	GTCGGAGATGAGTCTCCGCC	+	93738548	93738567	54	36825	Experimental	pool2	ENSG00000137936	MIG7	intron (NM_001261408, intron 2 of 13)
chr1	93779773	93779474	93780074	342.647	000003790	NA	NA	chr1:93779389-93780717	chr1:93778542-93780971	000003790_115	CTTAACAATGCACGTACTCC	+	93779720	93779739	48	-4347	Experimental	pool1	ENSG00000137936	MIG7	intron (NM_001261408, intron 2 of 13)
chr1	93779773	93779474	93780074	342.647	000003790	NA	NA	chr1:93779389-93780717	chr1:93778542-93780971	000003790_145	CGGAGTCACCTAGGATTAGC	-	93779909	93779928	27	-4536	Experimental	pool1	ENSG00000137936	MIG7	intron (NM_001261408, intron 2 of 13)
chr1	94045744	94045445	94046045	87.5623	000003809	chr1:94045281-94046120	chr1:94045391-94046133	chr1:94045388-94046067	chr1:94045360-94046210	000003809_41	GTGGTTGATCGCGGAGATTT	-	94045683	94045702	29	75455	Experimental	pool2	ENSG00000198691	ABCA4	intron (NM_000350, intron 19 of 49)
chr1	94654207	94653908	94654508	130.702	000003853	NA	NA	NA	chr1:94653623-94655680	000003853_81	GCGATAACTTATTCCTTGTA	+	94654157	94654176	47	91733	Experimental	pool1	ENSG00000263526	MIR378G	intron (NR_160780, intron 3 of 5)
chr1	94925898	94925599	94926199	114.99	000003877	chr1:94924896-94928192	chr1:94925135-94928533	chr1:94925659-94926769	chr1:94924137-94928597	000003877_140	GTGCACAGTTCCGCGCCGAT	+	94925844	94925863	32	-46	Experimental	pool1	ENSG00000117519	CNN3	promoter-TSS (NM_001286056)
chr1	94925898	94925599	94926199	114.99	000003877	chr1:94924896-94928192	chr1:94925135-94928533	chr1:94925659-94926769	chr1:94924137-94928597	000003877_188	ACTCGCACAGTGGCGCGCTC	+	94926185	94926204	55	-387	Experimental	pool1	ENSG00000117519	CNN3	promoter-TSS (NM_001286056)
chr1	95407969	95407670	95408270	195.733	000003907	chr1:95405957-95409343	chr1:95405969-95408858	NA	NA	000003907_138	GAAGCGCGCCTGGTGCCAGT	+	95407964	95407983	36	-55867	Experimental	pool1	NA	LINC01650	Intergenic
chr1	98028993	98028694	98029294	270.125	000004004	NA	NA	chr1:98028489-98030986	chr1:98025305-98048626	000004004_209	ACTTACTAGTGAGCCAGTCG	+	98029165	98029184	30	16176	Experimental	pool1	ENSG00000284247	MIR2682	intron (NR_046105, intron 3 of 4)
chr1	99969947	99969648	99970248	62.7893	000004096	chr1:99969474-99970520	chr1:99969556-99970398	chr1:99969667-99970508	chr1:99969479-99971341	000004096_35	GATGGAGTGACACTCGTCGA	-	99969753	99969772	36	-233	Experimental	pool2	ENSG00000117620	SLC35A3	promoter-TSS (NM_012243)
chr1	100896067	100895768	100896368	51.3855	000004134	chr1:100893501-100897070	NA	NA	chr1:100892894-100897593	000004134_348	CTGTCCCAGGACGCGTTGCG	+	100896059	100896078	42	-21	Experimental	pool2	ENSG00000162695	SLC30A7	promoter-TSS (NM_001261441)
chr1	100896067	100895768	100896368	51.3855	000004134	chr1:100893501-100897070	NA	NA	chr1:100892894-100897593	000004134_370	ACAGTAGTGACGCCTCAAAC	-	100896176	100896195	24	96	Experimental	pool2	ENSG00000162695	SLC30A7	promoter-TSS (NM_001144884)
chr1	109100119	109099820	109100420	59.1709	000004380	chr1:109099812-109100846	chr1:109099762-109100684	NA	chr1:109099443-109102275	000004380_86	TCATTTCGGGTCGGCCCGGC	-	109100404	109100423	29	221	Experimental	pool2	ENSG00000278249	SCARNA2	non-coding (NR_003023, exon 1 of 1)
chr1	109783557	109783258	109783858	224.454	000004418	NA	NA	NA	chr1:109782218-109784319	000004418_142	GTGTCCTAAGTAGGCGTTAG	+	109783243	109783262	NA	-19330	Experimental	pool1	ENSG00000198758	EPS8L3	Intergenic
chr1	109910720	109910421	109911021	53.1111	000004430	chr1:109909724-109910942	NA	NA	chr1:109910071-109911018	000004430_146	AGCCCGCGCTCGTTTGCTGA	+	109910582	109910601	33	-257	Experimental	pool2	ENSG00000184371	CSF1	promoter-TSS (NM_172211)
chr1	109960066	109959767	109960367	100.171	000004435	chr1:109959419-109960851	chr1:109959484-109960768	chr1:109959655-109960405	chr1:109959534-109960849	000004435_63	CAGCCAGTCGAAACTTTGAA	-	109960120	109960139	29	-24635	Experimental	pool1	ENSG00000168710	AHCYL1	Intergenic
chr1	110188308	110188009	110188609	115.873	000004455	chr1:110186010-110189026	chr1:110186866-110188860	NA	NA	000004455_166	CAGACATCCGCCTATGCAAG	+	110188317	110188336	52	21660	Experimental	pool1	NA	LINC02586	intron (NM_001010898, intron 6 of 11)
chr1	113457179	113456880	113457480	117.254	000004584	NA	NA	chr1:113456723-113457488	chr1:113456005-113457751	000004584_44	CTAGTACGCAGTCATGAGTC	+	113457133	113457152	55	66628	Experimental	pool1	ENSG00000081026	MAGI3	intron (NM_001142782, intron 1 of 20)
chr1	113905237	113904938	113905538	76.0869	000004600	chr1:113904199-113905954	chr1:113904319-113905440	NA	chr1:113903733-113906597	000004600_150	AGGCCCTACCGTCGGCCGGC	+	113904933	113904952	NA	85	Experimental	pool2	ENSG00000134262	AP4B1	promoter-TSS (NM_001308312)
chr1	113905237	113904938	113905538	76.0869	000004600	chr1:113904199-113905954	chr1:113904319-113905440	NA	chr1:113903733-113906597	000004600_224	TGCGGCGGGCAATCGGAAAT	+	113905271	113905290	56	-45	Experimental	pool2	ENSG00000118655	DCLRE1B	promoter-TSS (NM_001308312)
chr1	113905237	113904938	113905538	76.0869	000004600	chr1:113904199-113905954	chr1:113904319-113905440	NA	chr1:113903733-113906597	000004600_240	GTCCAGCGCCCTCCGCGATT	+	113905371	113905390	37	55	Experimental	pool2	ENSG00000118655	DCLRE1B	promoter-TSS (NM_001308312)
chr1	115168933	115168634	115169234	181.858	000004637	NA	NA	chr1:115168357-115169454	chr1:115167792-115169746	000004637_109	GCAACTAGTGAGTCACGTCG	-	115168931	115168950	31	-79438	Experimental	pool1	ENSG00000134198	TSPAN2	Intergenic
chr1	116115663	116115364	116115964	167.522	000004682	NA	NA	chr1:116115224-116116013	chr1:116115044-116116264	000004682_28	ATAGATACGCACGAGACCAT	-	116115358	116115377	NA	3613	Experimental	pool1	ENSG00000173212	MAB21L3	intron (NM_152367, intron 2 of 6)
chr1	116489488	116489189	116489789	141.534	000004705	chr1:116486681-116491326	chr1:116487784-116490361	NA	NA	000004705_336	TAGATAAGGCCTCCGACCAT	+	116489240	116489259	51	-10424	Experimental	pool1	ENSG00000233154	LINC01762	Intergenic
chr1	119987334	119987035	119987635	90.5494	000004828	NA	NA	chr1:119986805-119987619	chr1:119986726-119989248	000004828_98	ACCATGTACGAATAGCTTGC	-	119987618	119987637	22	82034	Experimental	pool2	ENSG00000134250	NOTCH2	intron (NM_001200001, intron 4 of 21)
chr1	120176552	120176253	120176853	71.7682	000004833	chr1:120175521-120176987	chr1:120176369-120176968	NA	chr1:120175520-120177272	000004833_135	CCACTAACCGTTAACCATGA	+	120176794	120176813	44	-284	Experimental	pool2	ENSG00000265808	SEC22B	promoter-TSS (NM_004892)
chr1	120176552	120176253	120176853	71.7682	000004833	chr1:120175521-120176987	chr1:120176369-120176968	NA	chr1:120175520-120177272	000004833_82	TATAACTGTTGTCGCGGCGG	-	120176444	120176463	23	66	Experimental	pool2	ENSG00000265808	SEC22B	promoter-TSS (NM_004892)
chr1	120180116	120179817	120180417	54.1385	000004834	NA	NA	chr1:120179006-120180251	chr1:120178829-120180750	000004834_65	GATACGGGCCACAAGTTGCT	-	120179824	120179843	NA	-3314	Experimental	pool2	ENSG00000265808	SEC22B	Intergenic
chr1	146039429	146039130	146039730	58.1669	000004928	chr1:146034418-146040936	chr1:146037700-146040286	chr1:146039007-146039691	chr1:146035083-146040057	000004928_389	TCATACAACCGCTCCGTCAG	+	146039342	146039361	32	12892	Experimental	pool2	ENSG00000201558	RNVU1-6	Intergenic
chr1	147172595	147172296	147172896	57.3987	000004940	chr1:147168592-147173753	chr1:147172091-147174415	NA	chr1:147170576-147173379	000004940_527	AATCGCTGGTCGCCAGCGAG	-	147172525	147172544	43	-65	Experimental	pool2	ENSG00000131791	PRKAB2	promoter-TSS (NM_005399)
chr1	147172595	147172296	147172896	57.3987	000004940	chr1:147168592-147173753	chr1:147172091-147174415	NA	chr1:147170576-147173379	000004940_581	GAGACTGCGCCCGGGATAAT	+	147172732	147172751	55	-5	Experimental	pool2	ENSG00000131778	CHD1L	promoter-TSS (NM_005399)
chr1	147172595	147172296	147172896	57.3987	000004940	chr1:147168592-147173753	chr1:147172091-147174415	NA	chr1:147170576-147173379	000004940_613	AAAACGTGCTGGCGCACCTG	-	147172874	147172893	57	137	Experimental	pool2	ENSG00000131778	CHD1L	promoter-TSS (NM_005399)
chr1	147504927	147504628	147505228	63.7475	000004948	chr1:147503588-147505538	NA	NA	NA	000004948_113	CTATTATCAAGTTGTCACGG	+	147504927	147504946	36	12938	Experimental	pool2	ENSG00000278811	LINC00624	intron (NR_038423, intron 3 of 3)
chr1	149888521	149888222	149888822	51.606	000004998	chr1:149884615-149889843	chr1:149885316-149888800	chr1:149885106-149889211	chr1:149884783-149889229	000004998_334	TAAACTTAAGTCGCCCGCAG	+	149888482	149888501	21	-576	Experimental	pool2	ENSG00000184270	HIST2H2AB	promoter-TSS (NM_175065)
chr1	150561482	150561183	150561783	94.9511	000005048	chr1:150560943-150563345	chr1:150560664-150562164	chr1:150561036-150561922	chr1:150560872-150564580	000005048_117	GTACGCATATCCCTACGCTC	+	150561305	150561324	23	9386	Experimental	pool1	ENSG00000264553	MIR4257	TTS (NM_001288607)
chr1	150578671	150578372	150578972	90.1712	000005049	chr1:150577143-150580629	NA	NA	chr1:150567611-150581209	000005049_762	TGCGCCGGTTTAGACAAAGG	-	150578526	150578545	28	1074	Experimental	pool2	ENSG00000143384	MCL1	intron (NM_021960, intron 1 of 2)
chr1	150578671	150578372	150578972	90.1712	000005049	chr1:150577143-150580629	NA	NA	chr1:150567611-150581209	000005049_826	CTGGAGACCTTACGACGGGT	-	150578884	150578903	23	716	Experimental	pool2	ENSG00000143384	MCL1	exon (NM_182763, exon 1 of 2)
chr1	150579517	150579218	150579818	53.1834	000005049	chr1:150577143-150580629	chr1:150579255-150580562	NA	chr1:150567611-150581209	000005049_977	CGGCGGCGACTGGCAATGTT	-	150579526	150579545	36	74	Experimental	pool2	ENSG00000143384	MCL1	promoter-TSS (NM_021960)
chr1	150579517	150579218	150579818	53.1834	000005049	chr1:150577143-150580629	chr1:150579255-150580562	NA	chr1:150567611-150581209	000005049_998	CCGCCCTAAAACCGTGATAA	-	150579625	150579644	30	-25	Experimental	pool2	ENSG00000143384	MCL1	promoter-TSS (NM_021960)
chr1	151070661	151070362	151070962	60.6452	000005081	chr1:151069894-151071883	chr1:151070367-151071227	chr1:151070276-151071712	chr1:151069512-151071370	000005081_62	GGCAGGACTATTTAACGGGG	-	151070567	151070586	40	-184	Experimental	pool2	ENSG00000143458	GABPB2	promoter-TSS (NM_144618)
chr1	151166045	151165746	151166346	84.349	000005083	chr1:151165498-151166831	chr1:151165744-151166521	NA	chr1:151165355-151166665	000005083_107	TCCGCGTCTGCGGAGTCGCA	+	151165922	151165941	28	-30	Experimental	pool2	ENSG00000163155	LYSMD1	promoter-TSS (NM_001204856)
chr1	151166045	151165746	151166346	84.349	000005083	chr1:151165498-151166831	chr1:151165744-151166521	NA	chr1:151165355-151166665	000005083_117	CACGCATGCATTGCGCGATC	-	151165993	151166012	47	-19	Experimental	pool2	ENSG00000163156	SCNM1	promoter-TSS (NM_001204856)
chr1	151406384	151406085	151406685	94.3843	000005099	chr1:151405443-151407518	chr1:151406026-151406637	NA	NA	000005099_149	TCACGTTCCGGTCATGCACT	+	151406424	151406443	29	6861	Experimental	pool1	ENSG00000159377	PSMB4	exon (NM_207171, exon 17 of 17)
chr1	151459453	151459154	151459754	80.4732	000005103	chr1:151459059-151459962	chr1:151459139-151460598	NA	chr1:151459020-151459826	000005103_124	ACGAGCCGTATCCCTCCGCG	-	151459482	151459501	53	2	Experimental	pool2	ENSG00000143442	POGZ	promoter-TSS (NM_015100)
chr1	151459453	151459154	151459754	80.4732	000005103	chr1:151459059-151459962	chr1:151459139-151460598	NA	chr1:151459020-151459826	000005103_136	GCGCGCTCCGACCAATTGGG	-	151459531	151459550	28	-47	Experimental	pool2	ENSG00000143442	POGZ	promoter-TSS (NM_015100)
chr1	151459453	151459154	151459754	80.4732	000005103	chr1:151459059-151459962	chr1:151459139-151460598	NA	chr1:151459020-151459826	000005103_45	CCGGGTGTAAGGTCCCTTTA	-	151459204	151459223	26	280	Experimental	pool2	ENSG00000143442	POGZ	5' UTR (NM_015100, exon 1 of 19)
chr1	151459453	151459154	151459754	80.4732	000005103	chr1:151459059-151459962	chr1:151459139-151460598	NA	chr1:151459020-151459826	000005103_78	CGGGTTCGAGTGATTCGGGG	+	151459331	151459350	48	153	Experimental	pool2	ENSG00000143442	POGZ	5' UTR (NM_015100, exon 1 of 19)
chr1	151542865	151542566	151543166	70.4847	000005113	NA	NA	chr1:151542644-151543256	chr1:151541879-151543385	000005113_96	CATAGGGCCAATACACTCTC	+	151543107	151543126	36	-2679	Experimental	pool2	ENSG00000207606	MIR554	intron (NM_001126337, intron 1 of 11)
chr1	151909686	151909387	151909987	53.6472	000005138	chr1:151908084-151910983	NA	chr1:151909512-151910368	chr1:151908108-151910106	000005138_129	GTGCGAGTTAACCCCTGGGG	+	151909530	151909549	41	-29	Experimental	pool2	ENSG00000159445	THEM4	promoter-TSS (NM_053055)
chr1	151909686	151909387	151909987	53.6472	000005138	chr1:151908084-151910983	NA	chr1:151909512-151910368	chr1:151908108-151910106	000005138_142	GAGGCGGTGCGCACTACTGG	+	151909575	151909594	24	-74	Experimental	pool2	ENSG00000159445	THEM4	promoter-TSS (NM_053055)
chr1	151909686	151909387	151909987	53.6472	000005138	chr1:151908084-151910983	NA	chr1:151909512-151910368	chr1:151908108-151910106	000005138_180	GCGATAACCGGGATCCGCTC	-	151909752	151909771	38	-251	Experimental	pool2	ENSG00000159445	THEM4	promoter-TSS (NM_053055)
chr1	151992535	151992236	151992836	87.1064	000005150	NA	NA	chr1:151992373-151994319	chr1:151987375-151997576	000005150_494	GTTATCGGCCAGTATGCGCC	-	151992397	151992416	26	1452	Experimental	pool2	ENSG00000197747	S100A10	intron (NM_002966, intron 1 of 2)
chr1	152048216	152047917	152048517	49.1518	000005157	chr1:152047409-152048774	NA	chr1:152048046-152048968	chr1:152047534-152049858	000005157_105	CGGGATCTGGTCGCCTGTGT	+	152048062	152048081	50	-11068	Experimental	pool2	ENSG00000163191	S100A11	Intergenic
chr1	152168026	152167727	152168327	63.665	000005163	NA	NA	chr1:152167756-152168400	chr1:152167616-152168891	000005163_22	TTCCTGACGAATGCTTAGTG	+	152167812	152167831	20	-8594	Experimental	pool2	ENSG00000215853	RPTN	Intergenic
chr1	153533882	153533583	153534183	57.5796	000005209	NA	NA	chr1:153533459-153534542	chr1:153532172-153536887	000005209_296	CCGGGTGAGTCATTACGCTG	+	153533918	153533937	56	2063	Experimental	pool2	ENSG00000197956	S100A6	TTS (NM_014624)
chr1	153566686	153566387	153566987	279.396	000005212	chr1:153565412-153567474	chr1:153566294-153567074	chr1:153565695-153567295	chr1:153565413-153569211	000005212_224	GACGGGCCGGGATAGACAAA	-	153566571	153566590	26	-737	Experimental	pool1	ENSG00000196754	S100A2	promoter-TSS (NM_001366407)
chr1	153566686	153566387	153566987	279.396	000005212	chr1:153565412-153567474	chr1:153566294-153567074	chr1:153565695-153567295	chr1:153565413-153569211	000005212_298	TCACACGGTGACCGCTAGGA	-	153566915	153566934	37	-1081	Experimental	pool1	ENSG00000196754	S100A2	Intergenic
chr1	153609161	153608862	153609462	51.8526	000005216	NA	chr1:153608812-153609476	chr1:153608747-153609445	chr1:153607860-153610628	000005216_207	CGCCTTAGGTAACGATGTGT	-	153608887	153608906	NA	458	Experimental	pool2	ENSG00000188643	S100A16	intron (NM_080388, intron 1 of 2)
chr1	153671298	153670999	153671599	81.2769	000005226	chr1:153670261-153672793	chr1:153670965-153672016	chr1:153671007-153671731	chr1:153670067-153672500	000005226_182	AGCCAATAGGCATAAGCGAT	-	153671050	153671069	43	-32	Experimental	pool2	ENSG00000143621	ILF2	promoter-TSS (NM_001267809)
chr1	153964214	153963915	153964515	57.3599	000005244	chr1:153961398-153964960	chr1:153963279-153964630	chr1:153962771-153964726	chr1:153962546-153964798	000005244_526	GGCGCGGTACGCAGATATCC	-	153964219	153964238	40	-588	Experimental	pool2	ENSG00000143570	SLC39A1	promoter-TSS (NM_001271961)
chr1	155000948	155000649	155001249	50.3769	000005301	chr1:154998913-155002447	chr1:155000023-155001241	NA	chr1:154999168-155002448	000005301_479	GTCACGGCCCGGCGCGGAGA	+	155001110	155001129	43	-1510	Experimental	pool2	ENSG00000160685	ZBTB7B	Intergenic
chr1	155000948	155000649	155001249	50.3769	000005301	chr1:154998913-155002447	chr1:155000023-155001241	NA	chr1:154999168-155002448	000005301_507	ACCACAATGGGCGGCGCCAG	-	155001222	155001241	34	-1398	Experimental	pool2	ENSG00000160685	ZBTB7B	Intergenic
chr1	155127750	155127451	155128051	49.9426	000005311	chr1:155124190-155128314	chr1:155126151-155128498	NA	chr1:155126595-155130486	000005311_593	AGTGCGAGTCTGCGAACGCG	-	155127550	155127569	30	-316	Experimental	pool2	ENSG00000169242	EFNA1	promoter-TSS (NM_004428)
chr1	155127750	155127451	155128051	49.9426	000005311	chr1:155124190-155128314	chr1:155126151-155128498	NA	chr1:155126595-155130486	000005311_642	AGCGACTCCGCCTTTTGGGC	-	155127843	155127862	41	-23	Experimental	pool2	ENSG00000169242	EFNA1	promoter-TSS (NM_004428)
chr1	155437578	155437279	155437879	50.4776	000005336	chr1:155436658-155438623	NA	NA	NA	000005336_33	CGTAACGCCGCTATGACAGC	-	155437652	155437671	34	4482	Experimental	pool2	ENSG00000237872	POU5F1P4	intron (NM_018489, intron 5 of 27)
chr1	156501161	156500862	156501462	70.7544	000005414	chr1:156498658-156502100	chr1:156500037-156501769	chr1:156500921-156501877	chr1:156500122-156502019	000005414_664	CCACTCACGGGCGACATTCT	+	156501372	156501391	49	-607	Experimental	pool2	ENSG00000116604	MEF2D	promoter-TSS (NM_005920)
chr1	156660285	156659986	156660586	64.5972	000005426	chr1:156659690-156662890	chr1:156660003-156660669	NA	chr1:156659545-156662512	000005426_105	AGTGCCGTGTACGCGTGCGC	+	156660147	156660166	47	17250	Experimental	pool2	ENSG00000132688	NES	TTS (NM_021948)
chr1	156662156	156661857	156662457	96.4317	000005426	chr1:156659690-156662890	chr1:156661830-156662709	NA	chr1:156659545-156662512	000005426_455	CCAAAAATGCTCAGCCCGTC	+	156662159	156662178	26	15238	Experimental	pool1	ENSG00000132688	NES	Intergenic
chr1	156747123	156746824	156747424	81.8093	000005436	chr1:156746220-156749971	chr1:156746317-156747346	chr1:156746579-156747701	chr1:156746251-156752671	000005436_180	CGATGGGGATCGTGTTTGTA	-	156747157	156747176	40	4126	Experimental	pool2	ENSG00000143321	HDGF	intron (NM_001319186, intron 1 of 5)
chr1	157390889	157390590	157391190	361.852	000005459	NA	NA	chr1:157390472-157391422	chr1:157389482-157392095	000005459_91	TTATCCTCTGCCGTACTGGA	+	157390951	157390970	48	161554	Experimental	pool1	ENSG00000143297	FCRL5	Intergenic
chr1	158019682	158019383	158019983	1087.09	000005476	chr1:158016510-158020432	chr1:158019130-158020577	chr1:158018622-158020337	chr1:158018392-158023175	000005476_334	GACTATATGGGGGTCGCATT	+	158019496	158019515	31	-6044	Experimental	pool1	NA	KIRREL1-IT1	intron (NM_001286349, intron 1 of 12)
chr1	158997152	158996853	158997453	99.6707	000005495	chr1:158996443-159001469	NA	NA	NA	000005495_46	GCACGATTCACGGTTATGAA	-	158997248	158997267	35	-2718	Experimental	pool1	ENSG00000163565	IFI16	Intergenic
chr1	159493147	159492848	159493448	199.274	000005516	NA	NA	chr1:159492463-159493816	chr1:159492025-159493719	000005516_104	CTCTCAATTGGCGTTCCGAT	-	159493187	159493206	42	42810	Experimental	pool1	ENSG00000184155	OR10J5	Intergenic
chr1	159996849	159996550	159997150	100.295	000005538	NA	NA	chr1:159995326-159997357	chr1:159996239-159997673	000005538_103	AGTTATGACATTGCCCTAGG	+	159996985	159997004	21	34995	Experimental	pool1	ENSG00000143315	PIGM	Intergenic
chr1	160400416	160400117	160400717	88.1433	000005564	chr1:160399299-160401792	NA	NA	chr1:160400178-160401279	000005564_189	CGGGTCCCGAACGGTGGGCA	-	160400316	160400335	57	-238	Experimental	pool2	ENSG00000162738	VANGL2	promoter-TSS (NM_020335)
chr1	162136939	162136640	162137240	268.783	000005674	NA	NA	chr1:162136314-162138250	chr1:162136085-162138178	000005674_74	GATCAAGTACCAAGTTGACG	-	162137012	162137031	26	-20085	Experimental	pool1	ENSG00000266144	MIR4654	intron (NM_014697, intron 1 of 9)
chr1	162191632	162191333	162191933	60.517	000005679	NA	NA	chr1:162191156-162192209	chr1:162191348-162191972	000005679_66	GAGAACGCGGCAAGAATTTC	-	162191614	162191633	25	34517	Experimental	pool2	ENSG00000266144	MIR4654	intron (NM_014697, intron 2 of 9)
chr1	162349988	162349689	162350289	103.527	000005687	NA	NA	chr1:162349604-162350547	chr1:162349272-162350662	000005687_42	ACCCGTCATAAAATCAGTAC	-	162349770	162349789	41	7234	Experimental	pool1	ENSG00000207729	MIR556	intron (NM_014697, intron 6 of 9)
chr1	162349988	162349689	162350289	103.527	000005687	NA	NA	chr1:162349604-162350547	chr1:162349272-162350662	000005687_47	CGGCACTACACAATAACCAG	-	162349818	162349837	27	7282	Experimental	pool1	ENSG00000207729	MIR556	intron (NM_014697, intron 6 of 9)
chr1	162541948	162541649	162542249	160.636	000005696	NA	NA	chr1:162541305-162542540	chr1:162541020-162543639	000005696_42	TGCTCGTGACGCAATCCTTG	-	162541725	162541744	35	-19705	Experimental	pool1	ENSG00000117143	UAP1	Intergenic
chr1	162691016	162690717	162691317	83.7552	000005711	chr1:162689874-162692953	chr1:162690851-162691627	chr1:162690040-162691306	chr1:162689936-162691296	000005711_76	CGTGACTCACGACTATACCC	-	162691026	162691045	48	58572	Experimental	pool2	ENSG00000162733	DDR2	intron (NM_006182, intron 2 of 17)
chr1	162847016	162846717	162847317	92.2648	000005721	chr1:162846279-162848212	NA	NA	NA	000005721_55	TGATCTTGCTTGCCGTCTAG	-	162847100	162847119	30	21705	Experimental	pool1	ENSG00000185860	CCDC190	Intergenic
chr1	163321826	163321527	163322127	116.853	000005757	chr1:163321015-163322969	chr1:163320660-163322841	chr1:163321639-163322526	chr1:163321093-163322979	000005757_85	CAGCGTTTAGAGCGTTTTCG	-	163321697	163321716	38	84	Experimental	pool1	ENSG00000143248	RGS5	promoter-TSS (NM_031423)
chr1	164748610	164748311	164748911	773.762	000005774	NA	NA	chr1:164747910-164749443	chr1:164745282-164752418	000005774_221	CACCCTAACCGCATGGGACT	+	164748815	164748834	44	25816	Experimental	pool1	ENSG00000233693	LOC100505795	intron (NM_001204963, intron 2 of 8)
chr1	165468092	165467793	165468393	169.448	000005789	chr1:165467298-165468912	chr1:165467622-165468822	NA	NA	000005789_69	ATTGGCGGGTCGCTGAATGC	-	165467825	165467844	NA	-22480	Experimental	pool1	ENSG00000143171	RXRG	Intergenic
chr1	165773504	165773205	165773805	219.739	000005805	NA	NA	chr1:165772706-165774039	chr1:165771940-165774127	000005805_77	TCTAGTCCTGCTAGCCCAGT	-	165773243	165773262	NA	4324	Experimental	pool1	NA	TMCO1-AS1	intron (NR_125374, intron 1 of 2)
chr1	171833650	171833351	171833951	91.4469	000006066	chr1:171832718-171834333	chr1:171832733-171834511	NA	NA	000006066_24	CTCAAAACGTAGCCTGATTA	+	171833349	171833368	NA	-8139	Experimental	pool2	ENSG00000197959	DNM3	Intergenic
chr1	172637761	172637462	172638062	52.8643	000006127	NA	NA	NA	chr1:172637330-172640620	000006127_68	ACTTTGCCTTACGAGACTAC	+	172637966	172637985	26	-21032	Experimental	pool2	ENSG00000117560	FASLG	Intergenic
chr1	173043144	173042845	173043445	373.957	000006157	chr1:173042865-173043725	chr1:173042602-173043833	NA	chr1:173042451-173044376	000006157_39	TCCGAGCTCATTGGCGATAC	-	173042942	173042961	55	8011	Experimental	pool1	ENSG00000120337	TNFSF18	intron (NM_005092, intron 2 of 2)
chr1	179882732	179882433	179883033	69.1904	000006382	chr1:179880733-179883876	chr1:179881777-179883126	NA	chr1:179881674-179884263	000006382_159	TCAACAACTATGGCGGGCGA	+	179882494	179882513	37	462	Experimental	pool2	ENSG00000143337	TOR1AIP1	exon (NM_015602, exon 1 of 10)
chr1	179882732	179882433	179883033	69.1904	000006382	chr1:179880733-179883876	chr1:179881777-179883126	NA	chr1:179881674-179884263	000006382_208	TCGAAGTCGCCGTACACTTC	-	179882695	179882714	33	663	Experimental	pool2	ENSG00000143337	TOR1AIP1	exon (NM_015602, exon 1 of 10)
chr1	179882732	179882433	179883033	69.1904	000006382	chr1:179880733-179883876	chr1:179881777-179883126	NA	chr1:179881674-179884263	000006382_229	GAGAAAGCGCGTACTACCTT	+	179882801	179882820	27	769	Experimental	pool2	ENSG00000143337	TOR1AIP1	exon (NM_015602, exon 1 of 10)
chr1	180231216	180230917	180231517	69.5357	000006409	chr1:180227701-180232647	chr1:180230867-180231592	NA	chr1:180229675-180232095	000006409_574	CGCCGGCGAAAGAAGATTTG	-	180230951	180230970	25	697	Experimental	pool2	ENSG00000121454	LHX4	intron (NM_033343, intron 1 of 5)
chr1	180231216	180230917	180231517	69.5357	000006409	chr1:180227701-180232647	chr1:180230867-180231592	NA	chr1:180229675-180232095	000006409_635	CGACCGCAAGTTGTGAATTC	+	180231243	180231262	39	989	Experimental	pool2	ENSG00000121454	LHX4	intron (NM_033343, intron 1 of 5)
chr1	180231216	180230917	180231517	69.5357	000006409	chr1:180227701-180232647	chr1:180230867-180231592	NA	chr1:180229675-180232095	000006409_661	GTCTCGCTAATTTCGGGCGC	-	180231375	180231394	57	1121	Experimental	pool2	ENSG00000121454	LHX4	intron (NM_033343, intron 1 of 5)
chr1	180502846	180502547	180503147	68.2411	000006420	chr1:180502010-180503738	chr1:180502291-180503302	NA	chr1:180501801-180504408	000006420_156	CTCACAGAATCGCACGCCGC	-	180502649	180502668	20	-82	Experimental	pool2	ENSG00000230124	ACBD6	promoter-TSS (NM_032360)
chr1	180502846	180502547	180503147	68.2411	000006420	chr1:180502010-180503738	chr1:180502291-180503302	NA	chr1:180501801-180504408	000006420_202	CCGCTACACTACCACACAAA	-	180502848	180502867	44	-281	Experimental	pool2	ENSG00000230124	ACBD6	promoter-TSS (NM_032360)
chr1	180502846	180502547	180503147	68.2411	000006420	chr1:180502010-180503738	chr1:180502291-180503302	NA	chr1:180501801-180504408	000006420_211	CGCTTGGGGCGCACAATCTG	-	180502921	180502940	52	-354	Experimental	pool2	ENSG00000230124	ACBD6	promoter-TSS (NM_032360)
chr1	180502846	180502547	180503147	68.2411	000006420	chr1:180502010-180503738	chr1:180502291-180503302	NA	chr1:180501801-180504408	000006420_222	CGGATCTGTTGCGTGCGCGT	+	180502961	180502980	22	-394	Experimental	pool2	ENSG00000230124	ACBD6	promoter-TSS (NM_032360)
chr1	181111731	181111432	181112032	51.7419	000006450	NA	NA	NA	chr1:181111149-181113686	000006450_32	TATACTGAGGAACTTACACG	-	181111807	181111826	26	23117	Experimental	pool2	ENSG00000162783	IER5	Intergenic
chr1	182615070	182614771	182615371	57.7235	000006481	chr1:182613819-182615983	chr1:182614492-182617001	NA	NA	000006481_127	CAGGAACGCGGCGTTTTGGT	+	182615186	182615205	22	56	Experimental	pool2	ENSG00000261504	LINC01686	promoter-TSS (NR_036490)
chr1	182615070	182614771	182615371	57.7235	000006481	chr1:182613819-182615983	chr1:182614492-182617001	NA	NA	000006481_57	GAGTCAATTCGTCGCTGGTC	-	182614803	182614822	NA	-327	Experimental	pool2	ENSG00000261504	LINC01686	promoter-TSS (NR_036490)
chr1	182615070	182614771	182615371	57.7235	000006481	chr1:182613819-182615983	chr1:182614492-182617001	NA	NA	000006481_97	ATATCCGCGGCTCGCCGCCC	+	182615038	182615057	29	-92	Experimental	pool2	ENSG00000261504	LINC01686	promoter-TSS (NR_036490)
chr1	183022517	183022218	183022818	54.2946	000006501	chr1:183021771-183024511	chr1:183021671-183023601	NA	chr1:183021722-183028201	000006501_100	GTGTAACCAGTCGTTTTACC	-	183022671	183022690	44	-739	Experimental	pool2	ENSG00000135862	LAMC1	promoter-TSS (NM_002293)
chr1	183022517	183022218	183022818	54.2946	000006501	chr1:183021771-183024511	chr1:183021671-183023601	NA	chr1:183021722-183028201	000006501_104	ATCGCTTCACGAAACTCATC	+	183022710	183022729	21	-700	Experimental	pool2	ENSG00000135862	LAMC1	promoter-TSS (NM_002293)
chr1	183022517	183022218	183022818	54.2946	000006501	chr1:183021771-183024511	chr1:183021671-183023601	NA	chr1:183021722-183028201	000006501_113	GGGCGTTCATGGGGCCGACA	-	183022770	183022789	36	-640	Experimental	pool2	ENSG00000135862	LAMC1	promoter-TSS (NM_002293)
chr1	183270905	183270606	183271206	80.303	000006528	NA	NA	NA	chr1:183270243-183274759	000006528_72	CGATACCAAATTACAGTCTC	-	183270735	183270754	34	34129	Experimental	pool2	ENSG00000157064	NMNAT2	intron (NM_170706, intron 8 of 10)
chr1	183472074	183471775	183472375	53.5875	000006537	chr1:183469899-183473119	chr1:183471092-183472764	NA	chr1:183469615-183473559	000006537_302	AGTAACCGATGTGTGCGGAC	-	183471771	183471790	NA	201	Experimental	pool2	ENSG00000232860	SMG7-AS1	promoter-TSS (NM_001350221)
chr1	183472074	183471775	183472375	53.5875	000006537	chr1:183469899-183473119	chr1:183471092-183472764	NA	chr1:183469615-183473559	000006537_337	CGAGTCACTCTCTACGCGCG	+	183471941	183471960	35	31	Experimental	pool2	ENSG00000232860	SMG7-AS1	promoter-TSS (NR_040063)
chr1	184359966	184359667	184360267	136.318	000006601	chr1:184357525-184360903	NA	NA	NA	000006601_128	TGATTCGCCACGCCAAGTTG	-	184360103	184360122	28	-26916	Experimental	pool1	ENSG00000116667	C1orf21	Intergenic
chr1	184755396	184755097	184755697	63.8041	000006619	chr1:184753788-184755862	NA	NA	chr1:184753318-184755909	000006619_291	CACGGCTCCGAGTCGGCTCG	-	184755135	184755154	NA	-287	Experimental	pool2	ENSG00000116406	EDEM3	promoter-TSS (NM_001319960)
chr1	184755396	184755097	184755697	63.8041	000006619	chr1:184753788-184755862	chr1:184755172-184755525	NA	chr1:184753318-184755909	000006619_306	CGGTCCTCCGAGGTCGCCAG	+	184755200	184755219	47	-352	Experimental	pool2	ENSG00000116406	EDEM3	promoter-TSS (NM_001319960)
chr1	184953836	184953537	184954137	136.245	000006631	NA	NA	NA	chr1:184952897-184955152	000006631_50	AGTTAGCTATAGTACGCCTC	+	184953697	184953716	35	20801	Experimental	pool1	ENSG00000135842	NIBAN1	intron (NM_052966, intron 1 of 13)
chr1	193121968	193121669	193122269	57.6128	000007016	chr1:193121014-193122928	chr1:193121610-193122949	NA	chr1:193121224-193123665	000007016_111	CCCCGTACGTGCGCCGTACG	+	193121806	193121825	27	-142	Experimental	pool2	ENSG00000134371	CDC73	promoter-TSS (NM_024529)
chr1	193121968	193121669	193122269	57.6128	000007016	chr1:193121014-193122928	chr1:193121610-193122949	NA	chr1:193121224-193123665	000007016_96	TGCGCGCGTACCTGAGCAGT	-	193121717	193121736	31	-231	Experimental	pool2	ENSG00000134371	CDC73	promoter-TSS (NM_024529)
chr1	193322426	193322127	193322727	427.291	000007025	chr1:193322008-193323168	chr1:193322113-193324320	NA	chr1:193321079-193323405	000007025_66	ATGTCCCACGGTTCCCAATG	+	193322135	193322154	NA	17400	Experimental	pool1	ENSG00000232077	LINC01031	intron (NR_125789, intron 1 of 3)
chr1	197775962	197775663	197776263	54.6543	000007194	chr1:197772936-197776190	NA	chr1:197775399-197776118	chr1:197774451-197777101	000007194_355	CTAGGTGGCAAAGCGGTACG	-	197775652	197775671	NA	-182	Experimental	pool2	ENSG00000213047	DENND1B	promoter-TSS (NM_001300858)
chr1	199272811	199272512	199273112	78.7175	000007306	chr1:199272019-199275157	chr1:199272371-199273564	chr1:199272136-199273343	chr1:199271434-199274986	000007306_84	CATGCCGGTCATTAGTTGCC	-	199272803	199272822	29	124215	Experimental	pool1	ENSG00000231718	LINC02789	intron (NR_147896, intron 3 of 3)
chr1	200330932	200330633	200331233	121.374	000007371	chr1:200330047-200332249	NA	NA	NA	000007371_82	TAATCTGGTCTTGACGCTCC	+	200330895	200330914	49	42887	Experimental	pool1	ENSG00000203721	LINC00862	Intergenic
chr1	200670073	200669774	200670374	59.4045	000007397	chr1:200668671-200671273	chr1:200669168-200670293	chr1:200668830-200671039	chr1:200668327-200671265	000007397_281	GTAATCGAATGGGCTGGGAC	+	200670189	200670208	57	-201	Experimental	pool2	ENSG00000118197	DDX59	promoter-TSS (NM_001320181)
chr1	201170681	201170382	201170982	111.988	000007423	chr1:201170295-201171988	chr1:201169904-201171077	NA	chr1:201170057-201171734	000007423_79	TTTGCCCCGGGTAAACGCAA	+	201170691	201170710	36	881	Experimental	pool1	ENSG00000116857	TMEM9	intron (NM_001288564, intron 1 of 5)
chr1	201192163	201191864	201192464	387.424	000007425	NA	NA	chr1:201191265-201192268	chr1:201190014-201193700	000007425_365	ATTTCGCAACGGCCACCCAC	-	201192209	201192228	22	1394	Experimental	pool1	ENSG00000163395	IGFN1	intron (NM_001164586, intron 1 of 23)
chr1	201469206	201468907	201469507	49.5958	000007443	chr1:201467639-201469807	chr1:201468721-201469398	chr1:201469108-201469548	chr1:201468013-201469526	000007443_318	GCGAGCGGCGGAACATGTAA	-	201469167	201469186	40	-6	Experimental	pool2	ENSG00000174307	PHLDA3	promoter-TSS (NR_073080)
chr1	203861587	203861288	203861888	63.8041	000007615	chr1:203860327-203862491	chr1:203861426-203862016	chr1:203860997-203861962	chr1:203860464-203862412	000007615_130	TGAAGGTCACGCGGCGGCAT	-	203861562	203861581	33	-27	Experimental	pool2	ENSG00000182004	SNRPE	promoter-TSS (NM_003094)
chr1	203861587	203861288	203861888	63.8041	000007615	chr1:203860327-203862491	chr1:203861426-203862016	chr1:203860997-203861962	chr1:203860464-203862412	000007615_139	CAGCCCATCGTATCCTACGC	+	203861705	203861724	125	116	Experimental	pool2	ENSG00000182004	SNRPE	promoter-TSS (NM_001328637)
chr1	203907108	203906809	203907409	84.3017	000007618	NA	chr1:203907052-203907595	chr1:203906523-203907396	chr1:203905966-203908171	000007618_87	CACTAACATTCGATGCCTCG	-	203907120	203907139	56	45283	Experimental	pool2	ENSG00000182004	SNRPE	Intergenic
chr1	204516429	204516130	204516730	51.7653	000007658	chr1:204515584-204517384	NA	NA	chr1:204515849-204517322	000007658_105	TCCCGGCACCCCGCCGACGA	-	204516526	204516545	27	130	Experimental	pool2	ENSG00000198625	MDM4	intron (NM_001278517, intron 1 of 7)
chr1	204516429	204516130	204516730	51.7653	000007658	chr1:204515584-204517384	NA	NA	chr1:204515849-204517322	000007658_112	CGGCCGTACCGCCAGTTGTG	+	204516572	204516591	28	176	Experimental	pool2	ENSG00000198625	MDM4	intron (NM_001278517, intron 1 of 7)
chr1	205122263	205121964	205122564	105.666	000007683	chr1:205121690-205123465	chr1:205121974-205122677	chr1:205121993-205122451	chr1:205121725-205123022	000007683_116	CGCGTACTTACCCTGTATGT	+	205122397	205122416	35	-429	Experimental	pool1	ENSG00000117222	RBBP5	promoter-TSS (NM_005057)
chr1	205122263	205121964	205122564	105.666	000007683	chr1:205121690-205123465	chr1:205121974-205122677	chr1:205121993-205122451	chr1:205121725-205123022	000007683_57	CGAAGACTTTCGGCCTTAGA	+	205121987	205122006	NA	-19	Experimental	pool1	ENSG00000117222	RBBP5	promoter-TSS (NM_005057)
chr1	206612439	206612140	206612740	59.0424	000007767	chr1:206611871-206612890	chr1:206611964-206612851	NA	chr1:206612029-206612913	000007767_166	GTTCCCCGTCCGTAGCGACT	+	206612650	206612669	25	-109	Experimental	pool2	ENSG00000143486	EIF2D	promoter-TSS (NM_001201478)
chr1	206612439	206612140	206612740	59.0424	000007767	chr1:206611871-206612890	chr1:206611964-206612851	NA	chr1:206612029-206612913	000007767_51	GATGTCGGCCAAGAATAGCG	+	206612194	206612213	40	261	Experimental	pool2	ENSG00000143486	EIF2D	intron (NM_006893, intron 1 of 14)
chr1	207321551	207321252	207321852	100.222	000007815	chr1:207320762-207323021	NA	chr1:207320799-207321880	chr1:207320701-207323257	000007815_100	CCGTTTGTGTTTACGTAGCG	+	207321370	207321389	44	-298	Experimental	pool1	ENSG00000196352	CD55	promoter-TSS (NM_001300902)
chr1	207321551	207321252	207321852	100.222	000007815	chr1:207320762-207323021	NA	chr1:207320799-207321880	chr1:207320701-207323257	000007815_171	CGAGTCGCAGCTACGCCCAG	-	207321704	207321723	28	36	Experimental	pool1	ENSG00000196352	CD55	promoter-TSS (NM_001300902)
chr1	207321551	207321252	207321852	100.222	000007815	chr1:207320762-207323021	NA	chr1:207320799-207321880	chr1:207320701-207323257	000007815_180	CGCGACGGTCATGGCGCGCC	-	207321758	207321777	33	90	Experimental	pool1	ENSG00000196352	CD55	promoter-TSS (NM_001300902)
chr1	207321551	207321252	207321852	100.222	000007815	chr1:207320762-207323021	NA	chr1:207320799-207321880	chr1:207320701-207323257	000007815_78	CGCGCTTGAGTGCTGCCAAG	-	207321267	207321286	NA	-401	Experimental	pool1	ENSG00000196352	CD55	promoter-TSS (NM_001300902)
chr1	210233910	210233611	210234211	92.3141	000007972	chr1:210233115-210234494	chr1:210233456-210235399	chr1:210233250-210234251	chr1:210233124-210234668	000007972_151	GAATAGGCGTCCTCGCCGCC	+	210233760	210233779	40	115	Experimental	pool1	ENSG00000203706	SERTAD4-AS1	non-coding (NR_024337, exon 1 of 2).2
chr1	210239451	210239152	210239752	73.6508	000007973	NA	chr1:210239144-210240368	chr1:210239019-210240252	chr1:210238609-210240451	000007973_66	AAAAGCGACAACGATTAATG	-	210239738	210239757	52	-5863	Experimental	pool2	ENSG00000203706	SERTAD4-AS1	intron (NM_001354173, intron 3 of 4).2
chr1	211259135	211258836	211259436	115.472	000008013	chr1:211256612-211261347	chr1:211258423-211259638	chr1:211258760-211259427	chr1:211258206-211261459	000008013_195	GTGCAGTCGCGCAGTATAGC	-	211258831	211258850	NA	-436	Experimental	pool1	ENSG00000117625	RCOR3	promoter-TSS (NM_001136225)
chr1	211259135	211258836	211259436	115.472	000008013	chr1:211256612-211261347	chr1:211258423-211259638	chr1:211258760-211259427	chr1:211258206-211261459	000008013_236	GACCCGACTGGGCGACCGGG	-	211258991	211259010	42	-276	Experimental	pool1	ENSG00000117625	RCOR3	promoter-TSS (NM_001136225)
chr1	211259135	211258836	211259436	115.472	000008013	chr1:211256612-211261347	chr1:211258423-211259638	chr1:211258760-211259427	chr1:211258206-211261459	000008013_337	CTGCCGGAGCGGGGCGGTTA	+	211259389	211259408	25	122	Experimental	pool1	ENSG00000117625	RCOR3	promoter-TSS (NM_018254)
chr1	211639800	211639501	211640101	74.1086	000008033	NA	NA	chr1:211639416-211640681	chr1:211639171-211640379	000008033_92	ACTTTAGCGGACTGATCCAC	+	211640068	211640087	47	270	Experimental	pool2	NA	LINC01693	intron (NR_131925, intron 1 of 2)
chr1	212513306	212513007	212513607	56.2066	000008086	NA	NA	chr1:212512808-212513675	chr1:212512266-212514549	000008086_85	AGCCCGTGGCGCGTAGTGTG	+	212513036	212513055	NA	-32648	Experimental	pool1	ENSG00000228067	LINC01740	Intergenic
chr1	212608404	212608105	212608705	98.2366	000008099	chr1:212607937-212610931	chr1:212607922-212608985	chr1:212607823-212608958	chr1:212607285-212609918	000008099_168	ACACCCGGCGGGTAACGGCG	+	212608095	212608114	NA	-656	Experimental	pool1	ENSG00000162772	ATF3	promoter-TSS (NM_001040619)
chr1	212608404	212608105	212608705	98.2366	000008099	chr1:212607937-212610931	chr1:212607922-212608985	chr1:212607823-212608958	chr1:212607285-212609918	000008099_226	CCGCTCTTCAACCTAGCGGA	+	212608340	212608359	29	-411	Experimental	pool1	ENSG00000162772	ATF3	promoter-TSS (NM_001040619)
chr1	212608404	212608105	212608705	98.2366	000008099	chr1:212607937-212610931	chr1:212607922-212608985	chr1:212607823-212608958	chr1:212607285-212609918	000008099_248	GGGCGGCTCCGGTCCTGATA	+	212608460	212608479	23	-291	Experimental	pool1	ENSG00000162772	ATF3	promoter-TSS (NM_001040619)
chr1	212791844	212791545	212792145	71.8611	000008112	chr1:212790850-212792866	chr1:212791162-212792184	NA	chr1:212791239-212793056	000008112_138	GACTTTGACCGCGTATGTGA	+	212791976	212791995	28	92	Experimental	pool2	ENSG00000203705	TATDN3	promoter-TSS (NM_001297739)
chr1	212791844	212791545	212792145	71.8611	000008112	chr1:212790850-212792866	chr1:212791162-212792184	NA	chr1:212791239-212793056	000008112_165	CCCGCCCAGACCCTTGTTTA	+	212792088	212792107	40	204	Experimental	pool2	ENSG00000203705	TATDN3	promoter-TSS (NM_001297739)
chr1	212791844	212791545	212792145	71.8611	000008112	chr1:212790850-212792866	chr1:212791162-212792184	NA	chr1:212791239-212793056	000008112_61	CCGCTTCGTGCAAAAGCTCG	-	212791583	212791602	30	184	Experimental	pool2	ENSG00000117697	NSL1	promoter-TSS (NM_001042553)
chr1	213399947	213399648	213400248	216.816	000008138	chr1:213396709-213401104	chr1:213399310-213400639	NA	NA	000008138_297	CGCCGGGCTTCTACAGCAGT	-	213399723	213399742	29	348492	Experimental	pool1	ENSG00000136643	RPS6KC1	Intergenic
chr1	214447153	214446854	214447454	349.1	000008181	NA	NA	chr1:214445931-214448046	chr1:214445312-214448705	000008181_135	TTCATTTGCGGGCAACCCGT	-	214446952	214446971	42	104640	Experimental	pool1	ENSG00000152104	PTPN14	intron (NM_005401, intron 3 of 18)
chr1	214551958	214551659	214552259	97.7669	000008192	chr1:214549176-214553316	chr1:214551034-214553214	chr1:214551766-214552638	chr1:214549128-214553012	000008192_486	CGTCACAGCGCTGGAATCCG	+	214551903	214551922	51	-311	Experimental	pool1	ENSG00000152104	PTPN14	promoter-TSS (NM_005401)
chr1	214551958	214551659	214552259	97.7669	000008192	chr1:214549176-214553316	chr1:214551034-214553214	chr1:214551766-214552638	chr1:214549128-214553012	000008192_533	GCGGTCCTCGGAAGTCTAGG	-	214552151	214552170	46	-559	Experimental	pool1	ENSG00000152104	PTPN14	promoter-TSS (NM_005401)
chr1	214603013	214602714	214603314	49.063	000008198	chr1:214602588-214605582	NA	chr1:214602739-214603620	chr1:214602522-214604629	000008198_42	GCTAATGCTAGACGCGGTTT	-	214602977	214602996	51	-208	Experimental	pool2	ENSG00000117724	CENPF	promoter-TSS (NM_016343)
chr1	214603013	214602714	214603314	49.063	000008198	chr1:214602588-214605582	NA	chr1:214602739-214603620	chr1:214602522-214604629	000008198_62	ACGCGGCAGTCTGAGTGCGC	+	214603109	214603128	53	-76	Experimental	pool2	ENSG00000117724	CENPF	promoter-TSS (NM_016343)
chr1	214603013	214602714	214603314	49.063	000008198	chr1:214602588-214605582	NA	chr1:214602739-214603620	chr1:214602522-214604629	000008198_67	CTTAGAGTGACCAATAGGCG	+	214603152	214603171	22	-33	Experimental	pool2	ENSG00000117724	CENPF	promoter-TSS (NM_016343)
chr1	214603013	214602714	214603314	49.063	000008198	chr1:214602588-214605582	NA	chr1:214602739-214603620	chr1:214602522-214604629	000008198_75	GTGCCCAATTCGCCCGCTTC	-	214603196	214603215	20	11	Experimental	pool2	ENSG00000117724	CENPF	promoter-TSS (NM_016343)
chr1	214603013	214602714	214603314	49.063	000008198	chr1:214602588-214605582	NA	chr1:214602739-214603620	chr1:214602522-214604629	000008198_88	CGGAGAGTACAGTTCTGGCG	-	214603272	214603291	55	87	Experimental	pool2	ENSG00000117724	CENPF	promoter-TSS (NM_016343)
chr1	217275421	217275122	217275722	80.2753	000008348	NA	NA	chr1:217273921-217276424	chr1:217273933-217276983	000008348_87	GACCCAAAGTATCTTTGATC	+	217275247	217275266	55	-137555	Experimental	pool2	ENSG00000196482	ESRRG	Intergenic
chr1	218674683	218674384	218674984	92.9927	000008434	NA	chr1:218674306-218675213	chr1:218673923-218675567	chr1:218673143-218675468	000008434_91	ACACCCACATTAGACATCGC	-	218674403	218674422	NA	164318	Experimental	pool1	ENSG00000228208	C1orf143	intron (NR_031644, intron 3 of 6)
chr1	222465549	222465250	222465850	64.8557	000008645	chr1:222464277-222466642	chr1:222464641-222466064	chr1:222465379-222465960	chr1:222464700-222466406	000008645_103	CGGCCACGCGCCGTAACTGC	-	222465483	222465502	38	82611	Experimental	pool2	ENSG00000143512	HHIPL2	Intergenic
chr1	222465549	222465250	222465850	64.8557	000008645	chr1:222464277-222466642	chr1:222464641-222466064	chr1:222465379-222465960	chr1:222464700-222466406	000008645_114	CTAGCCTCCGGTGAGGCGAT	-	222465530	222465549	26	82564	Experimental	pool2	ENSG00000143512	HHIPL2	Intergenic
chr1	222465549	222465250	222465850	64.8557	000008645	chr1:222464277-222466642	chr1:222464641-222466064	chr1:222465379-222465960	chr1:222464700-222466406	000008645_93	GGCGGCCTTGGCCGTCAACT	+	222465421	222465440	34	82673	Experimental	pool2	ENSG00000143512	HHIPL2	Intergenic
chr1	224632701	224632402	224633002	86.4649	000008780	NA	NA	chr1:224631696-224633324	chr1:224631997-224633654	000008780_115	CGCAATATGTGAGAGCGGGG	+	224632594	224632613	45	16287	Experimental	pool2	ENSG00000143786	CNIH3	intron (NM_152495, intron 1 of 5)
chr1	225655761	225655462	225656062	156.681	000008812	chr1:225654986-225656398	chr1:225654596-225656360	chr1:225655320-225656496	chr1:225650822-225656624	000008812_691	ATCACTTATTTAGCGCAGGA	-	225655700	225655719	57	-2587	Experimental	pool1	ENSG00000154380	ENAH	Intergenic
chr1	225999397	225999098	225999698	49.3935	000008832	chr1:225997941-226000223	NA	NA	chr1:225997394-225999891	000008832_136	CCGGTGGATAAAATCCCGGA	+	225999208	225999227	22	125	Experimental	pool2	ENSG00000143751	SDE2	exon (NM_152608, exon 1 of 7)
chr1	225999397	225999098	225999698	49.3935	000008832	chr1:225997941-226000223	NA	chr1:225999288-225999724	chr1:225997394-225999891	000008832_223	CTTCCTGGCCGTAAGCGATA	+	225999619	225999638	25	-286	Experimental	pool2	ENSG00000143751	SDE2	promoter-TSS (NM_152608)
chr1	226633029	226632730	226633330	58.5983	000008860	chr1:226631573-226634864	chr1:226632550-226634740	NA	NA	000008860_217	TTTAGCAAGTCGGCCCACAC	+	226633034	226633053	34	42024	Experimental	pool2	NA	ITPKB-IT1	3' UTR (NM_002221, exon 8 of 8)
chr1	227759558	227759259	227759859	123.231	000008924	NA	NA	chr1:227759129-227759812	chr1:227759026-227760141	000008924_37	ACGAAATTAGCATCCGCCAG	+	227759288	227759307	NA	23603	Experimental	pool1	ENSG00000143740	SNAP47	exon (NM_001323933, exon 5 of 7)
chr1	228903253	228902954	228903554	92.3141	000008970	NA	NA	chr1:228903002-228903560	chr1:228902667-228904153	000008970_64	CGCGGCAGAATCATCACCAC	-	228903252	228903271	43	167783	Experimental	pool1	ENSG00000116574	RHOU	Intergenic
chr1	231148108	231147809	231148409	88.6275	000009068	chr1:231147620-231149716	NA	NA	NA	000009068_69	TGGGTAGGTTGACGCTCATG	+	231148219	231148238	28	-14699	Experimental	pool2	ENSG00000119283	TRIM67	Intergenic
chr1	231744133	231743834	231744434	54.999	000009105	chr1:231742611-231745088	NA	NA	NA	000009105_88	AGACTTGAGTCTTATCGAAA	+	231744065	231744084	46	74442	Experimental	pool2	NA	DISC2	intron (NM_001164544, intron 3 of 8)
chr1	231885330	231885031	231885631	100.295	000009115	NA	NA	chr1:231884814-231885630	chr1:231884570-231885749	000009115_80	AACTATCACCGGAGTATTGT	-	231885443	231885462	42	-40381	Experimental	pool1	ENSG00000226758	DISC1-IT1	intron (NM_001164541, intron 9 of 9)
chr1	234610988	234610689	234611289	90.3954	000009232	chr1:234610165-234615455	chr1:234610254-234614437	chr1:234610420-234611718	chr1:234610176-234614368	000009232_151	CGGAGCGTGCGCACTCGCGG	-	234610961	234610980	48	-1446	Experimental	pool2	ENSG00000168264	IRF2BP2	Intergenic
chr1	234612806	234612507	234613107	118.312	000009232	chr1:234610165-234615455	chr1:234610254-234614437	chr1:234612084-234614027	chr1:234610176-234614368	000009232_414	TGGGCTCGATCCGGAATCAA	+	234612511	234612530	1250	-2996	Experimental	pool1	ENSG00000168264	IRF2BP2	Intergenic
chr1	234772543	234772244	234772844	66.3469	000009251	chr1:234772278-234772812	chr1:234772028-234773044	chr1:234772125-234773024	chr1:234771558-234773180	000009251_110	GACACATCGAAAACCACCGA	+	234772508	234772527	56	-12462	Experimental	pool1	ENSG00000279261	PP2672	Intergenic
chr1	234772543	234772244	234772844	66.3469	000009251	chr1:234772278-234772812	chr1:234772028-234773044	chr1:234772125-234773024	chr1:234771558-234773180	000009251_123	AGATGCGTCCTAAGGCGCTC	+	234772614	234772633	43	-12568	Experimental	pool1	ENSG00000279261	PP2672	Intergenic
chr1	234980788	234980489	234981089	99.0769	000009262	NA	NA	chr1:234980072-234981367	chr1:234980076-234981624	000009262_399	GGTGGTTCACACCGCGTGCG	-	234980984	234981003	57	-16995	Experimental	pool1	ENSG00000238005	LOC101927851	Intergenic
chr1	234984557	234984258	234984858	71.1244	000009263	chr1:234983332-234985707	NA	NA	chr1:234983731-234985073	000009263_137	CGTCTGGGCTTCATGCGAAA	-	234984651	234984670	43	-20662	Experimental	pool2	ENSG00000238005	LOC101927851	Intergenic
chr1	235011949	235011650	235012250	76.8405	000009267	NA	NA	chr1:235011225-235012621	chr1:235011159-235012647	000009267_116	CCTGTAAATCACCTCCGCAA	-	235011896	235011915	20	-47907	Experimental	pool2	ENSG00000238005	LOC101927851	Intergenic
chr1	235011949	235011650	235012250	76.8405	000009267	NA	NA	chr1:235011225-235012621	chr1:235011159-235012647	000009267_124	TGTTGCCGCGTCAGCTCAAA	+	235011991	235012010	33	-48002	Experimental	pool2	ENSG00000238005	LOC101927851	Intergenic
chr1	235011949	235011650	235012250	76.8405	000009267	NA	NA	chr1:235011225-235012621	chr1:235011159-235012647	000009267_136	GGTGGGACCGCAACACCGCC	-	235012049	235012068	34	-48060	Experimental	pool2	ENSG00000238005	LOC101927851	Intergenic
chr1	235011949	235011650	235012250	76.8405	000009267	NA	NA	chr1:235011225-235012621	chr1:235011159-235012647	000009267_93	TAGTCCCGAATACCTGCTGT	-	235011644	235011663	NA	-47655	Experimental	pool2	ENSG00000238005	LOC101927851	Intergenic
chr1	235090572	235090273	235090873	84.5268	000009274	chr1:235089875-235091924	chr1:235090026-235091124	NA	NA	000009274_86	AGATTTACTGCGGTCCCGGC	+	235090829	235090848	39	-21021	Experimental	pool1	NA	LINC01348	Intergenic
chr1	235128978	235128679	235129279	84.0369	000009277	chr1:235126588-235130820	chr1:235128370-235129707	NA	chr1:235127625-235129457	000009277_215	CCGCCGACCATGCTGTAACG	+	235129027	235129046	35	-200	Experimental	pool2	ENSG00000173726	TOMM20	promoter-TSS (NM_014765)
chr1	235919501	235919202	235919802	142.217	000009329	chr1:235915329-235921813	chr1:235918877-235920459	NA	chr1:235918961-235921153	000009329_281	TTGATTGAGAGACTGCCGGA	+	235919218	235919237	1238	-35515	Experimental	pool1	ENSG00000143669	LYST	Intergenic
chr1	235935542	235935243	235935843	203.758	000009333	chr1:235932779-235937041	NA	NA	NA	000009333_184	AGCGATAACGTAGAATGTGG	-	235935266	235935285	NA	-51563	Experimental	pool1	ENSG00000143669	LYST	Intergenic
chr1	237648347	237648048	237648648	55.0575	000009404	chr1:237647008-237649069	NA	NA	NA	000009404_80	CGACTACCCTCAAGCTATTA	-	237648300	237648319	40	177191	Experimental	pool2	ENSG00000266262	MIR4428	intron (NM_001035, intron 48 of 104)
chr1	240450638	240450339	240450939	189.025	000009557	chr1:240449091-240451411	NA	NA	NA	000009557_105	GAGCGACCTCTATAATCAAT	-	240450581	240450600	42	161564	Experimental	pool1	ENSG00000180875	GREM2	intron (NM_020066, intron 16 of 17)
chr1	244552554	244552255	244552855	138.52	000009752	chr1:244551163-244553380	chr1:244551707-244553160	NA	chr1:244552218-244552813	000009752_78	CGTGGATTTATAAGACTGGG	+	244552716	244552735	45	91355	Experimental	pool1	ENSG00000179397	CATSPERE	exon (NM_001242340, exon 6 of 19)
chr1	244863131	244862832	244863432	52.1163	000009766	chr1:244860666-244865421	chr1:244862763-244863727	chr1:244862894-244863991	chr1:244860734-244866381	000009766_154	CAATCAACTACGAATTCGAT	+	244862873	244862892	NA	1642	Experimental	pool2	ENSG00000153187	HNRNPU	intron (NM_004501, intron 1 of 13)
chr1	244863131	244862832	244863432	52.1163	000009766	chr1:244860666-244865421	chr1:244862763-244863727	chr1:244862894-244863991	chr1:244860734-244866381	000009766_165	CGCTCTCTTCGGGATACACG	-	244862994	244863013	31	1521	Experimental	pool2	ENSG00000153187	HNRNPU	intron (NM_004501, intron 1 of 13)
chr1	244970905	244970606	244971206	77.781	000009773	chr1:244968115-244972579	chr1:244970862-244971493	NA	chr1:244969126-244972215	000009773_350	GGCGTCGTTGTTCACGGTCG	+	244970859	244970878	47	0	Experimental	pool2	NA	LOC101928068	promoter-TSS (NR_111907)
chr1	244970905	244970606	244971206	77.781	000009773	chr1:244968115-244972579	chr1:244970862-244971493	NA	chr1:244969126-244972215	000009773_394	GCGCAGCCTGATGGCGTTCG	+	244971045	244971064	32	-186	Experimental	pool2	NA	LOC101928068	promoter-TSS (NR_111907)
chr1	244970905	244970606	244971206	77.781	000009773	chr1:244968115-244972579	chr1:244970862-244971493	NA	chr1:244969126-244972215	000009773_418	AATTGCGCGGCGCTAGCCGG	-	244971167	244971186	54	-308	Experimental	pool2	NA	LOC101928068	promoter-TSS (NR_111907)
chr1	246142580	246142281	246142881	67.1499	000009821	NA	NA	chr1:246141986-246142912	chr1:246138543-246143119	000009821_233	GGGTAGGTCGTGTATACGCA	+	246142559	246142578	22	274843	Experimental	pool2	ENSG00000185420	SMYD3	intron (NM_022743, intron 5 of 11)
chr1	246827568	246827269	246827869	70.9851	000009862	chr1:246826443-246828234	NA	NA	NA	000009862_61	TCGGCTCGAGTACTATTTTT	+	246827803	246827822	26	38196	Experimental	pool2	NA	LINC01341	Intergenic
chr1	248874172	248873873	248874473	50.3001	000009925	chr1:248871866-248874814	chr1:248872402-248874587	chr1:248872811-248874672	chr1:248871965-248874708	000009925_244	GCGGTTTTCTCGCAACATTT	-	248874149	248874168	23	-15074	Experimental	pool2	ENSG00000171163	ZNF692	Intergenic
chr10	324164	323865	324465	60.9921	000009938	NA	NA	chr10:323964-324587	chr10:323742-324789	000009938_42	ACGAACACGGGGAGGCGTTC	-	324091	324110	36	144107	Experimental	pool2	ENSG00000015171	ZMYND11	intron (NM_014974, intron 31 of 36)
chr10	598731	598432	599032	69.2909	000009949	NA	chr10:597524-599256	NA	NA	000009949_237	CTTCGCCGCTTTATGATGCA	-	599015	599034	29	-29539	Experimental	pool2	ENSG00000225140	LOC101930421	intron (NM_014974, intron 1 of 36)
chr10	1110356	1110057	1110657	74.1086	000009979	NA	chr10:1110059-1110661	NA	chr10:1109943-1110929	000009979_27	TGTGTCGGGGCGAGTCCGCT	+	1110163	1110182	27	-49595	Experimental	pool2	ENSG00000229205	LINC00200	intron (NM_014023, intron 11 of 13)
chr10	2112157	2111858	2112458	56.9239	000009985	chr10:2111822-2112436	NA	chr10:2111736-2112710	chr10:2111653-2112653	000009985_43	TACTCCCTAACCGCCACGGA	-	2112207	2112226	24	-36128	Experimental	pool2	ENSG00000278069	MIR6072	Intergenic
chr10	3107622	3107323	3107923	86.4649	000010016	NA	NA	NA	chr10:3107039-3108415	000010016_53	TCGGCAAGAGGTGACGTAAG	-	3107502	3107521	44	2903	Experimental	pool2	ENSG00000067057	PFKP	intron (NM_001242339, intron 10 of 23)
chr10	3763377	3763078	3763678	114.952	000010054	NA	NA	chr10:3763292-3764483	chr10:3760999-3764867	000010054_260	CGTCTATTCATACCCGTCCT	-	3763289	3763308	58	21910	Experimental	pool1	ENSG00000067082	KLF6	Intergenic
chr10	4527848	4527549	4528149	55.5973	000010116	NA	chr10:4527350-4528410	chr10:4527313-4528016	NA	000010116_33	CGTGCTATGGCTTGACGGTT	-	4527792	4527811	40	121333	Experimental	pool2	ENSG00000224382	LINC00703	Intergenic
chr10	4780993	4780694	4781294	53.3468	000010140	NA	NA	NA	chr10:4780475-4781353	000010140_32	CGTGACGATGTGCTTAATCA	-	4780775	4780794	32	-45392	Experimental	pool2	ENSG00000165568	AKR1E2	Intergenic
chr10	6202857	6202558	6203158	69.5775	000010210	chr10:6202339-6205235	chr10:6202414-6203289	chr10:6202436-6203089	chr10:6202217-6204032	000010210_160	CGCGTACGTCAGCCTCGGGG	-	6202862	6202881	25	-60	Experimental	pool1	ENSG00000170525	PFKFB3	promoter-TSS (NM_001323017)
chr10	6202857	6202558	6203158	69.5775	000010210	chr10:6202339-6205235	chr10:6202414-6203289	chr10:6202436-6203089	chr10:6202217-6204032	000010210_173	TTAAAAGCCGGCGGTGCGCG	+	6202903	6202922	23	-19	Experimental	pool1	ENSG00000170525	PFKFB3	promoter-TSS (NM_001323017)
chr10	6721693	6721394	6721994	107.247	000010224	NA	NA	chr10:6721248-6723036	chr10:6720385-6723622	000010224_92	CGAACCGGGAAACGTACCAT	+	6721565	6721584	40	-15807	Experimental	pool1	NA	LINP1	Intergenic
chr10	7133388	7133089	7133689	56.4352	000010237	chr10:7130933-7134367	NA	NA	NA	000010237_195	AATGGACAACGCGCCCACTA	+	7133478	7133497	52	53296	Experimental	pool2	NA	SNORD129	Intergenic
chr10	7133388	7133089	7133689	56.4352	000010237	chr10:7130933-7134367	NA	NA	NA	000010237_218	GTCATAGCAACATAACGGGT	+	7133665	7133684	51	53109	Experimental	pool2	NA	SNORD129	Intergenic
chr10	7797714	7797415	7798015	54.0842	000010255	NA	chr10:7797508-7798011	chr10:7797424-7798035	chr10:7797260-7798460	000010255_26	GAAACCGTGCGTTAGATGTA	+	7797579	7797598	57	9412	Experimental	pool2	ENSG00000165629	ATP5F1C	intron (NM_001001973, intron 3 of 9)
chr10	8594904	8594605	8595205	437.223	000010294	chr10:8593969-8595572	chr10:8593949-8595269	NA	NA	000010294_99	CGGGCCGAAGCTAGGCTCTA	+	8594770	8594789	33	-389	Experimental	pool1	NA	LOC105376398	promoter-TSS (NR_134492)
chr10	11210716	11210417	11211017	51.6505	000010353	chr10:11209804-11211467	NA	NA	NA	000010353_55	CGTTTCGGAGCTTATGGGGT	-	11210404	11210423	NA	45384	Experimental	pool2	ENSG00000048740	CELF2	intron (NM_001326339, intron 2 of 11)
chr10	12196160	12195861	12196461	70.4427	000010403	chr10:12194604-12197742	chr10:12194803-12196966	NA	chr10:12193019-12197171	000010403_230	GTTCTACGGATGCCGGAAGG	-	12195901	12195920	NA	-20	Experimental	pool2	ENSG00000165609	NUDT5	promoter-TSS (NM_014142)
chr10	12196160	12195861	12196461	70.4427	000010403	chr10:12194604-12197742	chr10:12194803-12196966	NA	chr10:12193019-12197171	000010403_244	TCCGGGTCAGCGTGCGTTTA	+	12195954	12195973	35	-73	Experimental	pool2	ENSG00000165609	NUDT5	promoter-TSS (NM_014142)
chr10	12196160	12195861	12196461	70.4427	000010403	chr10:12194604-12197742	chr10:12194803-12196966	NA	chr10:12193019-12197171	000010403_288	TCGGAAGAACGGGTACCACG	-	12196283	12196302	26	105	Experimental	pool2	ENSG00000151465	CDC123	promoter-TSS (NM_014142)
chr10	12196160	12195861	12196461	70.4427	000010403	chr10:12194604-12197742	chr10:12194803-12196966	NA	chr10:12193019-12197171	000010403_303	TCGCCCGGTCGACCGGCAAA	+	12196337	12196356	36	159	Experimental	pool2	ENSG00000151465	CDC123	promoter-TSS (NM_014142)
chr10	12448908	12448609	12449209	66.9289	000010414	NA	NA	NA	chr10:12448186-12449564	000010414_36	CTACACGACAGTCAGCGTTT	-	12448860	12448879	22	59888	Experimental	pool2	ENSG00000183049	CAMK1D	intron (NM_001351032, intron 3 of 11)
chr10	13866347	13866048	13866648	268.783	000010464	NA	NA	chr10:13866090-13866815	chr10:13864808-13867304	000010464_118	TTGTTGGTGCTCCCGGGTAC	+	13866426	13866445	31	105460	Experimental	pool1	ENSG00000151474	FRMD4A	intron (NM_018027, intron 2 of 24)
chr10	13866347	13866048	13866648	268.783	000010464	NA	NA	chr10:13866090-13866815	chr10:13864808-13867304	000010464_99	GTCCCGCATCCGACATCCTC	-	13866313	13866332	44	105573	Experimental	pool1	ENSG00000151474	FRMD4A	intron (NM_018027, intron 2 of 24)
chr10	14074647	14074348	14074948	124.764	000010481	chr10:14073431-14075285	NA	chr10:14074210-14075365	chr10:14073976-14075507	000010481_138	GTCCGGCAGCGACTCAAAAA	-	14074669	14074688	27	395	Experimental	pool1	NA	LOC101928453	non-coding (NR_120638, exon 1 of 3)
chr10	14085036	14084737	14085337	61.3969	000010482	NA	NA	NA	chr10:14084659-14085458	000010482_46	GTGATTCAGAGCGTACCCGA	-	14085035	14085054	20	10761	Experimental	pool2	NA	LOC101928453	intron (NR_134578, intron 3 of 3)
chr10	14085036	14084737	14085337	61.3969	000010482	NA	NA	NA	chr10:14084659-14085458	000010482_58	ACATAACCATGCGTCTACGA	-	14085185	14085204	57	10911	Experimental	pool2	NA	LOC101928453	intron (NR_134578, intron 3 of 3)
chr10	14405254	14404955	14405555	181.102	000010495	NA	NA	chr10:14404531-14405966	chr10:14404431-14406178	000010495_106	CCCGCCAGACTACCGCAGTT	-	14405419	14405438	58	-22152	Experimental	pool1	ENSG00000266321	MIR4293	Intergenic
chr10	14416446	14416147	14416747	68.7489	000010496	chr10:14415682-14417803	chr10:14416205-14416676	NA	chr10:14415856-14416702	000010496_58	GTACCCATCGAGGTACCCCT	+	14416643	14416662	24	-19923	Experimental	pool2	ENSG00000221371	MIR1265	Intergenic
chr10	14477019	14476720	14477320	214.065	000010499	NA	NA	chr10:14476330-14477611	chr10:14476317-14477670	000010499_88	TAGCGAGTTTGAACCTAGTT	-	14477123	14477142	45	40557	Experimental	pool1	ENSG00000221371	MIR1265	Intergenic
chr10	14654056	14653757	14654357	49.2251	000010510	chr10:14653087-14654660	NA	chr10:14653268-14655069	chr10:14653484-14654591	000010510_63	TGTAACCGCGGGAAACTTCA	+	14653740	14653759	NA	-49349	Experimental	pool2	ENSG00000065809	FAM107B	intron (NM_001282695, intron 2 of 5)
chr10	14713244	14712945	14713545	65.4156	000010513	NA	NA	chr10:14712865-14713784	chr10:14712695-14713674	000010513_40	CGTATCAGCGAGTTCAGTCC	-	14713046	14713065	34	61841	Experimental	pool2	ENSG00000065809	FAM107B	intron (NM_031453, intron 1 of 4)
chr10	14713244	14712945	14713545	65.4156	000010513	NA	NA	chr10:14712865-14713784	chr10:14712695-14713674	000010513_56	GTCAAGGGTGACGAACAGTA	-	14713215	14713234	22	61672	Experimental	pool2	ENSG00000065809	FAM107B	intron (NM_031453, intron 1 of 4)
chr10	14820279	14819980	14820580	142.518	000010516	NA	NA	chr10:14819735-14821097	chr10:14819442-14821414	000010516_34	GGGGTGTGTCGCTGCATACT	+	14819995	14820014	NA	18032	Experimental	pool1	ENSG00000185267	CDNF	exon (NM_001029954, exon 4 of 4)
chr10	15123902	15123603	15124203	49.3052	000010536	NA	NA	NA	chr10:15121726-15124451	000010536_102	CAGATGCGCAAAATCGAACT	+	15124179	15124198	45	26834	Experimental	pool2	ENSG00000152464	RPP38	intron (NM_001308295, intron 9 of 12)
chr10	16966208	16965909	16966509	331.877	000010587	chr10:16963907-16967145	chr10:16964563-16967054	chr10:16965630-16966718	chr10:16965018-16969679	000010587_166	TTGGTCGGACGTCAGACAGA	-	16965946	16965965	20	-148502	Experimental	pool1	ENSG00000148484	RSU1	intron (NM_001081, intron 31 of 66)
chr10	16990214	16989915	16990515	162.157	000010588	chr10:16985034-16992069	chr10:16989655-16991506	NA	NA	000010588_558	GGTACATTAGGACGGACCCC	-	16990409	16990428	30	139398	Experimental	pool1	ENSG00000107611	CUBN	exon (NM_001081, exon 29 of 67)
chr10	17063153	17062854	17063454	133.731	000010601	chr10:17062168-17063324	NA	chr10:17062146-17064092	chr10:17061026-17068615	000010601_184	TGCATGAGAGCCGATCTCTC	+	17063147	17063166	48	66660	Experimental	pool1	ENSG00000107611	CUBN	intron (NM_001081, intron 22 of 66)
chr10	17228522	17228223	17228823	64.2036	000010620	chr10:17226868-17234389	chr10:17228044-17233876	NA	chr10:17226882-17235931	000010620_159	TTCCCGGTGCAATCGTGATC	+	17228220	17228239	NA	-11	Experimental	pool2	ENSG00000026025	VIM	promoter-TSS (NM_003380)
chr10	17228522	17228223	17228823	64.2036	000010620	chr10:17226868-17234389	chr10:17228044-17233876	NA	chr10:17226882-17235931	000010620_194	TGAGGGCTCCTAGCGGTTTA	-	17228483	17228502	41	252	Experimental	pool2	ENSG00000026025	VIM	5' UTR (NM_003380, exon 1 of 10)
chr10	17348894	17348595	17349195	139.892	000010628	chr10:17348172-17350067	NA	chr10:17348376-17349260	chr10:17347694-17350445	000010628_99	ACGTGGTTTGACCGGCCATC	+	17349003	17349022	36	-37923	Experimental	pool1	ENSG00000204832	ST8SIA6-AS1	intron (NM_001004470, intron 4 of 7)
chr10	21497384	21497085	21497685	55.8183	000010743	chr10:21495503-21497979	NA	NA	chr10:21495373-21498217	000010743_413	TGCAAGCTCCCGCCGTAGAG	+	21497104	21497123	NA	146	Experimental	pool2	ENSG00000204682	MIR1915HG	promoter-TSS (NR_031736)
chr10	21526110	21525811	21526411	57.6128	000010746	chr10:21525567-21526429	chr10:21525485-21527002	NA	chr10:21523940-21530344	000010746_190	GGAAAAGCAGCTCGGTCAAT	+	21525823	21525842	NA	-151	Experimental	pool2	ENSG00000180592	SKIDA1	promoter-TSS (NM_207371)
chr10	21526110	21525811	21526411	57.6128	000010746	chr10:21525567-21526429	chr10:21525485-21527002	NA	chr10:21523940-21530344	000010746_196	ACGTGAACGCAGCGAGCAGG	-	21525883	21525902	36	-211	Experimental	pool2	ENSG00000180592	SKIDA1	promoter-TSS (NM_207371)
chr10	21526110	21525811	21526411	57.6128	000010746	chr10:21525567-21526429	chr10:21525485-21527002	NA	chr10:21523940-21530344	000010746_329	AGCCCTTCCGCGGCGTCGCG	+	21526349	21526368	54	-677	Experimental	pool2	ENSG00000180592	SKIDA1	promoter-TSS (NM_207371)
chr10	22229543	22229244	22229844	54.719	000010780	chr10:22228005-22230929	chr10:22228950-22229749	NA	chr10:22228829-22230919	000010780_115	CGGCGGTCTAGGCCTCGCCA	-	22229260	22229279	NA	-19287	Experimental	pool2	ENSG00000223601	EBLN1	Intergenic
chr10	22229543	22229244	22229844	54.719	000010780	chr10:22228005-22230929	chr10:22228950-22229749	NA	chr10:22228829-22230919	000010780_176	CGATTGCGCCACAGAGACTT	+	22229565	22229584	49	-19592	Experimental	pool2	ENSG00000223601	EBLN1	Intergenic
chr10	22436991	22436692	22437292	50.2653	000010790	NA	chr10:22436175-22437793	NA	chr10:22432911-22439173	000010790_352	TTGCGACGCGCCCACTTCCT	-	22436697	22436716	2332	1222	Experimental	pool2	NA	LOC100499489	non-coding (NR_036533, exon 1 of 1)
chr10	22436991	22436692	22437292	50.2653	000010790	NA	chr10:22436175-22437793	NA	chr10:22432911-22439173	000010790_480	GACTTCGTTTCCCGGCGCGA	+	22437283	22437302	56	636	Experimental	pool2	NA	LOC100499489	non-coding (NR_036533, exon 1 of 1)
chr10	22805485	22805186	22805786	85.0438	000010818	chr10:22803210-22806113	chr10:22805008-22806389	chr10:22805157-22805623	chr10:22805191-22805668	000010818_157	GCGCACGTGATGATCTGGCT	-	22805586	22805605	51	-91018	Experimental	pool2	ENSG00000150867	PIP4K2A	Intergenic
chr10	22816627	22816328	22816928	63.7067	000010819	chr10:22815841-22816611	NA	chr10:22816328-22817318	chr10:22816021-22817962	000010819_33	CGGTCAACGTGACGGGATTC	-	22816340	22816359	NA	-101772	Experimental	pool2	ENSG00000150867	PIP4K2A	Intergenic
chr10	26167946	26167647	26168247	50.0735	000010960	chr10:26166355-26170338	NA	NA	NA	000010960_121	TGTTACAGGTACGTATCTGC	-	26168230	26168249	33	-48067	Experimental	pool2	ENSG00000136750	GAD2	intron (NM_017433, intron 27 of 34)
chr10	28089635	28089336	28089936	155.934	000011034	NA	NA	chr10:28089362-28089932	chr10:28087301-28090481	000011034_111	TCATTAGTTTGTCGCCGATA	+	28089697	28089716	37	-16329	Experimental	pool1	NA	SNORD130	exon (NM_001318170, exon 12 of 17)
chr10	28893022	28892723	28893323	71.6583	000011081	chr10:28892171-28893658	chr10:28891852-28896410	NA	NA	000011081_67	AACCGCATTCCAGAATGAAC	-	28893016	28893035	39	46618	Experimental	pool2	NA	C10orf126	Intergenic
chr10	28906150	28905851	28906451	67.0699	000011084	chr10:28904872-28907445	chr10:28905239-28907226	NA	NA	000011084_149	GTACACGCTATACTGACGAC	-	28906363	28906382	48	59965	Experimental	pool2	NA	C10orf126	Intergenic
chr10	29132674	29132375	29132975	58.2849	000011105	chr10:29131954-29134419	chr10:29132237-29133234	NA	NA	000011105_90	GGACCGTGTAGAACTAACCT	-	29132574	29132593	51	-156486	Experimental	pool2	ENSG00000120563	LYZL1	Intergenic
chr10	29160255	29159956	29160556	62.4549	000011111	NA	NA	NA	chr10:29159343-29161001	000011111_92	CGGTGTCTCTGTACCACGGT	-	29160473	29160492	30	-128587	Experimental	pool2	ENSG00000120563	LYZL1	Intergenic
chr10	29229365	29229066	29229666	60.1857	000011117	chr10:29227146-29230669	chr10:29228248-29229985	NA	NA	000011117_174	CGGAGATCGGCTGACGGCGT	+	29229454	29229473	48	-59606	Experimental	pool2	ENSG00000120563	LYZL1	Intergenic
chr10	29535454	29535155	29535755	50.3392	000011140	chr10:29533169-29538517	chr10:29534998-29537059	NA	NA	000011140_172	GCGCGGTTCCAGTTCTCCTG	+	29535312	29535331	33	9775	Experimental	pool2	ENSG00000207612	MIR604	intron (NM_021738, intron 7 of 37)
chr10	29659199	29658900	29659500	359.877	000011151	NA	chr10:29658949-29660340	chr10:29658654-29659851	chr10:29657782-29660140	000011151_102	CTAACCAGCTGATAAACGAG	-	29659269	29659288	36	-24308	Experimental	pool1	ENSG00000197321	SVIL	intron (NM_001323599, intron 2 of 38)
chr10	29949665	29949366	29949966	195.83	000011169	NA	NA	chr10:29949179-29950198	chr10:29948798-29950382	000011169_69	TCAAGCAATAGCCGTGCCGA	+	29949628	29949647	34	109948	Experimental	pool1	ENSG00000165757	JCAD	Intergenic
chr10	32139532	32139233	32139833	66.5155	000011276	NA	NA	chr10:32139381-32139859	chr10:32139005-32140583	000011276_110	CCCGCTGGACTTAATGCATG	-	32139741	32139760	32	-83326	Experimental	pool2	ENSG00000170759	KIF5B	Intergenic
chr10	32958439	32958140	32958740	92.5179	000011298	chr10:32954942-32959573	chr10:32957044-32958773	NA	chr10:32957208-32961135	000011298_553	TACCTTTTCCGCGCGGCGTC	+	32958142	32958161	NA	78	Experimental	pool1	ENSG00000150093	ITGB1	promoter-TSS (NM_133376)
chr10	32958439	32958140	32958740	92.5179	000011298	chr10:32954942-32959573	chr10:32957044-32958773	chr10:32958252-32960017	chr10:32957208-32961135	000011298_672	CAGGAACGCGCGGGGCTCTA	-	32958609	32958628	50	-389	Experimental	pool1	ENSG00000150093	ITGB1	promoter-TSS (NM_133376)
chr10	32958439	32958140	32958740	92.5179	000011298	chr10:32954942-32959573	chr10:32957044-32958773	chr10:32958252-32960017	chr10:32957208-32961135	000011298_695	GGATCTCCCGGGCTCGAAAC	-	32958717	32958736	32	-497	Experimental	pool1	ENSG00000150093	ITGB1	promoter-TSS (NM_133376)
chr10	33005756	33005457	33006057	53.1439	000011303	chr10:33004231-33006727	chr10:33005557-33006485	chr10:33004955-33006290	chr10:33004271-33007100	000011303_127	CGCTAACAGCACTCCAATTA	-	33005939	33005958	42	-47719	Experimental	pool2	ENSG00000150093	ITGB1	Intergenic
chr10	33134158	33133859	33134459	211.588	000011313	NA	NA	chr10:33133454-33134537	chr10:33132892-33134898	000011313_99	CGTCGACTGGAAAATATTAC	-	33134311	33134330	40	-17514	Experimental	pool1	NA	IATPR	Intergenic
chr10	33273473	33273174	33273774	134.325	000011328	NA	NA	chr10:33273314-33274009	chr10:33270896-33275438	000011328_196	GCAAATTTCGATCCCGAAGC	+	33273534	33273553	52	61123	Experimental	pool1	ENSG00000099250	NRP1	intron (NM_001244973, intron 2 of 16)
chr10	34527023	34526724	34527324	91.0715	000011379	NA	NA	chr10:34526112-34528855	chr10:34526204-34529672	000011379_101	TGCGTTAAGGAAGCCCAACG	-	34526899	34526918	53	288387	Experimental	pool2	ENSG00000148498	PARD3	intron (NM_001184789, intron 2 of 22)
chr10	34527023	34526724	34527324	91.0715	000011379	NA	NA	chr10:34526112-34528855	chr10:34526204-34529672	000011379_85	CAACGGTACAAGTTGGTAGG	-	34526781	34526800	35	288505	Experimental	pool2	ENSG00000148498	PARD3	intron (NM_001184789, intron 2 of 22)
chr10	35627357	35627058	35627658	58.0342	000011469	NA	NA	chr10:35625847-35628118	chr10:35626664-35628001	000011469_69	CTTGAGTTGGCGCAACACGA	+	35627139	35627158	33	14103	Experimental	pool2	ENSG00000284265	MIR4683	Intergenic
chr10	43396999	43396700	43397300	63.1132	000011588	chr10:43395289-43403311	chr10:43395839-43397717	NA	chr10:43395749-43400675	000011588_236	AGGTGACGGCGACGTTCCCG	+	43396696	43396715	NA	125	Experimental	pool2	ENSG00000169813	HNRNPF	5' UTR (NM_001098208, exon 1 of 3)
chr10	43396999	43396700	43397300	63.1132	000011588	chr10:43395289-43403311	chr10:43395839-43397717	NA	chr10:43395749-43400675	000011588_321	AGCGCTAGCTTGGCGGGCCG	-	43396994	43397013	46	-173	Experimental	pool2	ENSG00000169813	HNRNPF	promoter-TSS (NM_001098208)
chr10	43396999	43396700	43397300	63.1132	000011588	chr10:43395289-43403311	chr10:43395839-43397717	NA	chr10:43395749-43400675	000011588_348	CGTCCGTCTCCGAGCGACCG	+	43397090	43397109	34	246	Experimental	pool2	ENSG00000169813	HNRNPF	promoter-TSS (NM_001098208)
chr10	50576529	50576230	50576830	56.2894	000011791	chr10:50575946-50577128	chr10:50575990-50578690	chr10:50576194-50578542	chr10:50576216-50577043	000011791_56	GAGATGAGTGTACTCGATCA	-	50576367	50576386	34	47579	Experimental	pool2	ENSG00000198964	SGMS1	intron (NM_147156, intron 2 of 10)
chr10	52314206	52313907	52314507	83.4864	000011918	chr10:52312763-52315127	chr10:52313900-52314971	chr10:52313455-52314655	chr10:52312662-52321512	000011918_145	TCGTCTGCTATAACGCTCGC	+	52314040	52314059	47	78	Experimental	pool2	NA	PRKG1-AS1	promoter-TSS (NR_038277)
chr10	52314206	52313907	52314507	83.4864	000011918	chr10:52312763-52315127	chr10:52313900-52314971	chr10:52313455-52314655	chr10:52312662-52321512	000011918_197	CGGTATAAAGGCAGCCGCGG	+	52314248	52314267	45	-23	Experimental	pool2	ENSG00000107984	DKK1	promoter-TSS (NR_038277)
chr10	52314206	52313907	52314507	83.4864	000011918	chr10:52312763-52315127	chr10:52313900-52314971	chr10:52313455-52314655	chr10:52312662-52321512	000011918_216	GCCGAACCGGCACGGTTTCG	+	52314349	52314368	26	78	Experimental	pool2	ENSG00000107984	DKK1	promoter-TSS (NR_038277)
chr10	52314206	52313907	52314507	83.4864	000011918	chr10:52312763-52315127	chr10:52313900-52314971	chr10:52313455-52314655	chr10:52312662-52321512	000011918_235	TACCCGGGTCTTTGTCGCGA	+	52314461	52314480	24	190	Experimental	pool2	ENSG00000107984	DKK1	promoter-TSS (NR_038277)
chr10	52320692	52320393	52320993	62.0067	000011918	NA	NA	chr10:52317379-52320883	chr10:52312662-52321512	000011918_724	TGATACCGCTCATAAAAATC	+	52320452	52320471	56	6181	Experimental	pool2	ENSG00000107984	DKK1	Intergenic
chr10	52884146	52883847	52884447	101.119	000011964	NA	NA	chr10:52883703-52884513	chr10:52883693-52884730	000011964_22	ATCGCCTACGGACGAATTCC	+	52884101	52884120	55	-112411	Experimental	pool1	ENSG00000165471	MBL2	Intergenic
chr10	52884146	52883847	52884447	101.119	000011964	NA	NA	chr10:52883703-52884513	chr10:52883693-52884730	000011964_45	CGCGCTCTTCTTCCATCGGG	-	52884322	52884341	58	-112632	Experimental	pool1	ENSG00000165471	MBL2	Intergenic
chr10	58963990	58963691	58964291	144.274	000012210	chr10:58962856-58965357	chr10:58963069-58964746	NA	NA	000012210_79	ACTCTATTACCCACCAGGTA	-	58963720	58963739	NA	-35788	Experimental	pool1	NA	LINC00844	Intergenic
chr10	58993454	58993155	58993755	71.0497	000012213	chr10:58991595-58996759	chr10:58992425-58994661	NA	NA	000012213_142	CCGGCTACCTCTTCTGGCAT	-	58993243	58993262	28	-6265	Experimental	pool2	NA	LINC00844	Intergenic
chr10	63629674	63629375	63629975	94.4433	000012525	chr10:63627742-63632206	chr10:63629304-63631231	chr10:63629274-63631304	chr10:63629133-63631053	000012525_155	TCGGCCGACCGCCAACTGCA	+	63629566	63629585	48	-107686	Experimental	pool1	ENSG00000171988	JMJD1C	Intergenic
chr10	63629674	63629375	63629975	94.4433	000012525	chr10:63627742-63632206	chr10:63629304-63631231	chr10:63629274-63631304	chr10:63629133-63631053	000012525_182	GTTGAGAGTCGTATTCCACC	-	63629725	63629744	29	-107845	Experimental	pool1	ENSG00000171988	JMJD1C	Intergenic
chr10	69061556	69061257	69061857	62.7691	000012750	NA	NA	chr10:69060848-69061987	chr10:69060523-69062505	000012750_44	ATCGTGTACGTTGGGTCGAA	-	69061758	69061777	62	-25835	Experimental	pool1	ENSG00000122862	SRGN	Intergenic
chr10	69225509	69225210	69225810	67.9482	000012763	chr10:69224745-69226252	NA	NA	NA	000012763_122	CATTACCTTCGCGCTAGGAC	-	69225648	69225667	30	5326	Experimental	pool2	ENSG00000156510	HKDC1	intron (NR_120648, intron 2 of 4)
chr10	69349434	69349135	69349735	125.856	000012778	chr10:69348311-69349579	NA	chr10:69348785-69350042	chr10:69348585-69350284	000012778_83	CGATGACGCACCATAACTCA	-	69349381	69349400	27	30544	Experimental	pool1	ENSG00000156515	HK1	intron (NM_033496, intron 2 of 17)
chr10	69722113	69721814	69722414	116.97	000012800	chr10:69721471-69722978	NA	chr10:69721864-69722471	NA	000012800_124	TGAGCGCTGTTAACAGCGCT	+	69722295	69722314	29	-79601	Experimental	pool1	ENSG00000197467	COL13A1	Intergenic
chr10	71340233	71339934	71340534	93.5609	000012872	NA	NA	NA	chr10:71338951-71340803	000012872_177	TAGGCTGGTTAGTAATCTCA	-	71340079	71340098	23	20830	Experimental	pool1	ENSG00000198246	SLC29A3	intron (NR_033414, intron 2 of 3)
chr10	72260722	72260423	72261023	140.847	000012918	chr10:72259242-72262218	chr10:72259734-72261421	NA	NA	000012918_196	GTTAGCACGACCCACCCGGT	+	72260713	72260732	40	-13201	Experimental	pool1	ENSG00000168209	DDIT4	Intergenic
chr10	72272935	72272636	72273236	52.4988	000012919	chr10:72272692-72274575	NA	chr10:72272824-72273300	chr10:72272237-72277371	000012919_109	TCGGTCCTGATGCAACCGTC	+	72272971	72272990	43	-943	Experimental	pool2	ENSG00000168209	DDIT4	promoter-TSS (NM_019058)
chr10	72298004	72297705	72298305	57.6831	000012920	chr10:72296981-72299072	chr10:72296813-72298671	chr10:72297008-72298186	chr10:72296787-72299244	000012920_203	ACCGGGTGCGACCCAGTTGA	-	72298096	72298115	41	24182	Experimental	pool2	ENSG00000168209	DDIT4	Intergenic
chr10	72319791	72319492	72320092	118.377	000012924	NA	NA	chr10:72318731-72321008	chr10:72318310-72323050	000012924_138	CTGGTCTGAGCGGACAAACG	-	72319524	72319543	NA	35385	Experimental	pool1	ENSG00000148719	DNAJB12	Intergenic
chr10	72319791	72319492	72320092	118.377	000012924	NA	NA	chr10:72318731-72321008	chr10:72318310-72323050	000012924_155	GACGAGCCCGGCGGGGTAAT	+	72319577	72319596	35	35332	Experimental	pool1	ENSG00000148719	DNAJB12	Intergenic
chr10	72319791	72319492	72320092	118.377	000012924	NA	NA	chr10:72318731-72321008	chr10:72318310-72323050	000012924_201	TTGCCAGCGATTGCCCCATC	-	72319755	72319774	32	35154	Experimental	pool1	ENSG00000148719	DNAJB12	Intergenic
chr10	72319791	72319492	72320092	118.377	000012924	NA	NA	chr10:72318731-72321008	chr10:72318310-72323050	000012924_275	CGGAACCGAACGCCAGTGGC	-	72319987	72320006	56	34922	Experimental	pool1	ENSG00000148719	DNAJB12	Intergenic
chr10	72354850	72354551	72355151	64.2036	000012930	chr10:72353719-72355583	chr10:72354471-72355352	NA	chr10:72353836-72355581	000012930_168	AACGGACCGACGGGAGCAGT	-	72354688	72354707	43	221	Experimental	pool2	ENSG00000148719	DNAJB12	intron (NR_157570, intron 1 of 8)
chr10	72354850	72354551	72355151	64.2036	000012930	chr10:72353719-72355583	chr10:72354471-72355352	chr10:72354723-72355004	chr10:72353836-72355581	000012930_187	TATCCGACGCCGCGAGTTCG	-	72354767	72354786	58	142	Experimental	pool2	ENSG00000148719	DNAJB12	exon (NM_017626, exon 1 of 9)
chr10	73966364	73966065	73966665	135.604	000013030	NA	NA	chr10:73965771-73967165	chr10:73965001-73967694	000013030_107	GCCGGAGACTCGGCGGCATG	+	73966275	73966294	31	-31829	Experimental	pool1	ENSG00000035403	VCL	Intergenic
chr10	74924489	74924190	74924790	259.384	000013088	NA	NA	chr10:74921407-74925064	chr10:74921672-74925518	000013088_243	CCTATAAACATCAACGGGAG	+	74924442	74924461	26	11666	Experimental	pool1	NA	LOC101929165	intron (NR_134476, intron 1 of 1)
chr10	79184403	79184104	79184704	84.8075	000013312	NA	NA	chr10:79184227-79185261	chr10:79183422-79184833	000013312_170	ACTCGCTCACACGGCTCCAT	-	79184701	79184720	29	115745	Experimental	pool2	ENSG00000108175	ZMIZ1	intron (NM_020338, intron 4 of 24)
chr10	79299567	79299268	79299868	249.175	000013319	NA	NA	chr10:79298714-79300076	chr10:79298679-79300495	000013319_184	TCAGACACTTAGGCACGTGC	+	79299642	79299661	26	-47817	Experimental	pool1	ENSG00000108179	PPIF	intron (NM_020338, intron 16 of 24)
chr10	80207399	80207100	80207700	258.568	000013352	NA	NA	chr10:80204592-80208048	chr10:80202512-80208879	000013352_699	GGAATATGACTGAGCGCCCG	-	80207286	80207305	29	-414	Experimental	pool1	ENSG00000237523	LINC00857	promoter-TSS (NR_038464)
chr10	80207399	80207100	80207700	258.568	000013352	NA	NA	chr10:80204592-80208048	chr10:80202512-80208879	000013352_713	CGAAAGAGAGCCGCGCCTGC	-	80207337	80207356	30	-363	Experimental	pool1	ENSG00000237523	LINC00857	promoter-TSS (NR_038464)
chr10	80509932	80509633	80510233	84.5823	000013377	chr10:80509395-80510586	chr10:80509573-80510353	chr10:80509547-80510710	chr10:80509430-80510462	000013377_81	ACGGTATGCAGCGCCTAAGG	-	80509799	80509818	38	26133	Experimental	pool2	ENSG00000226659	LOC101929574	intron (NM_030927, intron 5 of 8)
chr10	86871959	86871660	86872260	104.924	000013553	chr10:86871216-86872982	chr10:86871593-86872942	NA	NA	000013553_56	TACGTATTGAGCTCGTAGTC	+	86872101	86872120	53	-83648	Experimental	pool1	ENSG00000173267	SNCG	intron (NM_004329, intron 2 of 12)
chr10	88240511	88240212	88240812	58.6052	000013640	chr10:88239852-88243512	NA	NA	NA	000013640_33	GCCCAAGCTAGTACTGCGCC	-	88240315	88240334	47	342993	Experimental	pool2	ENSG00000184719	RNLS	Intergenic
chr10	91652617	91652318	91652918	65.9672	000013879	chr10:91652369-91652881	chr10:91652227-91653417	chr10:91651702-91653714	NA	000013879_76	GAAACTACGGACAGGCGCTT	-	91652513	91652532	47	-19452	Experimental	pool2	ENSG00000119938	PPP1R3C	Intergenic
chr10	91887377	91887078	91887678	81.5173	000013891	NA	chr10:91886647-91887928	NA	NA	000013891_132	AGCATCTATCTCCCCGCGGG	+	91887573	91887592	36	21903	Experimental	pool2	ENSG00000174721	FGFBP3	Intergenic
chr10	91887377	91887078	91887678	81.5173	000013891	NA	chr10:91886647-91887928	NA	NA	000013891_84	GAGGGGCGAAATCACCCCAC	+	91887386	91887405	50	22090	Experimental	pool2	ENSG00000174721	FGFBP3	Intergenic
chr10	93289127	93288828	93289428	168.152	000013977	chr10:93288551-93289685	chr10:93288640-93290039	chr10:93288608-93289675	chr10:93288515-93289672	000013977_44	GCATCGTTTAGATGCGGTGC	+	93289093	93289112	57	193231	Experimental	pool1	ENSG00000138119	MYOF	Intergenic
chr10	93437350	93437051	93437651	194.758	000013984	chr10:93436164-93437810	chr10:93435415-93438030	chr10:93436034-93437881	chr10:93435796-93439669	000013984_165	GACCGTGCTGCGATCTCTAG	-	93437571	93437590	52	44753	Experimental	pool1	ENSG00000138119	MYOF	intron (NM_013451, intron 3 of 53)
chr10	93463027	93462728	93463328	81.2769	000013988	NA	NA	chr10:93461104-93463365	chr10:93461634-93472715	000013988_192	ATGGTTCCGCGCAAGAGGGC	-	93463200	93463219	29	19124	Experimental	pool2	ENSG00000138119	MYOF	intron (NM_013451, intron 1 of 53)
chr10	97687510	97687211	97687811	98.584	000014230	chr10:97686910-97689211	chr10:97686474-97689025	chr10:97687069-97688374	chr10:97686229-97688787	000014230_298	TTCCGTGCGCCAATCATCGG	+	97687278	97687297	51	-47	Experimental	pool1	ENSG00000119986	AVPI1	promoter-TSS (NM_021732)
chr10	97709584	97709285	97709885	53.7481	000014232	chr10:97709173-97709948	chr10:97709126-97709975	NA	NA	000014232_110	TATTCAAGACCGGCATCTGG	+	97709843	97709862	26	-3877	Experimental	pool2	ENSG00000155254	MARVELD1	Intergenic
chr10	99392184	99391885	99392485	189.168	000014321	chr10:99391300-99393067	chr10:99391499-99392930	chr10:99391628-99393210	NA	000014321_103	ATGTCAATCACGCGCCAACA	-	99392072	99392091	49	38542	Experimental	pool1	ENSG00000120053	GOT1	non-coding (NR_144311, exon 11 of 11)
chr10	99392184	99391885	99392485	189.168	000014321	chr10:99391300-99393067	chr10:99391499-99392930	chr10:99391628-99393210	NA	000014321_76	CCATAGGAGACCTATCGTCT	+	99391867	99391886	NA	38747	Experimental	pool1	ENSG00000120053	GOT1	non-coding (NR_144311, exon 11 of 11)
chr10	100373620	100373321	100373921	49.664	000014399	chr10:100369352-100375514	chr10:100373118-100374870	chr10:100373082-100374727	chr10:100372806-100374792	000014399_333	ACTCTCGCCGGGGTTACTGC	+	100373376	100373395	NA	-190	Experimental	pool2	ENSG00000235823	OLMALINC	promoter-TSS (NR_026762)
chr10	101061215	101060916	101061516	67.9663	000014439	chr10:101059688-101061889	chr10:101060230-101061276	chr10:101060650-101061396	chr10:101060017-101062878	000014439_166	GTCGGAATGCGCCCCTAAGT	-	101060939	101060958	NA	-293	Experimental	pool2	ENSG00000107821	KAZALD1	promoter-TSS (NM_001319303)
chr10	101061215	101060916	101061516	67.9663	000014439	chr10:101059688-101061889	chr10:101060230-101061276	chr10:101060650-101061396	chr10:101060017-101062878	000014439_176	ATGCGGAGTCGATCCCGCGC	+	101060996	101061015	39	-236	Experimental	pool2	ENSG00000107821	KAZALD1	promoter-TSS (NM_001319303)
chr10	102152031	102151732	102152332	200.095	000014490	chr10:102151289-102153327	chr10:102151684-102152748	chr10:102151144-102152480	chr10:102150603-102153443	000014490_172	TGCGCCGCGCGGGCGCATAA	-	102152303	102152322	34	-76	Experimental	pool1	ENSG00000166197	NOLC1	promoter-TSS (NM_001284389)
chr10	102152031	102151732	102152332	200.095	000014490	chr10:102151289-102153327	chr10:102151684-102152748	chr10:102151144-102152480	chr10:102150603-102153443	000014490_75	CGGGTTATCCGTCGTGAGGG	-	102151829	102151848	33	-337	Experimental	pool1	ENSG00000166197	NOLC1	promoter-TSS (NM_001284389)
chr10	102152031	102151732	102152332	200.095	000014490	chr10:102151289-102153327	chr10:102151684-102152748	chr10:102151144-102152480	chr10:102150603-102153443	000014490_99	TGGCCGTGCCAGTACGCCAT	+	102151951	102151970	32	-215	Experimental	pool1	ENSG00000166197	NOLC1	promoter-TSS (NM_001284389)
chr10	103759221	103758922	103759522	71.5556	000014605	chr10:103757597-103760595	NA	NA	NA	000014605_242	GCATCGCTATCCATATCCCC	-	103759419	103759438	54	12650	Experimental	pool2	ENSG00000280693	SH3PXD2A-AS1	intron (NM_014631, intron 3 of 13)
chr10	104480430	104480131	104480731	72.739	000014662	chr10:104479367-104481107	NA	NA	NA	000014662_90	GATAACTCGGTGAGTCACGC	-	104480122	104480141	NA	143	Experimental	pool2	ENSG00000225768	LINC02620	intron (NR_120624, intron 1 of 2)
chr10	110487679	110487380	110487980	135.722	000014937	chr10:110486808-110489161	chr10:110487281-110488160	chr10:110487336-110488356	NA	000014937_137	ACCAACAAGTATCACTCATG	-	110487842	110487861	49	-10055	Experimental	pool1	ENSG00000138166	DUSP5	Intergenic
chr10	110567255	110566956	110567556	77.781	000014947	chr10:110566151-110570766	chr10:110566440-110567895	chr10:110566867-110568084	chr10:110566638-110568646	000014947_112	ACCATTGGCCCCGCGCTCGG	+	110567435	110567454	22	-246	Experimental	pool2	ENSG00000108055	SMC3	promoter-TSS (NM_005445)
chr10	110567255	110566956	110567556	77.781	000014947	chr10:110566151-110570766	chr10:110566440-110567895	chr10:110566867-110568084	chr10:110566638-110568646	000014947_68	CACTCGGAGGACAACCCCGA	-	110567157	110567176	34	-524	Experimental	pool2	ENSG00000108055	SMC3	promoter-TSS (NM_005445)
chr10	110641410	110641111	110641711	57.891	000014952	chr10:110640500-110643157	chr10:110641190-110642485	NA	NA	000014952_78	ACTGTGAAGCGCACGCTTGG	+	110641464	110641483	48	-2862	Experimental	pool2	ENSG00000203867	RBM20	Intergenic
chr10	110668141	110667842	110668442	92.643	000014957	chr10:110666192-110668750	NA	NA	NA	000014957_188	ATCCGGACAGTTCGTAAATC	-	110667937	110667956	38	23611	Experimental	pool1	ENSG00000203867	RBM20	intron (NM_001134363, intron 1 of 13)
chr10	110872666	110872367	110872967	64.0183	000014978	chr10:110870829-110875651	chr10:110871250-110873239	NA	chr10:110871302-110873250	000014978_332	CTGGCGGAGGTTGAATTCGG	+	110872369	110872388	NA	451	Experimental	pool2	ENSG00000150593	PDCD4	intron (NM_001199492, intron 1 of 11)
chr10	110872666	110872367	110872967	64.0183	000014978	chr10:110870829-110875651	chr10:110871250-110873239	NA	chr10:110871302-110873250	000014978_403	CCGCGCGCTATCCTCGCCGG	+	110872631	110872650	25	713	Experimental	pool2	ENSG00000150593	PDCD4	intron (NM_001199492, intron 1 of 11)
chr10	110872666	110872367	110872967	64.0183	000014978	chr10:110870829-110875651	chr10:110871250-110873239	NA	chr10:110871302-110873250	000014978_414	GACGAAGTTCGCGCAGGGAT	-	110872685	110872704	30	767	Experimental	pool2	ENSG00000150593	PDCD4	intron (NM_001199492, intron 1 of 11)
chr10	110872666	110872367	110872967	64.0183	000014978	chr10:110870829-110875651	chr10:110871250-110873239	NA	chr10:110871302-110873250	000014978_444	CGTAGCGAGTTCTCACAAGG	-	110872905	110872924	50	987	Experimental	pool2	ENSG00000150593	PDCD4	intron (NM_001199492, intron 1 of 11)
chr10	114271915	114271616	114272216	52.5371	000015171	NA	NA	chr10:114271397-114272126	chr10:114271427-114272261	000015171_56	ATGGGCTACCATCCGCTGAA	+	114271891	114271910	21	32287	Experimental	pool2	ENSG00000165816	VWA2	intron (NM_001272046, intron 5 of 13)
chr10	114938188	114937889	114938489	71.0154	000015220	chr10:114937661-114939531	chr10:114937973-114939362	chr10:114938007-114938498	chr10:114937797-114939384	000015220_46	GCTTCGCGGTATGAGGAAGA	+	114938159	114938178	55	-26	Experimental	pool2	ENSG00000165832	TRUB1	promoter-TSS (NM_139169)
chr10	114938188	114937889	114938489	71.0154	000015220	chr10:114937661-114939531	chr10:114937973-114939362	chr10:114938007-114938498	chr10:114937797-114939384	000015220_92	CACGGCGAACACGCCGCTCA	-	114938456	114938475	42	271	Experimental	pool2	ENSG00000165832	TRUB1	exon (NM_139169, exon 1 of 8)
chr10	115937395	115937096	115937696	71.2285	000015270	NA	NA	chr10:115936997-115939585	chr10:115936629-115938967	000015270_53	CCTTAGTTGCATATTGGCGA	+	115937550	115937569	33	257229	Experimental	pool2	NA	SNORD158	intron (NM_207303, intron 28 of 28)
chr10	116080710	116080411	116081011	135.322	000015280	NA	NA	chr10:116080174-116081213	chr10:116080186-116081216	000015280_24	ATCCCATTACTCGGACACTC	-	116080696	116080715	27	114083	Experimental	pool1	NA	SNORD158	intron (NM_145793, intron 7 of 8)
chr10	120098666	120098367	120098967	266.574	000015458	chr10:120097525-120100442	NA	NA	NA	000015458_118	CGATGGGCTCGTATTCACTT	+	120098946	120098965	43	140443	Experimental	pool1	ENSG00000265370	MIR4682	Intergenic
chr10	123995571	123995272	123995872	93.7112	000015570	NA	NA	chr10:123994917-123998783	chr10:123994637-123996102	000015570_160	GGAAGTGTACCCATATCCCG	+	123995392	123995411	26	97004	Experimental	pool1	ENSG00000182022	CHST15	Intergenic
chr10	124153207	124152908	124153508	84.9195	000015574	NA	NA	chr10:124152253-124153541	chr10:124152014-124153732	000015574_209	GGGGATCCTATGGCACGAAT	-	124152969	124152988	48	-59381	Experimental	pool2	ENSG00000182022	CHST15	Intergenic
chr10	124724823	124724524	124725124	206.898	000015592	chr10:124722997-124726337	chr10:124723814-124725223	NA	NA	000015592_268	GATCGTGACATTCTCGTATG	-	124724807	124724826	24	19561	Experimental	pool1	ENSG00000189319	FAM53B	intron (NM_014661, intron 1 of 4)
chr10	126216709	126216410	126217010	265.416	000015663	chr10:126215023-126217578	chr10:126215575-126216973	NA	NA	000015663_205	ATGCGTTTCACATGACGGTC	-	126216607	126216626	38	171860	Experimental	pool1	ENSG00000148848	ADAM12	intron (NM_001288974, intron 3 of 18)
chr10	126247646	126247347	126247947	201.735	000015668	chr10:126246769-126248326	chr10:126247330-126248189	chr10:126246767-126248345	chr10:126246544-126248493	000015668_44	CCATCGGGTCCTTATGACTC	-	126247583	126247602	51	140884	Experimental	pool1	ENSG00000148848	ADAM12	intron (NM_001288974, intron 3 of 18)
chr10	127923158	127922859	127923459	212.251	000015721	NA	NA	chr10:127922818-127923600	chr10:127922262-127923744	000015721_200	CAGACTTGTAGCACTCGCTC	-	127923318	127923337	35	16225	Experimental	pool1	ENSG00000132334	PTPRE	intron (NM_001323356, intron 1 of 19)
chr10	129622902	129622603	129623203	75.2923	000015738	NA	NA	NA	chr10:129621783-129623401	000015738_82	TCGGTAAGGACGATGCCATC	-	129623037	129623056	58	155806	Experimental	pool2	ENSG00000170430	MGMT	intron (NM_002412, intron 2 of 4)
chr10	129762273	129761974	129762574	166.446	000015740	chr10:129761370-129763058	chr10:129761910-129762709	NA	NA	000015740_112	AGTCTCAGCGACGCACCGTC	-	129762177	129762196	35	81187	Experimental	pool1	ENSG00000266676	MIR4297	intron (NM_002412, intron 4 of 4)
chr10	130127972	130127673	130128273	89.2665	000015746	chr10:130127329-130128466	chr10:130127752-130128193	chr10:130127635-130128648	chr10:130127456-130128464	000015746_61	ACAATTCGCGCCCAAGTCCC	+	130127998	130128017	27	-8367	Experimental	pool2	ENSG00000108010	GLRX3	Intergenic
chr10	132517202	132516903	132517503	181.941	000015785	chr10:132516227-132517996	chr10:132516831-132517457	NA	chr10:132516743-132517845	000015785_115	GACTTGCCGCGTGGCACCTT	+	132516969	132516988	31	19944	Experimental	pool1	NA	LOC107984282	intron (NR_158224, intron 2 of 3)
chr10	132517202	132516903	132517503	181.941	000015785	chr10:132516227-132517996	chr10:132516831-132517457	NA	chr10:132516743-132517845	000015785_96	TGTCGGGTGCAGCGGTCCGG	-	132516920	132516939	NA	19993	Experimental	pool1	NA	LOC107984282	intron (NR_158224, intron 2 of 3)
chr11	835089	834790	835390	121.519	000015852	NA	NA	chr11:834719-835363	chr11:829691-835849	000015852_1240	CTCACCGGAGGTACCCGCTA	+	835092	835111	32	2150	Experimental	pool1	ENSG00000177697	CD151	intron (NM_004357, intron 2 of 8)
chr11	842756	842457	843057	50.9235	000015853	chr11:841540-846084	chr11:842259-842964	NA	chr11:836979-846327	000015853_1024	ACGGGAAGCCCCTATCGCGG	-	842675	842694	26	-139	Experimental	pool2	ENSG00000214063	TSPAN4	promoter-TSS (NM_003271)
chr11	842756	842457	843057	50.9235	000015853	chr11:841540-846084	chr11:842259-842964	NA	chr11:836979-846327	000015853_971	CAAGATCGTCGGCAACAAGT	-	842457	842476	NA	62	Experimental	pool2	ENSG00000177700	POLR2L	promoter-TSS (NM_003271)
chr11	842756	842457	843057	50.9235	000015853	chr11:841540-846084	chr11:842259-842964	NA	chr11:836979-846327	000015853_997	CGCAACAGTGGACGCGCCCG	-	842578	842597	41	-59	Experimental	pool2	ENSG00000177700	POLR2L	promoter-TSS (NM_003271)
chr11	1154102	1153803	1154403	104.948	000015864	NA	NA	chr11:1153739-1154470	chr11:1152110-1154496	000015864_520	CCTTACGCCCTCAGATAGAC	-	1154205	1154224	27	-3738	Experimental	pool1	ENSG00000215182	MUC5AC	Intergenic
chr11	2533913	2533614	2534214	91.6039	000015910	NA	chr11:2532957-2534084	chr11:2533326-2534443	chr11:2532642-2534412	000015910_250	ACACGGCTAGTCCGCGCCTT	+	2533861	2533880	55	72417	Experimental	pool2	ENSG00000053918	KCNQ1	intron (NM_181798, intron 2 of 15)
chr11	2732696	2732397	2732997	79.6141	000015920	chr11:2731790-2733610	chr11:2732439-2733094	NA	NA	000015920_150	CGTCGGAAGCACCGGTGCCT	-	2732590	2732609	31	-32602	Experimental	pool2	ENSG00000269821	KCNQ1OT1	intron (NM_181798, intron 11 of 15)
chr11	3096026	3095727	3096327	80.1755	000015940	NA	chr11:3095581-3096458	chr11:3095574-3096219	chr11:3095063-3096706	000015940_149	CGGCCAACTGTCACGTGTGT	+	3096185	3096204	32	-38772	Experimental	pool2	ENSG00000110619	CARS	intron (NM_020896, intron 14 of 21)
chr11	3096026	3095727	3096327	80.1755	000015940	NA	chr11:3095581-3096458	NA	chr11:3095063-3096706	000015940_158	TTGTCATCGAGTCTACAATC	-	3096249	3096268	40	-38836	Experimental	pool2	ENSG00000110619	CARS	intron (NM_020896, intron 14 of 21)
chr11	6603653	6603354	6603954	56.8302	000016070	chr11:6602795-6604794	chr11:6603425-6603929	NA	chr11:6602957-6607897	000016070_124	TTTAGCCAGGCGCGGCTAGA	+	6603664	6603683	50	-34	Experimental	pool2	ENSG00000166333	ILK	promoter-TSS (NM_001278442)
chr11	6603653	6603354	6603954	56.8302	000016070	chr11:6602795-6604794	chr11:6603425-6603929	NA	chr11:6602957-6607897	000016070_165	GCGGGTCCTCTCGCACTCAC	-	6603823	6603842	21	59	Experimental	pool2	ENSG00000166333	ILK	promoter-TSS (NM_001278441)
chr11	8604418	8604119	8604719	51.7365	000016161	NA	NA	chr11:8603520-8604754	chr11:8603813-8605021	000016161_60	AGTGCCCCGGCGCCACCTAT	+	8604152	8604171	31	-9934	Experimental	pool2	ENSG00000130413	STK33	Intergenic
chr11	8688892	8688593	8689193	49.7608	000016166	chr11:8687690-8690738	chr11:8688069-8689492	NA	chr11:8687515-8690041	000016166_170	TATCTGCGCTCGCGCACCAC	-	8689091	8689110	53	3662	Experimental	pool2	ENSG00000212607	SNORA3B	3' UTR (NM_000990, exon 5 of 5)
chr11	9364420	9364121	9364721	56.3923	000016219	chr11:9362633-9364986	chr11:9363926-9364709	chr11:9363968-9365226	chr11:9363468-9365489	000016219_235	GCGTCGCTCGCCGTCGCCTG	-	9364540	9364559	25	-20102	Experimental	pool1	ENSG00000205339	IPO7	Intergenic
chr11	9364420	9364121	9364721	56.3923	000016219	chr11:9362633-9364986	chr11:9363926-9364709	chr11:9363968-9365226	chr11:9363468-9365489	000016219_252	CGGGATCGTGGCGACGCGCG	-	9364612	9364631	51	-20030	Experimental	pool1	ENSG00000205339	IPO7	Intergenic
chr11	9759817	9759518	9760118	167.404	000016249	NA	NA	chr11:9758413-9760369	chr11:9757347-9760392	000016249_436	CCTGTATACCTACGGTGGAG	+	9759555	9759574	NA	-32	Experimental	pool1	ENSG00000245522	LINC02709	promoter-TSS (NR_033972)
chr11	10303939	10303640	10304240	54.6281	000016301	NA	NA	chr11:10302963-10305668	chr11:10301523-10309873	000016301_338	TGGCCTCTCCGTCGAGTCGC	+	10303699	10303718	42	-1364	Experimental	pool2	ENSG00000148926	ADM	Intergenic
chr11	10303939	10303640	10304240	54.6281	000016301	NA	NA	chr11:10302963-10305668	chr11:10301523-10309873	000016301_368	TAGCGTGATTCATCATGAAC	+	10303890	10303909	56	-1173	Experimental	pool2	ENSG00000148926	ADM	Intergenic
chr11	10303939	10303640	10304240	54.6281	000016301	NA	NA	chr11:10302963-10305668	chr11:10301523-10309873	000016301_387	TAGCACGGCCGACTGGGGCG	-	10303994	10304013	20	-1069	Experimental	pool2	ENSG00000148926	ADM	Intergenic
chr11	12042442	12042143	12042743	50.4448	000016419	NA	NA	chr11:12041619-12044578	chr11:12041484-12045207	000016419_41	CTTAACGCAGCACTGGTTCT	+	12042569	12042588	29	11704	Experimental	pool1	ENSG00000254486	LINC02547	intron (NR_135109, intron 1 of 1)
chr11	12287163	12286864	12287464	128.354	000016447	NA	NA	chr11:12284971-12288752	chr11:12284660-12289164	000016447_245	AGCCGTTCTCATTCCTTACA	+	12287235	12287254	46	345	Experimental	pool1	ENSG00000133816	MICALCL	intron (NM_032867, intron 1 of 8)
chr11	12674339	12674040	12674640	75.0671	000016482	chr11:12673094-12674846	chr11:12673665-12674557	chr11:12674008-12674479	chr11:12673637-12674908	000016482_119	CGCGAGCCACGCTCCCCCGT	+	12674202	12674221	34	-209	Experimental	pool2	ENSG00000187079	TEAD1	promoter-TSS (NM_021961)
chr11	12674339	12674040	12674640	75.0671	000016482	chr11:12673094-12674846	chr11:12673665-12674557	chr11:12674008-12674479	chr11:12673637-12674908	000016482_133	GGCGCGGCTGCTTCGCCGTT	-	12674262	12674281	36	-149	Experimental	pool2	ENSG00000187079	TEAD1	promoter-TSS (NM_021961)
chr11	12674339	12674040	12674640	75.0671	000016482	chr11:12673094-12674846	chr11:12673665-12674557	chr11:12674008-12674479	chr11:12673637-12674908	000016482_80	GTCGCGCGCAACTCCCGCCT	+	12674027	12674046	NA	-384	Experimental	pool2	ENSG00000187079	TEAD1	promoter-TSS (NM_021961)
chr11	12674339	12674040	12674640	75.0671	000016482	chr11:12673094-12674846	chr11:12673665-12674557	chr11:12674008-12674479	chr11:12673637-12674908	000016482_93	AGAGTTCTTCGCGCGAGCGC	+	12674081	12674100	33	-330	Experimental	pool2	ENSG00000187079	TEAD1	promoter-TSS (NM_021961)
chr11	14422487	14422188	14422788	167.499	000016604	NA	NA	chr11:14421662-14423262	chr11:14420962-14425034	000016604_121	CGATTTGATAAACCCTAGCT	+	14422464	14422483	51	-57968	Experimental	pool1	ENSG00000133818	RRAS2	Intergenic
chr11	16376713	16376414	16377014	94.5121	000016746	chr11:16375167-16378106	NA	NA	NA	000016746_56	GGTACCCATCTTCTGAAAGT	-	16376550	16376569	23	-20014	Experimental	pool1	ENSG00000110693	SOX6	intron (NM_001367872, intron 3 of 16)
chr11	16606142	16605843	16606443	52.9012	000016766	chr11:16603070-16608935	chr11:16605772-16606770	NA	chr11:16605457-16607875	000016766_543	GCGGTTTAGGTCGGCTCGCA	+	16605931	16605950	52	-129553	Experimental	pool2	ENSG00000110693	SOX6	intron (NM_001367872, intron 3 of 16)
chr11	16606142	16605843	16606443	52.9012	000016766	chr11:16603070-16608935	chr11:16605772-16606770	chr11:16606088-16606623	chr11:16605457-16607875	000016766_577	CCCTAGTCACACCGAGACTA	-	16606143	16606162	54	-129765	Experimental	pool2	ENSG00000110693	SOX6	intron (NM_001367872, intron 3 of 16)
chr11	16607722	16607423	16608023	69.4297	000016766	chr11:16603070-16608935	chr11:16607324-16607972	chr11:16606903-16608541	chr11:16605457-16607875	000016766_817	TTAACGGGCTACGCCGGCCG	-	16607523	16607542	47	130944	Experimental	pool2	ENSG00000110693	SOX6	intron (NM_001367872, intron 3 of 16)
chr11	16791788	16791489	16792089	79.0232	000016778	NA	NA	chr11:16791387-16792491	chr11:16791329-16792556	000016778_89	TGGTCGTTAGTCCTGCGAGT	-	16791931	16791950	20	53294	Experimental	pool2	ENSG00000110696	C11orf58	intron (NM_001329631, intron 19 of 22)
chr11	16812418	16812119	16812719	318.483	000016779	chr11:16811488-16813018	chr11:16812062-16812709	NA	NA	000016779_162	TCACCGGTAGTCTCCCATCT	-	16812655	16812674	23	74018	Experimental	pool1	ENSG00000110696	C11orf58	intron (NM_001329630, intron 13 of 26)
chr11	19680311	19680012	19680612	123.529	000016909	NA	NA	chr11:19679598-19681276	chr11:19679572-19681246	000016909_140	GGCGACAGCCTTAGTCACTT	-	19680332	19680351	25	-32495	Experimental	pool1	ENSG00000166833	NAV2	intron (NM_001111018, intron 1 of 37)
chr11	26076810	26076511	26077111	49.9425	000017209	chr11:26075984-26080698	NA	NA	NA	000017209_74	GTGCTAGGGTCATGTTGCGA	-	26077100	26077119	35	-112013	Experimental	pool2	ENSG00000134343	ANO3	Intergenic
chr11	27697182	27696883	27697483	106.749	000017302	NA	NA	NA	chr11:27695811-27702173	000017302_76	CAATCGTAGACTTACTCTTA	-	27697035	27697054	50	2622	Experimental	pool1	ENSG00000176697	BDNF	intron (NR_033312, intron 8 of 8)
chr11	27913087	27912788	27913388	56.8015	000017315	NA	NA	NA	chr11:27907169-27914858	000017315_513	GGCCTCGGTTTTCCGTTAAG	+	27913133	27913152	29	-143672	Experimental	pool2	ENSG00000207874	MIR610	Intergenic
chr11	29018847	29018548	29019148	56.6403	000017410	NA	NA	chr11:29017248-29020886	chr11:29017733-29020936	000017410_57	GCAGTCTTAGTGAATCACGT	+	29018862	29018881	37	-541324	Experimental	pool2	ENSG00000273912	MIR8068	Intergenic
chr11	31246956	31246657	31247257	63.2861	000017531	chr11:31245410-31248558	NA	NA	NA	000017531_96	TACCAATGCCTACCCAAATT	+	31246883	31246902	39	122846	Experimental	pool2	ENSG00000170959	DCDC1	intron (NM_001367979, intron 8 of 38)
chr11	32583739	32583440	32584040	49.4688	000017616	chr11:32582874-32585529	NA	chr11:32583361-32584309	chr11:32583205-32585869	000017616_111	CAGCGGTCCCTTGCGCTACT	-	32583978	32583997	29	157	Experimental	pool2	ENSG00000149100	EIF3M	intron (NM_001307929, intron 1 of 7)
chr11	32583739	32583440	32584040	49.4688	000017616	chr11:32582874-32585529	NA	chr11:32583361-32584309	chr11:32583205-32585869	000017616_128	GCTGTTCTACACGCGAGAAT	+	32584035	32584054	39	214	Experimental	pool2	ENSG00000149100	EIF3M	intron (NM_001307929, intron 1 of 7)
chr11	32583739	32583440	32584040	49.4688	000017616	chr11:32582874-32585529	NA	chr11:32583361-32584309	chr11:32583205-32585869	000017616_40	CCGCGACAAGCGTCGCTGAG	+	32583637	32583656	32	-184	Experimental	pool2	ENSG00000149100	EIF3M	promoter-TSS (NM_001307929)
chr11	32583739	32583440	32584040	49.4688	000017616	chr11:32582874-32585529	NA	chr11:32583361-32584309	chr11:32583205-32585869	000017616_49	ACGCGCTCGGGCTGGCCTAG	-	32583681	32583700	20	-140	Experimental	pool2	ENSG00000149100	EIF3M	promoter-TSS (NM_001307929)
chr11	32583739	32583440	32584040	49.4688	000017616	chr11:32582874-32585529	NA	chr11:32583361-32584309	chr11:32583205-32585869	000017616_60	CGCGATAGGATTGGCTCTCA	+	32583735	32583754	36	-86	Experimental	pool2	ENSG00000149100	EIF3M	promoter-TSS (NM_001307929)
chr11	33704789	33704490	33705090	93.327	000017697	chr11:33704107-33705334	NA	NA	chr11:33703157-33705165	000017697_125	GTGAGGCTGGCGCGATTATC	-	33704476	33704495	NA	-3746	Experimental	pool1	ENSG00000205177	C11orf91	3' UTR (NM_203330, exon 6 of 6)
chr11	34685504	34685205	34685805	149.46	000017760	NA	NA	chr11:34684713-34686145	chr11:34684682-34686486	000017760_38	GCTGGCGACCTTGTGACCGT	+	34685264	34685283	26	52708	Experimental	pool1	ENSG00000135373	EHF	Intergenic
chr11	34685504	34685205	34685805	149.46	000017760	NA	NA	chr11:34684713-34686145	chr11:34684682-34686486	000017760_73	AATGCGAGGTATTCTTCCCG	-	34685504	34685523	35	52948	Experimental	pool1	ENSG00000135373	EHF	Intergenic
chr11	35083854	35083555	35084155	104.314	000017791	NA	NA	chr11:35082171-35084445	chr11:35081798-35084911	000017791_268	TACCTATCCGGTGGACTCAC	-	35083869	35083888	20	54153	Experimental	pool1	ENSG00000255521	LOC100507144	Intergenic
chr11	35523609	35523310	35523910	96.4306	000017828	chr11:35522332-35524390	NA	NA	NA	000017828_82	CTGGCAGAGCTACCGCAATT	+	35523416	35523435	47	2190	Experimental	pool1	ENSG00000149090	PAMR1	intron (NM_001282675, intron 2 of 12)
chr11	36149891	36149592	36150192	75.0192	000017884	chr11:36148943-36150298	chr11:36149495-36150358	chr11:36149063-36150342	chr11:36148856-36150517	000017884_90	GTGGCAGGACACTACAGCGC	-	36149660	36149679	48	-71769	Experimental	pool1	NA	LOC101928510	intron (NM_001304263, intron 3 of 4)
chr11	36510298	36509999	36510599	54.719	000017909	chr11:36509035-36513078	chr11:36509718-36510840	chr11:36509665-36513089	chr11:36508844-36510942	000017909_191	ACTCACCGTTCTAGTGCGCG	+	36510042	36510061	28	220	Experimental	pool2	ENSG00000175104	TRAF6	5' UTR (NM_004620, exon 1 of 7)
chr11	36510298	36509999	36510599	54.719	000017909	chr11:36509035-36513078	chr11:36509718-36510840	chr11:36509665-36513089	chr11:36508844-36510942	000017909_205	AGACACTGCGCGCCGAGACG	+	36510143	36510162	32	119	Experimental	pool2	ENSG00000175104	TRAF6	5' UTR (NM_004620, exon 1 of 7)
chr11	36594479	36594180	36594780	83.3011	000017913	chr11:36593764-36594942	NA	chr11:36594315-36594901	chr11:36594031-36594862	000017913_107	TGTCGGGCAAACCGCTACCC	+	36594704	36594723	21	-58	Experimental	pool2	ENSG00000166352	C11orf74	promoter-TSS (NM_001276724)
chr11	36594479	36594180	36594780	83.3011	000017913	chr11:36593764-36594942	NA	chr11:36594315-36594901	chr11:36594031-36594862	000017913_97	CTTCCGGCAACCCGGACGTT	-	36594665	36594684	21	-97	Experimental	pool2	ENSG00000166352	C11orf74	promoter-TSS (NM_001276724)
chr11	46294851	46294552	46295152	100.762	000018270	NA	NA	chr11:46294542-46295163	chr11:46294326-46298156	000018270_88	CCGGACGGTTACTTGCCTCG	-	46294805	46294824	52	17153	Experimental	pool1	ENSG00000157613	CREB3L1	intron (NM_052854, intron 1 of 11)
chr11	46700873	46700574	46701174	57.2727	000018306	chr11:46699483-46701766	chr11:46700479-46701095	chr11:46700130-46701099	chr11:46699260-46701337	000018306_131	TCGGCAAACATCCGGCTCCG	+	46700591	46700610	NA	18	Experimental	pool2	ENSG00000175220	ARHGAP1	promoter-TSS (NM_001184751)
chr11	46700873	46700574	46701174	57.2727	000018306	chr11:46699483-46701766	chr11:46700479-46701095	chr11:46700130-46701099	chr11:46699260-46701337	000018306_213	GTCAGAAAGCCTCCCTACGC	-	46701023	46701042	28	2	Experimental	pool2	ENSG00000175213	ZNF408	promoter-TSS (NM_001184751)
chr11	48063693	48063394	48063994	98.7768	000018408	NA	chr11:48063536-48064222	chr11:48062803-48065230	chr11:48062224-48066281	000018408_95	GGTTCCCCTTGGTTTATGTG	+	48063802	48063821	25	-32970	Experimental	pool1	ENSG00000263693	MIR3161	intron (NM_001098503, intron 1 of 8)
chr11	57637821	57637522	57638122	121.61	000018530	chr11:57637246-57639942	chr11:57637315-57638821	chr11:57637753-57638973	chr11:57637658-57640268	000018530_124	TTTCCGTCACGCCCCGCACA	-	57638120	57638139	20	-3068	Experimental	pool1	ENSG00000208009	MIR130A	Intergenic
chr11	57638420	57638121	57638721	108.623	000018530	chr11:57637246-57639942	chr11:57637315-57638821	chr11:57637753-57638973	chr11:57637658-57640268	000018530_261	AAATCGGTGTCGTTACCCTT	-	57638694	57638713	46	-2494	Experimental	pool1	ENSG00000208009	MIR130A	Intergenic
chr11	57778673	57778374	57778974	60.4333	000018540	chr11:57777773-57781339	chr11:57778094-57780048	chr11:57777778-57780038	chr11:57776208-57779954	000018540_247	TCCTACGTAGTGTTGGCTTG	+	57778564	57778583	39	16772	Experimental	pool1	ENSG00000198561	CTNND1	intron (NM_001085467, intron 1 of 16)
chr11	58578314	58578015	58578615	51.0144	000018581	chr11:58576304-58580380	chr11:58577682-58578861	chr11:58576895-58579973	chr11:58572947-58582248	000018581_494	CGCCAGATCTTGCGCGGAGA	-	58578571	58578590	30	-342	Experimental	pool2	ENSG00000110031	LPXN	promoter-TSS (NR_024091)
chr11	59550725	59550426	59551026	53.6895	000018630	chr11:59548329-59552663	chr11:59550063-59552210	chr11:59550301-59552393	chr11:59544543-59552298	000018630_326	GCGCCATACGGGGGCCGCCG	+	59550458	59550477	32	35555	Experimental	pool2	ENSG00000172742	OR4D9	Intergenic
chr11	59550725	59550426	59551026	53.6895	000018630	chr11:59548329-59552663	chr11:59550063-59552210	chr11:59550301-59552393	chr11:59544543-59552298	000018630_376	GCGAGCCCAATCGTGGGTTT	-	59550905	59550924	46	36002	Experimental	pool2	ENSG00000172742	OR4D9	Intergenic
chr11	59556411	59556112	59556712	72.6161	000018631	chr11:59555406-59558703	chr11:59555750-59557794	chr11:59555938-59556884	chr11:59555714-59558254	000018631_128	AACGTTATGTGAAACCCGCT	+	59556554	59556573	44	38594	Experimental	pool2	ENSG00000264559	MIR3162	Intergenic
chr11	59556411	59556112	59556712	72.6161	000018631	chr11:59555406-59558703	chr11:59555750-59557794	chr11:59555938-59556884	chr11:59555714-59558254	000018631_77	CAATCCCGCTGTTTACCCGG	+	59556122	59556141	NA	39026	Experimental	pool2	ENSG00000264559	MIR3162	Intergenic
chr11	59556411	59556112	59556712	72.6161	000018631	chr11:59555406-59558703	chr11:59555750-59557794	chr11:59555938-59556884	chr11:59555714-59558254	000018631_94	TTCCAGTAAGGGCGCGGAGC	+	59556188	59556207	45	38960	Experimental	pool2	ENSG00000264559	MIR3162	Intergenic
chr11	59756299	59756000	59756600	64.2913	000018644	chr11:59753656-59757061	chr11:59755348-59756224	chr11:59755609-59756650	chr11:59753911-59757154	000018644_432	CTGTTCCAAAAGATACGGCG	-	59756177	59756196	34	811	Experimental	pool2	ENSG00000166900	STX3	intron (NM_001178040, intron 1 of 9)
chr11	61897328	61897029	61897629	81.0022	000018755	chr11:61896515-61897986	chr11:61896888-61897781	NA	NA	000018755_166	CACGTCCGGATTTCCTTCTT	-	61897352	61897371	36	-5817	Experimental	pool2	ENSG00000221968	FADS3	TTS (NM_001271686)
chr11	61897328	61897029	61897629	81.0022	000018755	chr11:61896515-61897986	chr11:61896888-61897781	NA	NA	000018755_177	TCCGAACGCTGGTCCTGAGT	+	61897397	61897416	27	-5862	Experimental	pool2	ENSG00000221968	FADS3	3' UTR (NM_001271686, exon 9 of 9)
chr11	62545789	62545490	62546090	201.522	000018793	chr11:62544732-62547382	NA	chr11:62545000-62546528	chr11:62542617-62547305	000018793_639	AGCGAGGTCTCGCCTAGAGT	-	62545587	62545606	44	67	Experimental	pool1	ENSG00000124942	AHNAK	promoter-TSS (NM_001346446)
chr11	62556610	62556311	62556911	56.2626	000018794	chr11:62555660-62557154	NA	NA	chr11:62552351-62558041	000018794_642	TCGCCACGCGGTGCAGAGTA	-	62556690	62556709	42	3606	Experimental	pool2	ENSG00000284135	MIR3654	Intergenic
chr11	62591619	62591320	62591920	50.9962	000018799	chr11:62590930-62592733	chr11:62591202-62592412	chr11:62591293-62592191	chr11:62590393-62592310	000018799_109	CTTCCGAGCGCGTTGAGCTT	-	62591549	62591568	30	-36	Experimental	pool2	ENSG00000149016	TUT1	promoter-TSS (NM_001367906)
chr11	62591619	62591320	62591920	50.9962	000018799	chr11:62590930-62592733	chr11:62591202-62592412	chr11:62591293-62592191	chr11:62590393-62592310	000018799_115	ATTGCGCGGACACACTCCTC	+	62591611	62591630	44	-98	Experimental	pool2	ENSG00000149016	TUT1	promoter-TSS (NM_001367906)
chr11	62591619	62591320	62591920	50.9962	000018799	chr11:62590930-62592733	chr11:62591202-62592412	chr11:62591293-62592191	chr11:62590393-62592310	000018799_130	CGCGCCGCTTTTCCTGAAAC	-	62591690	62591709	55	-177	Experimental	pool2	ENSG00000149016	TUT1	promoter-TSS (NM_001367906)
chr11	62591619	62591320	62591920	50.9962	000018799	chr11:62590930-62592733	chr11:62591202-62592412	chr11:62591293-62592191	chr11:62590393-62592310	000018799_144	CGCAAGATGCCACCCGGCGC	-	62591818	62591837	42	-305	Experimental	pool2	ENSG00000149016	TUT1	promoter-TSS (NM_001367906)
chr11	62591619	62591320	62591920	50.9962	000018799	chr11:62590930-62592733	chr11:62591202-62592412	chr11:62591293-62592191	chr11:62590393-62592310	000018799_153	CGTCGGGTAAATAAGGGTCG	-	62591882	62591901	43	-369	Experimental	pool2	ENSG00000149016	TUT1	promoter-TSS (NM_001367906)
chr11	62591619	62591320	62591920	50.9962	000018799	chr11:62590930-62592733	chr11:62591202-62592412	chr11:62591293-62592191	chr11:62590393-62592310	000018799_81	ACCGTAAGCGGTGGCTAGTG	-	62591387	62591406	38	126	Experimental	pool2	ENSG00000149016	TUT1	intron (NM_022830, intron 1 of 8)
chr11	62591619	62591320	62591920	50.9962	000018799	chr11:62590930-62592733	chr11:62591202-62592412	chr11:62591293-62592191	chr11:62590393-62592310	000018799_92	ATGTCGAATCGCTGCCGCGT	-	62591447	62591466	39	66	Experimental	pool2	ENSG00000149016	TUT1	promoter-TSS (NM_001367906)
chr11	62881744	62881445	62882045	84.6497	000018829	chr11:62879472-62884658	NA	NA	chr11:62879042-62884664	000018829_379	CAACCGGAGGTACCCGGGAC	-	62881467	62881486	NA	-222	Experimental	pool2	ENSG00000168003	SLC3A2	promoter-TSS (NR_037193)
chr11	64855135	64854836	64855436	110.024	000018944	NA	NA	chr11:64854603-64855580	chr11:64853763-64857293	000018944_312	GCCGTACCTGCATCTTGCGG	+	64855315	64855334	50	-10672	Experimental	pool1	ENSG00000171219	CDC42BPG	exon (NM_001282445, exon 5 of 6)
chr11	65292332	65292033	65292633	85.7621	000018971	NA	chr11:65291917-65292557	chr11:65290811-65293150	chr11:65290286-65292873	000018971_196	CCTCGTACGTCACAGCGGGA	-	65292329	65292348	53	-22527	Experimental	pool2	ENSG00000149798	CDC42EP2	intron (NM_002689, intron 13 of 17)
chr11	65292332	65292033	65292633	85.7621	000018971	NA	chr11:65291917-65292557	chr11:65290811-65293150	chr11:65290286-65292873	000018971_205	GGTTAGAAAGCGCCTATAGA	-	65292394	65292413	44	-22462	Experimental	pool2	ENSG00000149798	CDC42EP2	intron (NM_002689, intron 13 of 17)
chr11	65422423	65422124	65422724	122.404	000018983	chr11:65417592-65433693	chr11:65421013-65429996	chr11:65420681-65423230	chr11:65417898-65435835	000018983_785	CGAAAGTCACGCGCGCCTCC	+	65422291	65422310	36	-497	Experimental	pool1	ENSG00000245532	NEAT1	promoter-TSS (NR_028272)
chr11	65493977	65493678	65494278	49.063	000018992	chr11:65491189-65495327	NA	chr11:65492031-65494554	chr11:65490908-65495047	000018992_340	AGATCCGTCATCTACGGCCC	-	65493954	65493973	54	-3774	Experimental	pool2	ENSG00000251562	MALAT1	Intergenic
chr11	65497580	65497281	65497881	93.9129	000018993	chr11:65496368-65508939	chr11:65497181-65497998	chr11:65497168-65498118	chr11:65496554-65508676	000018993_183	CACGAGCCAGCGCCTCACAA	+	65497593	65497612	51	-135	Experimental	pool1	ENSG00000251562	MALAT1	promoter-TSS (NR_002819)
chr11	65497580	65497281	65497881	93.9129	000018993	chr11:65496368-65508939	chr11:65497181-65497998	chr11:65497168-65498118	chr11:65496554-65508676	000018993_231	AAATGGCGCTGCGCTTAAGA	-	65497800	65497819	30	72	Experimental	pool1	ENSG00000251562	MALAT1	promoter-TSS (NR_002819)
chr11	65818310	65818011	65818611	60.7004	000019017	chr11:65817319-65819002	chr11:65817553-65818555	chr11:65817954-65818750	chr11:65817563-65818677	000019017_85	AGCGTGCACGAAATCGCCCG	+	65818186	65818205	30	-15767	Experimental	pool2	ENSG00000172803	SNX32	Intergenic
chr11	65899450	65899151	65899751	67.3249	000019022	NA	NA	chr11:65898964-65899547	chr11:65887824-65904816	000019022_1503	GGTGCCTCGGACCCGGAACT	-	65899301	65899320	41	1077	Experimental	pool2	ENSG00000175592	FOSL1	intron (NM_005438, intron 1 of 3)
chr11	65899450	65899151	65899751	67.3249	000019022	NA	NA	chr11:65898964-65899547	chr11:65887824-65904816	000019022_1536	GCCGCCGTGACTCGGCGGAA	+	65899407	65899426	37	971	Experimental	pool2	ENSG00000175592	FOSL1	intron (NM_005438, intron 1 of 3)
chr11	65899450	65899151	65899751	67.3249	000019022	NA	NA	NA	chr11:65887824-65904816	000019022_1586	AGGTCTCTATTCGCCGCATT	+	65899599	65899618	52	779	Experimental	pool2	ENSG00000175592	FOSL1	intron (NM_005438, intron 1 of 3)
chr11	65919386	65919087	65919687	63.272	000019024	chr11:65918137-65919837	chr11:65919158-65920001	NA	chr11:65910688-65920837	000019024_1414	GGGGCCAACGTTCGCTCTTC	+	65919224	65919243	49	-172	Experimental	pool2	ENSG00000175573	C11orf68	promoter-TSS (NM_031450)
chr11	65919386	65919087	65919687	63.272	000019024	chr11:65918137-65919837	chr11:65919158-65920001	NA	chr11:65910688-65920837	000019024_1444	CCTGCGAGCGGCGTCTTAAC	+	65919330	65919349	36	-86	Experimental	pool2	ENSG00000175550	DRAP1	promoter-TSS (NM_031450)
chr11	65919386	65919087	65919687	63.272	000019024	chr11:65918137-65919837	chr11:65919158-65920001	NA	chr11:65910688-65920837	000019024_1484	TGGACCCGACGCGGCGAGAG	+	65919472	65919491	52	56	Experimental	pool2	ENSG00000175550	DRAP1	promoter-TSS (NM_031450)
chr11	65915880	65915581	65916181	63.4853	000019024	NA	NA	chr11:65913992-65916875	chr11:65910688-65920837	000019024_742	CGATTCGGTGAGACTGCTGG	+	65915891	65915910	50	3161	Experimental	pool1	ENSG00000175573	C11orf68	TTS (NM_031450)
chr11	66002269	66001970	66002570	63.7401	000019028	chr11:66001540-66002732	chr11:66002063-66002595	chr11:66001983-66002598	chr11:66001637-66002798	000019028_120	CCTTAGTAGGCGCTCCTTTC	-	66002357	66002376	41	-136	Experimental	pool2	ENSG00000175334	BANF1	promoter-TSS (NM_001242483)
chr11	66002269	66001970	66002570	63.7401	000019028	chr11:66001540-66002732	NA	chr11:66001983-66002598	chr11:66001637-66002798	000019028_55	ATCGTCCACGACTCACTTCA	+	66001985	66002004	NA	-84	Experimental	pool2	ENSG00000175334	BANF1	promoter-TSS (NM_001143985)
chr11	66002269	66001970	66002570	63.7401	000019028	chr11:66001540-66002732	chr11:66002063-66002595	chr11:66001983-66002598	chr11:66001637-66002798	000019028_70	CACGTCGCACTCCTCGCAGT	-	66002106	66002125	50	37	Experimental	pool2	ENSG00000175334	BANF1	promoter-TSS (NM_001143985)
chr11	66002269	66001970	66002570	63.7401	000019028	chr11:66001540-66002732	chr11:66002063-66002595	chr11:66001983-66002598	chr11:66001637-66002798	000019028_74	AGCGCCGGAAGTACGGTTTT	-	66002147	66002166	20	0	Experimental	pool2	ENSG00000175376	EIF1AD	promoter-TSS (NM_001143985)
chr11	66002269	66001970	66002570	63.7401	000019028	chr11:66001540-66002732	chr11:66002063-66002595	chr11:66001983-66002598	chr11:66001637-66002798	000019028_90	AGGCTTGACGGACCTGGCGT	-	66002217	66002236	49	-70	Experimental	pool2	ENSG00000175376	EIF1AD	promoter-TSS (NM_001242483)
chr11	67354670	67354371	67354971	67.0341	000019113	NA	NA	NA	chr11:67353027-67355517	000019113_356	AACCGGATGGGATCTCTGGA	-	67354828	67354847	50	-1242	Experimental	pool2	ENSG00000175482	POLD4	intron (NR_024469, intron 2 of 3)
chr11	68013370	68013071	68013671	53.1215	000019147	NA	chr11:68012970-68013770	chr11:68012765-68014953	chr11:68009198-68015960	000019147_754	GTAACGTGAATGGTGGACTG	-	68013363	68013382	43	3046	Experimental	pool1	ENSG00000006534	ALDH3B1	intron (NM_001030010, intron 1 of 8)
chr11	68354546	68354247	68354847	56.9239	000019162	NA	NA	chr11:68353889-68354874	chr11:68353816-68355084	000019162_185	GCGAAGGGTGAGTCATATGA	+	68354668	68354687	22	42087	Experimental	pool2	ENSG00000162337	LRP5	intron (NM_002335, intron 2 of 22)
chr11	69131738	69131439	69132039	63.0662	000019196	chr11:69131037-69132410	chr11:69131470-69132059	chr11:69131335-69132134	chr11:69131222-69132141	000019196_157	AGAGTCCACACCGCGTTTCC	-	69131940	69131959	37	-23985	Experimental	pool1	NA	SMIM38	Intergenic
chr11	69641019	69640720	69641320	63.2861	000019224	chr11:69637893-69648157	chr11:69638098-69641583	NA	chr11:69636217-69646393	000019224_1068	GCGGAGTTGCCCCTGTAGTC	-	69640927	69640946	37	-168	Experimental	pool2	ENSG00000110092	CCND1	promoter-TSS (NM_053056)
chr11	69636665	69636366	69636966	284.562	000019224	chr11:69635816-69637460	chr11:69636031-69637122	chr11:69636327-69637237	chr11:69636217-69646393	000019224_113	CCTTCCCTGCGGGTAGATAG	-	69636518	69636537	50	-4577	Experimental	pool1	ENSG00000110092	CCND1	Intergenic
chr11	69636665	69636366	69636966	284.562	000019224	chr11:69635816-69637460	chr11:69636031-69637122	chr11:69636327-69637237	chr11:69636217-69646393	000019224_133	CTTACGGTAAACGCGGACGC	+	69636633	69636652	20	-4462	Experimental	pool1	ENSG00000110092	CCND1	Intergenic
chr11	69636665	69636366	69636966	284.562	000019224	chr11:69635816-69637460	chr11:69636031-69637122	chr11:69636327-69637237	chr11:69636217-69646393	000019224_146	CGCATTCCGCGCATTCCCGC	-	69636686	69636705	29	-4409	Experimental	pool1	ENSG00000110092	CCND1	Intergenic
chr11	69636665	69636366	69636966	284.562	000019224	chr11:69635816-69637460	chr11:69636031-69637122	chr11:69636327-69637237	chr11:69636217-69646393	000019224_180	ACGACTTGCCCAGCGAGTTC	-	69636817	69636836	55	-4278	Experimental	pool1	ENSG00000110092	CCND1	Intergenic
chr11	69638919	69638620	69639220	83.2656	000019224	chr11:69637893-69648157	chr11:69638098-69641583	chr11:69638122-69639846	chr11:69636217-69646393	000019224_619	AACGTGGTTACCCTCCCGAC	+	69638627	69638646	1644	-2468	Experimental	pool2	ENSG00000110092	CCND1	Intergenic
chr11	69638919	69638620	69639220	83.2656	000019224	chr11:69637893-69648157	chr11:69638098-69641583	chr11:69638122-69639846	chr11:69636217-69646393	000019224_708	GGCGCTGTTACTAGGCGGAC	-	69639100	69639119	21	-1995	Experimental	pool2	ENSG00000110092	CCND1	Intergenic
chr11	69636665	69636366	69636966	284.562	000019224	chr11:69635816-69637460	chr11:69636031-69637122	chr11:69636327-69637237	chr11:69636217-69646393	000019224_95	GCCGGACAGTCGCCTTATTA	+	69636394	69636413	NA	-4701	Experimental	pool1	ENSG00000110092	CCND1	Intergenic
chr11	69744649	69744350	69744950	59.1499	000019234	NA	NA	chr11:69744312-69744923	chr11:69744260-69745351	000019234_37	GGATGTCGTTCAGCACGAAC	-	69744779	69744798	35	30552	Experimental	pool2	ENSG00000075388	FGF4	Intergenic
chr11	72072423	72072124	72072724	51.7419	000019305	NA	NA	chr11:72071897-72072799	chr11:72071963-72072891	000019305_45	GTCAAATTTTTGGTACCCGG	-	72072299	72072318	48	-7	Experimental	pool2	ENSG00000263742	MIR3165	promoter-TSS (NR_036123)
chr11	73142476	73142177	73142777	65.612	000019361	chr11:73141292-73143496	NA	NA	chr11:73140129-73143152	000019361_400	GACCGGGAGCGCGGACAACG	-	73142226	73142245	20	82	Experimental	pool2	ENSG00000137478	FCHSD2	promoter-TSS (NM_014824)
chr11	73142476	73142177	73142777	65.612	000019361	chr11:73141292-73143496	NA	chr11:73142265-73143353	chr11:73140129-73143152	000019361_447	TGGCGCCGCTCTCCCCGCTA	+	73142355	73142374	45	-47	Experimental	pool2	ENSG00000137478	FCHSD2	promoter-TSS (NM_014824)
chr11	73142476	73142177	73142777	65.612	000019361	chr11:73141292-73143496	chr11:73142393-73142802	chr11:73142265-73143353	chr11:73140129-73143152	000019361_491	CGGCACGGGGCTTCGTACCG	+	73142512	73142531	34	-204	Experimental	pool2	ENSG00000137478	FCHSD2	promoter-TSS (NM_014824)
chr11	73309265	73308966	73309566	183.826	000019371	chr11:73306965-73309887	chr11:73308080-73309742	chr11:73307121-73309812	chr11:73307039-73309935	000019371_444	GCCGAAGAGCTTGCGCATCT	-	73309021	73309040	NA	330	Experimental	pool1	ENSG00000257038	LOC100287837	non-coding (NR_147696, exon 1 of 3)
chr11	73309265	73308966	73309566	183.826	000019371	chr11:73306965-73309887	chr11:73308080-73309742	chr11:73307121-73309812	chr11:73307039-73309935	000019371_488	TGGCGGGTCTGCGTTCGGCG	+	73309174	73309193	58	177	Experimental	pool1	ENSG00000257038	LOC100287837	non-coding (NR_147696, exon 1 of 3)
chr11	73309265	73308966	73309566	183.826	000019371	chr11:73306965-73309887	chr11:73308080-73309742	chr11:73307121-73309812	chr11:73307039-73309935	000019371_549	TCGGTCGTCGTCACTGCCCG	-	73309462	73309481	34	-111	Experimental	pool1	ENSG00000257038	LOC100287837	promoter-TSS (NR_147696)
chr11	73787892	73787593	73788193	67.3189	000019397	chr11:73787319-73789860	chr11:73787463-73788417	NA	chr11:73787079-73789165	000019397_50	TAACGTAGATTCCACGCACG	+	73787994	73788013	24	130	Experimental	pool2	ENSG00000175581	MRPL48	intron (NR_134658, intron 1 of 6)
chr11	74673188	74672889	74673489	70.7544	000019441	NA	NA	chr11:74672628-74673779	chr11:74672488-74673909	000019441_113	TCACGCCGGCCTCATCGTAG	+	74673166	74673185	44	38191	Experimental	pool2	ENSG00000054938	CHRDL2	Intergenic
chr11	75554438	75554139	75554739	66.7328	000019497	NA	NA	chr11:75554105-75554984	chr11:75554007-75555231	000019497_97	CAACGTGGGCCTATCGTTGC	-	75554654	75554673	32	-7589	Experimental	pool2	ENSG00000149257	SERPINH1	Intergenic
chr11	81005820	81005521	81006121	75.2076	000019820	NA	NA	chr11:81004941-81006470	chr11:81004475-81007345	000019820_104	GCTATGACTTACACCATCGT	-	81005808	81005827	34	-243015	Experimental	pool2	ENSG00000255178	LINC02720	Intergenic
chr11	83286428	83286129	83286729	62.4972	000019914	chr11:83284655-83286950	chr11:83285792-83287053	chr11:83285393-83287139	chr11:83284938-83287042	000019914_216	GCCAGCGGCCATTACGCGCT	+	83286321	83286340	40	76	Experimental	pool2	ENSG00000137500	CCDC90B	promoter-TSS (NM_021825)
chr11	83286428	83286129	83286729	62.4972	000019914	chr11:83284655-83286950	chr11:83285792-83287053	chr11:83285393-83287139	chr11:83284938-83287042	000019914_230	TTTTCGGCCGCTGAGCGTTC	+	83286395	83286414	53	2	Experimental	pool2	ENSG00000137500	CCDC90B	promoter-TSS (NM_021825)
chr11	83286428	83286129	83286729	62.4972	000019914	chr11:83284655-83286950	chr11:83285792-83287053	chr11:83285393-83287139	chr11:83284938-83287042	000019914_241	GACGCCTCACGAAAAGTGAG	-	83286476	83286495	57	-79	Experimental	pool2	ENSG00000137500	CCDC90B	promoter-TSS (NM_021825)
chr11	90822287	90821988	90822588	104.023	000020296	chr11:90821301-90823846	NA	NA	NA	000020296_71	GGTATCGATAACATTGCCCG	-	90822524	90822543	42	46668	Experimental	pool1	ENSG00000221586	MIR1261	intron (NR_104190, intron 4 of 6)
chr11	94128791	94128492	94129092	51.8548	000020416	chr11:94127424-94130062	NA	chr11:94127917-94129857	chr11:94128311-94130379	000020416_130	AATCGAGCGGTGTAGACCGA	-	94128507	94128526	NA	-324	Experimental	pool2	ENSG00000110218	PANX1	promoter-TSS (NM_015368)
chr11	94128791	94128492	94129092	51.8548	000020416	chr11:94127424-94130062	chr11:94128567-94129019	chr11:94127917-94129857	chr11:94128311-94130379	000020416_199	CGCTCTTCCGGAACCATGCG	-	94128855	94128874	28	24	Experimental	pool2	ENSG00000110218	PANX1	promoter-TSS (NM_015368)
chr11	94128791	94128492	94129092	51.8548	000020416	chr11:94127424-94130062	chr11:94128567-94129019	chr11:94127917-94129857	chr11:94128311-94130379	000020416_224	CGGAACAAAGCGCTTCCCTC	-	94128952	94128971	29	121	Experimental	pool2	ENSG00000110218	PANX1	5' UTR (NM_015368, exon 1 of 5)
chr11	94128791	94128492	94129092	51.8548	000020416	chr11:94127424-94130062	chr11:94128567-94129019	chr11:94127917-94129857	chr11:94128311-94130379	000020416_237	GCGAATCCGAGTGCCGCGCG	+	94129009	94129028	39	178	Experimental	pool2	ENSG00000110218	PANX1	5' UTR (NM_015368, exon 1 of 5)
chr11	96156139	96155840	96156440	65.7285	000020590	chr11:96155854-96157888	NA	chr11:96154533-96157358	chr11:96154691-96157750	000020590_184	ATGCTTCGCCTCCGTAACCC	+	96156109	96156128	43	-185319	Experimental	pool2	ENSG00000266192	MIR1260B	intron (NM_032427, intron 1 of 4)
chr11	98092522	98092223	98092823	70.8606	000020685	chr11:98090228-98094078	NA	NA	NA	000020685_131	ACTCGGTTAGGTAACCTAAG	+	98092684	98092703	29	-928255	Experimental	pool2	ENSG00000149972	CNTN5	Intergenic
chr11	102110285	102109986	102110586	104.07	000020847	chr11:102108805-102112810	chr11:102109652-102110598	chr11:102109823-102110461	chr11:102109263-102114306	000020847_138	ACCACAGTTCGGACCCGGAT	+	102110121	102110140	34	-316	Experimental	pool1	ENSG00000137693	YAP1	promoter-TSS (NM_001282098)
chr11	102110285	102109986	102110586	104.07	000020847	chr11:102108805-102112810	chr11:102109652-102110598	chr11:102109823-102110461	chr11:102109263-102114306	000020847_151	GCAGAATACGGGGCACGCTT	+	102110167	102110186	25	-270	Experimental	pool1	ENSG00000137693	YAP1	promoter-TSS (NM_001282098)
chr11	102317381	102317082	102317682	50.0755	000020870	NA	NA	chr11:102316762-102317436	chr11:102316538-102324424	000020870_83	GCGGAACGCCTGGTACAGAT	+	102317409	102317428	38	-65	Experimental	pool2	ENSG00000023445	BIRC3	promoter-TSS (NM_001165)
chr11	104773046	104772747	104773347	349.371	000021031	chr11:104771751-104774250	chr11:104772496-104773548	chr11:104772438-104773620	chr11:104772469-104773473	000021031_87	GATGGATAACCTAAGCTGGC	-	104773116	104773135	44	125544	Experimental	pool1	ENSG00000204403	CASP12	Intergenic
chr11	106281676	106281377	106281977	60.1019	000021134	NA	NA	chr11:106280940-106282043	chr11:106281194-106282472	000021134_70	CCTTGGACCGACATGCGCAC	+	106281952	106281971	35	30555	Experimental	pool2	ENSG00000254811	LOC101928535	Intergenic
chr11	108870579	108870280	108870880	120.562	000021257	NA	NA	chr11:108869368-108871660	chr11:108869144-108873890	000021257_92	GTTCGTATCGGTCTAGGCAC	-	108870831	108870850	29	205772	Experimental	pool1	ENSG00000178105	DDX10	intron (NM_004398, intron 16 of 17)
chr11	108895988	108895689	108896289	158.111	000021261	NA	NA	chr11:108895671-108896530	chr11:108894972-108897454	000021261_65	CTTACGCCTATGATCTAAGA	-	108896123	108896142	29	231064	Experimental	pool1	ENSG00000178105	DDX10	intron (NM_004398, intron 16 of 17)
chr11	110069687	110069388	110069988	68.5739	000021322	chr11:110068434-110070765	chr11:110068740-110070403	chr11:110069027-110070599	chr11:110068904-110069967	000021322_88	ACAATCACGAGTCTCACTTC	+	110069412	110069431	NA	-23970	Experimental	pool2	ENSG00000149289	ZC3H12C	Intergenic
chr11	110971281	110970982	110971582	54.5136	000021388	NA	NA	chr11:110970559-110973112	NA	000021388_17	GCCACGTATTGTTACGCAAG	-	110971077	110971096	43	126231	Experimental	pool2	ENSG00000271584	LINC02550	Intergenic
chr11	112120442	112120143	112120743	50.0988	000021468	NA	NA	chr11:112119950-112121311	chr11:112119256-112121715	000021468_79	AAGATTAGTCACGCGGATAG	+	112120608	112120627	40	33745	Experimental	pool2	ENSG00000204370	SDHD	Intergenic
chr11	113106688	113106389	113106989	163.665	000021531	NA	NA	chr11:113106008-113107416	NA	000021531_44	CCCACTAAGGGGGTTATTAT	+	113106696	113106715	24	-143246	Experimental	pool1	ENSG00000247416	LOC101928847	intron (NM_181351, intron 1 of 18)
chr11	114400415	114400116	114400716	58.1172	000021574	chr11:114399840-114401079	NA	chr11:114400144-114401558	chr11:114397398-114402079	000021574_272	GGACGTAACGCAAGTACTGC	-	114400347	114400366	34	154	Experimental	pool2	ENSG00000180425	C11orf71	promoter-TSS (NM_001286047)
chr11	114400415	114400116	114400716	58.1172	000021574	chr11:114399840-114401079	NA	chr11:114400144-114401558	chr11:114397398-114402079	000021574_309	GCGTTTTCGTTTGTGACGCC	+	114400561	114400580	21	42	Experimental	pool2	ENSG00000076053	RBM7	promoter-TSS (NM_001286047)
chr11	115676991	115676692	115677292	69.7834	000021615	NA	NA	chr11:115676437-115677561	chr11:115676614-115677270	000021615_75	CTAGAGGTTCCTATAATTCC	-	115677009	115677028	27	57743	Experimental	pool2	NA	LOC101928985	Intergenic
chr11	118436280	118435981	118436581	52.8605	000021713	chr11:118434565-118436554	NA	chr11:118435630-118436474	chr11:118434995-118436596	000021713_262	GTATAACGCGGCGGCTGGGT	-	118435980	118435999	NA	-500	Experimental	pool1	ENSG00000118058	KMT2A	promoter-TSS (NM_001197104)
chr11	118436280	118435981	118436581	52.8605	000021713	chr11:118434565-118436554	chr11:118436028-118436529	chr11:118435630-118436474	chr11:118434995-118436596	000021713_276	GTCCCGGGAACGTGTGTAAT	+	118436037	118436056	39	-443	Experimental	pool1	ENSG00000118058	KMT2A	promoter-TSS (NM_001197104)
chr11	118910580	118910281	118910881	101.653	000021737	chr11:118909006-118912174	chr11:118909039-118912649	chr11:118909318-118912781	chr11:118908906-118915169	000021737_385	GGAATCCGAGCCAGCGTTAC	-	118910551	118910570	34	-19	Experimental	pool1	ENSG00000186174	BCL9L	promoter-TSS (NR_039713)
chr11	118912362	118912063	118912663	101.606	000021737	NA	chr11:118909039-118912649	chr11:118909318-118912781	chr11:118908906-118915169	000021737_774	CGGAAGAGGCGGCTTGACAA	+	118912442	118912461	39	1744	Experimental	pool1	ENSG00000264211	MIR4492	Intergenic
chr11	119102013	119101714	119102314	93.5667	000021751	chr11:119101385-119102711	chr11:119101724-119102434	chr11:119101458-119102659	chr11:119100062-119103990	000021751_296	TTGAGCCGCCGTCGGGACAC	+	119101803	119101822	57	40	Experimental	pool1	ENSG00000172269	DPAGT1	promoter-TSS (NM_001382)
chr11	119102013	119101714	119102314	93.5667	000021751	chr11:119101385-119102711	chr11:119101724-119102434	chr11:119101458-119102659	chr11:119100062-119103990	000021751_359	GGCCCTTTAAGCTTGACCTA	-	119102215	119102234	37	-372	Experimental	pool1	ENSG00000172269	DPAGT1	promoter-TSS (NM_001382)
chr11	119432815	119432516	119433116	51.0937	000021771	NA	NA	chr11:119432540-119433648	chr11:119432292-119434087	000021771_113	TCGGGCTGCTCCAAAGTGAG	+	119433096	119433115	39	-8121	Experimental	pool2	ENSG00000154096	THY1	intron (NR_034160, intron 2 of 3)
chr11	120400967	120400668	120401268	49.9395	000021806	NA	NA	chr11:120399772-120401709	chr11:120399941-120401743	000021806_81	GTAGTTGCGAGGTAAGCGAG	+	120401259	120401278	31	15942	Experimental	pool2	ENSG00000196914	ARHGEF12	intron (NM_001301084, intron 1 of 40)
chr11	120566342	120566043	120566643	124.201	000021818	NA	NA	chr11:120565565-120566766	chr11:120564889-120566916	000021818_219	AGCTAATCTACGGACGAAGT	+	120566447	120566466	55	2021	Experimental	pool1	ENSG00000149403	GRIK4	intron (NM_001282470, intron 1 of 19)
chr11	120807684	120807385	120807985	90.0707	000021827	NA	NA	chr11:120806946-120808643	chr11:120807040-120808628	000021827_107	CTCGGAGCTACCCGCATCAT	+	120807736	120807755	49	11369	Experimental	pool2	NA	LOC105369532	intron (NM_001282470, intron 3 of 19)
chr11	121595969	121595670	121596270	175.464	000021845	NA	NA	chr11:121595490-121596928	chr11:121595334-121596639	000021845_34	GAATACACGTCTTCGGTTGG	-	121595690	121595709	NA	143386	Experimental	pool1	ENSG00000137642	SORL1	exon (NM_003105, exon 32 of 48)
chr11	121595969	121595670	121596270	175.464	000021845	chr11:121595770-121596186	NA	chr11:121595490-121596928	chr11:121595334-121596639	000021845_65	GGTGACTAACGCAATGGTAT	-	121595939	121595958	22	143635	Experimental	pool1	ENSG00000137642	SORL1	intron (NM_003105, intron 32 of 47)
chr11	122197228	122196929	122197529	353.191	000021894	NA	NA	chr11:122196601-122199456	chr11:122191847-122203472	000021894_407	GAAATTAGAGCGCAAGGCGG	+	122197385	122197404	28	5714	Experimental	pool1	ENSG00000255248	MIR100HG	intron (NR_137180, intron 2 of 4)
chr11	128180705	128180406	128181006	103.324	000022125	NA	NA	chr11:128180203-128181192	chr11:128179282-128181335	000022125_125	AGGCGATAACAAGATTCTTG	-	128180697	128180716	55	-28059	Experimental	pool1	ENSG00000272575	LINC02098	Intergenic
chr11	128210709	128210410	128211010	89.4219	000022126	NA	NA	chr11:128206796-128211612	chr11:128206421-128211635	000022126_282	TTATTACTGTCGGCTTATGC	-	128210402	128210421	2011	1646	Experimental	pool2	ENSG00000272575	LINC02098	intron (NR_146647, intron 1 of 3)
chr11	128532883	128532584	128533184	70.0025	000022161	chr11:128530940-128533405	chr11:128532128-128533789	NA	NA	000022161_194	GGCGACGGCTAATTGGCGAT	-	128533054	128533073	24	6922	Experimental	pool2	ENSG00000254588	ETS1-AS1	intron (NM_001143820, intron 3 of 9)
chr11	129846626	129846327	129846927	67.1037	000022220	NA	NA	chr11:129846312-129847518	chr11:129846124-129847524	000022220_15	GTTAGTCCACAGCTTACCGC	-	129846574	129846593	56	30736	Experimental	pool2	ENSG00000151715	TMEM45B	intron (NM_001331210, intron 2 of 6)
chr11	129861987	129861688	129862288	296.684	000022221	chr11:129861649-129862491	chr11:129861542-129862449	chr11:129861649-129862672	chr11:129861118-129862716	000022221_49	GTGCCGAAGTTACACTTCTG	+	129861838	129861857	47	31161	Experimental	pool1	ENSG00000170322	NFRKB	Intergenic
chr11	130003361	130003062	130003662	87.7646	000022226	chr11:130002371-130003833	chr11:130002577-130003756	chr11:130003059-130004237	chr11:130001139-130004759	000022226_397	AAAACCCGACTCTTCGCATT	+	130003159	130003178	39	-334	Experimental	pool2	ENSG00000170325	PRDM10	promoter-TSS (NM_001367890)
chr11	130124338	130124039	130124639	60.9883	000022234	NA	NA	NA	chr11:130123602-130124984	000022234_63	CGTACCCACCTTGGTATAGC	+	130124021	130124040	NA	-35751	Experimental	pool2	ENSG00000149418	ST14	intron (NM_001243299, intron 7 of 16)
chr11	130916516	130916217	130916817	50.3769	000022285	chr11:130916149-130916806	chr11:130916191-130916736	chr11:130916227-130916747	chr11:130916031-130917008	000022285_106	TACCTCGCGCAGGGCCGTCA	-	130916581	130916600	35	-104	Experimental	pool2	ENSG00000120451	SNX19	promoter-TSS (NM_001301089)
chr11	130916516	130916217	130916817	50.3769	000022285	chr11:130916149-130916806	chr11:130916191-130916736	chr11:130916227-130916747	chr11:130916031-130917008	000022285_74	CCGGCGGTCAGCCTTCACAC	-	130916441	130916460	23	36	Experimental	pool2	ENSG00000120451	SNX19	promoter-TSS (NM_001301089)
chr11	130916516	130916217	130916817	50.3769	000022285	chr11:130916149-130916806	chr11:130916191-130916736	chr11:130916227-130916747	chr11:130916031-130917008	000022285_86	CGCTCCCGTCGACGTCGACC	-	130916484	130916503	22	-7	Experimental	pool2	ENSG00000120451	SNX19	promoter-TSS (NM_001301089)
chr12	949659	949360	949960	57.6475	000022452	chr12:948767-950520	chr12:948913-950421	chr12:948794-950287	chr12:948009-950323	000022452_170	GGAACCGTAAATCAAGTCGG	+	949782	949801	21	-70	Experimental	pool2	ENSG00000002016	RAD52	promoter-TSS (NR_123713)
chr12	949659	949360	949960	57.6475	000022452	chr12:948767-950520	chr12:948913-950421	chr12:948794-950287	chr12:948009-950323	000022452_93	CAGTATCCGGGCCTCCCGAG	-	949405	949424	25	279	Experimental	pool2	ENSG00000002016	RAD52	intron (NR_123713, intron 1 of 13)
chr12	2812937	2812638	2813238	68.2784	000022562	chr12:2811962-2813844	chr12:2812360-2813795	NA	chr12:2812196-2813997	000022562_108	TATCGTTATCAACGTCTCCG	-	2812835	2812854	42	79	Experimental	pool2	ENSG00000256150	ITFG2-AS1	promoter-TSS (NR_146317)
chr12	2812937	2812638	2813238	68.2784	000022562	chr12:2811962-2813844	chr12:2812360-2813795	NA	chr12:2812196-2813997	000022562_128	CATGCGCGCTGTGGCTAGTT	+	2812954	2812973	42	-40	Experimental	pool2	ENSG00000256150	ITFG2-AS1	promoter-TSS (NR_146317)
chr12	2877205	2876906	2877506	59.2367	000022564	chr12:2875442-2878277	chr12:2876889-2878242	NA	chr12:2876494-2878277	000022564_150	CCGTTAGGCCGTAGCTCCGA	+	2876942	2876961	31	203	Experimental	pool2	ENSG00000111206	FOXM1	promoter-TSS (NM_001257097)
chr12	2877205	2876906	2877506	59.2367	000022564	chr12:2875442-2878277	chr12:2876889-2878242	NA	chr12:2876494-2878277	000022564_225	GGAGCGTTAAGGTCACGTGA	+	2877167	2877186	22	-3	Experimental	pool2	ENSG00000111206	FOXM1	promoter-TSS (NM_021953)
chr12	2959398	2959099	2959699	57.8825	000022568	chr12:2957828-2959513	chr12:2958038-2959507	chr12:2957397-2959456	chr12:2957921-2962008	000022568_240	GTCGGAGCGGAGAGATCGAA	+	2959143	2959162	36	-244	Experimental	pool2	ENSG00000197905	TEAD4	promoter-TSS (NM_003213)
chr12	3170836	3170537	3171137	95.3391	000022579	NA	NA	NA	chr12:3168426-3172087	000022579_342	TGACGAACGGTGGCTGGATC	-	3171041	3171060	33	93672	Experimental	pool1	ENSG00000011105	TSPAN9	intron (NM_006675, intron 2 of 8)
chr12	4031492	4031193	4031793	179.012	000022605	NA	chr12:4031046-4031566	chr12:4030580-4032208	chr12:4030744-4032530	000022605_144	CAGAGGCGCGGCGCTGCGAT	+	4031349	4031368	55	-157911	Experimental	pool1	ENSG00000111224	PARP11	Intergenic
chr12	4538602	4538303	4538903	55.1356	000022622	chr12:4538064-4539226	chr12:4538136-4539315	NA	chr12:4537910-4539284	000022622_37	GTAACGGTTGTCAGTCTGAA	+	4538360	4538379	22	99	Experimental	pool2	ENSG00000047621	C12orf4	promoter-TSS (NM_020374)
chr12	4538602	4538303	4538903	55.1356	000022622	chr12:4538064-4539226	chr12:4538136-4539315	NA	chr12:4537910-4539284	000022622_81	CGGCTCTGGTGGACCGGATA	+	4538717	4538736	47	-163	Experimental	pool2	ENSG00000111247	RAD51AP1	promoter-TSS (NM_020374)
chr12	6093337	6093038	6093638	78.3269	000022686	NA	NA	chr12:6092904-6093720	chr12:6092830-6094015	000022686_73	TACAAACGTCCCGCCCAGGG	+	6093540	6093559	22	31125	Experimental	pool2	ENSG00000110799	VWF	intron (NM_000552, intron 6 of 51)
chr12	6280245	6279946	6280546	82.1456	000022701	NA	NA	chr12:6279556-6280822	chr12:6279723-6280888	000022701_70	TACACCTACCGTGGGCGGGA	+	6279939	6279958	NA	-30487	Experimental	pool2	ENSG00000008323	PLEKHG6	Intergenic
chr12	6663330	6663031	6663631	49.1347	000022734	chr12:6662779-6663775	chr12:6662950-6663666	chr12:6662926-6663537	chr12:6662603-6663815	000022734_114	TACCTGTCTCGGTCGCGTCC	-	6663376	6663395	35	-267	Experimental	pool2	ENSG00000111653	ING4	promoter-TSS (NM_001127583)
chr12	6663330	6663031	6663631	49.1347	000022734	chr12:6662779-6663775	chr12:6662950-6663666	chr12:6662926-6663537	chr12:6662603-6663815	000022734_74	TCGCGTTACAGTCACTTCCG	-	6663136	6663155	22	-27	Experimental	pool2	ENSG00000111653	ING4	promoter-TSS (NM_001127583)
chr12	6663330	6663031	6663631	49.1347	000022734	chr12:6662779-6663775	chr12:6662950-6663666	chr12:6662926-6663537	chr12:6662603-6663815	000022734_88	CGGCGGTAATATAGTAAGGG	-	6663255	6663274	29	-146	Experimental	pool2	ENSG00000111653	ING4	promoter-TSS (NM_001127583)
chr12	6689445	6689146	6689746	68.3585	000022736	chr12:6688446-6690169	NA	chr12:6688848-6689992	chr12:6688288-6690055	000022736_255	CGGGAGCGCCGGAAACGAAA	+	6689469	6689488	53	93	Experimental	pool2	ENSG00000126746	ZNF384	promoter-TSS (NM_001039920)
chr12	6689445	6689146	6689746	68.3585	000022736	chr12:6688446-6690169	NA	chr12:6688848-6689992	chr12:6688288-6690055	000022736_300	AAGTGAAGGCGGGTTCCGCT	+	6689693	6689712	27	-131	Experimental	pool2	ENSG00000126746	ZNF384	promoter-TSS (NM_001039920)
chr12	6724008	6723709	6724309	55.78	000022738	chr12:6723190-6724611	NA	chr12:6723833-6724367	chr12:6723393-6724702	000022738_120	CCGACTGCTTCGTCGTACCC	-	6724178	6724197	56	-99	Experimental	pool2	ENSG00000111652	COPS7A	promoter-TSS (NM_001164093)
chr12	6724008	6723709	6724309	55.78	000022738	chr12:6723190-6724611	NA	chr12:6723833-6724367	chr12:6723393-6724702	000022738_80	CGAAATTTGCGTCCTTAGAG	+	6723993	6724012	20	-43	Experimental	pool2	ENSG00000111652	COPS7A	promoter-TSS (NM_001164093)
chr12	6852520	6852221	6852821	65.9127	000022750	chr12:6851211-6852890	NA	NA	chr12:6850898-6853267	000022750_211	TGTCAGTATTACCGACGATC	+	6852208	6852227	NA	68	Experimental	pool2	ENSG00000111667	USP5	promoter-TSS (NM_031299)
chr12	6852520	6852221	6852821	65.9127	000022750	chr12:6851211-6852890	chr12:6852231-6852746	NA	chr12:6850898-6853267	000022750_225	TGGGCTTACCGGCGTGTCGA	-	6852280	6852299	48	140	Experimental	pool2	ENSG00000111667	USP5	promoter-TSS (NM_031299)
chr12	6852520	6852221	6852821	65.9127	000022750	chr12:6851211-6852890	chr12:6852231-6852746	NA	chr12:6850898-6853267	000022750_238	ATCGCCCTGGTCATTCCGCT	+	6852334	6852353	36	194	Experimental	pool2	ENSG00000111667	USP5	promoter-TSS (NM_031299)
chr12	6852520	6852221	6852821	65.9127	000022750	chr12:6851211-6852890	chr12:6852231-6852746	NA	chr12:6850898-6853267	000022750_273	CCCGCTTCGTGGAGCACTGT	+	6852502	6852521	53	362	Experimental	pool2	ENSG00000111667	USP5	promoter-TSS (NM_031299)
chr12	6852520	6852221	6852821	65.9127	000022750	chr12:6851211-6852890	chr12:6852231-6852746	NA	chr12:6850898-6853267	000022750_276	CTAGCTTAGAACGGCAACGA	-	6852546	6852565	20	406	Experimental	pool2	ENSG00000111667	USP5	promoter-TSS (NM_031299)
chr12	6943899	6943600	6944200	128.68	000022760	chr12:6942837-6945263	chr12:6943521-6945035	chr12:6943635-6944046	chr12:6942385-6945225	000022760_180	GAAACAGCATCCGGCGCAGC	-	6944003	6944022	34	-9	Experimental	pool1	ENSG00000111678	C12orf57	promoter-TSS (NM_138425)
chr12	6943899	6943600	6944200	128.68	000022760	chr12:6942837-6945263	chr12:6943521-6945035	NA	chr12:6942385-6945225	000022760_199	TGGGTCGAGGCGGACGCCAT	-	6944122	6944141	56	110	Experimental	pool1	ENSG00000111678	C12orf57	TTS (NR_023317)
chr12	10392648	10392349	10392949	73.9459	000022923	NA	NA	NA	chr12:10392288-10393282	000022923_43	AGTCTCGTCTGGACACGCAT	+	10392857	10392876	23	-2826	Experimental	pool2	ENSG00000213809	KLRK1	intron (NM_001199805, intron 5 of 12)
chr12	12267157	12266858	12267458	286.325	000023003	chr12:12264446-12268402	chr12:12266682-12267630	chr12:12266460-12267659	chr12:12264774-12267791	000023003_327	AGAAGGGGCTCGTTGCGCGC	-	12267085	12267104	40	-51	Experimental	pool1	ENSG00000070018	LRP6	promoter-TSS (NM_002336).2
chr12	12611806	12611507	12612107	59.4612	000023031	chr12:12610953-12613794	chr12:12610841-12612087	chr12:12611472-12612208	chr12:12611264-12613685	000023031_116	GAAGCGAACTGTTAGGCGAG	+	12612034	12612053	31	168	Experimental	pool2	ENSG00000111269	CREBL2	5' UTR (NM_001310, exon 1 of 4)
chr12	12611806	12611507	12612107	59.4612	000023031	chr12:12610953-12613794	chr12:12610841-12612087	chr12:12611472-12612208	chr12:12611264-12613685	000023031_57	TTGCCTACTAGCTAGCGCTG	-	12611694	12611713	28	-172	Experimental	pool2	ENSG00000111269	CREBL2	promoter-TSS (NM_001310)
chr12	12611806	12611507	12612107	59.4612	000023031	chr12:12610953-12613794	chr12:12610841-12612087	chr12:12611472-12612208	chr12:12611264-12613685	000023031_66	CCCAGAATGCCGCGGTGCTA	+	12611808	12611827	21	-58	Experimental	pool2	ENSG00000111269	CREBL2	promoter-TSS (NM_001310)
chr12	12891410	12891111	12891711	88.773	000023067	NA	NA	chr12:12890626-12891906	chr12:12889171-12895479	000023067_264	TCGGAGGAGTCCGATGCGCT	+	12891297	12891316	22	285	Experimental	pool2	ENSG00000013588	GPRC5A	5' UTR (NM_003979, exon 1 of 4)
chr12	12891410	12891111	12891711	88.773	000023067	NA	NA	chr12:12890626-12891906	chr12:12889171-12895479	000023067_353	CCCAGACGATTTAAATCCGG	-	12891702	12891721	43	690	Experimental	pool2	ENSG00000013588	GPRC5A	intron (NM_003979, intron 1 of 3)
chr12	13098426	13098127	13098727	348.121	000023085	chr12:13097985-13100606	NA	chr12:13097127-13099282	chr12:13096647-13102670	000023085_127	TGACGGAAGCGGAAACGACG	-	13098223	13098242	53	-2558	Experimental	pool1	ENSG00000111305	GSG1	intron (NM_001080555, intron 1 of 6)
chr12	13101132	13100833	13101433	229.584	000023085	NA	chr12:13100696-13101527	chr12:13100868-13101541	chr12:13096647-13102670	000023085_442	CGCGTGAGCGATTGCCCCAC	-	13101106	13101125	24	2551	Experimental	pool1	ENSG00000111305	GSG1	intron (NM_001080555, intron 1 of 6)
chr12	13101132	13100833	13101433	229.584	000023085	NA	chr12:13100696-13101527	chr12:13100868-13101541	chr12:13096647-13102670	000023085_491	CTCCCGTTTACTACGGCGCC	+	13101282	13101301	31	2375	Experimental	pool1	ENSG00000111305	GSG1	intron (NM_001080555, intron 1 of 6)
chr12	13101132	13100833	13101433	229.584	000023085	NA	chr12:13100696-13101527	chr12:13100868-13101541	chr12:13096647-13102670	000023085_503	ACACGGCCGGCCTGTCGCCG	-	13101331	13101350	25	2326	Experimental	pool1	ENSG00000111305	GSG1	intron (NM_001080555, intron 1 of 6)
chr12	13101132	13100833	13101433	229.584	000023085	NA	chr12:13100696-13101527	chr12:13100868-13101541	chr12:13096647-13102670	000023085_528	TTCCTGACCGGGTCGGGCGG	+	13101400	13101419	51	2257	Experimental	pool1	ENSG00000111305	GSG1	intron (NM_001080555, intron 1 of 6)
chr12	14260744	14260445	14261045	185.051	000023129	chr12:14259558-14261651	chr12:14259794-14261419	chr12:14260007-14261142	chr12:14259217-14261500	000023129_157	AACATCGCGGTAGTCAGTCC	+	14260976	14260995	57	-104646	Experimental	pool1	ENSG00000171681	ATF7IP	Intergenic
chr12	14803596	14803297	14803897	65.9749	000023154	chr12:14802825-14804507	chr12:14803133-14804076	NA	chr12:14802011-14804712	000023154_144	ACGTCCCGCGCAGCGGCTTG	-	14803280	14803299	NA	188	Experimental	pool2	ENSG00000084463	WBP11	promoter-TSS (NM_175874)
chr12	14803596	14803297	14803897	65.9749	000023154	chr12:14802825-14804507	chr12:14803133-14804076	chr12:14803436-14804390	chr12:14802011-14804712	000023154_195	CCATACAATACTCAATTGGT	+	14803597	14803616	50	-63	Experimental	pool2	ENSG00000182993	C12orf60	promoter-TSS (NM_175874)
chr12	14803596	14803297	14803897	65.9749	000023154	chr12:14802825-14804507	chr12:14803133-14804076	chr12:14803436-14804390	chr12:14802011-14804712	000023154_211	TACGTTGAGCCGTCCGAGAA	+	14803753	14803772	27	93	Experimental	pool2	ENSG00000182993	C12orf60	promoter-TSS (NM_175874)
chr12	18690804	18690505	18691105	58.5981	000023348	NA	NA	chr12:18690431-18691680	chr12:18690102-18691700	000023348_28	GGAAGAGCCTACGCAATTCG	+	18690779	18690798	45	46720	Experimental	pool2	ENSG00000139151	PLCZ1	intron (NM_033123, intron 12 of 14)
chr12	19031208	19030909	19031509	85.1387	000023366	NA	NA	chr12:19030382-19031896	chr12:19029665-19031724	000023366_135	GCGTGTACAACTACTGACCA	+	19031310	19031329	20	-98413	Experimental	pool2	ENSG00000052126	PLEKHA5	Intergenic
chr12	22525604	22525305	22525905	132.522	000023546	NA	NA	chr12:22524573-22526265	chr12:22524818-22530083	000023546_50	CGATTTAGGCAGTCATCATG	-	22525630	22525649	26	18557	Experimental	pool1	ENSG00000111731	C2CD5	exon (NM_001286175, exon 5 of 28)
chr12	23951167	23950868	23951468	50.8839	000023604	chr12:23948942-23951642	chr12:23949529-23951573	NA	NA	000023604_183	CGCACGCTCTCCACTCCTAC	+	23951012	23951031	50	10	Experimental	pool2	ENSG00000134532	SOX5	promoter-TSS (NM_001261415)
chr12	26091279	26090980	26091580	71.5821	000023737	NA	NA	chr12:26090772-26092652	chr12:26090814-26091931	000023737_62	GCTTCACATGGGCGGATCAA	-	26091410	26091429	53	33617	Experimental	pool2	ENSG00000123095	BHLHE41	Intergenic
chr12	26319655	26319356	26319956	49.6857	000023753	NA	NA	NA	chr12:26317884-26320193	000023753_167	TCCCCGAGTTGCTGTTAACT	+	26319542	26319561	49	123979	Experimental	pool2	ENSG00000123096	SSPN	Intergenic
chr12	27549475	27549176	27549776	54.4546	000023846	NA	NA	chr12:27548908-27550280	chr12:27548843-27550452	000023846_39	AGATCATCACCAAACACTCG	-	27549268	27549287	23	25072	Experimental	pool2	ENSG00000110841	PPFIBP1	intron (NM_003622, intron 1 of 29)
chr12	27554799	27554500	27555100	63.8337	000023847	chr12:27552703-27556702	chr12:27554270-27555481	chr12:27554364-27554626	NA	000023847_177	ATCCGTACAAACGATGACAA	+	27554484	27554503	NA	30288	Experimental	pool2	ENSG00000110841	PPFIBP1	intron (NM_003622, intron 1 of 29)
chr12	27615461	27615162	27615762	132.268	000023854	chr12:27614693-27616149	chr12:27614954-27616132	chr12:27614199-27616090	chr12:27615227-27615927	000023854_77	CCGTGTCGCATGTTTTCAGT	+	27615242	27615261	29	-81195	Experimental	pool1	ENSG00000174236	REP15	intron (NM_001198915, intron 2 of 26)
chr12	28130872	28130573	28131173	108.627	000023888	NA	NA	chr12:28129755-28131533	chr12:28130257-28132726	000023888_65	GGACGCGCCGTTAGAGATGG	+	28130831	28130850	20	-59615	Experimental	pool1	ENSG00000123106	CCDC91	Intergenic
chr12	29797001	29796702	29797302	352.822	000023976	NA	NA	chr12:29796585-29797305	chr12:29796483-29798096	000023976_48	ATAACTTTGCGAGTAACCGT	-	29797224	29797243	45	-12475	Experimental	pool1	ENSG00000133687	TMTC1	Intergenic
chr12	32437221	32436922	32437522	54.051	000024094	NA	NA	chr12:32436138-32437922	chr12:32435440-32437961	000024094_100	CCTCGCCTCGCTCATCGTAT	-	32437428	32437447	58	37880	Experimental	pool1	ENSG00000139132	FGD4	intron (NM_001370298, intron 1 of 16)
chr12	34022445	34022146	34022746	76.9101	000024155	chr12:34021937-34023271	chr12:34022290-34022787	NA	chr12:34020473-34023359	000024155_42	ACCCTCTCAATCGCATTGCC	-	34022364	34022383	50	-122	Experimental	pool2	ENSG00000139133	ALG10	promoter-TSS (NM_032834)
chr12	38316678	38316379	38316979	66.2938	000024175	chr12:38316179-38317681	chr12:38316220-38316880	chr12:38316125-38317169	chr12:38316048-38317400	000024175_25	GCGCGGATCCGGAAAACAGC	-	38316726	38316745	55	-38	Experimental	pool2	ENSG00000175548	ALG10B	promoter-TSS (NM_001308340)
chr12	39541611	39541312	39541912	82.4573	000024238	chr12:39540681-39542592	NA	NA	NA	000024238_31	TGAAAGACTCTTGCGATGCG	+	39541410	39541429	38	78383	Experimental	pool2	ENSG00000173208	ABCD2	Intergenic
chr12	41303146	41302847	41303447	86.4378	000024337	chr12:41301643-41304407	chr12:41302736-41303595	NA	NA	000024337_112	AAAACTTCTGCGAAGCCCGT	-	41303388	41303407	58	115078	Experimental	pool2	ENSG00000165966	PDZRN4	intron (NM_001164595, intron 3 of 9)
chr12	42961554	42961255	42961855	220.231	000024419	NA	NA	chr12:42960446-42962897	chr12:42957346-42963587	000024419_245	GGAACAAAGATCGTGCCTAC	-	42961613	42961632	55	-193692	Experimental	pool1	ENSG00000258331	LINC02461	Intergenic
chr12	43111890	43111591	43112191	54.4077	000024427	chr12:43111239-43113614	chr12:43111498-43112295	NA	NA	000024427_27	ACCGACCATAGCTACTTATT	+	43111661	43111680	58	-43644	Experimental	pool2	ENSG00000258331	LINC02461	Intergenic
chr12	45233134	45232835	45233435	75.0795	000024522	NA	NA	chr12:45231324-45236327	chr12:45230751-45236526	000024522_166	GAGTTTAACCTGACTTCGGC	+	45233116	45233135	46	17031	Experimental	pool2	ENSG00000177119	ANO6	intron (NM_001025356, intron 1 of 19)
chr12	45727647	45727348	45727948	109.996	000024565	chr12:45725344-45729573	NA	NA	chr12:45725060-45730168	000024565_207	AAACTAAAAACGCGTAGAGG	+	45727345	45727364	NA	566	Experimental	pool1	NA	LINC00938	non-coding (NR_028408, exon 1 of 1)
chr12	45727647	45727348	45727948	109.996	000024565	chr12:45725344-45729573	chr12:45727369-45728113	chr12:45727422-45728215	chr12:45725060-45730168	000024565_239	GCGGCCGCGGTCTCCTCTAT	+	45727508	45727527	56	403	Experimental	pool1	NA	LINC00938	non-coding (NR_028408, exon 1 of 1)
chr12	45727647	45727348	45727948	109.996	000024565	chr12:45725344-45729573	chr12:45727369-45728113	chr12:45727422-45728215	chr12:45725060-45730168	000024565_265	CTTACGTAACCGTCAGTGCC	-	45727623	45727642	31	288	Experimental	pool1	NA	LINC00938	non-coding (NR_028408, exon 1 of 1)
chr12	45727647	45727348	45727948	109.996	000024565	chr12:45725344-45729573	chr12:45727369-45728113	chr12:45727422-45728215	chr12:45725060-45730168	000024565_298	CGCCGGCCGCGGAAGACTAG	-	45727782	45727801	38	129	Experimental	pool1	NA	LINC00938	non-coding (NR_028408, exon 1 of 1)
chr12	45728977	45728678	45729278	57.6254	000024565	chr12:45725344-45729573	chr12:45728387-45729244	NA	chr12:45725060-45730168	000024565_402	AACCGGTGTGGCGCTCTGAA	-	45728743	45728762	25	-832	Experimental	pool2	NA	LINC00938	promoter-TSS (NR_028408)
chr12	45728977	45728678	45729278	57.6254	000024565	chr12:45725344-45729573	chr12:45728387-45729244	NA	chr12:45725060-45730168	000024565_454	AACAATAGACTCGACTCGCC	-	45728943	45728962	38	-753	Experimental	pool2	ENSG00000189079	ARID2	promoter-TSS (NM_001347839)
chr12	45728977	45728678	45729278	57.6254	000024565	chr12:45725344-45729573	chr12:45728387-45729244	NA	chr12:45725060-45730168	000024565_511	CCCTCGCACACATTCACGCG	-	45729169	45729188	56	-527	Experimental	pool2	ENSG00000189079	ARID2	promoter-TSS (NM_001347839)
chr12	46372548	46372249	46372849	68.9123	000024602	chr12:46368389-46373928	chr12:46371198-46372863	NA	chr12:46356875-46373654	000024602_1174	CGCTCTCCTACCCACGTCGC	+	46372310	46372329	24	453	Experimental	pool2	ENSG00000134294	SLC38A2	intron (NM_001307936, intron 1 of 14)
chr12	46372548	46372249	46372849	68.9123	000024602	chr12:46368389-46373928	chr12:46371198-46372863	NA	chr12:46356875-46373654	000024602_1193	CCTTTCGAGGCGGGCGTTGT	-	46372382	46372401	48	381	Experimental	pool2	ENSG00000134294	SLC38A2	intron (NM_001307936, intron 1 of 14)
chr12	46372548	46372249	46372849	68.9123	000024602	chr12:46368389-46373928	chr12:46371198-46372863	NA	chr12:46356875-46373654	000024602_1233	ACCACCGAGGTAACGCGTGC	-	46372498	46372517	21	265	Experimental	pool2	ENSG00000134294	SLC38A2	intron (NM_001307936, intron 1 of 14)
chr12	46372548	46372249	46372849	68.9123	000024602	chr12:46368389-46373928	chr12:46371198-46372863	NA	chr12:46356875-46373654	000024602_1251	TCCGGCGTCCGCCGTGTCAA	+	46372664	46372683	54	99	Experimental	pool2	ENSG00000134294	SLC38A2	promoter-TSS (NM_018976)
chr12	46372548	46372249	46372849	68.9123	000024602	chr12:46368389-46373928	chr12:46371198-46372863	NA	chr12:46356875-46373654	000024602_1270	GCTATAACCCGCCGCTCGCA	-	46372784	46372803	29	-21	Experimental	pool2	ENSG00000134294	SLC38A2	promoter-TSS (NM_018976)
chr12	46383276	46382977	46383577	89.6239	000024604	chr12:46382627-46385658	chr12:46382532-46384394	chr12:46383000-46387995	chr12:46382154-46390329	000024604_155	AAGGAACCTCCGCAATGTCG	+	46383290	46383309	58	-376	Experimental	pool2	NA	LOC100288798	promoter-TSS (NR_125377)
chr12	46383276	46382977	46383577	89.6239	000024604	chr12:46382627-46385658	chr12:46382532-46384394	chr12:46383000-46387995	chr12:46382154-46390329	000024604_184	GAGCGTTAGTGGAAAATTTC	-	46383442	46383461	51	-224	Experimental	pool2	NA	LOC100288798	promoter-TSS (NR_125377)
chr12	46383276	46382977	46383577	89.6239	000024604	chr12:46382627-46385658	chr12:46382532-46384394	chr12:46383000-46387995	chr12:46382154-46390329	000024604_198	AATCACCGTCACGTGGGTCG	-	46383506	46383525	43	-160	Experimental	pool2	NA	LOC100288798	promoter-TSS (NR_125377)
chr12	46562998	46562699	46563299	128.615	000024629	NA	NA	chr12:46562149-46563642	chr12:46560600-46563583	000024629_107	GCGGCGCAAGGAAATAATGA	+	46563111	46563130	29	179014	Experimental	pool1	NA	LOC100288798	intron (NR_125380, intron 3 of 3)
chr12	46661349	46661050	46661650	84.7438	000024635	NA	NA	NA	chr12:46658490-46662609	000024635_214	GCCCATTGTATACGTTTAGC	-	46661156	46661175	25	164831	Experimental	pool2	ENSG00000139209	SLC38A4	Intergenic
chr12	47081285	47080986	47081586	99.5875	000024666	NA	NA	chr12:47080610-47083792	chr12:47076937-47089067	000024666_618	GGGCTAGCACTAATAAATCT	+	47081446	47081465	20	-1497	Experimental	pool1	ENSG00000139211	AMIGO2	intron (NM_138371, intron 1 of 3)
chr12	47082990	47082691	47083291	297.028	000024666	chr12:47081826-47083861	NA	chr12:47080610-47083792	chr12:47076937-47089067	000024666_748	CTACCACGCGTCCTGTAGTC	+	47083280	47083299	30	-3331	Experimental	pool1	ENSG00000139211	AMIGO2	intron (NM_138371, intron 1 of 3)
chr12	47812958	47812659	47813259	122.158	000024706	chr12:47812648-47813869	NA	chr12:47812714-47813140	chr12:47810914-47814118	000024706_260	CTATTATCACACGATGCCCC	+	47812862	47812881	41	7031	Experimental	pool1	ENSG00000061273	HDAC7	intron (NM_015401, intron 1 of 25)
chr12	47881947	47881648	47882248	60.4296	000024713	NA	NA	chr12:47881592-47882366	chr12:47881179-47882426	000024713_64	CAAGTATCCGGTGGATTTCG	+	47881963	47881982	25	23021	Experimental	pool2	ENSG00000111424	VDR	intron (NM_001017535, intron 3 of 10)
chr12	48106121	48105822	48106422	62.2274	000024734	chr12:48105256-48106845	chr12:48105703-48106582	chr12:48105608-48106854	chr12:48105427-48106808	000024734_148	GCCGGTTCCGGTTCGGTGAG	-	48106023	48106042	58	-41	Experimental	pool2	ENSG00000079387	SENP1	promoter-TSS (NM_001267594)
chr12	48106121	48105822	48106422	62.2274	000024734	chr12:48105256-48106845	chr12:48105703-48106582	chr12:48105608-48106854	chr12:48105427-48106808	000024734_165	TTCCGGTTCGCGGCGGTTCC	-	48106088	48106107	44	-18	Experimental	pool2	ENSG00000152556	PFKM	promoter-TSS (NM_001267594)
chr12	48106121	48105822	48106422	62.2274	000024734	chr12:48105256-48106845	chr12:48105703-48106582	chr12:48105608-48106854	chr12:48105427-48106808	000024734_87	GGTAGCCTAACGGCCACCGG	+	48105810	48105829	NA	35	Experimental	pool2	ENSG00000079387	SENP1	promoter-TSS (NR_148955)
chr12	48423377	48423078	48423678	66.8719	000024748	NA	NA	chr12:48422146-48424588	chr12:48421971-48424058	000024748_52	GTAGACAACGTACACTTGTA	+	48423177	48423196	50	-49478	Experimental	pool1	ENSG00000139223	ANP32D	Intergenic
chr12	48716827	48716528	48717128	61.5366	000024754	chr12:48715421-48718000	chr12:48716490-48717107	chr12:48716548-48717228	chr12:48715679-48717560	000024754_137	TTCCGCTAAGCGTCGACCGC	+	48716780	48716799	41	-83	Experimental	pool2	ENSG00000129315	CCNT1	promoter-TSS (NM_001277842)
chr12	48716827	48716528	48717128	61.5366	000024754	chr12:48715421-48718000	chr12:48716490-48717107	chr12:48716548-48717228	chr12:48715679-48717560	000024754_147	GCGAGGTGCATTCCGGAAGT	-	48716846	48716865	42	-149	Experimental	pool2	ENSG00000129315	CCNT1	promoter-TSS (NM_001277842)
chr12	48716827	48716528	48717128	61.5366	000024754	chr12:48715421-48718000	chr12:48716490-48717107	chr12:48716548-48717228	chr12:48715679-48717560	000024754_170	ACGCTCAATCCGGTTCTCGC	-	48716999	48717018	44	-302	Experimental	pool2	ENSG00000129315	CCNT1	promoter-TSS (NM_001277842)
chr12	48716827	48716528	48717128	61.5366	000024754	chr12:48715421-48718000	chr12:48716490-48717107	chr12:48716548-48717228	chr12:48715679-48717560	000024754_191	AGAACCGCCAAGCGGCGCGT	-	48717075	48717094	55	-378	Experimental	pool2	ENSG00000129315	CCNT1	promoter-TSS (NM_001277842)
chr12	48852234	48851935	48852535	58.4514	000024763	chr12:48851002-48853531	chr12:48851979-48853117	NA	chr12:48851656-48853579	000024763_168	CCTTCCCGGACGCTAACGTC	-	48852326	48852345	31	-173	Experimental	pool2	ENSG00000174243	DDX23	promoter-TSS (NM_004818)
chr12	49060802	49060503	49061103	73.0591	000024776	chr12:49058842-49061740	chr12:49060099-49061473	NA	chr12:49058941-49062222	000024776_425	CGCCTCCTGTTCGGCCGGTA	+	49060605	49060624	37	-5291	Experimental	pool1	ENSG00000167548	KMT2D	Intergenic
chr12	49503830	49503531	49504131	138.472	000024821	NA	NA	chr12:49503252-49504217	chr12:49502113-49508360	000024821_94	GATTAGCTGACGTAACAACC	+	49503917	49503936	49	-35103	Experimental	pool1	ENSG00000135519	KCNH3	intron (NM_001293285, intron 10 of 14)
chr12	52051221	52050922	52051522	207.444	000024989	chr12:52050250-52052527	chr12:52050341-52051701	chr12:52050914-52051524	chr12:52050493-52051855	000024989_268	TAAGCGCTCCGTGACGCACG	-	52051397	52051416	31	5	Experimental	pool1	ENSG00000123358	NR4A1	promoter-TSS (NM_173157)
chr12	52051221	52050922	52051522	207.444	000024989	chr12:52050250-52052527	chr12:52050341-52051701	chr12:52050914-52051524	chr12:52050493-52051855	000024989_284	GTTTCGTAGCCTCCGCCACT	-	52051448	52051467	30	16	Experimental	pool1	ENSG00000123358	NR4A1	promoter-TSS (NM_173157)
chr12	52061927	52061628	52062228	51.6505	000024991	chr12:52061250-52062490	chr12:52061548-52062186	NA	NA	000024991_113	ACTATTGTCCCCGTCGGAAA	-	52061947	52061966	31	-8017	Experimental	pool2	ENSG00000123395	ATG101	Intergenic
chr12	52946010	52945711	52946311	168.997	000025035	NA	NA	chr12:52945248-52946497	chr12:52944990-52954635	000025035_237	AATTCGAAAGACGGGCTCAA	-	52946304	52946323	35	-2557	Experimental	pool1	ENSG00000111057	KRT18	intron (NM_001256293, intron 1 of 8)
chr12	53321571	53321272	53321872	70.6072	000025069	chr12:53321177-53322222	chr12:53321187-53321760	NA	chr12:53320653-53322258	000025069_135	AGCACATCTTGCCGGTTCGC	+	53321459	53321478	28	141	Experimental	pool2	ENSG00000094914	AAAS	5' UTR (NM_001173466, exon 1 of 15)
chr12	53321571	53321272	53321872	70.6072	000025069	chr12:53321177-53322222	chr12:53321187-53321760	NA	chr12:53320653-53322258	000025069_156	CGGGTACCGCAAGGGACAAA	+	53321566	53321585	20	34	Experimental	pool2	ENSG00000094914	AAAS	promoter-TSS (NM_001173466)
chr12	53321571	53321272	53321872	70.6072	000025069	chr12:53321177-53322222	chr12:53321187-53321760	NA	chr12:53320653-53322258	000025069_165	AAGGACGAGTACGCGGTCCC	+	53321633	53321652	46	-33	Experimental	pool2	ENSG00000094914	AAAS	promoter-TSS (NM_001173466)
chr12	53451952	53451653	53452253	51.3855	000025084	chr12:53451498-53453421	chr12:53451784-53453095	chr12:53451566-53452058	chr12:53451569-53454321	000025084_37	TTGCGATAGAGAGGGAGCGT	-	53451884	53451903	22	-208	Experimental	pool2	ENSG00000197111	PCBP2	promoter-TSS (NM_001128911)
chr12	53451952	53451653	53452253	51.3855	000025084	chr12:53451498-53453421	chr12:53451784-53453095	chr12:53451566-53452058	chr12:53451569-53454321	000025084_56	GGACGACGCAATCGCCTCGC	+	53452004	53452023	51	-88	Experimental	pool2	ENSG00000197111	PCBP2	promoter-TSS (NM_001128911)
chr12	53727627	53727328	53727928	55.1351	000025101	chr12:53726830-53728255	chr12:53727256-53728227	NA	chr12:53726863-53728146	000025101_181	GGTTTGTAACGTGCGTTGTT	+	53727741	53727760	24	-299	Experimental	pool2	ENSG00000012822	CALCOCO1	promoter-TSS (NM_020898)
chr12	53727627	53727328	53727928	55.1351	000025101	chr12:53726830-53728255	chr12:53727256-53728227	NA	chr12:53726863-53728146	000025101_194	CGCTTTAACGGTGGGCAGAG	+	53727803	53727822	41	-361	Experimental	pool2	ENSG00000012822	CALCOCO1	promoter-TSS (NM_020898)
chr12	54259272	54258973	54259573	101.001	000025141	chr12:54256829-54262823	chr12:54258203-54260054	chr12:54258461-54260032	chr12:54257809-54260844	000025141_232	AAGAACTGGGGCGATCCGGT	-	54259507	54259526	42	28	Experimental	pool1	ENSG00000094916	CBX5	promoter-TSS (NM_001127321)
chr12	55729199	55728900	55729500	167.104	000025188	chr12:55726931-55730679	chr12:55728607-55730980	chr12:55728418-55729801	chr12:55726420-55730761	000025188_603	CACGGAGGTATAGCGCCAGA	-	55729269	55729288	29	-141	Experimental	pool1	ENSG00000135404	CD63	promoter-TSS (NM_001267698)
chr12	55970887	55970588	55971188	206.237	000025206	chr12:55961249-55974999	chr12:55970443-55974647	NA	NA	000025206_1027	CCCGGCGAGTCACCTGAAAA	-	55971037	55971056	22	-2866	Experimental	pool1	ENSG00000111540	RAB5B	exon (NM_001798, exon 6 of 7)
chr12	55970887	55970588	55971188	206.237	000025206	chr12:55961249-55974999	chr12:55970443-55974647	NA	NA	000025206_953	CTTCTAGATACGAGCACAGC	-	55970672	55970691	48	-3231	Experimental	pool1	ENSG00000111540	RAB5B	intron (NM_001798, intron 5 of 6)
chr12	56041983	56041684	56042284	83.4057	000025211	chr12:56041220-56043109	chr12:56041359-56042507	chr12:56041522-56042430	chr12:56041225-56043174	000025211_60	CAAGGCGCACTCGTTATTAG	-	56041783	56041802	28	-125	Experimental	pool2	ENSG00000197728	RPS26	promoter-TSS (NM_001029)
chr12	56041983	56041684	56042284	83.4057	000025211	chr12:56041220-56043109	chr12:56041359-56042507	chr12:56041522-56042430	chr12:56041225-56043174	000025211_65	ACGCCTAGCGTCGCGTATAC	+	56041826	56041845	25	-82	Experimental	pool2	ENSG00000197728	RPS26	promoter-TSS (NM_001029)
chr12	56041983	56041684	56042284	83.4057	000025211	chr12:56041220-56043109	chr12:56041359-56042507	chr12:56041522-56042430	chr12:56041225-56043174	000025211_72	AGCCTTGCGCCGCGCCGACT	-	56041877	56041896	27	-31	Experimental	pool2	ENSG00000197728	RPS26	promoter-TSS (NM_001029)
chr12	56118159	56117860	56118460	85.3772	000025219	chr12:56113800-56120205	chr12:56117500-56118507	NA	chr12:56114165-56120686	000025219_325	TAGGTTTCGCGGGTTATTAG	+	56118015	56118034	50	-241	Experimental	pool2	ENSG00000135482	ZC3H10	promoter-TSS (NM_001303124)
chr12	56118159	56117860	56118460	85.3772	000025219	chr12:56113800-56120205	chr12:56117500-56118507	NA	chr12:56114165-56120686	000025219_348	TACGCGTGCGACATGCCGCA	-	56118153	56118172	42	-103	Experimental	pool2	ENSG00000135482	ZC3H10	promoter-TSS (NM_001303124)
chr12	56118159	56117860	56118460	85.3772	000025219	chr12:56113800-56120205	chr12:56117500-56118507	NA	chr12:56114165-56120686	000025219_364	CTTTGTCGAAGCTAGAGGAC	+	56118262	56118281	30	6	Experimental	pool2	ENSG00000135482	ZC3H10	promoter-TSS (NM_001303124)
chr12	56334036	56333737	56334337	59.1709	000025239	chr12:56333039-56335135	chr12:56333883-56334468	chr12:56333639-56334625	chr12:56333200-56335074	000025239_167	GCGTGGAATTAGAACGAGTA	+	56333893	56333912	40	97	Experimental	pool2	ENSG00000135473	PAN2	promoter-TSS (NM_001127460)
chr12	56334036	56333737	56334337	59.1709	000025239	chr12:56333039-56335135	chr12:56333883-56334468	chr12:56333639-56334625	chr12:56333200-56335074	000025239_224	AGAGGTTACGGGGCGCCGGT	+	56334154	56334173	57	-164	Experimental	pool2	ENSG00000135473	PAN2	promoter-TSS (NM_001127460)
chr12	56461665	56461366	56461966	102.478	000025245	NA	NA	chr12:56461069-56461937	chr12:56460555-56462613	000025245_78	GTTCCATAAACGATCTACGC	+	56461432	56461451	27	-6785	Experimental	pool1	ENSG00000135517	MIP	Intergenic
chr12	57088645	57088346	57088946	52.5885	000025280	chr12:57085067-57091227	chr12:57086531-57089166	chr12:57087407-57088728	chr12:57085966-57090891	000025280_589	GACGCCCGTTGCCCATACTC	-	57088547	57088566	39	-557	Experimental	pool2	ENSG00000166886	NAB2	promoter-TSS (NM_001330305)
chr12	57522482	57522183	57522783	74.5163	000025310	chr12:57519151-57523579	chr12:57519988-57522672	NA	chr12:57521537-57523730	000025310_1084	GACAGCGACGAGCCAACTGG	-	57522655	57522674	38	-159	Experimental	pool2	ENSG00000166987	MBD6	promoter-TSS (NM_052897)
chr12	57846925	57846626	57847226	134.261	000025328	chr12:57844572-57847561	chr12:57845043-57847448	chr12:57844437-57847473	chr12:57844425-57847661	000025328_586	GCAGCCGCGGGTTGTTTATC	-	57846784	57846803	52	-65	Experimental	pool1	ENSG00000175215	CTDSP2	promoter-TSS (NM_005730)
chr12	57846925	57846626	57847226	134.261	000025328	chr12:57844572-57847561	chr12:57845043-57847448	chr12:57844437-57847473	chr12:57844425-57847661	000025328_640	AACCGTTCCGGTGCTCCGAT	+	57847018	57847037	37	-299	Experimental	pool1	ENSG00000175215	CTDSP2	promoter-TSS (NM_005730)
chr12	57846925	57846626	57847226	134.261	000025328	chr12:57844572-57847561	chr12:57845043-57847448	chr12:57844437-57847473	chr12:57844425-57847661	000025328_653	CCTCTCACCGCATAGTAAGG	-	57847070	57847089	28	-351	Experimental	pool1	ENSG00000175215	CTDSP2	promoter-TSS (NM_005730)
chr12	57865408	57865109	57865709	171.185	000025330	chr12:57865011-57865872	chr12:57864876-57865991	chr12:57864851-57865999	chr12:57864113-57865877	000025330_139	CGTCTGCCGCCGTTTTTAAA	+	57865219	57865238	26	-18500	Experimental	pool1	ENSG00000175215	CTDSP2	Intergenic
chr12	62260265	62259966	62260566	57.3253	000025512	chr12:62259314-62262287	NA	NA	chr12:62259077-62262031	000025512_128	TTAGCTTTCCTCGCCGCCGA	-	62260143	62260162	36	-187	Experimental	pool2	ENSG00000135655	USP15	promoter-TSS (NR_106740)
chr12	62260265	62259966	62260566	57.3253	000025512	chr12:62259314-62262287	NA	NA	chr12:62259077-62262031	000025512_179	TTTGGTTTCGACCGGCCGAC	+	62260307	62260326	27	-23	Experimental	pool2	ENSG00000135655	USP15	promoter-TSS (NR_106740)
chr12	62260265	62259966	62260566	57.3253	000025512	chr12:62259314-62262287	NA	NA	chr12:62259077-62262031	000025512_193	CGGCACGCCCCAGAGCATTA	-	62260355	62260374	24	6	Experimental	pool2	ENSG00000284360	MIR6125	promoter-TSS (NR_106740)
chr12	62260265	62259966	62260566	57.3253	000025512	chr12:62259314-62262287	NA	NA	chr12:62259077-62262031	000025512_92	GCGTGGGGACGGCTAAGATA	-	62259966	62259985	NA	-364	Experimental	pool2	ENSG00000135655	USP15	promoter-TSS (NR_106740)
chr12	62602595	62602296	62602896	84.349	000025531	chr12:62601745-62605130	chr12:62602095-62604090	chr12:62602739-62604875	chr12:62601317-62605075	000025531_163	CCGCGCCGCCATCTTACATC	-	62602749	62602768	28	675	Experimental	pool2	ENSG00000221949	LINC01465	promoter-TSS (NR_029661)
chr12	62602595	62602296	62602896	84.349	000025531	chr12:62601745-62605130	chr12:62602095-62604090	chr12:62602739-62604875	chr12:62601317-62605075	000025531_183	CTGCGACGACTCGACGCGTG	-	62602887	62602906	40	537	Experimental	pool2	ENSG00000221949	LINC01465	promoter-TSS (NR_029661)
chr12	62786079	62785780	62786380	79.7686	000025548	NA	NA	chr12:62785510-62786260	chr12:62785345-62787907	000025548_76	CTACCGACCAGCTCAAGATC	+	62786212	62786231	48	148928	Experimental	pool2	ENSG00000111110	PPM1H	intron (NM_020700, intron 4 of 9)
chr12	63843979	63843680	63844280	69.5736	000025597	chr12:63842998-63847271	chr12:63842877-63844511	chr12:63843598-63844646	chr12:63843430-63848569	000025597_145	GCGCCCGGCTAGCGATCTGC	-	63843907	63843926	40	-783	Experimental	pool2	ENSG00000196935	SRGAP1	promoter-TSS (NM_020762)
chr12	63843979	63843680	63844280	69.5736	000025597	chr12:63842998-63847271	chr12:63842877-63844511	chr12:63843598-63844646	chr12:63843430-63848569	000025597_157	CTCAACTTTGCTGCCGCCGG	+	63843954	63843973	29	-736	Experimental	pool2	ENSG00000196935	SRGAP1	promoter-TSS (NM_020762)
chr12	65534441	65534142	65534742	102.515	000025742	chr12:65532221-65535184	NA	NA	chr12:65531005-65541936	000025742_418	TGATAACTTCGAAGCTGCGA	-	65534723	65534742	57	22578	Experimental	pool1	ENSG00000250748	LOC105369187	intron (NR_120431, intron 2 of 3)
chr12	65566222	65565923	65566523	92.3157	000025745	NA	chr12:65565604-65566691	chr12:65565453-65567316	chr12:65565401-65567131	000025745_82	CATAGCTATCTAACCGCTTG	-	65566400	65566419	48	-9099	Experimental	pool1	ENSG00000250748	LOC105369187	intron (NR_120434, intron 4 of 4)
chr12	65824259	65823960	65824560	62.7696	000025775	chr12:65822226-65828651	NA	chr12:65821920-65825128	chr12:65822247-65825372	000025775_269	TCGAAATACAACTGCCTCGG	-	65824222	65824241	32	-228	Experimental	pool2	ENSG00000149948	HMGA2	promoter-TSS (NM_001330190)
chr12	65824259	65823960	65824560	62.7696	000025775	chr12:65822226-65828651	NA	chr12:65821920-65825128	chr12:65822247-65825372	000025775_287	CTAATCGTGGGCGGATAAAG	-	65824335	65824354	42	-115	Experimental	pool2	ENSG00000149948	HMGA2	promoter-TSS (NM_001330190)
chr12	65824259	65823960	65824560	62.7696	000025775	chr12:65822226-65828651	NA	chr12:65821920-65825128	chr12:65822247-65825372	000025775_316	GCGCGCTTGGTGCAAGACTC	+	65824506	65824525	35	56	Experimental	pool2	ENSG00000149948	HMGA2	promoter-TSS (NM_001330190)
chr12	65824719	65824420	65825020	50.4606	000025775	chr12:65822226-65828651	NA	chr12:65821920-65825128	chr12:65822247-65825372	000025775_343	CGTGCCCGACCCTATCCCGG	+	65824633	65824652	27	183	Experimental	pool2	ENSG00000149948	HMGA2	5' UTR (NM_001330190, exon 1 of 4)
chr12	65892204	65891905	65892505	52.6179	000025786	chr12:65891683-65898036	chr12:65891436-65893144	chr12:65891535-65892806	chr12:65891191-65894949	000025786_111	CACAGTTGGGACGACTCTCG	-	65892354	65892373	29	-10039	Experimental	pool1	ENSG00000197301	HMGA2-AS1	intron (NM_001300918, intron 3 of 4)
chr12	65948827	65948528	65949128	74.6601	000025795	chr12:65947672-65949470	chr12:65947498-65949154	chr12:65948270-65949271	chr12:65946834-65950230	000025795_144	TCCCGGCCTAGTCCGTGTCA	-	65948740	65948759	51	-66425	Experimental	pool1	ENSG00000197301	HMGA2-AS1	intron (NM_001300918, intron 3 of 4)
chr12	68686952	68686653	68687253	80.5078	000025982	chr12:68684167-68687609	chr12:68686166-68686997	chr12:68686541-68687193	chr12:68686075-68687407	000025982_160	ACTTTTGCGCCTGCGCCCAC	+	68686848	68686867	30	1	Experimental	pool2	ENSG00000247363	LOC100507250	promoter-TSS (NR_038930)
chr12	68686952	68686653	68687253	80.5078	000025982	chr12:68684167-68687609	chr12:68686166-68686997	chr12:68686541-68687193	chr12:68686075-68687407	000025982_169	AAGTCGCGCATGCGCTAGAT	+	68686889	68686908	20	-40	Experimental	pool2	ENSG00000247363	LOC100507250	promoter-TSS (NR_038930)
chr12	68686952	68686653	68687253	80.5078	000025982	chr12:68684167-68687609	NA	chr12:68686541-68687193	chr12:68686075-68687407	000025982_202	CGTTTCGCCAACAGGCGAGA	-	68687115	68687134	26	147	Experimental	pool2	ENSG00000111581	NUP107	promoter-TSS (NR_038930)
chr12	68686952	68686653	68687253	80.5078	000025982	chr12:68684167-68687609	NA	NA	chr12:68686075-68687407	000025982_230	AAAAGCCGCTTGGCGTGCGT	+	68687234	68687253	41	266	Experimental	pool2	ENSG00000111581	NUP107	promoter-TSS (NR_038930)
chr12	69415925	69415626	69416226	92.7647	000026040	chr12:69415500-69416664	chr12:69415456-69416256	chr12:69415676-69416622	chr12:69415486-69416800	000026040_37	ACAGTTGTGGCCGACTAGCG	+	69415829	69415848	58	-54549	Experimental	pool1	ENSG00000166225	FRS2	Intergenic
chr12	70661942	70661643	70662243	154.621	000026110	NA	NA	chr12:70660606-70663302	chr12:70660037-70663674	000026110_145	TCCTATGACATAATCTCGTC	+	70661989	70662008	31	-24570	Experimental	pool1	ENSG00000127329	PTPRB	intron (NM_130846, intron 7 of 9)
chr12	75330372	75330073	75330673	53.1526	000026322	chr12:75329954-75330675	chr12:75330029-75331214	chr12:75330038-75330656	chr12:75329502-75330954	000026322_73	GCCGACGACCTTTTCGTCCC	-	75330116	75330135	NA	198	Experimental	pool2	ENSG00000180881	CAPS2	5' UTR (NM_001286547, exon 1 of 16)
chr12	75480675	75480376	75480976	56.1518	000026335	NA	NA	chr12:75479741-75481401	chr12:75479984-75482452	000026335_87	TGTGACACGCATGCTTTGTC	-	75480873	75480892	26	128	Experimental	pool2	ENSG00000139278	GLIPR1	exon (NM_006851, exon 1 of 6)
chr12	76031644	76031345	76031945	76.2435	000026401	chr12:76024499-76033658	chr12:76031152-76032595	NA	chr12:76024492-76033573	000026401_639	TCTTGCGAGCGCTCACTGAA	+	76031572	76031591	31	194	Experimental	pool2	ENSG00000139289	PHLDA1	exon (NM_007350, exon 1 of 2)
chr12	76084071	76083772	76084372	50.7873	000026405	chr12:76082527-76085903	chr12:76083611-76084769	chr12:76083521-76085699	chr12:76080918-76086121	000026405_232	CTTCGCTCCACACGTGGTAA	-	76083932	76083951	41	743	Experimental	pool2	ENSG00000187109	NAP1L1	intron (NM_001330232, intron 1 of 13)
chr12	76084071	76083772	76084372	50.7873	000026405	chr12:76082527-76085903	chr12:76083611-76084769	chr12:76083521-76085699	chr12:76080918-76086121	000026405_270	CGAATTCCGACGGGAGGGAG	-	76084064	76084083	57	611	Experimental	pool2	ENSG00000187109	NAP1L1	intron (NM_001330232, intron 1 of 13)
chr12	76084071	76083772	76084372	50.7873	000026405	chr12:76082527-76085903	chr12:76083611-76084769	chr12:76083521-76085699	chr12:76080918-76086121	000026405_298	ACTCGGCCCGGCCCGTACGC	+	76084180	76084199	40	495	Experimental	pool2	ENSG00000187109	NAP1L1	intron (NM_001330232, intron 1 of 13)
chr12	76236871	76236572	76237172	75.9574	000026420	NA	NA	chr12:76236617-76237129	chr12:76236279-76237423	000026420_33	GCTTCCGTCTACTATCAGAC	+	76236854	76236873	33	-23019	Experimental	pool2	NA	LNCOG	Intergenic
chr12	82695143	82694844	82695444	84.8299	000026824	NA	chr12:82694294-82696332	chr12:82694712-82695642	NA	000026824_36	CAATCAATTCCGTTACCGCA	-	82694860	82694879	NA	7715	Experimental	pool2	ENSG00000179104	TMTC2	intron (NM_001320321, intron 1 of 10)
chr12	86230762	86230463	86231063	237.824	000027026	NA	NA	chr12:86230339-86231311	chr12:86229558-86231414	000027026_56	TTCAACTAGTCATCTTCCGG	+	86230520	86230539	47	25861	Experimental	pool1	ENSG00000182050	MGAT4C	intron (NM_001351286, intron 4 of 7)
chr12	86230762	86230463	86231063	237.824	000027026	NA	NA	chr12:86230339-86231311	chr12:86229558-86231414	000027026_95	CGAGGCATAAATTTTTCGTC	-	86231054	86231073	32	25327	Experimental	pool1	ENSG00000182050	MGAT4C	intron (NM_001351286, intron 4 of 7)
chr12	86291976	86291677	86292277	59.6386	000027031	chr12:86290853-86293581	NA	NA	NA	000027031_59	GTGGACCTAACATAGGTATC	+	86291709	86291728	NA	-34420	Experimental	pool2	ENSG00000182050	MGAT4C	intron (NM_001351286, intron 4 of 7)
chr12	88142217	88141918	88142518	50.5405	000027138	chr12:88141385-88143088	chr12:88141456-88142552	chr12:88141874-88142570	chr12:88140942-88143112	000027138_111	GTCCGCGTGGAACCGCGATA	-	88141983	88142002	26	223	Experimental	pool2	ENSG00000198707	CEP290	promoter-TSS (NM_001366580)
chr12	88142217	88141918	88142518	50.5405	000027138	chr12:88141385-88143088	chr12:88141456-88142552	chr12:88141874-88142570	chr12:88140942-88143112	000027138_137	TCGTGAACTGTAGGCTCTCC	-	88142105	88142124	56	101	Experimental	pool2	ENSG00000198707	CEP290	promoter-TSS (NM_001366580)
chr12	88142217	88141918	88142518	50.5405	000027138	chr12:88141385-88143088	chr12:88141456-88142552	chr12:88141874-88142570	chr12:88140942-88143112	000027138_166	TGCAACGCGTAAGACTGCGA	+	88142297	88142316	44	0	Experimental	pool2	ENSG00000139324	TMTC3	promoter-TSS (NM_001366580)
chr12	88744486	88744187	88744787	123.459	000027205	chr12:88743624-88745414	chr12:88743911-88745097	NA	NA	000027205_54	CTCTTGCCGCAGGCGTTATT	-	88744448	88744467	48	-163985	Experimental	pool1	ENSG00000049130	KITLG	Intergenic
chr12	88946723	88946424	88947024	76.2171	000027229	chr12:88945828-88948714	chr12:88946086-88947665	chr12:88946382-88947169	chr12:88944097-88947256	000027229_179	GGGCGGCATAGTAGATAATT	+	88946581	88946600	32	73101	Experimental	pool2	ENSG00000246363	LINC02458	Intergenic
chr12	89352663	89352364	89352964	348.081	000027267	chr12:89348835-89354967	chr12:89350833-89354375	chr12:89351935-89353334	chr12:89349203-89354756	000027267_507	GAACGCAAGCGTCGCGAACA	-	89352860	89352879	43	-369	Experimental	pool1	ENSG00000139318	DUSP6	promoter-TSS (NM_001946)
chr12	89352720	89352421	89353021	64.6251	000027267	chr12:89348835-89354967	chr12:89350833-89354375	chr12:89351935-89353334	chr12:89349203-89354756	000027267_523	CCCCTTCTTTAGGCGGTGTG	+	89352981	89353000	31	-490	Experimental	pool2	ENSG00000139318	DUSP6	promoter-TSS (NM_001946)
chr12	89452050	89451751	89452351	55.0022	000027278	chr12:89450114-89454373	chr12:89450377-89453267	chr12:89450418-89453804	chr12:89450538-89452896	000027278_127	ATACCGACTGTCCCGGGCCT	-	89452207	89452226	20	72579	Experimental	pool2	ENSG00000257594	GALNT4	intron (NM_172240, intron 10 of 11)
chr12	89526119	89525820	89526420	66.1757	000027282	chr12:89524122-89526459	chr12:89525079-89526777	NA	chr12:89524487-89526733	000027282_406	CCCGGTCACTACAACAACGG	+	89526018	89526037	21	19	Experimental	pool2	ENSG00000259075	POC1B-GALNT4	promoter-TSS (NR_037659)
chr12	89526119	89525820	89526420	66.1757	000027282	chr12:89524122-89526459	chr12:89525079-89526777	NA	chr12:89524487-89526733	000027282_449	ACTCTGATCGCATCGATCAC	-	89526254	89526273	21	-2	Experimental	pool2	ENSG00000259075	POC1B-GALNT4	promoter-TSS (NM_001199782)
chr12	89526119	89525820	89526420	66.1757	000027282	chr12:89524122-89526459	chr12:89525079-89526777	NA	chr12:89524487-89526733	000027282_450	GACAGCACCCGTGACGTTTA	+	89526292	89526311	20	-40	Experimental	pool2	ENSG00000259075	POC1B-GALNT4	promoter-TSS (NM_001199782)
chr12	89825758	89825459	89826059	49.1518	000027304	NA	NA	NA	chr12:89824855-89826135	000027304_62	CGAAACTGGTTCTCTATGAT	+	89825987	89826006	27	-116631	Experimental	pool2	ENSG00000070961	ATP2B1	Intergenic
chr12	90253923	90253624	90254224	65.5725	000027339	NA	NA	chr12:90253290-90254407	chr12:90252269-90254396	000027339_130	ACCTGTTGCCACGGGTGAAC	-	90253963	90253982	38	-39345	Experimental	pool2	NA	LINC02392	Intergenic
chr12	95217445	95217146	95217746	51.5044	000027687	chr12:95215089-95219057	chr12:95217099-95218064	chr12:95216752-95219585	chr12:95215416-95219573	000027687_161	GCGAGCAACTTTCTTCGCCG	-	95217142	95217161	NA	315	Experimental	pool2	ENSG00000180263	FGD6	promoter-TSS (NM_001352101)
chr12	95217445	95217146	95217746	51.5044	000027687	chr12:95215089-95219057	chr12:95217099-95218064	chr12:95216752-95219585	chr12:95215416-95219573	000027687_247	TTACGGCCGCGACTAGCAGG	-	95217584	95217603	46	-127	Experimental	pool2	ENSG00000180263	FGD6	promoter-TSS (NM_001352101)
chr12	95217445	95217146	95217746	51.5044	000027687	chr12:95215089-95219057	chr12:95217099-95218064	chr12:95216752-95219585	chr12:95215416-95219573	000027687_268	CCCTTTTCGAGCCCGCTTAT	-	95217697	95217716	46	-39	Experimental	pool2	ENSG00000028203	VEZT	promoter-TSS (NM_001352101)
chr12	96489496	96489197	96489797	67.3728	000027779	chr12:96488969-96490087	chr12:96489293-96489724	chr12:96486719-96490107	chr12:96486732-96490132	000027779_170	GCGACGGTCTCGTGGCAACC	-	96489542	96489561	21	-25	Experimental	pool1	ENSG00000188596	CFAP54	promoter-TSS (NM_001367885)
chr12	96489496	96489197	96489797	67.3728	000027779	chr12:96488969-96490087	chr12:96489293-96489724	chr12:96486719-96490107	chr12:96486732-96490132	000027779_185	GCCGGGGCGCGTCAATATGG	+	96489594	96489613	34	27	Experimental	pool1	ENSG00000188596	CFAP54	promoter-TSS (NM_001367885)
chr12	96489496	96489197	96489797	67.3728	000027779	chr12:96488969-96490087	chr12:96489293-96489724	chr12:96486719-96490107	chr12:96486732-96490132	000027779_201	CGACCTCCACCGCGACTTCG	+	96489686	96489705	21	119	Experimental	pool1	ENSG00000188596	CFAP54	exon (NM_001367885, exon 1 of 69)
chr12	96489505	96489206	96489806	109.564	000027779	chr12:96488969-96490087	NA	chr12:96486719-96490107	chr12:96486732-96490132	000027779_229	GGACGCGAAAAACCCGCTCC	+	96489804	96489823	21	237	Experimental	pool1	ENSG00000188596	CFAP54	exon (NM_001367885, exon 1 of 69)
chr12	96811234	96810935	96811535	100.889	000027789	NA	NA	chr12:96810807-96811641	chr12:96810365-96812062	000027789_83	TGTGTACCGTTCCCATAAGT	-	96811370	96811389	58	-95877	Experimental	pool1	ENSG00000139350	NEDD1	intron (NM_001306084, intron 63 of 67)
chr12	98503585	98503286	98503886	79.3482	000027825	chr12:98501983-98505258	chr12:98502653-98505419	chr12:98503097-98504176	chr12:98502527-98505348	000027825_131	CTGGCGGGGCGCCACTAAGC	-	98503852	98503871	44	-7	Experimental	pool2	ENSG00000245017	LINC02453	promoter-TSS (NR_038383)
chr12	98504227	98503928	98504528	54.752	000027825	chr12:98501983-98505258	chr12:98502653-98505419	chr12:98503097-98504176	chr12:98502527-98505348	000027825_151	GTCTCGCGACTAACGGGGCG	+	98503935	98503954	65	-90	Experimental	pool2	ENSG00000245017	LINC02453	promoter-TSS (NR_038383)
chr12	98504227	98503928	98504528	54.752	000027825	chr12:98501983-98505258	chr12:98502653-98505419	chr12:98503097-98504176	chr12:98502527-98505348	000027825_174	TGGGACGTAACCAGCGGAAG	-	98504057	98504076	32	-212	Experimental	pool2	ENSG00000245017	LINC02453	promoter-TSS (NR_038383)
chr12	98504227	98503928	98504528	54.752	000027825	chr12:98501983-98505258	chr12:98502653-98505419	NA	chr12:98502527-98505348	000027825_211	CTACCGACTACTAGAAGCCG	+	98504354	98504373	36	-509	Experimental	pool2	ENSG00000245017	LINC02453	promoter-TSS (NR_038383)
chr12	98503585	98503286	98503886	79.3482	000027825	chr12:98501983-98505258	chr12:98502653-98505419	chr12:98503097-98504176	chr12:98502527-98505348	000027825_75	AGTACGAAAGTCCGGTCTCT	-	98503395	98503414	33	450	Experimental	pool2	ENSG00000245017	LINC02453	intron (NR_038383, intron 1 of 3)
chr12	100592146	100591847	100592447	62.4006	000027897	chr12:100590639-100594515	chr12:100591299-100593972	NA	NA	000027897_63	TGAGATCGCGGTTACTACTG	-	100592191	100592210	20	-1417	Experimental	pool2	ENSG00000139354	GAS2L3	intron (NM_174942, intron 2 of 9)
chr12	100592146	100591847	100592447	62.4006	000027897	chr12:100590639-100594515	chr12:100591299-100593972	NA	NA	000027897_82	TCTCACGTTATACGGTATGA	-	100592415	100592434	25	-1193	Experimental	pool2	ENSG00000139354	GAS2L3	5' UTR (NM_001363672, exon 2 of 10)
chr12	101857225	101856926	101857526	87.0629	000027956	NA	NA	chr12:101856370-101858140	chr12:101856270-101858392	000027956_44	GATATATCCGGTCTAAGCAC	+	101857344	101857363	31	-20226	Experimental	pool2	ENSG00000136048	DRAM1	Intergenic
chr12	102120222	102119923	102120523	54.1385	000027975	chr12:102119440-102121410	chr12:102119467-102120736	NA	chr12:102118816-102121431	000027975_173	CGCGGGAGGGCATCCCGTTG	+	102120216	102120235	32	43	Experimental	pool2	ENSG00000185480	PARPBP	promoter-TSS (NM_017915)
chr12	102120222	102119923	102120523	54.1385	000027975	chr12:102119440-102121410	chr12:102119467-102120736	NA	chr12:102118816-102121431	000027975_181	ACGCGAGACTTACGTGATTA	-	102120280	102120299	40	107	Experimental	pool2	ENSG00000185480	PARPBP	promoter-TSS (NM_024057)
chr12	102120222	102119923	102120523	54.1385	000027975	chr12:102119440-102121410	chr12:102119467-102120736	NA	chr12:102118816-102121431	000027975_193	TCGGTCGTAGCAAAGTGCCG	+	102120377	102120396	31	204	Experimental	pool2	ENSG00000185480	PARPBP	promoter-TSS (NM_024057)
chr12	102567361	102567062	102567662	149.99	000027995	NA	NA	chr12:102566311-102568440	chr12:102567052-102567612	000027995_92	GCTTGATGCTCACCGATATA	+	102567538	102567557	31	-86985	Experimental	pool1	ENSG00000017427	IGF1	Intergenic
chr12	103334581	103334282	103334882	68.1808	000028019	chr12:103333004-103336375	chr12:103333686-103335412	NA	NA	000028019_127	TTGCTGCGCCAACCACCATA	+	103334782	103334801	31	161176	Experimental	pool2	ENSG00000179088	C12orf42	intron (NM_001099336, intron 4 of 5)
chr12	103957226	103956927	103957527	65.7412	000028051	chr12:103955949-103957872	chr12:103957025-103957790	NA	chr12:103956246-103957859	000028051_161	GCGGGGAAACGACCTGGTAT	-	103957038	103957057	55	167	Experimental	pool2	ENSG00000204954	C12orf73	intron (NM_001135570, intron 1 of 2)
chr12	104371607	104371308	104371908	141.265	000028088	NA	chr12:104371288-104371716	chr12:104370454-104372003	chr12:104371100-104372711	000028088_88	GGCGAGTCTACTAGTTGAGA	+	104371344	104371363	36	67615	Experimental	pool1	ENSG00000255150	EID3	Intergenic
chr12	105257592	105257293	105257893	68.499	000028158	NA	NA	chr12:105256765-105257967	chr12:105256421-105258343	000028158_101	TTGAGGTCGACAACCACGCA	+	105257880	105257899	31	-21660	Experimental	pool2	ENSG00000136044	APPL2	Intergenic
chr12	106288589	106288290	106288890	52.5971	000028227	NA	NA	chr12:106288212-106289627	chr12:106287914-106289570	000028227_58	TAGAGTCGGCTCATATTCGA	-	106288868	106288887	50	-13855	Experimental	pool2	ENSG00000166046	TCP11L2	Intergenic
chr12	107344604	107344305	107344905	75.4172	000028289	NA	NA	chr12:107344030-107345064	chr12:107343760-107345080	000028289_76	ACTACAATTGACCTCGTGGA	+	107344605	107344624	37	24027	Experimental	pool2	ENSG00000151136	BTBD11	intron (NM_001347944, intron 1 of 14)
chr12	109052549	109052250	109052850	59.0874	000028357	chr12:109052191-109053078	chr12:109052242-109052956	NA	chr12:109052111-109052957	000028357_17	CTGACCCGACTTTCGGCTGT	+	109052284	109052303	31	-282	Experimental	pool2	ENSG00000135093	USP30	promoter-TSS (NM_032663)
chr12	109052549	109052250	109052850	59.0874	000028357	chr12:109052191-109053078	chr12:109052242-109052956	chr12:109052334-109052767	chr12:109052111-109052957	000028357_42	CCCGGCGTCGGTTGCTACGC	-	109052433	109052452	46	-133	Experimental	pool2	ENSG00000135093	USP30	promoter-TSS (NM_032663)
chr12	109052549	109052250	109052850	59.0874	000028357	chr12:109052191-109053078	chr12:109052242-109052956	chr12:109052334-109052767	chr12:109052111-109052957	000028357_66	CTGCGGTCTACGTTCCCCCG	+	109052543	109052562	35	-23	Experimental	pool2	ENSG00000135093	USP30	promoter-TSS (NM_032663)
chr12	109052549	109052250	109052850	59.0874	000028357	chr12:109052191-109053078	chr12:109052242-109052956	chr12:109052334-109052767	chr12:109052111-109052957	000028357_77	TACGACGGTTCCCGAGACAG	-	109052592	109052611	25	26	Experimental	pool2	ENSG00000135093	USP30	promoter-TSS (NM_032663)
chr12	110048657	110048358	110048958	82.1015	000028410	chr12:110048047-110051604	chr12:110048063-110049310	NA	chr12:110048015-110049342	000028410_115	GCGGCGAACGTTGGCACAGA	-	110048725	110048744	56	-88	Experimental	pool2	ENSG00000174456	C12orf76	promoter-TSS (NR_148516)
chr12	110048657	110048358	110048958	82.1015	000028410	chr12:110048047-110051604	chr12:110048063-110049310	NA	chr12:110048015-110049342	000028410_125	GACCTCGACCCCAATGGATG	-	110048776	110048795	30	-139	Experimental	pool2	ENSG00000174456	C12orf76	promoter-TSS (NR_148516)
chr12	110048657	110048358	110048958	82.1015	000028410	chr12:110048047-110051604	chr12:110048063-110049310	NA	chr12:110048015-110049342	000028410_94	CGTCGCTGCCACCGCCCTTA	+	110048571	110048590	26	66	Experimental	pool2	ENSG00000174456	C12orf76	promoter-TSS (NR_148516)
chr12	110468392	110468093	110468693	51.7024	000028454	chr12:110467793-110470056	chr12:110467449-110469972	chr12:110468149-110469077	chr12:110467807-110469853	000028454_117	GACGCGTTTCTCACGGGATT	-	110468356	110468375	49	-82	Experimental	pool2	ENSG00000111231	GPN3	promoter-TSS (NM_016301)
chr12	110468392	110468093	110468693	51.7024	000028454	chr12:110467793-110470056	chr12:110467449-110469972	chr12:110468149-110469077	chr12:110467807-110469853	000028454_146	CAGCACATTTGCAAATCGCG	-	110468569	110468588	31	142	Experimental	pool2	ENSG00000111231	GPN3	promoter-TSS (NM_016301)
chr12	110468813	110468514	110469114	65.5356	000028454	chr12:110467793-110470056	chr12:110467449-110469972	chr12:110468149-110469077	chr12:110467807-110469853	000028454_169	CGCGACCCCGGAGTTACGGT	-	110468725	110468744	47	-14	Experimental	pool2	ENSG00000111231	GPN3	promoter-TSS (NM_016301)
chr12	110468813	110468514	110469114	65.5356	000028454	chr12:110467793-110470056	chr12:110467449-110469972	chr12:110468149-110469077	chr12:110467807-110469853	000028454_185	CAGTGTCCGAACGGCTTCGG	+	110468780	110468799	37	-55	Experimental	pool2	ENSG00000204856	FAM216A	promoter-TSS (NM_016301)
chr12	110468813	110468514	110469114	65.5356	000028454	chr12:110467793-110470056	chr12:110467449-110469972	chr12:110468149-110469077	chr12:110467807-110469853	000028454_198	CCCGACAGCACGCGTGCGTC	-	110468850	110468869	46	15	Experimental	pool2	ENSG00000204856	FAM216A	promoter-TSS (NM_016301)
chr12	110468813	110468514	110469114	65.5356	000028454	chr12:110467793-110470056	chr12:110467449-110469972	chr12:110468149-110469077	chr12:110467807-110469853	000028454_222	CGCTCCGTCCAGTCGGACCC	-	110468945	110468964	27	110	Experimental	pool2	ENSG00000204856	FAM216A	promoter-TSS (NM_016301)
chr12	110468813	110468514	110469114	65.5356	000028454	chr12:110467793-110470056	chr12:110467449-110469972	NA	chr12:110467807-110469853	000028454_275	TGCGGCCGACCTCTCGTCTC	+	110469106	110469125	23	271	Experimental	pool2	ENSG00000204856	FAM216A	promoter-TSS (NM_016301)
chr12	110468392	110468093	110468693	51.7024	000028454	chr12:110467793-110470056	chr12:110467449-110469972	chr12:110468149-110469077	chr12:110467807-110469853	000028454_96	TGGGCGTCGCGCGAAGGCTA	-	110468236	110468255	37	11	Experimental	pool2	ENSG00000111231	GPN3	promoter-TSS (NM_016301)
chr12	110743023	110742724	110743324	56.0107	000028477	chr12:110741002-110745022	chr12:110742765-110743566	NA	chr12:110738080-110745516	000028477_500	TACTCGGCCCGTTTGGCGGA	-	110743092	110743111	34	-211	Experimental	pool2	ENSG00000186298	PPP1CC	promoter-TSS (NM_001244974)
chr12	110743023	110742724	110743324	56.0107	000028477	chr12:110741002-110745022	chr12:110742765-110743566	NA	chr12:110738080-110745516	000028477_514	CAACTTTGCAACTCTCGCTC	-	110743139	110743158	26	-258	Experimental	pool2	ENSG00000186298	PPP1CC	promoter-TSS (NM_001244974)
chr12	110743023	110742724	110743324	56.0107	000028477	chr12:110741002-110745022	chr12:110742765-110743566	NA	chr12:110738080-110745516	000028477_542	AGCTCACCGAGGGATTTCGG	+	110743270	110743289	47	-389	Experimental	pool2	ENSG00000186298	PPP1CC	promoter-TSS (NM_001244974)
chr12	110917717	110917418	110918018	231.973	000028482	NA	NA	chr12:110916281-110918233	chr12:110916008-110918385	000028482_42	GCATCAGCTGCCGGCGGTGT	-	110917575	110917594	32	3015	Experimental	pool1	ENSG00000111245	MYL2	intron (NM_000432, intron 2 of 6)
chr12	111685983	111685684	111686284	49.0254	000028514	chr12:111685437-111686476	chr12:111685640-111686673	NA	chr12:111685312-111686910	000028514_154	CAGGACCGCGCACAGCGATT	+	111686010	111686029	50	-33	Experimental	pool2	ENSG00000111271	ACAD10	promoter-TSS (NM_001136538)
chr12	111685983	111685684	111686284	49.0254	000028514	chr12:111685437-111686476	chr12:111685640-111686673	NA	chr12:111685312-111686910	000028514_165	TTCCGGACGCAATTTTGAGG	+	111686060	111686079	29	17	Experimental	pool2	ENSG00000111271	ACAD10	promoter-TSS (NM_001136538)
chr12	112419314	112419015	112419615	49.0254	000028555	chr12:112418130-112420120	chr12:112418489-112420204	chr12:112418203-112419938	chr12:112417911-112420067	000028555_125	AACCGAACGCGGCGGTGGCC	-	112419164	112419183	31	227	Experimental	pool2	ENSG00000179295	PTPN11	promoter-TSS (NM_001320141)
chr12	115251959	115251660	115252260	50.3769	000028644	NA	NA	NA	chr12:115251609-115252659	000028644_43	TGTGTGCGAGGCAACCGCTA	+	115251933	115251952	28	-567768	Experimental	pool2	ENSG00000135111	TBX3	Intergenic
chr12	115405373	115405074	115405674	221.574	000028658	NA	chr12:115405095-115405720	chr12:115403925-115406673	chr12:115404071-115406746	000028658_156	ACAAGGTCTTGCACGCATCT	+	115405674	115405693	48	-721509	Experimental	pool1	ENSG00000135111	TBX3	Intergenic
chr12	116302328	116302029	116302629	71.0154	000028702	chr12:116301764-116303112	chr12:116302062-116303144	NA	NA	000028702_73	TTTCGTGCAGCCAATCAAGC	+	116302347	116302366	56	-25171	Experimental	pool2	ENSG00000123066	MED13L	Intergenic
chr12	116528212	116527913	116528513	94.1065	000028724	chr12:116527627-116529069	NA	NA	chr12:116527558-116529675	000028724_63	TCGTCATGACATGTAGATTA	-	116528141	116528160	26	-5271	Experimental	pool1	ENSG00000196668	LINC00173	Intergenic
chr12	116604454	116604155	116604755	100.186	000028728	chr12:116603283-116605289	chr12:116603832-116605152	NA	NA	000028728_121	ACGTTCCATAAATCTTCCCG	+	116604195	116604214	28	44824	Experimental	pool1	ENSG00000258102	MAP1LC3B2	Intergenic
chr12	116819441	116819142	116819742	55.6074	000028743	chr12:116818405-116819746	chr12:116818108-116819602	NA	chr12:116818684-116820042	000028743_148	TCTTAGCCCTTCGCGGACAA	-	116819301	116819320	40	62130	Experimental	pool2	ENSG00000135116	HRK	intron (NM_001109903, intron 7 of 11)
chr12	116819441	116819142	116819742	55.6074	000028743	chr12:116818405-116819746	chr12:116818108-116819602	NA	chr12:116818684-116820042	000028743_207	CCCGGATGAGATCACCGCGT	-	116819522	116819541	24	61909	Experimental	pool2	ENSG00000135116	HRK	intron (NM_001109903, intron 7 of 11)
chr12	116819441	116819142	116819742	55.6074	000028743	chr12:116818405-116819746	chr12:116818108-116819602	NA	chr12:116818684-116820042	000028743_231	GATTAATGGCTGCCGCCGGG	+	116819594	116819613	54	61837	Experimental	pool2	ENSG00000135116	HRK	intron (NM_001109903, intron 7 of 11)
chr12	116910979	116910680	116911280	49.3281	000028748	chr12:116910184-116911312	chr12:116909806-116911672	NA	chr12:116910133-116911432	000028748_111	CGGGACTGTCTCGTGGCACC	+	116910976	116910995	40	30	Experimental	pool2	ENSG00000174989	FBXW8	promoter-TSS (NM_012174)
chr12	116910979	116910680	116911280	49.3281	000028748	chr12:116910184-116911312	chr12:116909806-116911672	NA	chr12:116910133-116911432	000028748_121	AGCGCCGGGAGCGGCGAATA	+	116911019	116911038	22	73	Experimental	pool2	ENSG00000174989	FBXW8	promoter-TSS (NM_012174)
chr12	116910979	116910680	116911280	49.3281	000028748	chr12:116910184-116911312	chr12:116909806-116911672	NA	chr12:116910133-116911432	000028748_82	CGTGCGTACAGGGGCAGCGC	+	116910868	116910887	30	-72	Experimental	pool2	ENSG00000174989	FBXW8	promoter-TSS (NM_012174)
chr12	117143259	117142960	117143560	96.8687	000028759	NA	NA	NA	chr12:117142884-117143767	000028759_7	CTGTGTAAACGCGCTTATAA	+	117142991	117143010	24	43534	Experimental	pool1	NA	TESC-AS1	3' UTR (NM_033624, exon 12 of 12)
chr12	119179824	119179525	119180125	75.8843	000028819	NA	NA	chr12:119179658-119180660	chr12:119178203-119182261	000028819_323	TAATAACCGCAACTGGTTTC	+	119180093	119180112	33	1313	Experimental	pool2	ENSG00000152137	HSPB8	intron (NM_014365, intron 1 of 2)
chr12	120087055	120086756	120087356	128.476	000028846	chr12:120086328-120087618	chr12:120086371-120088632	chr12:120086757-120087434	chr12:120086555-120087846	000028846_168	GCGGGGCGCACTTGCGGTGT	+	120087348	120087367	21	29395	Experimental	pool1	ENSG00000111737	RAB35	intron (NM_001367886, intron 8 of 9)
chr12	120118209	120117910	120118510	53.7619	000028847	chr12:120116758-120119890	NA	chr12:120118302-120119369	chr12:120115813-120120074	000028847_431	CCCTAACCTTCCCGACCAAG	-	120118509	120118528	36	-1766	Experimental	pool2	ENSG00000111737	RAB35	Intergenic
chr12	120230737	120230438	120231038	302.91	000028850	chr12:120230485-120232665	NA	chr12:120230213-120231823	chr12:120228270-120238786	000028850_447	ACTGCTTATATCCCTGAGCG	-	120230473	120230492	NA	19680	Experimental	pool1	ENSG00000089159	PXN	intron (NM_002859, intron 1 of 10)
chr12	120686877	120686578	120687178	64.7046	000028887	chr12:120685629-120688368	chr12:120686590-120687291	chr12:120685746-120687338	chr12:120686179-120688386	000028887_212	CGGTTCGATGCGGAAGTGGC	-	120686902	120686921	50	-237	Experimental	pool2	ENSG00000110917	MLEC	promoter-TSS (NM_001303628)
chr12	120761697	120761398	120761998	111.412	000028894	chr12:120761004-120762597	chr12:120761305-120762509	NA	NA	000028894_117	CCCGCATAGGAACGGTTCGG	-	120761960	120761979	50	36144	Experimental	pool1	ENSG00000122971	ACADS	TTS (NM_139015)
chr12	121800210	121799911	121800511	65.5725	000028965	chr12:121799095-121800596	chr12:121799820-121800524	NA	chr12:121798927-121804079	000028965_294	GTGGCCGCAGACGCCCCGTT	-	121800305	121800324	38	2631	Experimental	pool2	ENSG00000212694	LINC01089	intron (NR_152740, intron 2 of 3)
chr12	122400661	122400362	122400962	372.845	000029005	chr12:122399192-122401290	chr12:122399670-122400910	chr12:122399591-122401050	chr12:122398881-122401762	000029005_158	CTGCGCGTGGCAGTAGCGTA	-	122400471	122400490	52	4939	Experimental	pool1	NA	CLIP1-AS1	TTS (NR_045382)
chr12	122422100	122421801	122422401	72.1741	000029007	chr12:122420924-122422560	chr12:122421141-122422382	chr12:122421364-122422448	chr12:122420272-122422557	000029007_138	GTAATCCGAACCTTCTACCG	-	122421876	122421895	20	683	Experimental	pool2	ENSG00000130779	CLIP1	intron (NM_198240, intron 1 of 23)
chr12	122501021	122500722	122501322	59.1673	000029017	chr12:122498394-122501486	NA	NA	chr12:122499194-122501612	000029017_200	ACTCGCTTCAAGGACGACGA	-	122500737	122500756	NA	185	Experimental	pool2	ENSG00000033030	ZCCHC8	exon (NM_017612, exon 1 of 14)
chr12	122501021	122500722	122501322	59.1673	000029017	chr12:122498394-122501486	NA	NA	chr12:122499194-122501612	000029017_208	CGAGCCGTTCGACCACCCAG	-	122500783	122500802	25	139	Experimental	pool2	ENSG00000033030	ZCCHC8	exon (NM_017612, exon 1 of 14)
chr12	122501021	122500722	122501322	59.1673	000029017	chr12:122498394-122501486	chr12:122500806-122501665	NA	chr12:122499194-122501612	000029017_259	GCTTGCGATTGCCCGGAGGA	+	122501048	122501067	26	-126	Experimental	pool2	ENSG00000033030	ZCCHC8	promoter-TSS (NM_017612)
chr12	122527092	122526793	122527393	58.376	000029019	chr12:122524911-122528101	chr12:122526225-122528104	chr12:122525121-122528005	chr12:122525129-122527943	000029019_168	TATAACAACGCAATTCGAGG	+	122527034	122527053	32	-108	Experimental	pool2	ENSG00000111011	RSRC2	promoter-TSS (NR_036435)
chr12	122527092	122526793	122527393	58.376	000029019	chr12:122524911-122528101	chr12:122526225-122528104	chr12:122525121-122528005	chr12:122525129-122527943	000029019_208	CTCCCGCCAATTTAAGCCTG	+	122527241	122527260	44	2	Experimental	pool2	ENSG00000184445	KNTC1	promoter-TSS (NR_036435)
chr12	123602039	123601740	123602340	76.8535	000029081	chr12:123601313-123603645	chr12:123601462-123602638	NA	chr12:123601108-123602678	000029081_167	CATGACGCCGGTGCAGGTAT	+	123602241	123602260	20	152	Experimental	pool2	ENSG00000111364	DDX55	non-coding (NR_135105, exon 1 of 14)
chr12	124111353	124111054	124111654	149.424	000029110	chr12:124109880-124112187	NA	NA	NA	000029110_131	ATAACCTCGCAGGAAGGTCA	-	124111411	124111430	58	138206	Experimental	pool1	ENSG00000178882	ZNF664-RFLNA	intron (NM_001347902, intron 2 of 4)
chr12	124369528	124369229	124369829	56.6954	000029127	NA	NA	NA	chr12:124368646-124371141	000029127_223	TTGTCCCGCCCTGTGCGACT	-	124369694	124369713	31	-32462	Experimental	pool2	ENSG00000275967	MIR6880	intron (NM_001077261, intron 21 of 47)
chr12	124466387	124466088	124466688	57.6136	000029138	NA	NA	NA	chr12:124465646-124466867	000029138_104	CTCGATGGGCGGCGGTGACA	+	124466218	124466237	25	101384	Experimental	pool2	ENSG00000196498	NCOR2	exon (NM_001206654, exon 7 of 48)
chr12	124681554	124681255	124681855	53.9049	000029154	NA	NA	chr12:124681099-124682118	chr12:124680827-124682560	000029154_53	AGATCCCGGTTAGTCTAGCC	-	124681533	124681552	45	-113931	Experimental	pool2	ENSG00000196498	NCOR2	Intergenic
chr12	124914842	124914543	124915143	88.1815	000029185	chr12:124913841-124915700	chr12:124914044-124916487	NA	chr12:124913801-124922657	000029185_146	ACAGCTAGTTCCGTCGCAGC	-	124914637	124914656	27	3	Experimental	pool1	ENSG00000150991	UBC	promoter-TSS (NR_049820)
chr12	124914842	124914543	124915143	88.1815	000029185	chr12:124913841-124915700	chr12:124914044-124916487	NA	chr12:124913801-124922657	000029185_153	CATCGGCGTTCACCGCCCCA	+	124914684	124914703	29	-44	Experimental	pool1	ENSG00000150991	UBC	promoter-TSS (NR_049820)
chr12	124914842	124914543	124915143	88.1815	000029185	chr12:124913841-124915700	chr12:124914044-124916487	NA	chr12:124913801-124922657	000029185_191	GCGCTGCCACGTCAGACGAA	-	124914911	124914930	46	-271	Experimental	pool1	ENSG00000150991	UBC	promoter-TSS (NR_049820)
chr12	124914842	124914543	124915143	88.1815	000029185	chr12:124913841-124915700	chr12:124914044-124916487	NA	chr12:124913801-124922657	000029185_241	CGGGTCGCGAACCCCGCGTT	+	124915065	124915084	35	-425	Experimental	pool1	ENSG00000150991	UBC	promoter-TSS (NR_049820)
chr12	124917335	124917036	124917636	125.422	000029185	chr12:124916844-124918800	chr12:124917125-124918421	chr12:124916277-124918209	chr12:124913801-124922657	000029185_488	ATTCTAGCACATCGCATTCT	-	124917218	124917237	38	1681	Experimental	pool1	ENSG00000265345	MIR5188	Intergenic
chr12	124927969	124927670	124928270	145.058	000029186	chr12:124926730-124928255	chr12:124927029-124928517	chr12:124927844-124928695	chr12:124927084-124929269	000029186_104	GGTGGCCTGTTCGTCTGTCA	+	124928017	124928036	30	12480	Experimental	pool1	ENSG00000265345	MIR5188	Intergenic
chr12	124927969	124927670	124928270	145.058	000029186	chr12:124926730-124928255	chr12:124927029-124928517	chr12:124927844-124928695	chr12:124927084-124929269	000029186_97	CGGGTCTTTGACACAGACGC	+	124927966	124927985	27	12429	Experimental	pool1	ENSG00000265345	MIR5188	Intergenic
chr12	124940077	124939778	124940378	51.2825	000029187	chr12:124938223-124941350	chr12:124938189-124940698	NA	chr12:124938320-124941359	000029187_197	GAACGCGAATCTCCGGTGGA	-	124940197	124940216	49	24660	Experimental	pool2	ENSG00000265345	MIR5188	Intergenic
chr12	126052016	126051717	126052317	59.973	000029211	NA	NA	chr12:126051473-126053151	chr12:126051472-126052578	000029211_32	AACCCGAATTTACAGGCTAG	-	126051794	126051813	39	-44188	Experimental	pool2	ENSG00000284848	LINC02359	Intergenic
chr12	126518960	126518661	126519261	144.344	000029238	NA	NA	chr12:126518251-126519479	chr12:126518270-126519988	000029238_25	GTCCTGTTTATCCACCCAAT	-	126518667	126518686	NA	-69350	Experimental	pool1	NA	LINC02825	Intergenic
chr12	130981156	130980857	130981457	67.8956	000029347	chr12:130980198-130982158	chr12:130980815-130981912	NA	NA	000029347_47	TTCCCGCAGTTGGATACAGA	-	130981052	130981071	43	12914	Experimental	pool2	NA	ADGRD1-AS1	intron (NM_198827, intron 4 of 24)
chr12	131763006	131762707	131763307	77.2125	000029362	chr12:131762115-131763962	NA	NA	NA	000029362_32	CTTCACATCACACGCGGGTT	+	131763149	131763168	56	52069	Experimental	pool2	ENSG00000061936	SFSWAP	intron (NM_004592, intron 11 of 17)
chr12	132327844	132327545	132328145	86.9203	000029388	NA	NA	chr12:132327437-132328256	chr12:132327040-132328303	000029388_164	CATCCGTAACAGGCTCGAGT	-	132327965	132327984	42	1614	Experimental	pool2	ENSG00000182870	GALNT9	intron (NM_001122636, intron 1 of 10)
chr12	132327844	132327545	132328145	86.9203	000029388	NA	NA	chr12:132327437-132328256	chr12:132327040-132328303	000029388_177	CCTGAATCATCGGCACGGAA	+	132328024	132328043	41	1555	Experimental	pool2	ENSG00000182870	GALNT9	intron (NM_001122636, intron 1 of 10)
chr13	21061577	21061278	21061878	769.665	000029496	chr13:21059863-21062364	chr13:21060822-21062250	NA	chr13:21060821-21062222	000029496_344	GGGGCGCGGTCTACACCCTC	+	21061351	21061370	27	225	Experimental	pool1	ENSG00000150457	LATS2	5' UTR (NM_014572, exon 1 of 8)
chr13	21061577	21061278	21061878	769.665	000029496	chr13:21059863-21062364	chr13:21060822-21062250	NA	chr13:21060821-21062222	000029496_406	GTATGCGGCCGAGAGTGACG	-	21061605	21061624	32	-29	Experimental	pool1	ENSG00000150457	LATS2	promoter-TSS (NM_014572)
chr13	23471255	23470956	23471556	54.2568	000029566	chr13:23469670-23472379	chr13:23469967-23471609	NA	NA	000029566_144	TACGAGTTCATTAACTAACC	-	23471358	23471377	58	1856	Experimental	pool2	ENSG00000232977	LINC00327	intron (NR_038995, intron 2 of 2)
chr13	23722859	23722560	23723160	163.329	000029584	chr13:23721854-23723985	chr13:23722239-23723758	NA	NA	000029584_124	TCAGATTCAGCCGACCATTG	+	23723156	23723175	47	143806	Experimental	pool1	ENSG00000127863	TNFRSF19	Intergenic
chr13	24512275	24511976	24512576	74.7081	000029622	chr13:24511569-24513437	NA	NA	chr13:24511110-24513264	000029622_106	CGATCCCTGGGTGAACCATT	+	24512157	24512176	51	611	Experimental	pool2	ENSG00000102699	PARP4	intron (NM_006437, intron 1 of 33)
chr13	24512275	24511976	24512576	74.7081	000029622	chr13:24511569-24513437	NA	NA	chr13:24511110-24513264	000029622_131	CTACTGCGAACCGCACCGCA	+	24512391	24512410	34	377	Experimental	pool2	ENSG00000102699	PARP4	intron (NM_006437, intron 1 of 33)
chr13	25002555	25002256	25002856	87.3689	000029637	chr13:25001546-25003355	chr13:25002049-25002641	chr13:25001977-25002994	chr13:25001698-25003364	000029637_61	GGCCGTGAACTGTAACCGGG	-	25002339	25002358	48	-33880	Experimental	pool1	NA	TPTE2P1	Intergenic
chr13	29522230	29521931	29522531	82.4868	000029787	NA	NA	chr13:29522041-29522867	chr13:29520058-29523523	000029787_232	GCAAACCGCGTGAGTGAACC	+	29522471	29522490	40	-34731	Experimental	pool2	NA	MTUS2-AS1	intron (NM_003045, intron 7 of 12)
chr13	30113119	30112820	30113420	71.6053	000029828	chr13:30112470-30114708	chr13:30112936-30113472	NA	chr13:30112722-30113464	000029828_70	CTAGATGACGCCCCGGGTAG	-	30113121	30113140	27	-4256	Experimental	pool2	ENSG00000224511	LINC00365	Intergenic
chr13	30617837	30617538	30618138	66.7411	000029853	chr13:30615522-30618662	chr13:30616564-30618033	NA	chr13:30615827-30618569	000029853_207	CGGAACAGCGACGCGCAAGC	+	30617543	30617562	NA	34	Experimental	pool2	ENSG00000189403	HMGB1	promoter-TSS (NM_001321532)
chr13	30617837	30617538	30618138	66.7411	000029853	chr13:30615522-30618662	chr13:30616564-30618033	NA	chr13:30615827-30618569	000029853_208	AGTGCGCGGCTTTCTGCGGA	-	30617588	30617607	21	-1	Experimental	pool2	ENSG00000189403	HMGB1	promoter-TSS (NM_001321532)
chr13	30617837	30617538	30618138	66.7411	000029853	chr13:30615522-30618662	chr13:30616564-30618033	NA	chr13:30615827-30618569	000029853_248	CAGTTGCGACTGCGGCGACG	-	30617750	30617769	22	-160	Experimental	pool2	ENSG00000132952	USPL1	promoter-TSS (NM_001321532)
chr13	30617837	30617538	30618138	66.7411	000029853	chr13:30615522-30618662	chr13:30616564-30618033	NA	chr13:30615827-30618569	000029853_278	TCGCGTCTCCACTAGGAAGG	-	30617921	30617940	54	11	Experimental	pool2	ENSG00000132952	USPL1	promoter-TSS (NM_001321532)
chr13	30617837	30617538	30618138	66.7411	000029853	chr13:30615522-30618662	chr13:30616564-30618033	NA	chr13:30615827-30618569	000029853_298	CTTCTTGGTACCGGGTCGAT	-	30618020	30618039	28	110	Experimental	pool2	ENSG00000132952	USPL1	promoter-TSS (NM_001313893)
chr13	30617837	30617538	30618138	66.7411	000029853	chr13:30615522-30618662	NA	NA	chr13:30615827-30618569	000029853_325	GGGGTAGTCGGCGCGCTGAA	+	30618129	30618148	29	219	Experimental	pool2	ENSG00000132952	USPL1	promoter-TSS (NM_001313893)
chr13	30674137	30673838	30674438	59.9301	000029856	chr13:30673540-30674711	chr13:30673564-30674804	NA	chr13:30673536-30674841	000029856_112	ACGAAGCGCGCCCCTCGTGG	+	30674280	30674299	39	-39188	Experimental	pool2	ENSG00000132965	ALOX5AP	Intergenic
chr13	30674137	30673838	30674438	59.9301	000029856	chr13:30673540-30674711	chr13:30673564-30674804	NA	chr13:30673536-30674841	000029856_140	CTGGTTACTGGTGGCGCGCC	-	30674406	30674425	54	-39062	Experimental	pool2	ENSG00000132965	ALOX5AP	Intergenic
chr13	30740295	30739996	30740596	96.0642	000029860	NA	NA	NA	chr13:30739475-30740982	000029860_44	AGAGTCGATGCCCGGATCTC	-	30740163	30740182	26	4665	Experimental	pool1	ENSG00000132965	ALOX5AP	intron (NM_001204406, intron 2 of 5)
chr13	30740295	30739996	30740596	96.0642	000029860	NA	NA	NA	chr13:30739475-30740982	000029860_61	TGTGAGGCATCCGCCGTACG	-	30740417	30740436	51	4919	Experimental	pool1	ENSG00000132965	ALOX5AP	intron (NM_001204406, intron 2 of 5)
chr13	30792844	30792545	30793145	65.9523	000029862	chr13:30792534-30793018	NA	chr13:30792473-30793307	chr13:30792440-30793457	000029862_76	TAACGTTCTACCCCTCGGCA	+	30792989	30793008	53	-10207	Experimental	pool2	ENSG00000237879	LINC00398	Intergenic
chr13	31756556	31756257	31756857	165.877	000029901	NA	NA	chr13:31755408-31756953	chr13:31755227-31757682	000029901_112	ACACCCGCCCAAGGGAATTC	+	31756460	31756479	53	16928	Experimental	pool1	ENSG00000133105	RXFP2	intron (NM_130806, intron 1 of 17)
chr13	33187090	33186791	33187391	68.4861	000029960	NA	NA	NA	chr13:33186209-33188892	000029960_100	GGAAGGGTCCCGCTCTATCG	+	33187237	33187256	58	-1156	Experimental	pool2	ENSG00000133121	STARD13	intron (NM_001243476, intron 5 of 17)
chr13	33251399	33251100	33251700	170.974	000029968	NA	NA	NA	chr13:33247811-33252733	000029968_292	GAGTCTACCAGCCTCTTATG	-	33251596	33251615	30	-25948	Experimental	pool1	ENSG00000236581	STARD13-AS	intron (NM_001243476, intron 5 of 17)
chr13	33495002	33494703	33495303	233.539	000029987	NA	NA	chr13:33494408-33495607	chr13:33493736-33495748	000029987_130	CCTACACTTCCGCTAGCTCT	+	33495045	33495064	20	-159789	Experimental	pool1	NA	LINC02344	intron (NM_001243476, intron 4 of 17)
chr13	36345722	36345423	36346023	49.1012	000030110	chr13:36343174-36347510	chr13:36344936-36346942	chr13:36345358-36346167	chr13:36344228-36347121	000030110_153	ATACAATAAGGCCAACCTCG	+	36345509	36345528	24	875	Experimental	pool2	ENSG00000133104	SPART	promoter-TSS (NR_045180)
chr13	36345722	36345423	36346023	49.1012	000030110	chr13:36343174-36347510	chr13:36344936-36346942	chr13:36345358-36346167	chr13:36344228-36347121	000030110_177	ACGAACAACTGCGGTTATAT	-	36345751	36345770	51	633	Experimental	pool2	ENSG00000133104	SPART	promoter-TSS (NR_045180)
chr13	36345722	36345423	36346023	49.1012	000030110	chr13:36343174-36347510	chr13:36344936-36346942	chr13:36345358-36346167	chr13:36344228-36347121	000030110_208	ACTCCGCGATAGGAATCGAG	+	36345914	36345933	42	470	Experimental	pool2	ENSG00000133104	SPART	promoter-TSS (NR_045180)
chr13	38686259	38685960	38686560	159.433	000030200	chr13:38684519-38687804	chr13:38685836-38686335	NA	NA	000030200_133	GAGTCGGATTTGGGAGCGCC	+	38686276	38686295	30	389	Experimental	pool1	NA	LINC00437	promoter-TSS (NM_207361)
chr13	41061560	41061261	41061861	77.1466	000030296	chr13:41057933-41063394	chr13:41060204-41061955	chr13:41061181-41062731	chr13:41059247-41062713	000030296_404	CCGGGAGTACCGCCCCTGTA	+	41061436	41061455	43	-60	Experimental	pool2	ENSG00000120690	ELF1	promoter-TSS (NM_007187)
chr13	41061560	41061261	41061861	77.1466	000030296	chr13:41057933-41063394	chr13:41060204-41061955	chr13:41061181-41062731	chr13:41059247-41062713	000030296_416	CGAACGCGGATTGGATCGTC	+	41061480	41061499	23	-19	Experimental	pool2	ENSG00000120688	WBP4	promoter-TSS (NM_007187)
chr13	41061560	41061261	41061861	77.1466	000030296	chr13:41057933-41063394	chr13:41060204-41061955	chr13:41061181-41062731	chr13:41059247-41062713	000030296_479	GAACGCGTCTGTCACGCCCC	-	41061774	41061793	31	275	Experimental	pool2	ENSG00000120688	WBP4	promoter-TSS (NM_001370330)
chr13	42487103	42486804	42487404	199.03	000030372	NA	NA	chr13:42486461-42487456	chr13:42486021-42487935	000030372_58	TCAGCTCGAACGTGTTGCAG	+	42487147	42487166	21	62265	Experimental	pool1	ENSG00000283554	LINC02341	Intergenic
chr13	42996722	42996423	42997023	188.249	000030390	NA	NA	chr13:42996342-42997195	chr13:42995884-42997972	000030390_40	GAGTCACCATAAGTTCGTAC	+	42996702	42996721	48	-4471	Experimental	pool1	ENSG00000133106	EPSTI1	Intergenic
chr13	44301215	44300916	44301516	125.078	000030453	NA	NA	chr13:44301044-44301650	chr13:44300555-44302702	000030453_109	GATCGCTCCACCTAGTCTAT	+	44301409	44301428	40	-72231	Experimental	pool1	ENSG00000151778	SERP2	Intergenic
chr13	44918008	44917709	44918309	74.7103	000030484	chr13:44917436-44919512	chr13:44917575-44918640	chr13:44917844-44919038	chr13:44917184-44919096	000030484_79	AATTTCGGCGTTCCCACACC	+	44917917	44917936	33	71544	Experimental	pool2	ENSG00000083635	NUFIP1	Intergenic
chr13	44918008	44917709	44918309	74.7103	000030484	chr13:44917436-44919512	chr13:44917575-44918640	chr13:44917844-44919038	chr13:44917184-44919096	000030484_87	ACGGATGAACGCGATGGAGT	-	44918057	44918076	44	71404	Experimental	pool2	ENSG00000083635	NUFIP1	Intergenic
chr13	45220149	45219850	45220450	145.184	000030503	chr13:45217004-45220487	chr13:45219947-45220523	chr13:45219740-45220418	chr13:45218035-45220985	000030503_189	CAGTAGAACGCGGCTCCATT	+	45220003	45220022	38	-18968	Experimental	pool1	ENSG00000180332	KCTD4	intron (NM_004128, intron 5 of 7)
chr13	45402882	45402583	45403183	63.8337	000030518	chr13:45402311-45404224	NA	NA	NA	000030518_48	TGTTATTGCCACACGAACGT	+	45403058	45403077	36	-15094	Experimental	pool2	ENSG00000251015	SLC25A30-AS1	intron (NM_001286807, intron 5 of 9)
chr13	49404182	49403883	49404483	50.9575	000030701	NA	chr13:49403558-49405072	NA	NA	000030701_23	GGACTATACTGCGTCAATGC	-	49404103	49404122	43	-2571	Experimental	pool2	ENSG00000102547	CAB39L	intron (NM_001287338, intron 2 of 11)
chr13	49445219	49444920	49445520	113.339	000030705	chr13:49443210-49447831	chr13:49443806-49445853	NA	chr13:49443557-49445773	000030705_331	CTTAAGCGTGACTTAACCCG	+	49445273	49445292	54	1009	Experimental	pool1	ENSG00000136169	SETDB2	intron (NM_001320699, intron 1 of 13)
chr13	59448398	59448099	59448699	130.039	000030963	chr13:59447537-59449112	chr13:59447799-59449271	chr13:59448000-59448811	NA	000030963_63	AGGTAGCCTAACCCCTCGTA	+	59448534	59448553	31	-564174	Experimental	pool1	ENSG00000227528	DIAPH3-AS1	Intergenic
chr13	70895873	70895574	70896174	52.3564	000031273	chr13:70895468-70896570	NA	NA	NA	000031273_10	GAACTAGTCGTGTTGCTGTG	+	70895732	70895751	40	-119399	Experimental	pool2	ENSG00000226846	LINC00348	Intergenic
chr13	75410461	75410162	75410762	53.6061	000031443	chr13:75408874-75412093	NA	NA	NA	000031443_79	TGTCAGTCTACCGTCTGCTA	+	75410260	75410279	24	71898	Experimental	pool2	ENSG00000136111	TBC1D4	intron (NM_001286658, intron 1 of 19)
chr13	78323997	78323698	78324298	64.8742	000031599	NA	NA	chr13:78322351-78325177	chr13:78322626-78325180	000031599_134	GTGGGTTCTTGCGATATCAG	+	78323937	78323956	21	269092	Experimental	pool2	ENSG00000234377	OBI1-AS1	intron (NR_047001, intron 3 of 5)
chr13	80341322	80341023	80341623	50.5941	000031727	chr13:80336032-80343502	chr13:80341185-80342335	chr13:80341147-80342572	chr13:80338168-80343537	000031727_724	CCGGATGCGATATATCCTCT	-	80341353	80341372	36	-237	Experimental	pool2	ENSG00000136158	SPRY2	promoter-TSS (NM_005842)
chr13	80341322	80341023	80341623	50.5941	000031727	chr13:80336032-80343502	chr13:80341185-80342335	chr13:80341147-80342572	chr13:80338168-80343537	000031727_758	CCCGCGTGACGGCGCTCGGG	-	80341499	80341518	51	-383	Experimental	pool2	ENSG00000136158	SPRY2	promoter-TSS (NM_005842)
chr13	87685034	87684735	87685335	108.601	000032365	NA	NA	chr13:87684382-87686052	chr13:87684354-87685823	000032365_37	GTCATCCGTTGTCCTATTAT	+	87685021	87685040	28	12416	Experimental	pool1	ENSG00000165300	SLITRK5	Intergenic
chr13	91240501	91240202	91240802	50.7332	000032679	chr13:91239230-91241860	chr13:91240325-91240868	NA	NA	000032679_67	AATTGCAACCGGTCTGCACT	-	91240652	91240671	31	-28964	Experimental	pool2	NA	LINC00379	Intergenic
chr13	92103764	92103465	92104065	69.5364	000032746	chr13:92103164-92104777	NA	NA	NA	000032746_52	CGATTCCCAGGAACGTAGTG	+	92103882	92103901	51	248315	Experimental	pool2	NA	GPC5-AS2	intron (NM_004466, intron 6 of 7)
chr13	94310627	94310328	94310928	468.799	000032911	NA	NA	chr13:94309517-94311275	chr13:94308744-94312439	000032911_170	CAGACGATGCGTAGTCCGCC	+	94310842	94310861	57	-122861	Experimental	pool1	ENSG00000236520	GPC6-AS1	intron (NM_005708, intron 6 of 8)
chr13	99959336	99959037	99959637	63.2843	000033262	chr13:99958471-99960087	chr13:99958993-99960055	NA	NA	000033262_164	CTCCGTTTTCAAGGATCGCG	-	99959609	99959628	53	-2454	Experimental	pool2	NA	LOC101927437	Intergenic
chr13	104007006	104006707	104007307	117.847	000033487	chr13:104006111-104009543	NA	chr13:104006562-104007357	NA	000033487_80	AACGCTATTCCTTAACCCCG	-	104007190	104007209	26	582000	Experimental	pool1	ENSG00000234551	LINC01309	Intergenic
chr13	104017557	104017258	104017858	101.748	000033489	chr13:104014631-104019170	chr13:104017187-104018008	NA	NA	000033489_251	ATTGATAACCATACGTGGAT	-	104017768	104017787	33	592578	Experimental	pool1	ENSG00000234551	LINC01309	Intergenic
chr13	108957826	108957527	108958127	102.742	000033847	NA	NA	chr13:108957304-108958368	chr13:108957273-108958250	000033847_21	GGCTTCCGGTCAGACTTCTG	-	108957634	108957653	20	209659	Experimental	pool1	ENSG00000236242	MYO16-AS1	intron (NM_015011, intron 16 of 34)
chr13	109147370	109147071	109147671	158.275	000033855	NA	NA	chr13:109144680-109148744	chr13:109144881-109149265	000033855_161	ACACTACAAGACCCGCACAT	-	109147583	109147602	41	19710	Experimental	pool1	ENSG00000236242	MYO16-AS1	intron (NM_015011, intron 32 of 34)
chr13	109155426	109155127	109155727	50.1769	000033857	chr13:109154282-109155657	NA	chr13:109154168-109157625	chr13:109152840-109158252	000033857_229	ATCTCCTTCGACTTGGCGGG	+	109155214	109155233	53	12079	Experimental	pool1	ENSG00000236242	MYO16-AS1	intron (NM_015011, intron 32 of 34)
chr13	109156424	109156125	109156725	57.6349	000033857	NA	NA	chr13:109154168-109157625	chr13:109152840-109158252	000033857_343	TCTAATCTGATCTCTAGCGC	+	109156579	109156598	28	10714	Experimental	pool1	ENSG00000236242	MYO16-AS1	intron (NM_015011, intron 32 of 34)
chr13	110320348	110320049	110320649	140.99	000033959	chr13:110319474-110320757	NA	chr13:110319642-110321114	chr13:110319236-110321539	000033959_134	CGCCGTAGGGGGCCAATGAC	-	110320272	110320291	49	12998	Experimental	pool1	ENSG00000134871	COL4A2	intron (NM_001846, intron 3 of 47)
chr13	110348157	110347858	110348458	53.6248	000033962	NA	NA	chr13:110346914-110349001	chr13:110347076-110348723	000033962_169	CACGGCGGCAAGACATAACC	-	110347925	110347944	24	6977	Experimental	pool2	ENSG00000276765	MIR8073	intron (NM_001846, intron 3 of 47)
chr13	110412322	110412023	110412623	61.5575	000033971	chr13:110412017-110413063	NA	chr13:110411851-110412996	chr13:110411799-110412833	000033971_32	GGTCCGCCAATACACAAATT	+	110412102	110412121	50	51175	Experimental	pool2	NA	COL4A2-AS2	intron (NM_001846, intron 4 of 47)
chr13	110412322	110412023	110412623	61.5575	000033971	chr13:110412017-110413063	NA	chr13:110411851-110412996	chr13:110411799-110412833	000033971_80	TTCGGAGTGACGTGCAGTTC	-	110412441	110412460	23	50836	Experimental	pool2	NA	COL4A2-AS2	intron (NM_001846, intron 4 of 47)
chr13	111644230	111643931	111644531	78.2913	000034031	chr13:111643176-111644986	NA	NA	NA	000034031_116	GCATCTTTCCTCCCACGTCG	-	111644479	111644498	43	48480	Experimental	pool2	ENSG00000215881	LINC02337	Intergenic
chr13	112588169	112587870	112588470	49.9426	000034053	chr13:112587066-112589075	chr13:112587469-112588696	chr13:112587132-112588328	chr13:112587104-112588777	000034053_180	CGTTCGGCGACTTCTGGTCC	+	112587950	112587969	56	193	Experimental	pool2	ENSG00000126216	TUBGCP3	exon (NM_001286279, exon 1 of 10)
chr13	112588169	112587870	112588470	49.9426	000034053	chr13:112587066-112589075	chr13:112587469-112588696	chr13:112587132-112588328	chr13:112587104-112588777	000034053_225	TTCGGCGGGTTCCGTTAAAA	-	112588129	112588148	20	14	Experimental	pool2	ENSG00000126216	TUBGCP3	promoter-TSS (NM_001286279)
chr13	112588169	112587870	112588470	49.9426	000034053	chr13:112587066-112589075	chr13:112587469-112588696	chr13:112587132-112588328	chr13:112587104-112588777	000034053_255	CGGAACTTTCTCGGCCGACC	-	112588257	112588276	31	-82	Experimental	pool2	ENSG00000126216	TUBGCP3	promoter-TSS (NM_001286279)
chr13	112588169	112587870	112588470	49.9426	000034053	chr13:112587066-112589075	chr13:112587469-112588696	NA	chr13:112587104-112588777	000034053_280	GGTGGCCGGTAGCACCATAA	+	112588363	112588382	21	-188	Experimental	pool2	ENSG00000126216	TUBGCP3	promoter-TSS (NM_001286279)
chr13	113208736	113208437	113209037	73.1161	000034085	chr13:113207863-113209327	chr13:113208411-113209274	chr13:113207724-113208983	chr13:113207780-113209465	000034085_116	CAGCCGCGCGAGCCGAACAG	-	113208445	113208464	NA	214	Experimental	pool2	ENSG00000126226	PCID2	promoter-TSS (NM_001354944)
chr13	113208736	113208437	113209037	73.1161	000034085	chr13:113207863-113209327	chr13:113208411-113209274	chr13:113207724-113208983	chr13:113207780-113209465	000034085_159	TCCGTTCGGCGGCGCTCCCA	-	113208634	113208653	37	25	Experimental	pool2	ENSG00000126226	PCID2	promoter-TSS (NM_001320656)
chr13	113208736	113208437	113209037	73.1161	000034085	chr13:113207863-113209327	chr13:113208411-113209274	chr13:113207724-113208983	chr13:113207780-113209465	000034085_196	GTGCGCAGGTTGGTTCCGGA	+	113208745	113208764	28	-17	Experimental	pool2	ENSG00000139842	CUL4A	promoter-TSS (NM_001320656)
chr13	113297049	113296750	113297350	67.116	000034089	chr13:113296615-113298278	NA	chr13:113296778-113297207	chr13:113296678-113298638	000034089_111	CGGCCTGCATCACGCGTGAG	+	113297104	113297123	55	-125	Experimental	pool2	ENSG00000185896	LAMP1	promoter-TSS (NM_005561)
chr13	113297049	113296750	113297350	67.116	000034089	chr13:113296615-113298278	NA	NA	chr13:113296678-113298638	000034089_145	GCGGCGTTACCAGACGCAAG	-	113297300	113297319	41	71	Experimental	pool2	ENSG00000185896	LAMP1	promoter-TSS (NM_005561)
chr13	113821181	113820882	113821482	58.1016	000034115	NA	NA	NA	chr13:113820499-113821811	000034115_134	CGTTCGTTTGGCCGCAGACC	+	113821165	113821184	38	5565	Experimental	pool2	NA	GAS6-AS1	intron (NM_000820, intron 14 of 14)
chr13	113821181	113820882	113821482	58.1016	000034115	NA	NA	NA	chr13:113820499-113821811	000034115_88	CCGCGGTAGAACGCGGTGAC	+	113820976	113820995	38	5376	Experimental	pool2	NA	GAS6-AS1	exon (NM_000820, exon 15 of 15)
chr13	114119262	114118963	114119563	113.541	000034136	chr13:114118291-114119461	NA	chr13:114118145-114119523	chr13:114117961-114119547	000034136_181	AATACTGGAGGAGCGCTAAA	+	114119298	114119317	52	13315	Experimental	pool1	ENSG00000185989	RASA3	intron (NM_001320821, intron 1 of 25).2
chr14	20343368	20343069	20343669	70.6732	000034171	chr14:20340645-20344711	chr14:20341182-20344619	chr14:20341626-20343750	chr14:20341463-20344034	000034171_145	TCGCGCGGAGCCCCGTTCTC	+	20343247	20343266	22	154	Experimental	pool2	ENSG00000277209	RPPH1	promoter-TSS (NM_005484)
chr14	20343368	20343069	20343669	70.6732	000034171	chr14:20340645-20344711	chr14:20341182-20344619	chr14:20341626-20343750	chr14:20341463-20344034	000034171_205	GTGTTCCCGCCTAGTGACAC	+	20343572	20343591	57	-32	Experimental	pool2	ENSG00000129484	PARP2	promoter-TSS (NM_005484)
chr14	20343368	20343069	20343669	70.6732	000034171	chr14:20340645-20344711	chr14:20341182-20344619	chr14:20341626-20343750	chr14:20341463-20344034	000034171_218	GTTCGAATTCCATGGCGGCG	+	20343631	20343650	38	27	Experimental	pool2	ENSG00000129484	PARP2	promoter-TSS (NM_005484)
chr14	20609437	20609138	20609738	58.2821	000034180	chr14:20608857-20610799	chr14:20609152-20610270	NA	chr14:20608808-20610576	000034180_82	GACCGTCCCGAGTTATCCGG	+	20609714	20609733	25	-18901	Experimental	pool2	ENSG00000258436	RNASE12	Intergenic
chr14	20613581	20613282	20613882	266.919	000034181	chr14:20612829-20615368	chr14:20613010-20614297	chr14:20612612-20614043	chr14:20612517-20615196	000034181_106	GTAAGCGGGGTCGGACAACG	-	20613727	20613746	51	-22914	Experimental	pool1	ENSG00000258436	RNASE12	Intergenic
chr14	20625408	20625109	20625709	49.4688	000034182	NA	chr14:20624309-20625999	NA	chr14:20623888-20625969	000034182_146	CCATTTGGGTTCCCGCAATC	+	20625698	20625717	22	15983	Experimental	pool2	ENSG00000181803	OR6S1	Intergenic
chr14	21103904	21103605	21104205	57.72	000034216	chr14:21102716-21104886	chr14:21103252-21104107	NA	chr14:21102249-21105303	000034216_230	TAGCCGGTCACGGGCTAGCG	-	21103677	21103696	55	1017	Experimental	pool2	ENSG00000165804	ZNF219	TTS (NM_001146683)
chr14	21103904	21103605	21104205	57.72	000034216	chr14:21102716-21104886	chr14:21103252-21104107	NA	chr14:21102249-21105303	000034216_311	ACTTGGAGCGCGCGCGAGAA	+	21104018	21104037	23	676	Experimental	pool2	ENSG00000165804	ZNF219	TTS (NM_001146683)
chr14	21384096	21383797	21384397	52.3503	000034230	chr14:21382595-21385183	NA	NA	chr14:21380485-21385154	000034230_319	CCGTCCATCCGAAAGAGGGT	-	21384121	21384140	35	-112	Experimental	pool2	ENSG00000092201	SUPT16H	promoter-TSS (NM_007192)
chr14	21384096	21383797	21384397	52.3503	000034230	chr14:21382595-21385183	NA	NA	chr14:21380485-21385154	000034230_326	TGCAAAGAGTCGATTTTCGC	+	21384187	21384206	48	-178	Experimental	pool2	ENSG00000092201	SUPT16H	promoter-TSS (NM_007192)
chr14	21384096	21383797	21384397	52.3503	000034230	chr14:21382595-21385183	NA	NA	chr14:21380485-21385154	000034230_329	TGACGACGTCGATTCGCGTG	-	21384233	21384252	22	-224	Experimental	pool2	ENSG00000092201	SUPT16H	promoter-TSS (NM_007192)
chr14	21384096	21383797	21384397	52.3503	000034230	chr14:21382595-21385183	NA	NA	chr14:21380485-21385154	000034230_345	GCAGTCCCTAGACGAAGCGA	+	21384330	21384349	21	-321	Experimental	pool2	ENSG00000092201	SUPT16H	promoter-TSS (NM_007192)
chr14	22980834	22980535	22981135	306.155	000034316	chr14:22979943-22984219	chr14:22980103-22981758	chr14:22980005-22981646	chr14:22972562-22984029	000034316_1198	AATTCGGAGAATGCGCGGGT	-	22980831	22980850	22	1710	Experimental	pool1	ENSG00000129474	AJUBA	intron (NM_001289097, intron 1 of 1)
chr14	22980834	22980535	22981135	306.155	000034316	chr14:22979943-22984219	chr14:22980103-22981758	chr14:22980005-22981646	chr14:22972562-22984029	000034316_1221	TTTCACGGCGGTGCCCCTGG	-	22980900	22980919	48	1641	Experimental	pool1	ENSG00000129474	AJUBA	intron (NM_001289097, intron 1 of 1)
chr14	22980834	22980535	22981135	306.155	000034316	chr14:22979943-22984219	chr14:22980103-22981758	chr14:22980005-22981646	chr14:22972562-22984029	000034316_1244	TTGCGGCAGGAGGCCTCGTA	-	22980974	22980993	53	1567	Experimental	pool1	ENSG00000129474	AJUBA	intron (NM_001289097, intron 1 of 1)
chr14	24188939	24188640	24189240	60.7901	000034380	chr14:24188279-24189249	chr14:24188590-24189252	chr14:24188720-24189174	chr14:24187971-24189442	000034380_145	CCGAGCGCATCCGTCGGGTA	-	24188716	24188735	24	90	Experimental	pool2	ENSG00000196497	IPO4	promoter-TSS (NM_024658)
chr14	24188939	24188640	24189240	60.7901	000034380	chr14:24188279-24189249	chr14:24188590-24189252	chr14:24188720-24189174	chr14:24187971-24189442	000034380_199	TCGGGTTTCCGCGATTCAGC	-	24188969	24188988	33	-61	Experimental	pool2	ENSG00000196497	IPO4	promoter-TSS (NR_051979)
chr14	29805815	29805516	29806116	49.886	000034608	NA	NA	NA	chr14:29804987-29806713	000034608_78	CGGATCTCATCAACCACTGG	+	29806103	29806122	23	120983	Experimental	pool2	ENSG00000184304	PRKD1	intron (NM_001330069, intron 1 of 18)
chr14	31165909	31165610	31166210	182.371	000034659	NA	NA	chr14:31165135-31166297	chr14:31164888-31166812	000034659_68	GTACATAAGACCAGCTCTCG	+	31165758	31165777	41	42025	Experimental	pool1	ENSG00000092148	HECTD1	intron (NM_015382, intron 10 of 42)
chr14	31207864	31207565	31208165	51.2856	000034662	chr14:31205126-31209603	chr14:31207124-31208433	NA	chr14:31205519-31208770	000034662_353	CCAGTCCATCGCGAACCGGG	+	31207702	31207721	26	81	Experimental	pool2	ENSG00000092148	HECTD1	promoter-TSS (NM_015382)
chr14	31207864	31207565	31208165	51.2856	000034662	chr14:31205126-31209603	chr14:31207124-31208433	NA	chr14:31205519-31208770	000034662_406	GCGACGCGGCGTACCCGGTT	-	31207879	31207898	36	-96	Experimental	pool2	ENSG00000092148	HECTD1	promoter-TSS (NM_015382)
chr14	31207864	31207565	31208165	51.2856	000034662	chr14:31205126-31209603	chr14:31207124-31208433	NA	chr14:31205519-31208770	000034662_424	TGTGTCGTACGTTTCTGCCG	+	31207938	31207957	41	-155	Experimental	pool2	ENSG00000092148	HECTD1	promoter-TSS (NM_015382)
chr14	31207864	31207565	31208165	51.2856	000034662	chr14:31205126-31209603	chr14:31207124-31208433	NA	chr14:31205519-31208770	000034662_434	TGAGCGCGCTCGGACTGACA	-	31207999	31208018	37	-216	Experimental	pool2	ENSG00000092148	HECTD1	promoter-TSS (NM_015382)
chr14	31207864	31207565	31208165	51.2856	000034662	chr14:31205126-31209603	chr14:31207124-31208433	NA	chr14:31205519-31208770	000034662_441	TAACACTTTGCGCGCTCCTG	+	31208052	31208071	35	-269	Experimental	pool2	ENSG00000092148	HECTD1	promoter-TSS (NM_015382)
chr14	31895395	31895096	31895696	69.6791	000034692	chr14:31894190-31897270	NA	NA	NA	000034692_110	TTGCTAACCGTCCTCATGCA	-	31895139	31895158	NA	-49704	Experimental	pool2	ENSG00000258474	LINC02313	Intergenic
chr14	32939908	32939609	32940209	49.7236	000034764	chr14:32939546-32940954	NA	NA	chr14:32939589-32940485	000034764_6	TCACTCTATTCGCCGAGCCG	-	32939595	32939614	NA	726	Experimental	pool2	ENSG00000151322	NPAS3	intron (NM_001165893, intron 1 of 10)
chr14	35403946	35403647	35404247	189.59	000034898	chr14:35403536-35405160	chr14:35403862-35404290	NA	chr14:35401705-35405704	000034898_384	CCCGCCCCGCCTTATGCAAC	+	35404091	35404110	45	653	Experimental	pool1	ENSG00000100906	NFKBIA	intron (NM_020529, intron 1 of 5)
chr14	37172081	37171782	37172382	50.8986	000035012	chr14:37171733-37172956	chr14:37171819-37172758	NA	chr14:37171686-37173843	000035012_47	CGGGAGTTGATTGCGAGTAG	-	37172094	37172113	52	78	Experimental	pool2	ENSG00000258708	SLC25A21-AS1	promoter-TSS (NR_033240)
chr14	37172081	37171782	37172382	50.8986	000035012	chr14:37171733-37172956	chr14:37171819-37172758	NA	chr14:37171686-37173843	000035012_70	AACGGTTTCAGGACACGCGG	+	37172214	37172233	39	198	Experimental	pool2	ENSG00000258708	SLC25A21-AS1	non-coding (NR_033240, exon 1 of 1)
chr14	37172081	37171782	37172382	50.8986	000035012	chr14:37171733-37172956	chr14:37171819-37172758	NA	chr14:37171686-37173843	000035012_94	TGGCGGACATCTTCGCCAGG	+	37172341	37172360	40	255	Experimental	pool2	ENSG00000183032	SLC25A21	non-coding (NR_033240, exon 1 of 1)
chr14	38290805	38290506	38291106	463.257	000035055	NA	NA	chr14:38290276-38291390	chr14:38289506-38293108	000035055_93	CTCGTTCCCATGAAGTGAAA	-	38290961	38290980	47	-34878	Experimental	pool1	ENSG00000176435	CLEC14A	Intergenic
chr14	42533723	42533424	42534024	300.36	000035177	chr14:42532872-42535482	chr14:42532973-42535142	NA	NA	000035177_27	GGGGTATTACTACATGCTGC	+	42533717	42533736	72	926871	Experimental	pool1	ENSG00000165379	LRFN5	Intergenic
chr14	49586642	49586343	49586943	51.9815	000035451	chr14:49584733-49587365	chr14:49584779-49587491	chr14:49586074-49587555	chr14:49579654-49587578	000035451_416	CTGCGCCGGTATCCGACCGC	+	49586562	49586581	20	-8	Experimental	pool2	ENSG00000276168	RN7SL1	promoter-TSS (NM_001030001)
chr14	49598796	49598497	49599097	52.894	000035454	chr14:49598034-49599713	chr14:49598607-49599296	NA	chr14:49597631-49599567	000035454_121	CCGCCGACTGCCGGTTTCCC	+	49598743	49598762	51	-43	Experimental	pool2	ENSG00000213741	RPS29	promoter-TSS (NM_001351375)
chr14	49598796	49598497	49599097	52.894	000035454	chr14:49598034-49599713	chr14:49598607-49599296	NA	chr14:49597631-49599567	000035454_135	TCTCGCCGTGGTTGCGTACC	-	49598795	49598814	28	-95	Experimental	pool2	ENSG00000213741	RPS29	promoter-TSS (NM_001351375)
chr14	49598796	49598497	49599097	52.894	000035454	chr14:49598034-49599713	NA	NA	chr14:49597631-49599567	000035454_76	GCGCATTTCCCGGCGCGGAC	-	49598519	49598538	NA	-168	Experimental	pool2	ENSG00000165501	LRR1	promoter-TSS (NM_203467)
chr14	49598796	49598497	49599097	52.894	000035454	chr14:49598034-49599713	chr14:49598607-49599296	NA	chr14:49597631-49599567	000035454_99	TACGCGTTGCGGGCGCACGT	-	49598632	49598651	24	-55	Experimental	pool2	ENSG00000165501	LRR1	promoter-TSS (NM_001351375)
chr14	49634472	49634173	49634773	65.2049	000035459	chr14:49632320-49636017	chr14:49633297-49634693	chr14:49633754-49635585	chr14:49632104-49635724	000035459_198	TTGCCGCGGCCATCGTCCAC	+	49634155	49634174	NA	1065	Experimental	pool2	ENSG00000165506	DNAAF2	exon (NM_018139, exon 1 of 3)
chr14	49634472	49634173	49634773	65.2049	000035459	chr14:49632320-49636017	chr14:49633297-49634693	chr14:49633754-49635585	chr14:49632104-49635724	000035459_216	TGCTCGGCCGAGCGCAACAG	+	49634260	49634279	40	960	Experimental	pool2	ENSG00000165506	DNAAF2	exon (NM_018139, exon 1 of 3)
chr14	49852957	49852658	49853258	60.1925	000035468	chr14:49851704-49854742	chr14:49852598-49854546	chr14:49852355-49854543	chr14:49852039-49854589	000035468_110	AGCATTCAGCTCCGCGAGTA	+	49852697	49852716	23	81	Experimental	pool2	ENSG00000165525	NEMF	promoter-TSS (NM_004713)
chr14	49852957	49852658	49853258	60.1925	000035468	chr14:49851704-49854742	chr14:49852598-49854546	chr14:49852355-49854543	chr14:49852039-49854589	000035468_138	ACGTTCGCCTCGAGGAATAT	-	49852868	49852887	51	-90	Experimental	pool2	ENSG00000165525	NEMF	promoter-TSS (NM_004713)
chr14	49862225	49861926	49862526	60.9862	000035469	chr14:49861095-49863664	chr14:49861970-49863405	NA	chr14:49861464-49863587	000035469_118	GTTTTGAATATGCGCCGGTA	+	49862236	49862255	21	603	Experimental	pool2	ENSG00000274012	RN7SL2	TTS (NR_027260)
chr14	49862780	49862481	49863081	66.3121	000035469	chr14:49861095-49863664	chr14:49861970-49863405	chr14:49862403-49863211	chr14:49861464-49863587	000035469_188	ACCCCGGAAGCTTATCGGCG	+	49863023	49863042	44	-184	Experimental	pool2	ENSG00000274012	RN7SL2	promoter-TSS (NR_027260)
chr14	50230841	50230542	50231142	78.8139	000035505	chr14:50229656-50231282	NA	NA	chr14:50230433-50232369	000035505_130	CCGAGCCGTTTCTCGTTGGC	-	50231078	50231097	22	490	Experimental	pool2	ENSG00000100485	SOS2	intron (NM_006939, intron 1 of 22)
chr14	50668550	50668251	50668851	84.4275	000035528	chr14:50666530-50669205	chr14:50668032-50669829	NA	chr14:50666670-50669997	000035528_216	CGACGAACTCCCGCACTCAG	-	50668554	50668573	38	-258	Experimental	pool2	ENSG00000151748	SAV1	promoter-TSS (NM_021818)
chr14	50941319	50941020	50941620	80.4732	000035552	chr14:50940263-50942152	chr14:50937688-50945405	NA	NA	000035552_305	GTGAGACTAAAGTTTGCGTC	+	50941536	50941555	49	2937	Experimental	pool2	ENSG00000100504	PYGL	intron (NM_002863, intron 1 of 19)
chr14	51547431	51547132	51547732	483.642	000035596	chr14:51545351-51548218	NA	chr14:51546471-51547763	chr14:51543445-51549087	000035596_270	CATACTCAATAAGCGTCGTA	-	51547590	51547609	23	52352	Experimental	pool1	ENSG00000258537	FRMD6-AS2	intron (NR_047477, intron 3 of 3)
chr14	51676778	51676479	51677079	58.8569	000035614	chr14:51674698-51678499	chr14:51675258-51677316	NA	NA	000035614_204	ACTCTGCATAGGATCCGTAA	+	51676492	51676511	NA	24592	Experimental	pool2	ENSG00000139926	FRMD6	intron (NM_001267046, intron 1 of 13)
chr14	52863212	52862913	52863513	64.0882	000035677	chr14:52862431-52864859	chr14:52862796-52863720	chr14:52862691-52863446	NA	000035677_35	ATCCCGTGGTCATATGATGT	-	52863172	52863191	29	-71575	Experimental	pool2	ENSG00000100522	GNPNAT1	intron (NM_001134999, intron 12 of 15)
chr14	53032313	53032014	53032614	51.5238	000035691	chr14:53032194-53033095	NA	chr14:53031774-53033368	chr14:53031754-53032754	000035691_51	CTAGCAAGTTCGATTATGCC	+	53032432	53032451	33	-81345	Experimental	pool2	ENSG00000073712	FERMT2	Intergenic
chr14	54041058	54040759	54041359	72.3066	000035749	NA	NA	chr14:54040542-54041954	chr14:54039763-54041988	000035749_107	AAGCGTAAGGGCAACAAATT	+	54041318	54041337	40	-84437	Experimental	pool2	ENSG00000125378	BMP4	Intergenic
chr14	54669962	54669663	54670263	72.6214	000035806	NA	NA	NA	chr14:54669424-54670571	000035806_21	TCGATTCACTCCGGGATTCT	-	54669841	54669860	39	-84982	Experimental	pool2	ENSG00000020577	SAMD4A	intron (NM_015589, intron 1 of 11)
chr14	54682074	54681775	54682375	93.8216	000035808	NA	NA	NA	chr14:54681411-54683049	000035808_22	CCGCAATATCCCACTTTAGG	+	54681916	54681935	49	-72907	Experimental	pool1	ENSG00000020577	SAMD4A	intron (NM_015589, intron 1 of 11)
chr14	55051585	55051286	55051886	76.835	000035832	chr14:55050280-55052918	chr14:55051353-55052762	chr14:55051190-55052200	chr14:55051000-55052994	000035832_153	TAGGGTCTAGAAGCGGCGAT	-	55051762	55051781	25	125	Experimental	pool2	ENSG00000168175	MAPK1IP1L	5' UTR (NM_144578, exon 1 of 4)
chr14	55103391	55103092	55103692	257.215	000035838	NA	NA	chr14:55102439-55103643	chr14:55101670-55104793	000035838_129	CGCCCCTGCGTGATCCGGGA	-	55103271	55103290	30	-25971	Experimental	pool1	ENSG00000131981	LGALS3	Intergenic
chr14	55103391	55103092	55103692	257.215	000035838	NA	NA	chr14:55102439-55103643	chr14:55101670-55104793	000035838_173	TGACCCTGTATAGCACTGAC	-	55103569	55103588	56	-25673	Experimental	pool1	ENSG00000131981	LGALS3	Intergenic
chr14	56555114	56554815	56555415	89.5571	000035930	chr14:56553335-56556360	NA	NA	NA	000035930_147	CGATCTACGGTGCCCAGGTC	+	56555110	56555129	31	-24678	Experimental	pool2	ENSG00000070269	TMEM260	Intergenic
chr14	58360224	58359925	58360525	59.5868	000035986	chr14:58359715-58360871	NA	NA	NA	000035986_19	GACGAACCGTGACAAACGAG	+	58360246	58360265	50	-35674	Experimental	pool2	ENSG00000196860	TOMM20L	intron (NM_002892, intron 18 of 23)
chr14	58427486	58427187	58427787	54.0446	000035988	chr14:58426368-58429347	chr14:58426234-58428555	NA	chr14:58426431-58429047	000035988_132	TATAACGAATCGGCGTCTAA	-	58427211	58427230	NA	21	Experimental	pool2	ENSG00000100575	TIMM9	promoter-TSS (NR_130752)
chr14	58427486	58427187	58427787	54.0446	000035988	chr14:58426368-58429347	chr14:58426234-58428555	NA	chr14:58426431-58429047	000035988_143	CGACAGATTCGGGTCATTAT	-	58427348	58427367	56	-27	Experimental	pool2	ENSG00000100578	KIAA0586	promoter-TSS (NR_130752)
chr14	58427486	58427187	58427787	54.0446	000035988	chr14:58426368-58429347	chr14:58426234-58428555	NA	chr14:58426431-58429047	000035988_149	ACCGTTAGGGACGTGGGATT	-	58427394	58427413	25	4	Experimental	pool2	ENSG00000100578	KIAA0586	promoter-TSS (NR_130752)
chr14	58427486	58427187	58427787	54.0446	000035988	chr14:58426368-58429347	chr14:58426234-58428555	NA	chr14:58426431-58429047	000035988_192	AGATTACACCCACGACGGTG	+	58427728	58427747	54	19	Experimental	pool2	ENSG00000100578	KIAA0586	promoter-TSS (NR_130752)
chr14	58427522	58427223	58427823	71.4704	000035988	chr14:58426368-58429347	chr14:58426234-58428555	NA	chr14:58426431-58429047	000035988_203	TTTCCGACGATTGCATCTGG	+	58427790	58427809	41	81	Experimental	pool2	ENSG00000100578	KIAA0586	promoter-TSS (NR_130752)
chr14	58731657	58731358	58731958	814.825	000036004	NA	NA	chr14:58730958-58732191	chr14:58730644-58733096	000036004_53	CTTTGGTTATGCCGGCGCAC	+	58731404	58731423	38	92577	Experimental	pool1	ENSG00000165617	DACT1	Intergenic
chr14	59484091	59483792	59484392	53.1439	000036058	chr14:59481579-59485303	chr14:59483414-59485132	chr14:59481534-59484469	chr14:59481361-59485980	000036058_252	GCCGTCCTCGCATGCCACGA	+	59483864	59483883	41	-299	Experimental	pool2	ENSG00000126790	L3HYPDH	promoter-TSS (NM_001331159)
chr14	59484091	59483792	59484392	53.1439	000036058	chr14:59481579-59485303	chr14:59483414-59485132	chr14:59481534-59484469	chr14:59481361-59485980	000036058_267	GATATTGACGCGGGCCTCGC	+	59483912	59483931	27	-347	Experimental	pool2	ENSG00000126790	L3HYPDH	promoter-TSS (NM_001331159)
chr14	59484091	59483792	59484392	53.1439	000036058	chr14:59481579-59485303	chr14:59483414-59485132	chr14:59481534-59484469	chr14:59481361-59485980	000036058_289	AGGACGCCCAGATGCGCGTC	+	59484039	59484058	57	306	Experimental	pool2	ENSG00000126790	L3HYPDH	promoter-TSS (NM_001331159)
chr14	59484091	59483792	59484392	53.1439	000036058	chr14:59481579-59485303	chr14:59483414-59485132	chr14:59481534-59484469	chr14:59481361-59485980	000036058_313	CTGGCGCATGTAGCGCCGCT	+	59484149	59484168	46	196	Experimental	pool2	ENSG00000126790	L3HYPDH	promoter-TSS (NM_001331159)
chr14	59484091	59483792	59484392	53.1439	000036058	chr14:59481579-59485303	chr14:59483414-59485132	chr14:59481534-59484469	chr14:59481361-59485980	000036058_324	CCTTGCGTATCGTGCTGGCG	-	59484206	59484225	33	139	Experimental	pool2	ENSG00000126790	L3HYPDH	promoter-TSS (NM_001331159)
chr14	59484091	59483792	59484392	53.1439	000036058	chr14:59481579-59485303	chr14:59483414-59485132	chr14:59481534-59484469	chr14:59481361-59485980	000036058_357	CGAGTACGGTCCCGCAGCTA	+	59484335	59484354	52	10	Experimental	pool2	ENSG00000126790	L3HYPDH	promoter-TSS (NM_001331164)
chr14	60091895	60091596	60092196	49.6857	000036075	chr14:60090727-60095198	chr14:60090913-60092652	chr14:60091027-60092514	chr14:60090876-60095401	000036075_173	TAGCGCGCTTCGTTCGCGCC	-	60092057	60092076	23	144	Experimental	pool2	ENSG00000126773	PCNX4	5' UTR (NM_022495, exon 1 of 10)
chr14	60091895	60091596	60092196	49.6857	000036075	chr14:60090727-60095198	chr14:60090913-60092652	chr14:60091027-60092514	chr14:60090876-60095401	000036075_196	TGCGCGTTCGGGGACCTCGT	-	60092169	60092188	44	256	Experimental	pool2	ENSG00000126773	PCNX4	5' UTR (NM_022495, exon 1 of 10)
chr14	60981156	60980857	60981457	56.1684	000036135	chr14:60980562-60983415	NA	NA	chr14:60980125-60984104	000036135_101	CCGATCGGTACCGGAGCGGG	-	60981026	60981045	20	43	Experimental	pool2	ENSG00000126814	TRMT5	promoter-TSS (NM_001172702)
chr14	60981156	60980857	60981457	56.1684	000036135	chr14:60980562-60983415	NA	NA	chr14:60980125-60984104	000036135_116	ATCACTGTTCGCCGCGAAGA	+	60981086	60981105	42	-17	Experimental	pool2	ENSG00000126814	TRMT5	promoter-TSS (NM_001172702)
chr14	60981156	60980857	60981457	56.1684	000036135	chr14:60980562-60983415	NA	NA	chr14:60980125-60984104	000036135_134	CCTCTGGCGCGACCGACGAC	+	60981198	60981217	25	-37	Experimental	pool2	ENSG00000139974	SLC38A6	promoter-TSS (NM_001172702)
chr14	60981156	60980857	60981457	56.1684	000036135	chr14:60980562-60983415	NA	NA	chr14:60980125-60984104	000036135_79	TGGACCATTAGCCCCTAACG	+	60980928	60980947	36	141	Experimental	pool2	ENSG00000126814	TRMT5	promoter-TSS (NM_001172702)
chr14	61103932	61103633	61104233	416.833	000036143	NA	NA	chr14:61103181-61104235	chr14:61101778-61104671	000036143_216	CCGAACCACTGAAATCACAT	-	61103644	61103663	NA	-121964	Experimental	pool1	ENSG00000126814	TRMT5	Intergenic
chr14	61751311	61751012	61751612	58.1281	000036217	NA	NA	chr14:61750434-61753011	chr14:61744064-61757118	000036217_381	TGCCCGCTGCGCGTACGTGT	+	61751282	61751301	23	-195	Experimental	pool2	ENSG00000258667	HIF1A-AS3	promoter-TSS (NR_144368)
chr14	64704449	64704150	64704750	50.0714	000036353	chr14:64703264-64706126	NA	chr14:64703923-64705002	chr14:64703821-64706862	000036353_157	GTTAACGATTAACGCCCGCA	-	64704216	64704235	40	-198	Experimental	pool2	ENSG00000126822	PLEKHG3	promoter-TSS (NM_001308147)
chr14	64704449	64704150	64704750	50.0714	000036353	chr14:64703264-64706126	NA	chr14:64703923-64705002	chr14:64703821-64706862	000036353_259	CCGCCGCTCAGCCTAATGCA	-	64704746	64704765	54	332	Experimental	pool2	ENSG00000126822	PLEKHG3	intron (NM_001308147, intron 1 of 16)
chr14	64986978	64986679	64987279	50.9235	000036375	chr14:64986274-64988616	chr14:64986592-64987682	NA	chr14:64986276-64987592	000036375_48	AACTCACTCGAAAGACGGGT	+	64986797	64986816	49	-88	Experimental	pool2	ENSG00000257365	FNTB	promoter-TSS (NM_002028)
chr14	64986978	64986679	64987279	50.9235	000036375	chr14:64986274-64988616	chr14:64986592-64987682	NA	chr14:64986276-64987592	000036375_52	GCGCTACGGCGAGCGGATAG	-	64986856	64986875	35	-29	Experimental	pool2	ENSG00000257365	FNTB	promoter-TSS (NM_002028)
chr14	64986978	64986679	64987279	50.9235	000036375	chr14:64986274-64988616	chr14:64986592-64987682	NA	chr14:64986276-64987592	000036375_88	GCGCCCGCGCGATGTGTTCT	+	64987121	64987140	48	236	Experimental	pool2	ENSG00000257365	FNTB	intron (NM_002028, intron 1 of 11)
chr14	65258627	65258328	65258928	190.597	000036391	NA	NA	chr14:65258310-65259313	chr14:65256937-65259462	000036391_129	TCACGTGGACCCTAGACTAT	+	65258520	65258539	21	-36183	Experimental	pool1	ENSG00000255002	LINC02324	Intergenic
chr14	67241608	67241309	67241909	51.0499	000036464	chr14:67240547-67243192	chr14:67240594-67243159	chr14:67240471-67242671	chr14:67240747-67242698	000036464_136	ACTTCTAGACCGCGCGAGAC	-	67241311	67241330	NA	-114	Experimental	pool2	ENSG00000072415	MPP5	promoter-TSS (NM_022474)
chr14	67241608	67241309	67241909	51.0499	000036464	chr14:67240547-67243192	chr14:67240594-67243159	chr14:67240471-67242671	chr14:67240747-67242698	000036464_264	CGCGTCGCGACCTCGGAGAG	-	67241869	67241888	39	444	Experimental	pool2	ENSG00000072415	MPP5	intron (NM_001256550, intron 1 of 14)
chr14	67360112	67359813	67360413	49.5633	000036480	chr14:67359196-67360982	NA	chr14:67358982-67360432	chr14:67358640-67360943	000036480_170	CCTTCGTCGCCTGTGACAAC	-	67359867	67359886	32	-73	Experimental	pool2	ENSG00000100554	ATP6V1D	promoter-TSS (NM_004094)
chr14	67360112	67359813	67360413	49.5633	000036480	chr14:67359196-67360982	NA	chr14:67358982-67360432	chr14:67358640-67360943	000036480_182	GCGGAACCACCCCTCAATTC	+	67359934	67359953	49	-140	Experimental	pool2	ENSG00000100554	ATP6V1D	promoter-TSS (NM_004094)
chr14	67360112	67359813	67360413	49.5633	000036480	chr14:67359196-67360982	NA	chr14:67358982-67360432	chr14:67358640-67360943	000036480_198	CCCTGCGGCTGCGCAATACG	+	67359987	67360006	32	-193	Experimental	pool2	ENSG00000100554	ATP6V1D	promoter-TSS (NM_004094)
chr14	67820747	67820448	67821048	63.2483	000036514	chr14:67819259-67822079	chr14:67819607-67821158	NA	NA	000036514_139	CCGCAGGAATTTACGTGCTC	+	67820543	67820562	22	774	Experimental	pool2	ENSG00000182185	RAD51B	intron (NM_133509, intron 1 of 10)
chr14	68476436	68476137	68476737	58.8997	000036572	chr14:68476141-68476819	NA	chr14:68475972-68477047	chr14:68475560-68477022	000036572_47	GGTAGGTTCTTGAGAGTACG	+	68476214	68476233	52	152563	Experimental	pool2	NA	LOC100996664	intron (NM_001321818, intron 10 of 10)
chr14	68535609	68535310	68535910	55.7142	000036578	NA	NA	chr14:68534329-68536699	chr14:68534857-68536405	000036578_116	TGACACGTCGAGCTTACAGC	+	68535540	68535559	27	93237	Experimental	pool2	NA	LOC100996664	intron (NM_001321818, intron 10 of 10)
chr14	68695478	68695179	68695779	344.199	000036599	NA	NA	chr14:68694806-68695941	chr14:68693480-68696245	000036599_280	GTAAAGTCTTGGTCCTCCGC	+	68695331	68695350	31	-66554	Experimental	pool1	NA	LOC100996664	Intergenic
chr14	68796079	68795780	68796380	52.6828	000036604	chr14:68784942-68796758	chr14:68794571-68796577	chr14:68795531-68796402	chr14:68784272-68796913	000036604_1886	CGGGTTGAAACGTCATTTCG	+	68795782	68795801	2106	451	Experimental	pool2	ENSG00000185650	ZFP36L1	intron (NM_001244701, intron 1 of 2)
chr14	68796079	68795780	68796380	52.6828	000036604	chr14:68784942-68796758	chr14:68794571-68796577	chr14:68795531-68796402	chr14:68784272-68796913	000036604_1944	ATGCACCGCGAAGTTGGCGG	-	68796003	68796022	21	230	Experimental	pool2	ENSG00000185650	ZFP36L1	intron (NM_001244701, intron 1 of 2)
chr14	68942053	68941754	68942354	86.5916	000036611	NA	chr14:68941554-68942494	NA	chr14:68941716-68942650	000036611_16	TGGGACCGTTTAGTAGACAA	-	68941761	68941780	NA	37531	Experimental	pool2	ENSG00000072110	ACTN1	intron (NM_001102, intron 1 of 20)
chr14	69055292	69054993	69055593	63.8063	000036618	NA	NA	chr14:69055016-69056244	chr14:69054915-69055838	000036618_99	CGTCCTCAATCCGACCGTCG	+	69055551	69055570	21	75879	Experimental	pool2	ENSG00000259062	ACTN1-AS1	exon (NM_001284206, exon 9 of 9)
chr14	69398543	69398244	69398844	71.9814	000036639	chr14:69397344-69399136	chr14:69398115-69398771	NA	chr14:69396273-69400153	000036639_178	TAACAGCCAATCCTCGCGAG	+	69398305	69398324	20	-16	Experimental	pool2	ENSG00000100632	ERH	promoter-TSS (NM_001252148)
chr14	69398543	69398244	69398844	71.9814	000036639	chr14:69397344-69399136	chr14:69398115-69398771	chr14:69398608-69399037	chr14:69396273-69400153	000036639_203	TGGCGGCAACGTAAGTATCC	+	69398594	69398613	47	-88	Experimental	pool2	ENSG00000029364	SLC39A9	promoter-TSS (NM_001252148)
chr14	69398543	69398244	69398844	71.9814	000036639	chr14:69397344-69399136	chr14:69398115-69398771	chr14:69398608-69399037	chr14:69396273-69400153	000036639_231	GTATCGGCGACTCCGGGTCA	+	69398726	69398745	43	44	Experimental	pool2	ENSG00000029364	SLC39A9	promoter-TSS (NM_001252148)
chr14	69999425	69999126	69999726	86.6138	000036674	NA	NA	NA	chr14:69997761-70000080	000036674_209	TAACGTTAGCAGCCGAGGAT	+	69999501	69999520	22	21378	Experimental	pool2	NA	SNORD169	intron (NM_001034852, intron 7 of 11)
chr14	70359727	70359428	70360028	49.3686	000036680	chr14:70358867-70360300	chr14:70359556-70359980	chr14:70358894-70360140	chr14:70358669-70360419	000036680_107	AGTTAAGGACGTACTCGTCT	-	70359668	70359687	28	5	Experimental	pool2	ENSG00000133983	COX16	promoter-TSS (NM_001204090)
chr14	70359727	70359428	70360028	49.3686	000036680	chr14:70358867-70360300	chr14:70359556-70359980	chr14:70358894-70360140	chr14:70358669-70360419	000036680_125	CCGTAACGTCGGCGTGCAAT	+	70359815	70359834	20	-142	Experimental	pool2	ENSG00000133983	COX16	promoter-TSS (NM_001204090)
chr14	70359727	70359428	70360028	49.3686	000036680	chr14:70358867-70360300	chr14:70359556-70359980	chr14:70358894-70360140	chr14:70358669-70360419	000036680_140	ATCGAGTGGCTATGTGCCTA	-	70359941	70359960	55	-268	Experimental	pool2	ENSG00000133983	COX16	promoter-TSS (NM_001204090)
chr14	72609105	72608806	72609406	195.458	000036760	NA	NA	chr14:72608074-72609491	chr14:72607344-72609866	000036760_218	AGAACGTGCGAGCATTCCAT	+	72609180	72609199	43	92370	Experimental	pool1	ENSG00000273830	MIR7843	Intergenic
chr14	72745766	72745467	72746067	168.997	000036772	NA	NA	chr14:72745314-72746785	chr14:72745186-72746607	000036772_41	TGATACTTCGCGCGTGACTC	-	72745774	72745793	31	146865	Experimental	pool1	ENSG00000205683	DPF3	intron (NM_001280544, intron 3 of 9)
chr14	73058460	73058161	73058761	59.7421	000036786	chr14:73058022-73059633	NA	NA	chr14:73057618-73059648	000036786_116	GTACTGCCTTCGCGACCTTC	-	73058669	73058688	36	145	Experimental	pool2	ENSG00000119707	RBM25	5' UTR (NM_021239, exon 1 of 19)
chr14	73058460	73058161	73058761	59.7421	000036786	chr14:73058022-73059633	NA	NA	chr14:73057618-73059648	000036786_66	CGACTGAATCTTACGACTAC	-	73058325	73058344	33	-199	Experimental	pool2	ENSG00000119707	RBM25	promoter-TSS (NM_021239)
chr14	73058460	73058161	73058761	59.7421	000036786	chr14:73058022-73059633	NA	NA	chr14:73057618-73059648	000036786_75	GCGTCTAGCGGTTACTAGAA	-	73058388	73058407	42	-136	Experimental	pool2	ENSG00000119707	RBM25	promoter-TSS (NM_021239)
chr14	73238705	73238406	73239006	52.6098	000036794	NA	NA	chr14:73238468-73239003	chr14:73237848-73239197	000036794_233	TTAAACAAGTACTAGCGTGC	-	73238897	73238916	133	-866	Experimental	pool2	ENSG00000100767	PAPLN	promoter-TSS (NM_001365906)
chr14	73238705	73238406	73239006	52.6098	000036794	NA	NA	chr14:73238468-73239003	chr14:73237848-73239197	000036794_236	TGCACAGCGTGTATACCGAC	+	73238989	73239008	74	-774	Experimental	pool2	ENSG00000100767	PAPLN	promoter-TSS (NM_001365906)
chr14	73886838	73886539	73887139	50.2835	000036838	chr14:73885630-73889693	chr14:73886462-73887833	chr14:73886478-73887095	chr14:73886309-73887393	000036838_128	CGGAATTCGGGACCGACTGA	+	73886868	73886887	41	19	Experimental	pool2	ENSG00000119725	ZNF410	promoter-TSS (NM_001242927)
chr14	73886838	73886539	73887139	50.2835	000036838	chr14:73885630-73889693	chr14:73886462-73887833	chr14:73886478-73887095	chr14:73886309-73887393	000036838_148	CGGGTACTACCTAACCGAGG	-	73886946	73886965	54	97	Experimental	pool2	ENSG00000119725	ZNF410	promoter-TSS (NM_001242927)
chr14	73886838	73886539	73887139	50.2835	000036838	chr14:73885630-73889693	chr14:73886462-73887833	chr14:73886478-73887095	chr14:73886309-73887393	000036838_73	CGCGGACATAGGAGTCCCGA	+	73886608	73886627	37	-241	Experimental	pool2	ENSG00000119725	ZNF410	promoter-TSS (NM_001242927)
chr14	74981247	74980948	74981548	127.685	000036883	NA	NA	NA	chr14:74979546-74981859	000036883_310	GTGCTCGCTCAGCGGATGCG	-	74981172	74981191	53	-21739	Experimental	pool1	ENSG00000119718	EIF2B2	Intergenic
chr14	76918950	76918651	76919251	190.834	000036981	chr14:76917069-76920620	NA	chr14:76918366-76919384	chr14:76917200-76920566	000036981_262	CTGGTCCATACACGTGCGCT	+	76918711	76918730	57	-40917	Experimental	pool1	ENSG00000258602	LINC01629	Intergenic
chr14	76961942	76961643	76962243	78.5915	000036990	chr14:76960526-76963764	chr14:76961146-76962470	chr14:76961399-76962576	chr14:76960749-76962561	000036990_148	CCGCCTATCCCGGCACCCGT	+	76962029	76962048	54	2401	Experimental	pool2	ENSG00000258602	LINC01629	intron (NR_133913, intron 1 of 2)
chr14	77040561	77040262	77040862	103.58	000036998	chr14:77038444-77043891	chr14:77039918-77040744	chr14:77040316-77041333	chr14:77039965-77046039	000036998_402	GCGAGCCGCCAAGTACTTAG	-	77040345	77040364	42	-694	Experimental	pool1	ENSG00000246548	LINC02288	promoter-TSS (NR_110554)
chr14	77098057	77097758	77098358	84.4569	000037004	chr14:77096755-77100254	chr14:77096249-77098423	NA	chr14:77096816-77100093	000037004_135	GCCGTGCCGCCGTTGGGGGT	-	77097839	77097858	55	-409	Experimental	pool2	ENSG00000198894	CIPC	promoter-TSS (NM_033426)
chr14	77098057	77097758	77098358	84.4569	000037004	chr14:77096755-77100254	chr14:77096249-77098423	chr14:77097873-77098491	chr14:77096816-77100093	000037004_215	TGGTGCCGGGTCATCCGAGT	+	77098165	77098184	58	-83	Experimental	pool2	ENSG00000198894	CIPC	promoter-TSS (NM_033426)
chr14	77098057	77097758	77098358	84.4569	000037004	chr14:77096755-77100254	chr14:77096249-77098423	chr14:77097873-77098491	chr14:77096816-77100093	000037004_237	ATGACAACCTCGTCGTCGCT	-	77098267	77098286	36	19	Experimental	pool2	ENSG00000198894	CIPC	promoter-TSS (NM_033426)
chr14	80638739	80638440	80639040	1057.16	000037102	NA	chr14:80638343-80639361	chr14:80637905-80639735	chr14:80637245-80640198	000037102_108	AGCGAATTCCAACACGGTAG	+	80638657	80638676	28	303071	Experimental	pool1	ENSG00000100629	CEP128	intron (NM_152446, intron 19 of 24)
chr14	80638739	80638440	80639040	1057.16	000037102	NA	chr14:80638343-80639361	chr14:80637905-80639735	chr14:80637245-80640198	000037102_88	CAGAGCCCTACGCACATCGG	-	80638469	80638488	NA	303259	Experimental	pool1	ENSG00000100629	CEP128	intron (NM_152446, intron 19 of 24)
chr14	84208563	84208264	84208864	222.949	000037205	chr14:84199613-84210554	chr14:84207553-84209402	NA	NA	000037205_577	CACCAATACACCGTGTCTAG	+	84208415	84208434	41	-1063507	Experimental	pool1	NA	SNORD3P3	Intergenic
chr14	88551534	88551235	88551835	62.5978	000037372	chr14:88551002-88552425	chr14:88551083-88551846	NA	chr14:88550990-88553756	000037372_122	ACCGCCAGTAGGGCACGCGC	-	88551595	88551614	48	3402	Experimental	pool2	ENSG00000070778	PTPN21	intron (NM_007039, intron 1 of 18)
chr14	88555077	88554778	88555378	236.489	000037372	chr14:88553950-88555721	chr14:88554769-88555598	chr14:88554871-88555550	chr14:88554039-88556022	000037372_499	ACAGACCGTCGGACCGACGC	+	88554946	88554965	37	51	Experimental	pool1	ENSG00000070778	PTPN21	promoter-TSS (NM_007039)
chr14	88551534	88551235	88551835	62.5978	000037372	chr14:88551002-88552425	chr14:88551083-88551846	NA	chr14:88550990-88553756	000037372_90	CGCCGCGTGCTCTTCCCAAG	-	88551453	88551472	23	3544	Experimental	pool2	ENSG00000070778	PTPN21	intron (NM_007039, intron 1 of 18)
chr14	89000753	89000454	89001054	53.4102	000037397	NA	NA	chr14:89000347-89000834	chr14:89000279-89001813	000037397_43	TAGACTCGACAATGCCCAGC	+	89000651	89000670	23	176010	Experimental	pool2	ENSG00000165533	TTC8	Intergenic
chr14	89040721	89040422	89041022	58.6981	000037400	NA	NA	NA	chr14:89040111-89041205	000037400_91	GAGAGGTTGCGTAAAGGTGC	+	89040721	89040740	34	216080	Experimental	pool2	ENSG00000165533	TTC8	Intergenic
chr14	90397003	90396704	90397304	58.4336	000037459	chr14:90396508-90400086	chr14:90396664-90397558	NA	chr14:90396561-90400463	000037459_125	GCGCACCATATATATATCGC	+	90396989	90397008	20	-30	Experimental	pool2	ENSG00000198668	CALM1	promoter-TSS (NM_006888)
chr14	90397003	90396704	90397304	58.4336	000037459	chr14:90396508-90400086	chr14:90396664-90397558	NA	chr14:90396561-90400463	000037459_133	CCGTGCCGTTACTCGTAGTC	+	90397057	90397076	47	38	Experimental	pool2	ENSG00000198668	CALM1	promoter-TSS (NM_006888)
chr14	90397003	90396704	90397304	58.4336	000037459	chr14:90396508-90400086	chr14:90396664-90397558	NA	chr14:90396561-90400463	000037459_158	CGCTCGCACCATGGTAGGTC	+	90397221	90397240	41	202	Experimental	pool2	ENSG00000198668	CALM1	exon (NM_006888, exon 1 of 6)
chr14	90397003	90396704	90397304	58.4336	000037459	chr14:90396508-90400086	chr14:90396664-90397558	NA	chr14:90396561-90400463	000037459_47	TGAACGGCTTCCGAAGCTCT	+	90396705	90396724	NA	213	Experimental	pool2	ENSG00000198668	CALM1	promoter-TSS (NM_006888)
chr14	90397003	90396704	90397304	58.4336	000037459	chr14:90396508-90400086	chr14:90396664-90397558	NA	chr14:90396561-90400463	000037459_79	ACGCTTCCCCGACCCAGCGT	+	90396838	90396857	58	-181	Experimental	pool2	ENSG00000198668	CALM1	promoter-TSS (NM_006888)
chr14	90646231	90645932	90646532	215.555	000037472	NA	NA	NA	chr14:90645751-90646802	000037472_105	CACCGTGGCTACTCGAAAAA	-	90646435	90646454	39	3816	Experimental	pool1	ENSG00000259163	LOC101928909	intron (NR_110134, intron 2 of 4)
chr14	91510682	91510383	91510983	53.199	000037526	chr14:91508305-91511466	chr14:91509516-91511759	chr14:91510317-91510961	chr14:91508941-91511412	000037526_382	ACGCACCGTCGTGCGAGCGC	+	91510523	91510542	21	-53	Experimental	pool2	ENSG00000100796	PPP4R3A	promoter-TSS (NM_001284280)
chr14	95360636	95360337	95360937	242.722	000037687	chr14:95359400-95361757	chr14:95360340-95361245	NA	NA	000037687_100	CGCGGGAATTGCCGGCCGCT	-	95360410	95360429	21	30836	Experimental	pool1	ENSG00000258630	LINC02292	Intergenic
chr14	95360636	95360337	95360937	242.722	000037687	chr14:95359400-95361757	chr14:95360340-95361245	NA	NA	000037687_127	ATGCACAATGCGCCGAGCCT	+	95360506	95360525	32	30932	Experimental	pool1	ENSG00000258630	LINC02292	Intergenic
chr14	95360636	95360337	95360937	242.722	000037687	chr14:95359400-95361757	chr14:95360340-95361245	NA	NA	000037687_132	CCACAAGCGCTCTATTGAGC	+	95360548	95360567	21	30974	Experimental	pool1	ENSG00000258630	LINC02292	Intergenic
chr14	95547849	95547550	95548150	61.3969	000037703	chr14:95547620-95548782	NA	NA	chr14:95547305-95548345	000037703_112	TTAAACCCTCCGAACGGTGG	-	95548141	95548160	35	13101	Experimental	pool2	ENSG00000182512	GLRX5	Intergenic
chr14	96783484	96783185	96783785	58.5849	000037756	NA	NA	chr14:96782482-96784140	NA	000037756_60	AATATTTCGTGGGTGTGCCA	+	96783486	96783505	48	-13886	Experimental	pool2	ENSG00000100749	VRK1	intron (NR_146552, intron 3 of 3)
chr14	99580024	99579725	99580325	610.268	000037790	NA	NA	chr14:99579677-99580833	chr14:99578727-99581181	000037790_228	ACACACGGTTGTTGGTCGTT	+	99579854	99579873	40	24343	Experimental	pool1	ENSG00000205476	CCDC85C	intron (NM_001144995, intron 1 of 5)
chr14	102316986	102316687	102317287	96.2694	000037908	chr14:102313840-102318542	chr14:102315865-102318333	chr14:102316629-102317907	chr14:102315827-102318323	000037908_377	GCTAACCGGCCGCCTGACGT	-	102317083	102317102	44	-284	Experimental	pool1	ENSG00000022976	ZNF839	promoter-TSS (NM_001267827)
chr14	102316986	102316687	102317287	96.2694	000037908	chr14:102313840-102318542	chr14:102315865-102318333	chr14:102316629-102317907	chr14:102315827-102318323	000037908_386	TGATACTGTAACCGGCGTGC	+	102317211	102317230	37	-156	Experimental	pool1	ENSG00000022976	ZNF839	promoter-TSS (NM_001267827)
chr14	102502139	102501840	102502440	59.5228	000037917	chr14:102499743-102502939	chr14:102501532-102503092	NA	NA	000037917_289	CGAGATGCAAGGCCTACGTA	-	102501945	102501964	26	7821	Experimental	pool2	ENSG00000156381	ANKRD9	3' UTR (NM_001348651, exon 4 of 4)
chr14	103110007	103109708	103110308	294.273	000037943	NA	NA	chr14:103109664-103110731	chr14:103107935-103112671	000037943_343	TGAGGCGAACCCACGGGCTT	-	103109949	103109968	21	9815	Experimental	pool1	ENSG00000205436	EXOC3L4	intron (NM_001077594, intron 10 of 10)
chr14	104688073	104687774	104688374	72.094	000038013	NA	NA	NA	chr14:104687473-104690522	000038013_109	CCGAACATTGGTGCCTGCCC	-	104687986	104688005	55	-1610	Experimental	pool2	ENSG00000203485	INF2	Intergenic
chr14	104816106	104815807	104816407	55.0754	000038022	chr14:104814967-104817002	chr14:104815326-104816595	NA	chr14:104815159-104816820	000038022_177	CCGGCGCTCGCCAGTCACGT	+	104816035	104816054	35	-5156	Experimental	pool2	ENSG00000258701	LINC00638	Intergenic
chr14	104816106	104815807	104816407	55.0754	000038022	chr14:104814967-104817002	chr14:104815326-104816595	NA	chr14:104815159-104816820	000038022_211	CGCGGCCGCGCTTTTGGGAG	-	104816197	104816216	28	-4994	Experimental	pool2	ENSG00000258701	LINC00638	Intergenic
chr14	104816106	104815807	104816407	55.0754	000038022	chr14:104814967-104817002	chr14:104815326-104816595	NA	chr14:104815159-104816820	000038022_223	TTCCTCGCCTTTGTGTCGCG	+	104816238	104816257	23	-4953	Experimental	pool2	ENSG00000258701	LINC00638	Intergenic
chr14	104816106	104815807	104816407	55.0754	000038022	chr14:104814967-104817002	chr14:104815326-104816595	NA	chr14:104815159-104816820	000038022_229	GGTGCGATACGCGCATTCGG	+	104816281	104816300	22	-4910	Experimental	pool2	ENSG00000258701	LINC00638	Intergenic
chr14	105024000	105023701	105024301	113.095	000038037	chr14:105024044-105025279	chr14:105024110-105025579	chr14:105022959-105025276	chr14:105019579-105026817	000038037_565	CACGAGTACAATAGCTTCTA	-	105024196	105024215	21	-3123	Experimental	pool1	ENSG00000170779	CDCA4	Intergenic
chr15	25502005	25501706	25502306	77.1727	000038141	chr15:25501441-25502399	chr15:25501650-25502339	chr15:25501813-25502316	NA	000038141_66	CAGCATAAGGAGGCATGTCG	+	25502274	25502293	27	-63228	Experimental	pool2	ENSG00000114062	UBE3A	Intergenic
chr15	28897143	28896844	28897444	53.6248	000038210	NA	NA	chr15:28896521-28897318	chr15:28896185-28897444	000038210_61	GGGTCCATTACGGGTGTTCA	+	28896966	28896985	57	11002	Experimental	pool2	ENSG00000034053	APBA2	intron (NM_001353792, intron 1 of 13).2
chr15	35698021	35697722	35698322	136.681	000038510	NA	NA	chr15:35696077-35698561	chr15:35696404-35699837	000038510_152	GCTGGACCTCGATATCTGAA	+	35697844	35697863	56	151659	Experimental	pool1	ENSG00000248079	DPH6-DT	intron (NR_038251, intron 1 of 2)
chr15	35698021	35697722	35698322	136.681	000038510	NA	NA	chr15:35696077-35698561	chr15:35696404-35699837	000038510_185	TAGCGTTCAGTTACCTACAC	-	35698245	35698264	42	152060	Experimental	pool1	ENSG00000248079	DPH6-DT	intron (NR_038251, intron 1 of 2)
chr15	35696899	35696600	35697200	118.974	000038510	NA	NA	chr15:35696077-35698561	chr15:35696404-35699837	000038510_83	TAGTGCGCCCTCTTCCACGC	-	35697145	35697164	53	150960	Experimental	pool1	ENSG00000248079	DPH6-DT	intron (NR_038251, intron 1 of 2)
chr15	36428419	36428120	36428720	196.308	000038544	NA	NA	chr15:36427858-36429125	chr15:36427316-36429723	000038544_52	CAGTCGGGCCAATCACGATT	-	36428210	36428229	29	-151406	Experimental	pool1	ENSG00000186073	C15orf41	Intergenic
chr15	38252150	38251851	38252451	52.471	000038623	chr15:38250851-38258493	chr15:38250804-38252909	NA	chr15:38251240-38255339	000038623_134	CGAGCCACTTAGCGGAGAAA	-	38251988	38252007	47	-838	Experimental	pool2	ENSG00000166068	SPRED1	promoter-TSS (NM_152594)
chr15	38252150	38251851	38252451	52.471	000038623	chr15:38250851-38258493	chr15:38250804-38252909	NA	chr15:38251240-38255339	000038623_187	TCTCGCGGGCGCCCCCGGTT	+	38252235	38252254	44	-591	Experimental	pool2	ENSG00000166068	SPRED1	promoter-TSS (NM_152594)
chr15	40983060	40982761	40983361	61.8694	000038799	NA	NA	chr15:40982530-40983940	NA	000038799_37	TACGGGTACAACGTGTCTAA	-	40982864	40982883	47	29403	Experimental	pool2	ENSG00000128965	CHAC1	non-coding (NR_104038, exon 34 of 35)
chr15	41930731	41930432	41931032	62.2775	000038845	NA	chr15:41929359-41931331	chr15:41929931-41931162	chr15:41930029-41931896	000038845_113	TAAACCAACGGGATGACAAC	+	41930533	41930552	26	9126	Experimental	pool2	NA	EHD4-AS1	intron (NM_139265, intron 3 of 5)
chr15	44194556	44194257	44194857	73.8914	000038954	NA	NA	chr15:44194134-44195213	chr15:44193713-44195760	000038954_138	AAGGTGCACCTTACTCGGGC	+	44194641	44194660	28	-205	Experimental	pool2	ENSG00000171877	FRMD5	promoter-TSS (NM_001286490)
chr15	44194556	44194257	44194857	73.8914	000038954	NA	NA	chr15:44194134-44195213	chr15:44193713-44195760	000038954_182	GCGGCGGACCGCCCTAGTGC	-	44194804	44194823	40	-368	Experimental	pool2	ENSG00000171877	FRMD5	promoter-TSS (NM_001286490)
chr15	48006289	48005990	48006590	259.477	000039069	chr15:48005118-48008075	chr15:48005413-48007080	NA	NA	000039069_165	CAAAATTTCTTCTCACCGGG	-	48006543	48006562	42	-114437	Experimental	pool1	ENSG00000188467	SLC24A5	Intergenic
chr15	48150042	48149743	48150343	113.534	000039083	NA	NA	chr15:48149433-48151162	chr15:48149002-48150911	000039083_71	ATATTACACGGAACTTGTCA	+	48149971	48149990	38	28314	Experimental	pool1	ENSG00000104177	MYEF2	intron (NM_001301210, intron 13 of 15)
chr15	48976178	48975879	48976479	128.015	000039148	chr15:48974650-48976935	chr15:48975435-48976625	NA	chr15:48975457-48976165	000039148_143	CCGGCCGGGCTTCTCGAGAA	-	48975957	48975976	37	-12048	Experimental	pool1	ENSG00000185634	SHC4	Intergenic
chr15	49621008	49620709	49621309	65.612	000039186	chr15:49620057-49621722	chr15:49620662-49621948	chr15:49620266-49622241	chr15:49619716-49622154	000039186_108	TAGCGTCGTTGCTAAGGCAG	-	49620964	49620983	48	-74	Experimental	pool2	ENSG00000104047	DTWD1	promoter-TSS (NM_152647)
chr15	49621008	49620709	49621309	65.612	000039186	chr15:49620057-49621722	chr15:49620662-49621948	chr15:49620266-49622241	chr15:49619716-49622154	000039186_172	TTAGGATCTTGCGGGCCCTT	+	49621300	49621319	23	262	Experimental	pool2	ENSG00000104047	DTWD1	promoter-TSS (NM_152647)
chr15	50355207	50354908	50355508	70.3781	000039223	chr15:50353542-50356727	chr15:50354547-50356083	chr15:50354276-50355474	chr15:50352773-50357098	000039223_298	AAAGCTTCGGGAGCGGCGAC	+	50354990	50355009	37	-121	Experimental	pool2	ENSG00000285410	GABPB1-IT1	promoter-TSS (NR_026891)
chr15	51338797	51338498	51339098	146.621	000039250	chr15:51338152-51340319	NA	NA	NA	000039250_21	AGAGATACATACGCGACGTC	+	51338483	51338502	NA	103	Experimental	pool1	ENSG00000137869	CYP19A1	intron (NM_031226, intron 1 of 10)
chr15	56246148	56245849	56246449	69.9316	000039426	chr15:56244271-56246451	chr15:56245366-56246368	chr15:56244214-56246773	chr15:56245034-56246830	000039426_605	ACGTATCTAAGGTCTGCCAA	+	56246028	56246047	44	-956	Experimental	pool2	ENSG00000181827	RFX7	promoter-TSS (NM_001370561)
chr15	56246148	56245849	56246449	69.9316	000039426	chr15:56244271-56246451	chr15:56245366-56246368	chr15:56244214-56246773	chr15:56245034-56246830	000039426_613	TTCGCTACCGGGTGTCACAC	+	56246094	56246113	45	-1022	Experimental	pool2	ENSG00000181827	RFX7	Intergenic
chr15	60400149	60399850	60400450	163.823	000039663	chr15:60396473-60400512	chr15:60399355-60400402	chr15:60398498-60400628	chr15:60388987-60400646	000039663_1270	ATTGCTAGCTAGGCGCTAGT	-	60400350	60400369	40	-2374	Experimental	pool1	ENSG00000182718	ANXA2	Intergenic
chr15	61556239	61555940	61556540	62.5285	000039699	NA	NA	chr15:61555497-61556753	chr15:61555765-61556816	000039699_68	CGAGTTCAGACCTCACTAGT	+	61556337	61556356	22	-173571	Experimental	pool2	ENSG00000259284	LINC02349	Intergenic
chr15	63108168	63107869	63108469	251.625	000039775	NA	chr15:63107759-63108451	chr15:63107520-63108864	chr15:63106966-63109287	000039775_113	AACCGCAGACATGACTATGT	-	63108327	63108346	35	-13524	Experimental	pool1	ENSG00000103642	LACTB	Intergenic
chr15	63503458	63503159	63503759	82.1512	000039813	NA	NA	chr15:63503159-63504048	chr15:63502101-63504924	000039813_132	AAGAGGCCGACTTGTGGCGT	+	63503238	63503257	31	-1263	Experimental	pool2	ENSG00000140455	USP3	Intergenic
chr15	63503458	63503159	63503759	82.1512	000039813	NA	NA	chr15:63503159-63504048	chr15:63502101-63504924	000039813_141	AGTGATTGACGGGGCGTCCC	+	63503279	63503298	20	-1222	Experimental	pool2	ENSG00000140455	USP3	Intergenic
chr15	63503458	63503159	63503759	82.1512	000039813	NA	NA	chr15:63503159-63504048	chr15:63502101-63504924	000039813_178	CTCCTTCGCCGGGTTTTACA	+	63503454	63503473	49	-1047	Experimental	pool2	ENSG00000140455	USP3	Intergenic
chr15	63504490	63504191	63504791	65.2193	000039813	chr15:63503664-63504849	chr15:63504097-63504791	chr15:63504350-63504717	chr15:63502101-63504924	000039813_397	GAGTTACACGTTCTACGGAG	+	63504522	63504541	32	21	Experimental	pool2	ENSG00000140455	USP3	promoter-TSS (NR_046341)
chr15	64387777	64387478	64388078	81.2722	000039858	chr15:64386976-64388739	chr15:64387079-64388141	NA	chr15:64386965-64388199	000039858_40	ATCGCTAAACGTAGGACTCG	-	64387610	64387629	41	67	Experimental	pool2	ENSG00000166803	PCLAF	promoter-TSS (NM_016213)
chr15	64460462	64460163	64460763	71.5953	000039861	chr15:64459810-64460734	chr15:64459511-64460689	chr15:64459922-64460621	chr15:64459550-64462354	000039861_103	ACCTAACGCTGTCCCCTCGT	-	64460308	64460327	27	-39102	Experimental	pool2	ENSG00000180357	ZNF609	Intergenic
chr15	64460462	64460163	64460763	71.5953	000039861	chr15:64459810-64460734	chr15:64459511-64460689	chr15:64459922-64460621	chr15:64459550-64462354	000039861_109	CTTGGTTCTAACCGGCACGC	+	64460362	64460381	36	-39048	Experimental	pool2	ENSG00000180357	ZNF609	Intergenic
chr15	64460462	64460163	64460763	71.5953	000039861	chr15:64459810-64460734	chr15:64459511-64460689	chr15:64459922-64460621	chr15:64459550-64462354	000039861_142	AGCGCGGAATCCGGATCCGA	+	64460518	64460537	26	-38892	Experimental	pool2	ENSG00000180357	ZNF609	Intergenic
chr15	64460462	64460163	64460763	71.5953	000039861	chr15:64459810-64460734	chr15:64459511-64460689	chr15:64459922-64460621	chr15:64459550-64462354	000039861_156	GTTGTCCCGGATCGCGGCGG	+	64460579	64460598	40	-38831	Experimental	pool2	ENSG00000180357	ZNF609	Intergenic
chr15	65611159	65610860	65611460	72.0427	000039905	chr15:65610805-65611944	chr15:65610955-65611792	NA	chr15:65610385-65612084	000039905_129	GCGCCACAGCCGGAACTATA	+	65611164	65611183	54	-43	Experimental	pool2	ENSG00000138614	INTS14	promoter-TSS (NM_001136043)
chr15	65611159	65610860	65611460	72.0427	000039905	chr15:65610805-65611944	NA	NA	chr15:65610385-65612084	000039905_62	GCGAAATCGTGCAGTTTACG	+	65610873	65610892	NA	248	Experimental	pool2	ENSG00000138614	INTS14	promoter-TSS (NM_001301033)
chr15	66497914	66497615	66498215	73.5175	000039934	chr15:66497099-66499286	chr15:66497493-66498228	NA	chr15:66497159-66499230	000039934_142	CGTAGCCTGGCCACTCCGCG	+	66497884	66497903	26	-79	Experimental	pool2	ENSG00000174446	SNAPC5	promoter-TSS (NM_001329615)
chr15	66842417	66842118	66842718	58.0342	000039958	chr15:66841878-66842668	chr15:66842243-66842588	chr15:66842128-66842622	chr15:66841861-66842693	000039958_137	ATGACGGGTTCCGCGGCCCT	-	66842563	66842582	43	113942	Experimental	pool2	ENSG00000259289	LINC02206	Intergenic
chr15	66883584	66883285	66883885	699.489	000039961	chr15:66883265-66883861	chr15:66882970-66883800	chr15:66882175-66884066	chr15:66882045-66884571	000039961_202	CGTGTTTCAAATACTTTCCG	-	66883599	66883618	55	72906	Experimental	pool1	ENSG00000259289	LINC02206	Intergenic
chr15	66883584	66883285	66883885	699.489	000039961	chr15:66883265-66883861	chr15:66882970-66883800	chr15:66882175-66884066	chr15:66882045-66884571	000039961_208	TTCCATTCGCCCGGCTTGGC	+	66883639	66883658	22	72866	Experimental	pool1	ENSG00000259289	LINC02206	Intergenic
chr15	67041878	67041579	67042179	65.612	000039972	chr15:67041846-67042285	NA	chr15:67041550-67045008	chr15:67040981-67045135	000039972_61	GTTCGAACAGCACTCCGGCA	-	67042028	67042047	48	22144	Experimental	pool2	NA	LOC102723493	intron (NR_135686, intron 2 of 5)
chr15	67150141	67149842	67150442	58.853	000039992	chr15:67148515-67150789	chr15:67149111-67150781	chr15:67150057-67150854	chr15:67149579-67151386	000039992_760	GGCCGCCAGTTATCATCGCC	+	67150409	67150428	50	12398	Experimental	pool1	ENSG00000166949	SMAD3	intron (NM_001145103, intron 1 of 8)
chr15	68277837	68277538	68278138	49.7608	000040056	chr15:68276977-68279076	chr15:68277056-68278583	NA	chr15:68277272-68280325	000040056_109	GTAGTTGGCCCATCCCGTTT	-	68277634	68277653	48	-101	Experimental	pool2	ENSG00000169018	FEM1B	promoter-TSS (NM_015322)
chr15	68277837	68277538	68278138	49.7608	000040056	chr15:68276977-68279076	chr15:68277056-68278583	NA	chr15:68277272-68280325	000040056_121	TGCCCGCCGGTCGGCTTAGG	+	68277688	68277707	36	-47	Experimental	pool2	ENSG00000169018	FEM1B	promoter-TSS (NM_015322)
chr15	68277837	68277538	68278138	49.7608	000040056	chr15:68276977-68279076	chr15:68277056-68278583	NA	chr15:68277272-68280325	000040056_152	GCGGAACGCTCCCGCAAGAG	-	68277805	68277824	32	70	Experimental	pool2	ENSG00000169018	FEM1B	promoter-TSS (NM_015322)
chr15	68277837	68277538	68278138	49.7608	000040056	chr15:68276977-68279076	chr15:68277056-68278583	NA	chr15:68277272-68280325	000040056_203	CACCCCGGATGGCGAAAGAT	-	68278005	68278024	22	270	Experimental	pool2	ENSG00000169018	FEM1B	5' UTR (NM_015322, exon 1 of 2)
chr15	68277837	68277538	68278138	49.7608	000040056	chr15:68276977-68279076	chr15:68277056-68278583	NA	chr15:68277272-68280325	000040056_213	CGAGCTACGGGTCGCCGGCC	-	68278046	68278065	20	311	Experimental	pool2	ENSG00000169018	FEM1B	5' UTR (NM_015322, exon 1 of 2)
chr15	70825329	70825030	70825630	51.7255	000040193	chr15:70824650-70825659	chr15:70825028-70825987	chr15:70824959-70825780	NA	000040193_55	ATGTCCCGGTTGGACACTAG	+	70825295	70825314	45	-27934	Experimental	pool2	ENSG00000137821	LRRC49	Intergenic
chr15	72228675	72228376	72228976	200.66	000040283	chr15:72228574-72232596	NA	chr15:72228036-72229154	chr15:72225444-72232710	000040283_315	TACTTACAGCGGAACACCAA	+	72228915	72228934	47	986	Experimental	pool1	ENSG00000067225	PKM	intron (NM_001206798, intron 1 of 10)
chr15	72231404	72231105	72231705	75.9582	000040283	chr15:72228574-72232596	chr15:72229916-72232367	chr15:72231108-72231727	chr15:72225444-72232710	000040283_815	TTGCCCCGCCGCGTCCCCAT	-	72231445	72231464	39	169	Experimental	pool2	ENSG00000067225	PKM	promoter-TSS (NM_001316318)
chr15	74423085	74422786	74423386	497.268	000040371	chr15:74422502-74423583	chr15:74422913-74423411	chr15:74422675-74423392	chr15:74422486-74424496	000040371_152	CCAGACACGTAGTTGGGCGA	-	74423249	74423268	27	10445	Experimental	pool1	ENSG00000138623	SEMA7A	intron (NM_001146029, intron 1 of 12)
chr15	74615678	74615379	74615979	56.0751	000040383	chr15:74614357-74616777	chr15:74614956-74615952	chr15:74615246-74615700	chr15:74614566-74616596	000040383_197	GTTCGCTCGTTTCGCGCAAG	+	74615358	74615377	NA	374	Experimental	pool2	ENSG00000179335	CLK3	5' UTR (NM_001130028, exon 1 of 13)
chr15	74615678	74615379	74615979	56.0751	000040383	chr15:74614357-74616777	chr15:74614956-74615952	chr15:74615246-74615700	chr15:74614566-74616596	000040383_263	CTACGTGCGCCGCGACACGG	+	74615607	74615626	52	623	Experimental	pool2	ENSG00000179335	CLK3	exon (NM_001130028, exon 1 of 13)
chr15	74615678	74615379	74615979	56.0751	000040383	chr15:74614357-74616777	chr15:74614956-74615952	chr15:74615246-74615700	chr15:74614566-74616596	000040383_277	GACTAGTTCCGGGAGGGCCG	-	74615658	74615677	27	674	Experimental	pool2	ENSG00000179335	CLK3	exon (NM_001130028, exon 1 of 13)
chr15	75368591	75368292	75368892	64.3159	000040416	chr15:75367868-75369148	chr15:75367831-75369196	chr15:75367704-75368837	chr15:75367544-75369233	000040416_198	TTGAGGCGCACGGTTGCGGT	+	75368433	75368452	43	164	Experimental	pool2	ENSG00000140400	MAN2C1	TTS (NM_001145358)
chr15	75368591	75368292	75368892	64.3159	000040416	chr15:75367868-75369148	chr15:75367831-75369196	chr15:75367704-75368837	chr15:75367544-75369233	000040416_237	GGCGCTACCGTTCCGCTCCA	+	75368619	75368638	53	-2	Experimental	pool2	ENSG00000140400	MAN2C1	promoter-TSS (NM_006715)
chr15	75368591	75368292	75368892	64.3159	000040416	chr15:75367868-75369148	chr15:75367831-75369196	chr15:75367704-75368837	chr15:75367544-75369233	000040416_270	GTCCGAAATAGTGGGCCGCA	+	75368791	75368810	36	-174	Experimental	pool2	ENSG00000140400	MAN2C1	promoter-TSS (NM_006715)
chr15	75640240	75639941	75640541	51.577	000040426	chr15:75638150-75641828	chr15:75639554-75641000	NA	chr15:75637766-75641742	000040426_270	AAAACCGCGCGGAACCGCCT	-	75640427	75640446	39	-114	Experimental	pool2	ENSG00000177971	IMP3	promoter-TSS (NM_018285)
chr15	75666950	75666651	75667251	236.774	000040430	NA	NA	chr15:75666461-75667553	chr15:75665520-75667546	000040430_100	GACACTCGCTGACACGGTGG	-	75666818	75666837	71	17821	Experimental	pool1	ENSG00000173548	SNX33	Intergenic
chr15	75672822	75672523	75673123	51.3222	000040432	NA	NA	NA	chr15:75672381-75673410	000040432_43	CTTTGCCCGACTAGGCTAGC	+	75672572	75672591	48	23575	Experimental	pool2	ENSG00000173548	SNX33	Intergenic
chr15	78873678	78873379	78873979	49.9395	000040561	chr15:78872357-78874431	chr15:78871760-78874452	chr15:78872510-78874408	chr15:78872482-78875590	000040561_234	GGCAGCTACGACGGGTTTTT	+	78873473	78873492	26	494	Experimental	pool2	ENSG00000185787	MORF4L1	intron (NM_001265604, intron 1 of 11)
chr15	78873678	78873379	78873979	49.9395	000040561	chr15:78872357-78874431	chr15:78871760-78874452	chr15:78872510-78874408	chr15:78872482-78875590	000040561_255	AACGCACTTCTCCCGCCCCG	-	78873567	78873586	20	588	Experimental	pool2	ENSG00000185787	MORF4L1	intron (NM_001265604, intron 1 of 11)
chr15	78873678	78873379	78873979	49.9395	000040561	chr15:78872357-78874431	chr15:78871760-78874452	chr15:78872510-78874408	chr15:78872482-78875590	000040561_265	GCCGGCGTCTCGGTCCCGTA	+	78873626	78873645	41	647	Experimental	pool2	ENSG00000185787	MORF4L1	intron (NM_001265604, intron 1 of 11)
chr15	78873678	78873379	78873979	49.9395	000040561	chr15:78872357-78874431	chr15:78871760-78874452	chr15:78872510-78874408	chr15:78872482-78875590	000040561_279	ACGACGACCAGAAGGTTGCC	+	78873685	78873704	38	706	Experimental	pool2	ENSG00000185787	MORF4L1	intron (NM_001265604, intron 1 of 11)
chr15	80179275	80178976	80179576	52.7749	000040620	NA	NA	chr15:80179037-80179653	chr15:80178655-80179866	000040620_23	TTTTCGTTCAAACCGTGCCT	+	80179193	80179212	42	26204	Experimental	pool2	ENSG00000103876	FAH	intron (NM_000137, intron 11 of 13)
chr15	80929420	80929121	80929721	61.3969	000040659	NA	NA	chr15:80929146-80929971	chr15:80928955-80930132	000040659_28	GCGGCTTGGACCATAGCGGA	+	80929135	80929154	NA	60674	Experimental	pool2	ENSG00000117899	MESD	exon (NM_001293298, exon 21 of 30)
chr15	81254850	81254551	81255151	65.3189	000040683	chr15:81253633-81256609	chr15:81253653-81255835	NA	NA	000040683_108	GATACACCCCGTAATTACCT	-	81254565	81254584	NA	-42395	Experimental	pool2	ENSG00000172349	IL16	intron (NM_001352686, intron 2 of 18)
chr15	81313296	81312997	81313597	68.2595	000040687	NA	NA	chr15:81313062-81313757	chr15:81312780-81313742	000040687_105	GAGACGCGATCACTGTATCA	-	81313503	81313522	54	10628	Experimental	pool2	ENSG00000172345	STARD5	TTS (NM_001352686)
chr15	83733453	83733154	83733754	202.753	000040778	chr15:83732162-83733731	chr15:83732257-83733837	chr15:83732950-83734258	chr15:83732840-83734257	000040778_85	CTCTACGATAGTATCACATT	-	83733311	83733330	23	79198	Experimental	pool1	ENSG00000156218	ADAMTSL3	intron (NM_207517, intron 3 of 29)
chr15	84981355	84981056	84981656	55.8183	000040830	chr15:84980014-84981733	chr15:84980280-84981889	chr15:84980073-84981414	chr15:84980205-84981708	000040830_209	CGACCGCCAAATTCGAATTC	-	84981130	84981149	52	673	Experimental	pool2	ENSG00000073417	PDE8A	promoter-TSS (NM_002605)
chr15	84981355	84981056	84981656	55.8183	000040830	chr15:84980014-84981733	chr15:84980280-84981889	chr15:84980073-84981414	chr15:84980205-84981708	000040830_233	CGCGCATGCTCAGTTGCGGG	+	84981247	84981266	21	-599	Experimental	pool2	ENSG00000073417	PDE8A	promoter-TSS (NM_002605)
chr15	85047371	85047072	85047672	80.9653	000040832	chr15:85046934-85047909	chr15:85047029-85048243	chr15:85046812-85047903	chr15:85046934-85048280	000040832_40	GCCGGATATACCCCGTAGAC	+	85047461	85047480	29	65497	Experimental	pool2	ENSG00000073417	PDE8A	intron (NM_173454, intron 1 of 20)
chr15	85333610	85333311	85333911	68.0197	000040849	NA	NA	chr15:85333024-85334720	chr15:85333083-85333907	000040849_38	ATACCGAGTCTGACTGTAAC	+	85333638	85333657	23	-46948	Experimental	pool2	ENSG00000284160	MIR7706	Intergenic
chr15	85413611	85413312	85413912	57.6886	000040857	NA	NA	chr15:85413519-85413923	chr15:85411543-85414910	000040857_118	CACACTGCGATCTCACCGTC	-	85413689	85413708	58	33096	Experimental	pool2	ENSG00000170776	AKAP13	intron (NM_007200, intron 1 of 36)
chr15	87609571	87609272	87609872	91.8424	000040929	NA	NA	chr15:87608971-87610781	chr15:87608690-87611095	000040929_77	TCATGCTAGCCCAATACTAG	+	87609529	87609548	55	32610	Experimental	pool2	ENSG00000259527	LINC00052	Intergenic
chr15	87817001	87816702	87817302	168.82	000040939	NA	NA	chr15:87815929-87817889	chr15:87816369-87818163	000040939_127	TCGTGGTCATCTACGATGGC	+	87817038	87817057	24	129220	Experimental	pool1	NA	MIR11181	Intergenic
chr15	88638881	88638582	88639182	65.2062	000040961	NA	NA	chr15:88638670-88639065	chr15:88638150-88639964	000040961_99	CGCATTTGACGTTCGTGGAG	-	88638748	88638767	30	-258	Experimental	pool2	ENSG00000172183	ISG20	promoter-TSS (NM_001303237)
chr15	89088023	89087724	89088324	94.1754	000040983	NA	NA	NA	chr15:89087296-89089231	000040983_161	TGGCCTTATCCAGTAGCGTC	+	89088183	89088202	44	-263	Experimental	pool1	ENSG00000140526	ABHD2	promoter-TSS (NM_152924)
chr15	89088023	89087724	89088324	94.1754	000040983	NA	NA	NA	chr15:89087296-89089231	000040983_177	GCGCTCATTGCGTCTAGGAG	-	89088308	89088327	25	-138	Experimental	pool1	ENSG00000140526	ABHD2	promoter-TSS (NM_152924)
chr15	89335007	89334708	89335308	50.7058	000041004	chr15:89333753-89336032	chr15:89334203-89335248	chr15:89334329-89335499	chr15:89334055-89335772	000041004_200	CGAAGGGGGACGCCGTGCCG	-	89334724	89334743	NA	61	Experimental	pool2	ENSG00000140521	POLG	promoter-TSS (NM_002693)
chr15	89335007	89334708	89335308	50.7058	000041004	chr15:89333753-89336032	chr15:89334203-89335248	chr15:89334329-89335499	chr15:89334055-89335772	000041004_238	GCCCTCCTATTGGTCGCGCT	-	89334872	89334891	22	-58	Experimental	pool2	ENSG00000140521	POLG	promoter-TSS (NM_002693)
chr15	89335007	89334708	89335308	50.7058	000041004	chr15:89333753-89336032	chr15:89334203-89335248	chr15:89334329-89335499	chr15:89334055-89335772	000041004_262	CTTTGGTTCGCGCGTTCCGC	-	89334951	89334970	58	-137	Experimental	pool2	ENSG00000140521	POLG	promoter-TSS (NM_002693)
chr15	89335007	89334708	89335308	50.7058	000041004	chr15:89333753-89336032	chr15:89334203-89335248	chr15:89334329-89335499	chr15:89334055-89335772	000041004_283	GTAACAACCGACGGGCCGCG	+	89335060	89335079	38	-246	Experimental	pool2	ENSG00000140521	POLG	promoter-TSS (NM_002693)
chr15	89335007	89334708	89335308	50.7058	000041004	chr15:89333753-89336032	chr15:89334203-89335248	chr15:89334329-89335499	chr15:89334055-89335772	000041004_289	GTCCTGCCGCGGTCGAAGGG	+	89335131	89335150	50	-317	Experimental	pool2	ENSG00000140521	POLG	promoter-TSS (NM_002693)
chr15	89335007	89334708	89335308	50.7058	000041004	chr15:89333753-89336032	chr15:89334203-89335248	chr15:89334329-89335499	chr15:89334055-89335772	000041004_305	TGTGGGAACGCCAAGATCCG	+	89335247	89335266	45	-433	Experimental	pool2	ENSG00000140521	POLG	promoter-TSS (NM_002693)
chr15	92809270	92808971	92809571	64.1918	000041132	chr15:92807882-92811261	chr15:92808874-92810105	chr15:92808507-92810629	chr15:92807961-92810356	000041132_168	AAACGCTCCCGCACTAGGCG	+	92809108	92809127	34	13634	Experimental	pool2	NA	ASB9P1	Intergenic
chr15	92809270	92808971	92809571	64.1918	000041132	chr15:92807882-92811261	chr15:92808874-92810105	chr15:92808507-92810629	chr15:92807961-92810356	000041132_254	CTCGAACGCGGCCCTTTAAG	-	92809447	92809466	37	13973	Experimental	pool2	NA	ASB9P1	Intergenic
chr15	92809270	92808971	92809571	64.1918	000041132	chr15:92807882-92811261	chr15:92808874-92810105	chr15:92808507-92810629	chr15:92807961-92810356	000041132_273	GTTCGACTGAACATGGGCCT	+	92809513	92809532	48	14039	Experimental	pool2	NA	ASB9P1	Intergenic
chr15	92809270	92808971	92809571	64.1918	000041132	chr15:92807882-92811261	chr15:92808874-92810105	chr15:92808507-92810629	chr15:92807961-92810356	000041132_283	ATGAACTCCGACCAGGCGGA	-	92809566	92809585	29	14092	Experimental	pool2	NA	ASB9P1	Intergenic
chr15	95557737	95557438	95558038	76.1011	000041202	chr15:95556550-95558874	NA	NA	chr15:95557125-95560629	000041202_104	CGCAGATGTAATCTGGATGT	+	95557498	95557517	33	124415	Experimental	pool2	ENSG00000259134	LINC00924	Intergenic
chr15	95557737	95557438	95558038	76.1011	000041202	chr15:95556550-95558874	NA	NA	chr15:95557125-95560629	000041202_117	AGTCTAAGCACAAGGTTCGG	+	95557603	95557622	37	124520	Experimental	pool2	ENSG00000259134	LINC00924	Intergenic
chr15	96020329	96020030	96020630	91.2333	000041225	chr15:96019697-96021507	NA	NA	NA	000041225_36	GCTAAAGGCCTGCTCGCATC	+	96020321	96020340	28	107510	Experimental	pool2	NA	LOC105369212	Intergenic
chr15	96273915	96273616	96274216	424.907	000041237	NA	NA	chr15:96272940-96275460	chr15:96272562-96277657	000041237_108	ACTCGCGAAGAACTCACAGG	-	96274115	96274134	81	-51921	Experimental	pool1	ENSG00000185551	NR2F2	intron (NR_102743, intron 5 of 7)
chr15	96274857	96274558	96275158	405.669	000041237	NA	NA	chr15:96272940-96275460	chr15:96272562-96277657	000041237_166	GCTAGCGTTTACAGTAGCGC	+	96275145	96275164	31	-50891	Experimental	pool1	ENSG00000185551	NR2F2	intron (NR_102743, intron 5 of 7)
chr15	97504261	97503962	97504562	79.7577	000041270	NA	NA	NA	chr15:97501673-97505054	000041270_162	TGGTATCCCGTGCTTCAAAC	+	97504294	97504313	26	17507	Experimental	pool2	ENSG00000259664	LINC02254	intron (NR_120324, intron 2 of 4)
chr15	98897045	98896746	98897346	254.531	000041325	chr15:98896219-98897744	chr15:98896126-98897903	chr15:98896331-98897864	chr15:98895759-98897908	000041325_107	TGGAATACTTACTCCCCCGT	-	98896898	98896917	38	108748	Experimental	pool1	ENSG00000183571	PGPEP1L	intron (NM_000875, intron 4 of 20)
chr15	99124056	99123757	99124357	76.1982	000041339	chr15:99123492-99124838	chr15:99123582-99124428	chr15:99123404-99124628	chr15:99123102-99124723	000041339_184	TGCTTTCGCCGTGTAGTCCT	+	99124308	99124327	31	19238	Experimental	pool2	ENSG00000182253	SYNM	intron (NM_145728, intron 2 of 3)
chr15	99603998	99603699	99604299	103.814	000041362	chr15:99603009-99604631	chr15:99603129-99604721	NA	NA	000041362_29	TACTAGGTGCATGCGTAATA	+	99603924	99603943	45	-29044	Experimental	pool1	ENSG00000068305	MEF2A	intron (NM_001352615, intron 3 of 12)
chr15	100687320	100687021	100687621	118.297	000041396	NA	NA	chr15:100686936-100688247	chr15:100686818-100689321	000041396_64	TCGGAAAAAGTCCCTTCCAT	-	100687355	100687374	41	84776	Experimental	pool1	ENSG00000183475	ASB7	Intergenic
chr15	100687320	100687021	100687621	118.297	000041396	NA	NA	chr15:100686936-100688247	chr15:100686818-100689321	000041396_69	TCTCGCAGACAGTCGTCCTT	+	100687428	100687447	55	84849	Experimental	pool1	ENSG00000183475	ASB7	Intergenic
chr15	101069420	101069121	101069721	127.339	000041413	chr15:101068909-101071371	chr15:101068753-101069713	NA	NA	000041413_85	TTACACTAGAGGCCCTCCGC	+	101069233	101069252	34	149886	Experimental	pool1	ENSG00000154237	LRRK1	3' UTR (NM_024652, exon 34 of 34)
chr15	101446372	101446073	101446673	63.3843	000041434	NA	NA	NA	chr15:101445937-101447433	000041434_44	TCCGGCCTAGCATGAGAGCT	+	101446132	101446151	40	43565	Experimental	pool2	ENSG00000140479	PCSK6	intron (NM_138325, intron 1 of 13)
chr15	101579924	101579625	101580225	77.6736	000041442	NA	NA	chr15:101579600-101580046	chr15:101579183-101580582	000041442_91	GTGTATGTTCGGAGTTCCCC	-	101579826	101579845	42	34503	Experimental	pool2	NA	LINC02348	Intergenic
chr16	690442	690143	690743	59.6334	000041502	chr16:690117-690814	NA	chr16:690116-690520	chr16:689693-691341	000041502_103	GTCAAGGACCGAGCTACTTA	+	690173	690192	21	215	Experimental	pool2	ENSG00000127580	WDR24	5' UTR (NM_032259, exon 1 of 9)
chr16	721010	720711	721311	49.7254	000041505	chr16:719906-722266	chr16:720052-721571	NA	chr16:719827-722771	000041505_231	GCTCTAGCCCGTGAGATCGC	+	720865	720884	22	-271	Experimental	pool2	ENSG00000103254	FAM173A	promoter-TSS (NM_001271285)
chr16	1722289	1721990	1722590	49.18	000041563	chr16:1720793-1722422	chr16:1721788-1722798	NA	chr16:1721729-1722875	000041563_49	GCGTCGAGGAGCCTAGTATC	+	1722418	1722437	31	-12557	Experimental	pool2	ENSG00000265820	MIR3177	intron (NM_001040439, intron 1 of 30)
chr16	1746327	1746028	1746628	196.411	000041564	chr16:1745797-1746523	chr16:1745478-1746550	chr16:1744987-1747160	chr16:1745404-1747073	000041564_226	CAGCTAAGACGAGAACGTTT	+	1746205	1746224	37	11230	Experimental	pool1	ENSG00000265820	MIR3177	intron (NM_001040439, intron 5 of 30)
chr16	1773195	1772896	1773496	56.1966	000041565	chr16:1771231-1773882	chr16:1772521-1773655	NA	chr16:1769822-1773914	000041565_701	TGGACTACGAGACCTTGACG	-	1772994	1773013	56	130	Experimental	pool2	ENSG00000074071	MRPS34	promoter-TSS (NM_001257370)
chr16	1773195	1772896	1773496	56.1966	000041565	chr16:1771231-1773882	chr16:1772521-1773655	chr16:1773102-1773743	chr16:1769822-1773914	000041565_718	CGCGGAAGAAGGTGCGTCCG	-	1773096	1773115	34	28	Experimental	pool2	ENSG00000074071	MRPS34	promoter-TSS (NM_001257370)
chr16	1941425	1941126	1941726	49.3191	000041574	NA	NA	NA	chr16:1940333-1942572	000041574_180	TCTATTGTGCTCCGGACGCT	+	1941272	1941291	54	2044	Experimental	pool2	ENSG00000198736	MSRB1	exon (NM_016332, exon 2 of 4)
chr16	1941425	1941126	1941726	49.3191	000041574	NA	NA	NA	chr16:1940333-1942572	000041574_190	ACGAGTGTGCATACTTCGAG	+	1941340	1941359	47	1976	Experimental	pool2	ENSG00000198736	MSRB1	exon (NM_016332, exon 2 of 4)
chr16	1964715	1964416	1965016	62.0672	000041575	chr16:1958983-1965625	chr16:1963714-1965444	NA	chr16:1958930-1966320	000041575_770	TAGACCCGACCCGATGTCCG	+	1964735	1964754	49	81	Experimental	pool2	ENSG00000140988	RPS2	promoter-TSS (NR_003142)
chr16	1972010	1971711	1972311	55.0826	000041576	chr16:1971243-1972758	chr16:1970979-1972303	NA	chr16:1971270-1972618	000041576_127	CGGTGCTAACCTCCCTCACG	+	1972089	1972108	26	46	Experimental	pool2	ENSG00000183751	TBL3	promoter-TSS (NM_006453)
chr16	1972010	1971711	1972311	55.0826	000041576	chr16:1971243-1972758	chr16:1970979-1972303	NA	chr16:1971270-1972618	000041576_85	GGGTGCTTCGCGGGTCGGTG	-	1971887	1971906	32	-156	Experimental	pool2	ENSG00000183751	TBL3	promoter-TSS (NM_006453)
chr16	1972010	1971711	1972311	55.0826	000041576	chr16:1971243-1972758	chr16:1970979-1972303	NA	chr16:1971270-1972618	000041576_99	CGGAGACGTTTCCGGCCTGG	-	1971928	1971947	20	-115	Experimental	pool2	ENSG00000183751	TBL3	promoter-TSS (NM_006453)
chr16	2251769	2251470	2252070	50.4079	000041596	chr16:2250390-2252100	NA	NA	chr16:2250537-2253240	000041596_173	TCCGCGCGGGTGCGAAACCC	-	2251504	2251523	24	73	Experimental	pool2	ENSG00000167969	ECI1	promoter-TSS (NM_001919)
chr16	2251769	2251470	2252070	50.4079	000041596	chr16:2250390-2252100	NA	NA	chr16:2250537-2253240	000041596_185	GACCGCAACGCGCGGGATAA	+	2251570	2251589	48	7	Experimental	pool2	ENSG00000167969	ECI1	promoter-TSS (NM_001919)
chr16	2251769	2251470	2252070	50.4079	000041596	chr16:2250390-2252100	NA	NA	chr16:2250537-2253240	000041596_215	CGGCTGTTTCGGCCGGTAGG	-	2251680	2251699	24	-103	Experimental	pool2	ENSG00000167969	ECI1	promoter-TSS (NM_001919)
chr16	2251769	2251470	2252070	50.4079	000041596	chr16:2250390-2252100	NA	NA	chr16:2250537-2253240	000041596_268	GCGCCGATACTGCAGTAGCT	-	2251907	2251926	37	-330	Experimental	pool2	ENSG00000167969	ECI1	promoter-TSS (NM_001919)
chr16	2268107	2267808	2268408	62.3151	000041597	chr16:2267680-2269264	chr16:2267617-2268285	NA	chr16:2266661-2269266	000041597_60	TTTACGTCATCGCTGCGCGC	-	2268153	2268172	21	-37	Experimental	pool2	ENSG00000205937	RNPS1	promoter-TSS (NM_080594)
chr16	2268107	2267808	2268408	62.3151	000041597	chr16:2267680-2269264	chr16:2267617-2268285	NA	chr16:2266661-2269266	000041597_78	TCCTAGCCGGTAAAGTCCCT	+	2268257	2268276	45	-141	Experimental	pool2	ENSG00000205937	RNPS1	promoter-TSS (NM_080594)
chr16	2603361	2603062	2603662	70.1168	000041622	chr16:2602657-2603938	chr16:2602727-2603855	chr16:2602749-2604037	chr16:2602939-2604173	000041622_30	GCGCCAACGCTAGCGGGCAA	-	2603262	2603281	25	-112	Experimental	pool2	ENSG00000215154	LOC652276	promoter-TSS (NR_015441)
chr16	2603361	2603062	2603662	70.1168	000041622	chr16:2602657-2603938	chr16:2602727-2603855	chr16:2602749-2604037	chr16:2602939-2604173	000041622_56	TGACCGGCGGGTGTTCTACA	+	2603358	2603377	37	-16	Experimental	pool2	ENSG00000215154	LOC652276	promoter-TSS (NR_015441)
chr16	2603361	2603062	2603662	70.1168	000041622	chr16:2602657-2603938	chr16:2602727-2603855	chr16:2602749-2604037	chr16:2602939-2604173	000041622_97	ACGCTGAGCCCCGCGCTTTA	-	2603554	2603573	31	180	Experimental	pool2	ENSG00000215154	LOC652276	TTS (NM_031268)
chr16	3020976	3020677	3021277	55.6135	000041660	chr16:3019755-3021253	chr16:3019882-3021187	chr16:3020362-3023430	chr16:3019900-3024831	000041660_173	GCCCCAGTGATCGACGAGTT	+	3020830	3020849	43	472	Experimental	pool1	ENSG00000006327	TNFRSF12A	intron (NM_016639, intron 1 of 3)
chr16	3020976	3020677	3021277	55.6135	000041660	chr16:3019755-3021253	chr16:3019882-3021187	chr16:3020362-3023430	chr16:3019900-3024831	000041660_265	GTGACTCACGTTATTCGAGC	+	3021121	3021140	22	763	Experimental	pool1	ENSG00000006327	TNFRSF12A	intron (NM_016639, intron 1 of 3)
chr16	4013554	4013255	4013855	142.764	000041718	NA	chr16:4013354-4014102	chr16:4013133-4013989	chr16:4012710-4016397	000041718_50	TCGTTTCCGACCTAGTCGTG	-	4013658	4013677	47	-63224	Experimental	pool1	ENSG00000262185	LOC102724927	intron (NM_001116, intron 2 of 10)
chr16	4734333	4734034	4734634	58.6634	000041768	chr16:4733474-4735212	chr16:4733634-4734786	chr16:4733288-4734485	chr16:4733305-4735444	000041768_148	GTGTGCATTCCACGGCGCCC	-	4734332	4734351	49	35	Experimental	pool2	ENSG00000168096	ANKS3	promoter-TSS (NM_001308089)
chr16	4944977	4944678	4945278	503.291	000041781	chr16:4943497-4945612	NA	chr16:4944648-4945429	chr16:4941548-4946593	000041781_404	CCCAACCGGTAGTTAAATAG	+	4945182	4945201	29	-8044	Experimental	pool1	ENSG00000118898	PPL	Intergenic
chr16	8868535	8868236	8868836	50.5952	000041818	chr16:8867549-8869511	chr16:8868206-8868991	NA	chr16:8867675-8869370	000041818_172	GCGCGATTAGCCGCATCTGG	-	8868460	8868479	30	-69	Experimental	pool2	ENSG00000153048	CARHSP1	promoter-TSS (NM_001278263)
chr16	11202075	11201776	11202376	68.3813	000041912	NA	NA	chr16:11201517-11202728	chr16:11201347-11202689	000041912_102	GTGATTAAGGGGGGCGTCAC	-	11202014	11202033	50	54158	Experimental	pool2	ENSG00000185338	SOCS1	Intergenic
chr16	11349688	11349389	11349989	54.9026	000041920	chr16:11348627-11351666	chr16:11348472-11350733	NA	NA	000041920_147	CTCCCGGTTGGAATGCCCTT	+	11349472	11349491	36	4023	Experimental	pool2	ENSG00000175643	RMI2	intron (NM_152308, intron 1 of 1)
chr16	11916105	11915806	11916406	90.5997	000041961	chr16:11915721-11916663	chr16:11915805-11916479	chr16:11915797-11916236	chr16:11913814-11916806	000041961_315	AAAGATCCCCGGCGTCGCCG	+	11915847	11915866	NA	99	Experimental	pool2	ENSG00000103342	GSPT1	promoter-TSS (NM_001130006)
chr16	11916105	11915806	11916406	90.5997	000041961	chr16:11915721-11916663	chr16:11915805-11916479	chr16:11915797-11916236	chr16:11913814-11916806	000041961_323	CTCTGTCGTCGTCGCGAGTG	-	11915893	11915912	22	53	Experimental	pool2	ENSG00000103342	GSPT1	promoter-TSS (NM_001130006)
chr16	11916105	11915806	11916406	90.5997	000041961	chr16:11915721-11916663	chr16:11915805-11916479	chr16:11915797-11916236	chr16:11913814-11916806	000041961_346	GTCAATCCGCGCCGGGGGTG	-	11916003	11916022	41	-57	Experimental	pool2	ENSG00000103342	GSPT1	promoter-TSS (NM_001130006)
chr16	11916105	11915806	11916406	90.5997	000041961	chr16:11915721-11916663	chr16:11915805-11916479	chr16:11915797-11916236	chr16:11913814-11916806	000041961_365	CGCTAAATAGCCGGAAACGG	-	11916075	11916094	51	-129	Experimental	pool2	ENSG00000103342	GSPT1	promoter-TSS (NM_001130006)
chr16	11916105	11915806	11916406	90.5997	000041961	chr16:11915721-11916663	chr16:11915805-11916479	chr16:11915797-11916236	chr16:11913814-11916806	000041961_397	GGCGCAACCGGAAGCGGCTC	+	11916187	11916206	29	-241	Experimental	pool2	ENSG00000103342	GSPT1	promoter-TSS (NM_001130006)
chr16	14364676	14364377	14364977	59.0874	000042033	NA	NA	chr16:14364343-14365174	chr16:14364197-14365156	000042033_62	ATAACGCTTAAACACCCTCG	+	14364687	14364706	31	5569	Experimental	pool2	ENSG00000260009	LINC02130	intron (NR_131191, intron 1 of 1)
chr16	17347394	17347095	17347695	117.902	000042111	chr16:17346043-17348479	NA	NA	NA	000042111_208	GAGCTCGTACAATCCACCGT	+	17347565	17347584	50	123385	Experimental	pool1	ENSG00000103489	XYLT1	intron (NM_022166, intron 2 of 11)
chr16	18790291	18789992	18790592	59.0502	000042131	chr16:18788024-18791349	NA	NA	chr16:18788700-18791215	000042131_156	GCTAGGCGGTAGCTCCGGTT	-	18790040	18790059	20	284	Experimental	pool2	ENSG00000134419	RPS15A	intron (NM_001030009, intron 1 of 4)
chr16	18790291	18789992	18790592	59.0502	000042131	chr16:18788024-18791349	chr16:18790085-18791987	NA	chr16:18788700-18791215	000042131_222	TCGCGAGACTTTCAAAGGCC	+	18790380	18790399	50	-56	Experimental	pool2	ENSG00000134419	RPS15A	promoter-TSS (NM_001019)
chr16	18790291	18789992	18790592	59.0502	000042131	chr16:18788024-18791349	chr16:18790085-18791987	NA	chr16:18788700-18791215	000042131_255	GTAGACGAACCTCCAACGAA	-	18790530	18790549	24	-206	Experimental	pool2	ENSG00000134419	RPS15A	promoter-TSS (NM_001019)
chr16	21599511	21599212	21599812	66.3705	000042235	chr16:21596844-21605604	chr16:21598189-21599999	chr16:21599339-21599731	chr16:21599041-21599964	000042235_340	CCGCTCGCTCGGATCACCGC	-	21599702	21599721	42	135	Experimental	pool2	ENSG00000197006	METTL9	promoter-TSS (NR_110930)
chr16	24977864	24977565	24978165	397.12	000042355	chr16:24977473-24978236	chr16:24977546-24978372	chr16:24977350-24978414	chr16:24976623-24979315	000042355_121	CAAAGAGAGCCGCTTTTTAC	+	24977838	24977857	36	37521	Experimental	pool1	ENSG00000140750	ARHGAP17	intron (NM_001006634, intron 2 of 19)
chr16	24994418	24994119	24994719	140.255	000042358	NA	NA	chr16:24993996-24995053	chr16:24993181-24995589	000042358_108	CGGTTCCAACAGGGAAGTGC	+	24994543	24994562	32	20816	Experimental	pool1	ENSG00000140750	ARHGAP17	intron (NM_001006634, intron 1 of 19)
chr16	27286646	27286347	27286947	55.8183	000042407	NA	NA	chr16:27286355-27286987	chr16:27286118-27287523	000042407_85	AGAAGAAGTGCGACGATAAC	+	27286702	27286721	47	-17940	Experimental	pool2	ENSG00000169189	NSMCE1	non-coding (NR_037184, exon 3 of 5)
chr16	28822606	28822307	28822907	49.2017	000042456	chr16:28821173-28824392	chr16:28821883-28822926	chr16:28821892-28823038	chr16:28821855-28824830	000042456_115	TCCGCCACTTGGCGGCCCGT	-	28822583	28822602	48	-455	Experimental	pool2	ENSG00000168488	ATXN2L	promoter-TSS (NM_145714)
chr16	28822606	28822307	28822907	49.2017	000042456	chr16:28821173-28824392	chr16:28821883-28822926	chr16:28821892-28823038	chr16:28821855-28824830	000042456_124	CTGCGTCGCGATGCCTCCGC	-	28822638	28822657	34	-400	Experimental	pool2	ENSG00000168488	ATXN2L	promoter-TSS (NM_145714)
chr16	28822606	28822307	28822907	49.2017	000042456	chr16:28821173-28824392	chr16:28821883-28822926	chr16:28821892-28823038	chr16:28821855-28824830	000042456_143	ACAATGAGCGTGTGAGGCGC	-	28822714	28822733	55	-324	Experimental	pool2	ENSG00000168488	ATXN2L	promoter-TSS (NM_145714)
chr16	28822606	28822307	28822907	49.2017	000042456	chr16:28821173-28824392	chr16:28821883-28822926	chr16:28821892-28823038	chr16:28821855-28824830	000042456_153	TCACGCGCGCCAAGGATTTA	-	28822784	28822803	49	-254	Experimental	pool2	ENSG00000168488	ATXN2L	promoter-TSS (NM_145714)
chr16	28863468	28863169	28863769	50.7397	000042461	chr16:28862569-28864792	chr16:28862717-28864213	chr16:28863126-28864203	chr16:28862151-28864320	000042461_91	CGATGTCGACCATAGAGAAC	-	28863566	28863585	57	-181	Experimental	pool2	ENSG00000178188	SH2B1	promoter-TSS (NM_001308294)
chr16	30699136	30698837	30699437	53.6049	000042560	chr16:30697302-30699741	chr16:30697878-30699978	chr16:30697641-30699429	chr16:30697322-30701557	000042560_314	CTTTCGCGGTCGGGTGATGG	+	30698911	30698930	38	139	Experimental	pool2	ENSG00000261840	LOC730183	promoter-TSS (NM_001256932)
chr16	30699136	30698837	30699437	53.6049	000042560	chr16:30697302-30699741	chr16:30697878-30699978	chr16:30697641-30699429	chr16:30697322-30701557	000042560_324	CCCCGCGACCCTTGTGTGCG	+	30698969	30698988	37	81	Experimental	pool2	ENSG00000261840	LOC730183	promoter-TSS (NM_001256932)
chr16	30699136	30698837	30699437	53.6049	000042560	chr16:30697302-30699741	chr16:30697878-30699978	chr16:30697641-30699429	chr16:30697322-30701557	000042560_376	GTCACGCGAGGTCAGTCCGT	+	30699161	30699180	23	0	Experimental	pool2	ENSG00000080603	SRCAP	promoter-TSS (NM_001256932)
chr16	30699136	30698837	30699437	53.6049	000042560	chr16:30697302-30699741	chr16:30697878-30699978	chr16:30697641-30699429	chr16:30697322-30701557	000042560_409	CACTGCCTGTTTCCGGCGCG	+	30699358	30699377	50	197	Experimental	pool2	ENSG00000080603	SRCAP	promoter-TSS (NM_001256932)
chr16	30957408	30957109	30957709	58.1125	000042579	chr16:30956592-30958728	chr16:30956445-30958007	chr16:30956874-30957927	chr16:30956582-30958449	000042579_175	TCCTCGGGTCCCTCGATACT	+	30957305	30957324	40	-439	Experimental	pool2	ENSG00000099381	SETD1A	promoter-TSS (NM_014712)
chr16	30957408	30957109	30957709	58.1125	000042579	chr16:30956592-30958728	chr16:30956445-30958007	chr16:30956874-30957927	chr16:30956582-30958449	000042579_193	AAGTTGTCGACTCTGCCAGC	+	30957435	30957454	34	-309	Experimental	pool2	ENSG00000099381	SETD1A	promoter-TSS (NM_014712)
chr16	30957408	30957109	30957709	58.1125	000042579	chr16:30956592-30958728	chr16:30956445-30958007	chr16:30956874-30957927	chr16:30956582-30958449	000042579_228	ACGCAGATTCACCGGGCGGG	-	30957629	30957648	56	-115	Experimental	pool2	ENSG00000099381	SETD1A	promoter-TSS (NM_014712)
chr16	48053515	48053216	48053816	159.007	000042722	chr16:48053096-48055288	NA	chr16:48053000-48054073	chr16:48053181-48053667	000042722_46	GCCGGTGTAGTCAGCTCAAG	-	48053549	48053568	33	87870	Experimental	pool1	NA	LINC02134	Intergenic
chr16	48244254	48243955	48244555	65.7608	000042734	chr16:48242690-48247680	NA	NA	chr16:48243826-48245730	000042734_40	ACTTGAGCGTCCTACCTATG	-	48244184	48244203	39	-106	Experimental	pool2	ENSG00000102910	LONP2	promoter-TSS (NM_001300948)
chr16	48244254	48243955	48244555	65.7608	000042734	chr16:48242690-48247680	NA	NA	chr16:48243826-48245730	000042734_55	TACGCGCTACGGTCCGTCCC	-	48244257	48244276	52	-33	Experimental	pool2	ENSG00000102910	LONP2	promoter-TSS (NM_001300948)
chr16	50025071	50024772	50025372	65.9026	000042794	chr16:50023120-50026127	chr16:50024787-50025364	chr16:50024742-50025330	chr16:50024588-50025874	000042794_122	GCGTTGGACGGTCAGCCGGA	-	50025073	50025092	35	-123	Experimental	pool2	ENSG00000205423	CNEP1R1	promoter-TSS (NM_001281789)
chr16	50025071	50024772	50025372	65.9026	000042794	chr16:50023120-50026127	chr16:50024787-50025364	chr16:50024742-50025330	chr16:50024588-50025874	000042794_172	GCCGCCCGACATGAACTCGC	+	50025306	50025325	25	110	Experimental	pool2	ENSG00000205423	CNEP1R1	exon (NM_001281789, exon 1 of 6)
chr16	50025071	50024772	50025372	65.9026	000042794	chr16:50023120-50026127	chr16:50024787-50025364	chr16:50024742-50025330	chr16:50024588-50025874	000042794_84	ATTATTCTGGTCGCTAGCGA	-	50024885	50024904	29	-311	Experimental	pool2	ENSG00000205423	CNEP1R1	promoter-TSS (NM_001281789)
chr16	53054992	53054693	53055293	105.347	000042877	chr16:53053636-53056580	NA	chr16:53054863-53056188	chr16:53052158-53057488	000042877_296	CAGCACGTGTTGTAGCCGTG	+	53055193	53055212	30	212	Experimental	pool1	ENSG00000177200	CHD9	intron (NM_025134, intron 1 of 38)
chr16	53434447	53434148	53434748	51.0984	000042896	chr16:53433503-53435874	NA	NA	chr16:53433909-53435843	000042896_109	CGACGGCATAGCGCACCCCT	-	53434546	53434565	41	85	Experimental	pool2	ENSG00000103479	RBL2	promoter-TSS (NM_005611)
chr16	53434447	53434148	53434748	51.0984	000042896	chr16:53433503-53435874	NA	NA	chr16:53433909-53435843	000042896_141	GAACCGCTGCTGGATCTGAG	-	53434684	53434703	58	223	Experimental	pool2	ENSG00000103479	RBL2	promoter-TSS (NM_001323611)
chr16	53434447	53434148	53434748	51.0984	000042896	chr16:53433503-53435874	NA	NA	chr16:53433909-53435843	000042896_82	GCGGTCAGCGTCGTTTGCGG	+	53434430	53434449	44	-31	Experimental	pool2	ENSG00000103479	RBL2	promoter-TSS (NM_005611)
chr16	53703985	53703686	53704286	68.0748	000042903	chr16:53703320-53704501	NA	NA	chr16:53703471-53704759	000042903_118	CTAAATCCCGTGGCGCTCGC	+	53704004	53704023	50	51	Experimental	pool2	ENSG00000140718	FTO	promoter-TSS (NM_001363898)
chr16	53703985	53703686	53704286	68.0748	000042903	chr16:53703320-53704501	NA	NA	chr16:53703471-53704759	000042903_150	AGCGCGAAGCTAAGGTATGT	+	53704216	53704235	49	70	Experimental	pool2	ENSG00000140718	FTO	promoter-TSS (NM_001308334)
chr16	53703985	53703686	53704286	68.0748	000042903	chr16:53703320-53704501	NA	NA	chr16:53703471-53704759	000042903_85	CGCTGTCGGCGCTATAGCAA	-	53703832	53703851	28	17	Experimental	pool2	ENSG00000103494	RPGRIP1L	promoter-TSS (NM_001363898)
chr16	56607387	56607088	56607688	203.898	000043003	NA	NA	chr16:56606040-56607802	chr16:56605629-56611169	000043003_198	CCGCAGTTTATACATACCAC	+	56607164	56607183	41	-1410	Experimental	pool1	ENSG00000125148	MT2A	Intergenic
chr16	56608463	56608164	56608764	53.2714	000043003	chr16:56607996-56610937	NA	chr16:56608107-56608483	chr16:56605629-56611169	000043003_311	CGTTAGCGCGCGGGTGAAAG	-	56608220	56608239	26	-354	Experimental	pool2	ENSG00000125148	MT2A	promoter-TSS (NM_005953)
chr16	57300031	57299732	57300332	91.9508	000043050	chr16:57298964-57301033	chr16:57299659-57300918	chr16:57299597-57300663	chr16:57298944-57301297	000043050_125	CTCATGCTTCAACGACGCTC	-	57299892	57299911	45	-15230	Experimental	pool2	ENSG00000102934	PLLP	Intergenic
chr16	57300031	57299732	57300332	91.9508	000043050	chr16:57298964-57301033	chr16:57299659-57300918	chr16:57299597-57300663	chr16:57298944-57301297	000043050_140	CGACGACCGCACACCAAGAG	+	57300069	57300088	26	-15407	Experimental	pool2	ENSG00000102934	PLLP	Intergenic
chr16	57300531	57300232	57300832	76.9196	000043050	chr16:57298964-57301033	chr16:57299659-57300918	chr16:57299597-57300663	chr16:57298944-57301297	000043050_171	TGCAATATGCGCATGCGTAG	+	57300603	57300622	29	-15941	Experimental	pool2	ENSG00000102934	PLLP	Intergenic
chr16	57300531	57300232	57300832	76.9196	000043050	chr16:57298964-57301033	chr16:57299659-57300918	chr16:57299597-57300663	chr16:57298944-57301297	000043050_179	GTTGTCCGCCCGGCGTTGGG	+	57300646	57300665	22	-15984	Experimental	pool2	ENSG00000102934	PLLP	Intergenic
chr16	57462672	57462373	57462973	57.1133	000043062	chr16:57462173-57463360	NA	NA	chr16:57462213-57463270	000043062_14	TACGAGTGCAGGGACGTTCG	-	57462412	57462431	34	-257	Experimental	pool2	ENSG00000102978	POLR2C	promoter-TSS (NM_032940)
chr16	57536246	57535947	57536547	50.9028	000043066	chr16:57535722-57537044	chr16:57535811-57536828	chr16:57535998-57536682	chr16:57535643-57537400	000043066_108	CGTCCATCCCGCATTCGCCA	+	57536136	57536155	42	425	Experimental	pool1	ENSG00000135736	CCDC102A	intron (NM_033212, intron 1 of 8)
chr16	57801470	57801171	57801771	63.3464	000043085	chr16:57801148-57802156	NA	chr16:57801168-57802156	chr16:57800495-57803708	000043085_159	GGAGACGGCTACTCTAACAA	+	57801519	57801538	24	962	Experimental	pool2	ENSG00000140859	KIFC3	intron (NM_001318710, intron 1 of 19)
chr16	58129496	58129197	58129797	126.666	000043107	chr16:58128883-58130220	chr16:58129182-58129800	chr16:58129150-58129838	chr16:58128442-58130195	000043107_157	AGCGTTGCCGCGTCCGAGTC	-	58129272	58129291	42	99	Experimental	pool1	ENSG00000070761	CFAP20	promoter-TSS (NM_013242)
chr16	58129496	58129197	58129797	126.666	000043107	chr16:58128883-58130220	chr16:58129182-58129800	chr16:58129150-58129838	chr16:58128442-58130195	000043107_162	AGCAACTACCGTCCGCGCCG	+	58129341	58129360	51	30	Experimental	pool1	ENSG00000070761	CFAP20	promoter-TSS (NR_136632)
chr16	58129496	58129197	58129797	126.666	000043107	chr16:58128883-58130220	chr16:58129182-58129800	chr16:58129150-58129838	chr16:58128442-58130195	000043107_192	CGGGGCCCAATCCCGTTACA	+	58129450	58129469	35	-35	Experimental	pool1	ENSG00000070761	CFAP20	promoter-TSS (NR_136632)
chr16	58392743	58392444	58393044	50.6435	000043118	chr16:58391998-58393171	NA	NA	chr16:58392021-58393693	000043118_151	ACGACTTCTCGGAAACTCCG	+	58392922	58392941	40	461	Experimental	pool2	ENSG00000181938	GINS3	intron (NM_001126130, intron 1 of 1)
chr16	58392743	58392444	58393044	50.6435	000043118	chr16:58391998-58393171	NA	NA	chr16:58392021-58393693	000043118_54	CGCCCGGGGACGCATCAGAC	-	58392447	58392466	NA	-14	Experimental	pool2	ENSG00000181938	GINS3	promoter-TSS (NM_022770)
chr16	58392743	58392444	58393044	50.6435	000043118	chr16:58391998-58393171	NA	NA	chr16:58392021-58393693	000043118_80	CCGAATCACGCGAGTGGAAG	+	58392560	58392579	20	99	Experimental	pool2	ENSG00000181938	GINS3	promoter-TSS (NM_022770)
chr16	59148477	59148178	59148778	194.122	000043151	chr16:59147819-59150233	NA	NA	NA	000043151_35	CCGTTCTGGTAGACGGCGTA	-	59148437	59148456	34	-414131	Experimental	pool1	ENSG00000125166	GOT2	Intergenic
chr16	66382518	66382219	66382819	50.2751	000043329	NA	NA	chr16:66381919-66383764	chr16:66381590-66384294	000043329_145	GCACAATTATCCCACCGGGA	-	66382501	66382520	26	15820	Experimental	pool1	ENSG00000179776	CDH5	intron (NM_001795, intron 2 of 11)
chr16	66830863	66830564	66831164	53.6812	000043355	chr16:66830036-66831406	NA	NA	chr16:66829047-66831482	000043355_142	AGCCGCCTTAGCTACCCGGC	+	66830583	66830602	NA	383	Experimental	pool2	ENSG00000159593	NAE1	intron (NM_001018159, intron 1 of 20)
chr16	66830863	66830564	66831164	53.6812	000043355	chr16:66830036-66831406	NA	NA	chr16:66829047-66831482	000043355_157	CCGAACTGCACACCGCGTGG	+	66830624	66830643	20	342	Experimental	pool2	ENSG00000159593	NAE1	intron (NM_001018159, intron 1 of 20)
chr16	66830863	66830564	66831164	53.6812	000043355	chr16:66830036-66831406	NA	NA	chr16:66829047-66831482	000043355_202	AGCATTCGGGCCGGGCCTAA	-	66830782	66830801	49	184	Experimental	pool2	ENSG00000159593	NAE1	intron (NM_001018159, intron 1 of 20)
chr16	66873468	66873169	66873769	149.745	000043358	chr16:66873066-66873563	NA	chr16:66872978-66873655	chr16:66872865-66876046	000043358_87	GCTCAAGCGGCGCGCATTTG	-	66873338	66873357	40	-7167	Experimental	pool1	ENSG00000172840	PDP2	Intergenic
chr16	66934457	66934158	66934758	50.4376	000043365	chr16:66933704-66935464	NA	NA	chr16:66933563-66936372	000043365_106	CTCGCGTGCGTCGATGCTGT	+	66934230	66934249	34	162	Experimental	pool2	ENSG00000166595	CIAO2B	promoter-TSS (NM_003869)
chr16	66934457	66934158	66934758	50.4376	000043365	chr16:66933704-66935464	NA	NA	chr16:66933563-66936372	000043365_132	GGTTCCGCGATGGTAGGCGG	-	66934354	66934373	38	38	Experimental	pool2	ENSG00000166595	CIAO2B	promoter-TSS (NM_003869)
chr16	66934457	66934158	66934758	50.4376	000043365	chr16:66933704-66935464	NA	NA	chr16:66933563-66936372	000043365_159	CGAGGGACACGCCGCGTTGT	+	66934466	66934485	32	5	Experimental	pool2	ENSG00000172831	CES2	promoter-TSS (NM_003869)
chr16	66934457	66934158	66934758	50.4376	000043365	chr16:66933704-66935464	NA	NA	chr16:66933563-66936372	000043365_215	CGACCAACCGTCCTGGATAC	-	66934725	66934744	51	264	Experimental	pool2	ENSG00000172831	CES2	promoter-TSS (NM_001365405)
chr16	67227104	67226805	67227405	55.6885	000043393	chr16:67226160-67227540	chr16:67227027-67227348	NA	chr16:67226583-67227616	000043393_207	TAGTCTCGCCTCTTTGGGGC	+	67227048	67227067	50	-60	Experimental	pool2	ENSG00000125122	LRRC29	promoter-TSS (NM_014187)
chr16	67227104	67226805	67227405	55.6885	000043393	chr16:67226160-67227540	chr16:67227027-67227348	NA	chr16:67226583-67227616	000043393_214	GAAGTCGTCAGCTTTTGCGA	-	67227100	67227119	28	-20	Experimental	pool2	ENSG00000168701	TMEM208	promoter-TSS (NM_014187)
chr16	67246179	67245880	67246480	111.418	000043395	chr16:67245524-67247684	chr16:67245953-67246559	chr16:67245844-67246517	chr16:67244341-67249249	000043395_337	GTTGCGTAAACTTGCCCCTT	-	67246207	67246226	37	1264	Experimental	pool1	ENSG00000135723	FHOD1	intron (NM_013241, intron 1 of 21)
chr16	67246179	67245880	67246480	111.418	000043395	chr16:67245524-67247684	chr16:67245953-67246559	chr16:67245844-67246517	chr16:67244341-67249249	000043395_374	CGGAAACAGCGCGCCGGAAA	+	67246359	67246378	57	1112	Experimental	pool1	ENSG00000135723	FHOD1	intron (NM_013241, intron 1 of 21)
chr16	67530284	67529985	67530585	99.5985	000043423	chr16:67528869-67530571	NA	NA	chr16:67528841-67530990	000043423_391	TCGCAGCTGCCCAAGCGTAT	-	67530393	67530412	38	1014	Experimental	pool1	ENSG00000039523	RIPOR1	intron (NM_001193523, intron 1 of 21)
chr16	67538033	67537734	67538334	49.4056	000043424	NA	NA	chr16:67537270-67539081	chr16:67536526-67539458	000043424_285	GCGACAAACCCGCACCGGCT	+	67537908	67537927	41	456	Experimental	pool2	ENSG00000039523	RIPOR1	intron (NM_001193524, intron 1 of 21)
chr16	67538033	67537734	67538334	49.4056	000043424	NA	NA	chr16:67537270-67539081	chr16:67536526-67539458	000043424_351	CGGCGCGCGCGAAGAATGTG	-	67538093	67538112	44	641	Experimental	pool2	ENSG00000039523	RIPOR1	intron (NM_001193524, intron 1 of 21)
chr16	67846887	67846588	67847188	81.4956	000043440	chr16:67845405-67848300	chr16:67846383-67847127	NA	chr16:67846006-67848219	000043440_249	TTCTCTCGGCGCGCTCATGC	+	67846830	67846849	34	-93	Experimental	pool2	ENSG00000102898	NUTF2	promoter-TSS (NM_005796)
chr16	67873079	67872780	67873380	96.2733	000043442	chr16:67872653-67873497	NA	NA	chr16:67872491-67873823	000043442_207	GGAACGAACGCGGTGCGGGC	+	67873221	67873240	23	179	Experimental	pool1	ENSG00000038358	EDC4	TTS (NM_005796)
chr16	67873079	67872780	67873380	96.2733	000043442	chr16:67872653-67873497	NA	NA	chr16:67872491-67873823	000043442_217	GATGTCGATGCTCGCGCAGG	-	67873269	67873288	24	227	Experimental	pool1	ENSG00000038358	EDC4	TTS (NM_005796)
chr16	68023244	68022945	68023545	62.4456	000043451	chr16:68022425-68023500	NA	NA	chr16:68022325-68024160	000043451_125	CGCCGAAACCAGCAGCGGTC	+	68022990	68023009	28	-284	Experimental	pool2	ENSG00000167264	DUS2	promoter-TSS (NM_001271762)
chr16	68023244	68022945	68023545	62.4456	000043451	chr16:68022425-68023500	chr16:68023064-68023627	NA	chr16:68022325-68024160	000043451_175	ACGCGCCGCGACCTCGCGTA	+	68023246	68023265	46	-28	Experimental	pool2	ENSG00000167264	DUS2	promoter-TSS (NM_001271762)
chr16	68237714	68237415	68238015	1269.16	000043465	chr16:68236965-68238724	chr16:68237152-68238448	chr16:68237204-68238503	chr16:68236505-68238575	000043465_206	GGACGGAAATGACTCGCGCC	+	68237465	68237484	36	-1348	Experimental	pool1	ENSG00000103067	ESRP2	Intergenic
chr16	68237714	68237415	68238015	1269.16	000043465	chr16:68236965-68238724	chr16:68237152-68238448	chr16:68237204-68238503	chr16:68236505-68238575	000043465_219	TGCTACTCGCTCGAACCCGC	-	68237530	68237549	41	-1413	Experimental	pool1	ENSG00000103067	ESRP2	Intergenic
chr16	68237714	68237415	68238015	1269.16	000043465	chr16:68236965-68238724	chr16:68237152-68238448	chr16:68237204-68238503	chr16:68236505-68238575	000043465_245	TCGCTTACCGCTTCCGGGGG	-	68237639	68237658	33	-1522	Experimental	pool1	ENSG00000103067	ESRP2	Intergenic
chr16	68237714	68237415	68238015	1269.16	000043465	chr16:68236965-68238724	chr16:68237152-68238448	chr16:68237204-68238503	chr16:68236505-68238575	000043465_284	CCCGGTAGGGCGCCTGCGCT	+	68237779	68237798	57	-1662	Experimental	pool1	ENSG00000103067	ESRP2	Intergenic
chr16	68301249	68300950	68301550	54.5675	000043471	chr16:68298584-68301818	chr16:68300367-68301529	NA	NA	000043471_367	GTTAAGCTAGGAAACCTAAC	+	68301175	68301194	49	9761	Experimental	pool2	ENSG00000103061	SLC7A6OS	3' UTR (NM_001076785, exon 12 of 12)
chr16	68658827	68658528	68659128	49.2298	000043496	chr16:68657821-68659409	NA	chr16:68658554-68659421	chr16:68658342-68661513	000043496_117	AGCAGGTTTCGAAGTACGGT	-	68658713	68658732	51	13413	Experimental	pool2	ENSG00000062038	CDH3	intron (NM_001793, intron 2 of 15)
chr16	69132165	69131866	69132466	51.2012	000043528	chr16:69131666-69133950	NA	NA	chr16:69130821-69133997	000043528_179	TCCCGCAAGCATAGCGGGCT	+	69132026	69132045	56	123	Experimental	pool2	NA	DERPC	promoter-TSS (NM_032830)
chr16	69132165	69131866	69132466	51.2012	000043528	chr16:69131666-69133950	NA	NA	chr16:69130821-69133997	000043528_191	TCTCGAGGTACGTGCGGGAA	-	69132076	69132095	26	73	Experimental	pool2	NA	DERPC	promoter-TSS (NM_032830)
chr16	69330528	69330229	69330829	75.4954	000043546	chr16:69328073-69331256	NA	NA	chr16:69328798-69331199	000043546_372	ACGCCTCAGGTGGCGCCAAT	+	69330409	69330428	43	169	Experimental	pool2	ENSG00000258429	PDF	exon (NM_022341, exon 1 of 2)
chr16	69339658	69339359	69339959	85.8459	000043547	chr16:69338187-69340701	NA	chr16:69339189-69339824	chr16:69338436-69341231	000043547_118	TACCGATGGGATAGTCGCCG	+	69339523	69339542	49	21	Experimental	pool2	ENSG00000132603	NIP7	promoter-TSS (NM_001199434)
chr16	69339658	69339359	69339959	85.8459	000043547	chr16:69338187-69340701	NA	chr16:69339189-69339824	chr16:69338436-69341231	000043547_128	GCGCCCCTTGTGGTCCGGAA	-	69339578	69339597	31	35	Experimental	pool2	ENSG00000213380	COG8	promoter-TSS (NM_001199434)
chr16	69339658	69339359	69339959	85.8459	000043547	chr16:69338187-69340701	NA	chr16:69339189-69339824	chr16:69338436-69341231	000043547_147	CTCGCTAGCGCCCAATAGTC	-	69339689	69339708	23	-73	Experimental	pool2	ENSG00000132603	NIP7	promoter-TSS (NM_032382)
chr16	69339658	69339359	69339959	85.8459	000043547	chr16:69338187-69340701	NA	chr16:69339189-69339824	chr16:69338436-69341231	000043547_168	GGATCCGGTGTTCCAACCCA	+	69339801	69339820	28	39	Experimental	pool2	ENSG00000132603	NIP7	promoter-TSS (NM_032382)
chr16	69339658	69339359	69339959	85.8459	000043547	chr16:69338187-69340701	NA	NA	chr16:69338436-69341231	000043547_175	GCGAAATAGTAGGAGCGCGC	+	69339878	69339897	56	116	Experimental	pool2	ENSG00000132603	NIP7	promoter-TSS (NM_032382)
chr16	69339658	69339359	69339959	85.8459	000043547	chr16:69338187-69340701	NA	NA	chr16:69338436-69341231	000043547_190	GTGCCGGAGACCGGTTCGTT	+	69339952	69339971	53	190	Experimental	pool2	ENSG00000132603	NIP7	promoter-TSS (NM_032382)
chr16	69386041	69385742	69386342	75.348	000043551	chr16:69385842-69386491	chr16:69385891-69386306	NA	chr16:69385018-69386930	000043551_246	GGGAACTACGGCGTCTGAGA	-	69386040	69386059	37	-43	Experimental	pool2	ENSG00000132604	TERF2	promoter-TSS (NM_005652)
chr16	69565880	69565581	69566181	104.329	000043566	chr16:69564816-69568642	chr16:69565687-69566132	chr16:69565361-69566315	chr16:69563202-69567714	000043566_318	GCGACCGTCAGTTTTCGCTG	+	69565996	69566015	27	40	Experimental	pool1	ENSG00000102908	NFAT5	promoter-TSS (NM_006599)
chr16	69726866	69726567	69727167	64.2445	000043573	chr16:69723303-69729103	NA	chr16:69726182-69727295	chr16:69724319-69728285	000043573_283	TATCCTGTCCGGCCCGTTTG	+	69726588	69726607	NA	-38	Experimental	pool2	ENSG00000181019	NQO1	promoter-TSS (NM_001025433)
chr16	69726866	69726567	69727167	64.2445	000043573	chr16:69723303-69729103	NA	chr16:69726182-69727295	chr16:69724319-69728285	000043573_364	GAGCCGGATGCGGATTACTG	+	69726965	69726984	52	-415	Experimental	pool2	ENSG00000181019	NQO1	promoter-TSS (NM_001025433)
chr16	69918026	69917727	69918327	1049.47	000043587	chr16:69917103-69918836	chr16:69917803-69918462	chr16:69917466-69918656	chr16:69915733-69919189	000043587_180	ATAGTTGCGCACGTACTCCG	-	69917792	69917811	55	-7237	Experimental	pool1	ENSG00000198373	WWP2	exon (NM_007014, exon 11 of 25)
chr16	70251996	70251697	70252297	59.5132	000043601	NA	NA	NA	chr16:70250808-70252993	000043601_159	TCGGGCCCGCGACAGGCCGA	-	70251683	70251702	NA	247	Experimental	pool2	ENSG00000223496	EXOSC6	TTS (NM_001605)
chr16	70251996	70251697	70252297	59.5132	000043601	chr16:70251709-70252241	NA	NA	chr16:70250808-70252993	000043601_184	TACACGGGCCGTAGCCGCGT	+	70251782	70251801	36	148	Experimental	pool2	ENSG00000223496	EXOSC6	TTS (NM_001605)
chr16	70251996	70251697	70252297	59.5132	000043601	chr16:70251709-70252241	NA	NA	chr16:70250808-70252993	000043601_197	TCGTCGGCCGCGTACAGCTG	+	70251830	70251849	27	100	Experimental	pool2	ENSG00000223496	EXOSC6	promoter-TSS (NM_058219)
chr16	70346896	70346597	70347197	49.7035	000043605	chr16:70345486-70348103	chr16:70346524-70347177	chr16:70346160-70347376	chr16:70345895-70348183	000043605_58	AGCGCGAGGTTTGCGCACGA	+	70346770	70346789	43	-33	Experimental	pool2	ENSG00000261777	LOC100506083	promoter-TSS (NR_135296)
chr16	70346896	70346597	70347197	49.7035	000043605	chr16:70345486-70348103	chr16:70346524-70347177	chr16:70346160-70347376	chr16:70345895-70348183	000043605_66	TCATCATTCTGCGCGGCGCC	-	70346819	70346838	25	0	Experimental	pool2	ENSG00000168872	DDX19A	promoter-TSS (NR_135296)
chr16	70346896	70346597	70347197	49.7035	000043605	chr16:70345486-70348103	chr16:70346524-70347177	chr16:70346160-70347376	chr16:70345895-70348183	000043605_76	CACCTCACGCGGACCGGAAG	-	70346884	70346903	44	-9	Experimental	pool2	ENSG00000168872	DDX19A	promoter-TSS (NR_135296)
chr16	70346896	70346597	70347197	49.7035	000043605	chr16:70345486-70348103	chr16:70346524-70347177	chr16:70346160-70347376	chr16:70345895-70348183	000043605_85	TTAGGGCCCGCGTTGCGACG	+	70346926	70346945	24	33	Experimental	pool2	ENSG00000168872	DDX19A	promoter-TSS (NR_039997)
chr16	70439330	70439031	70439631	84.3375	000043613	chr16:70439059-70439921	chr16:70439208-70439900	chr16:70439220-70439613	chr16:70437824-70440233	000043613_320	CGCGCCGGCATGCTGGGATA	+	70439269	70439288	25	-179	Experimental	pool2	ENSG00000157350	ST3GAL2	promoter-TSS (NM_006927)
chr16	70439330	70439031	70439631	84.3375	000043613	chr16:70439059-70439921	chr16:70439208-70439900	chr16:70439220-70439613	chr16:70437824-70440233	000043613_336	GGGATGCGCGCGCTGTCTTC	-	70439348	70439367	55	-258	Experimental	pool2	ENSG00000157350	ST3GAL2	promoter-TSS (NM_006927)
chr16	70523841	70523542	70524142	83.519	000043620	chr16:70522341-70525863	NA	NA	chr16:70522478-70528325	000043620_133	CGGGACCGGAAGTGCCGAAT	-	70523542	70523561	NA	2	Experimental	pool2	ENSG00000103051	COG4	promoter-TSS (NM_001195139)
chr16	70694240	70693941	70694541	204.444	000043630	chr16:70691218-70694902	chr16:70694015-70694527	chr16:70693727-70694699	chr16:70693367-70695709	000043630_678	CCAGCGTGACACTTCCCCGA	-	70694361	70694380	21	-8318	Experimental	pool1	ENSG00000132613	MTSS2	intron (NM_001351157, intron 16 of 17)
chr16	70725441	70725142	70725742	67.9125	000043634	chr16:70724241-70726647	NA	NA	NA	000043634_169	TGCCGAATCTCGAGTCCATT	-	70725233	70725252	55	-29852	Experimental	pool2	ENSG00000214353	VAC14-AS1	intron (NM_001351157, intron 13 of 17)
chr16	70746854	70746555	70747155	74.7924	000043637	NA	NA	NA	chr16:70745955-70747517	000043637_167	GTATACCTATGGCAGCTCTC	-	70746951	70746970	32	-8134	Experimental	pool2	ENSG00000214353	VAC14-AS1	intron (NM_001351157, intron 11 of 17)
chr16	70801116	70800817	70801417	50.4804	000043645	chr16:70800203-70801392	NA	NA	chr16:70800409-70801824	000043645_143	TGAGTCCCGCTAGTGCCGGG	-	70801112	70801131	49	36	Experimental	pool2	ENSG00000103043	VAC14	promoter-TSS (NM_018052)
chr16	70801116	70800817	70801417	50.4804	000043645	chr16:70800203-70801392	NA	NA	chr16:70800409-70801824	000043645_149	ACTTCCGCCTTCCGTCGCGA	+	70801174	70801193	44	-26	Experimental	pool2	ENSG00000103043	VAC14	promoter-TSS (NM_018052)
chr16	70801116	70800817	70801417	50.4804	000043645	chr16:70800203-70801392	NA	NA	chr16:70800409-70801824	000043645_187	AGACGTTCGTAAGACCGAAT	+	70801379	70801398	45	-231	Experimental	pool2	ENSG00000103043	VAC14	promoter-TSS (NM_018052)
chr16	70801116	70800817	70801417	50.4804	000043645	chr16:70800203-70801392	NA	NA	chr16:70800409-70801824	000043645_78	CGCACGATGTTAGGCGTGAG	+	70800854	70800873	NA	294	Experimental	pool2	ENSG00000103043	VAC14	exon (NM_018052, exon 1 of 19)
chr16	71289404	71289105	71289705	56.3413	000043651	chr16:71288824-71289915	NA	NA	chr16:71287582-71289979	000043651_240	CGCCGCTTCCGTTGCCATAG	-	71289559	71289578	25	153	Experimental	pool2	ENSG00000180917	CMTR2	promoter-TSS (NM_001099642)
chr16	71289404	71289105	71289705	56.3413	000043651	chr16:71288824-71289915	NA	NA	chr16:71287582-71289979	000043651_249	CGTCCCGAAGAGGGGTGAAA	+	71289605	71289624	28	107	Experimental	pool2	ENSG00000180917	CMTR2	promoter-TSS (NM_001099642)
chr16	71462219	71461920	71462520	98.7657	000043660	chr16:71461820-71462922	NA	chr16:71460073-71462666	chr16:71458920-71463033	000043660_256	GTCGACGGGGGAAGATGTGT	-	71461916	71461935	1139	321	Experimental	pool1	ENSG00000167377	ZNF23	5' UTR (NM_145911, exon 1 of 6)
chr16	71462219	71461920	71462520	98.7657	000043660	chr16:71461820-71462922	chr16:71462029-71462528	chr16:71460073-71462666	chr16:71458920-71463033	000043660_319	CGGGGAGCAGTCCGCTACGG	-	71462212	71462231	42	25	Experimental	pool1	ENSG00000167377	ZNF23	promoter-TSS (NM_001304494)
chr16	71808973	71808674	71809274	88.0339	000043675	chr16:71808363-71810058	NA	chr16:71808708-71809153	chr16:71807745-71809494	000043675_214	GACGCAAACGTAGCAAGGAT	+	71809074	71809093	53	-250	Experimental	pool2	ENSG00000166747	AP1G1	promoter-TSS (NM_001030007)
chr16	71808973	71808674	71809274	88.0339	000043675	chr16:71808363-71810058	NA	NA	chr16:71807745-71809494	000043675_228	GGACGGACATTGGTTCCGCT	+	71809181	71809200	25	-357	Experimental	pool2	ENSG00000166747	AP1G1	promoter-TSS (NM_001030007)
chr16	71895366	71895067	71895667	112.564	000043679	chr16:71893735-71896956	chr16:71895076-71895882	chr16:71895230-71895665	chr16:71893934-71896849	000043679_121	CGCGCCCAGAGCGAAATTAA	+	71895265	71895284	53	-218	Experimental	pool1	ENSG00000182149	IST1	promoter-TSS (NM_001270977)
chr16	71895366	71895067	71895667	112.564	000043679	chr16:71893735-71896956	chr16:71895076-71895882	chr16:71895230-71895665	chr16:71893934-71896849	000043679_137	GGGACTACTTCCCGCGGCGG	-	71895346	71895365	57	-137	Experimental	pool1	ENSG00000182149	IST1	promoter-TSS (NM_001270977)
chr16	71895366	71895067	71895667	112.564	000043679	chr16:71893735-71896956	chr16:71895076-71895882	chr16:71895230-71895665	chr16:71893934-71896849	000043679_173	GCGTGGCTATATCGGCCCCG	+	71895464	71895483	38	-19	Experimental	pool1	ENSG00000182149	IST1	promoter-TSS (NM_001270977)
chr16	72877619	72877320	72877920	383.365	000043712	chr16:72877224-72878825	chr16:72877121-72878884	chr16:72877296-72877861	chr16:72876080-72878606	000043712_206	ACCCGTGGCCCCCAGTTAAG	-	72877859	72877878	36	170259	Experimental	pool1	ENSG00000140836	ZFHX3	intron (NM_001164766, intron 3 of 8)
chr16	72989822	72989523	72990123	184.636	000043716	NA	NA	chr16:72989390-72990580	chr16:72988773-72992486	000043716_46	TGCGGACGCAGAGTTATATG	+	72989822	72989841	49	58296	Experimental	pool1	ENSG00000140836	ZFHX3	intron (NM_006885, intron 1 of 9)
chr16	73053600	73053301	73053901	360.985	000043722	NA	NA	chr16:73053036-73053899	chr16:73052762-73056149	000043722_119	TCGTCCTAGGGTTTGCCCGC	-	73053668	73053687	46	5343	Experimental	pool1	ENSG00000140836	ZFHX3	intron (NM_001164766, intron 1 of 8)
chr16	73744233	73743934	73744534	132.287	000043743	chr16:73742317-73745653	NA	NA	NA	000043743_129	TCGGTTTGCGGAATTAAAAG	-	73744011	73744030	21	357216	Experimental	pool1	ENSG00000258779	LINC01568	Intergenic
chr16	74368291	74367992	74368592	57.9044	000043757	chr16:74367844-74368434	NA	chr16:74367751-74368454	chr16:74367145-74368630	000043757_33	CGAGGGCGTCACGGCGCGCT	-	74368290	74368309	21	-45	Experimental	pool2	ENSG00000214331	LOC283922	promoter-TSS (NR_026950)
chr16	74449289	74448990	74449590	83.4417	000043758	NA	NA	chr16:74448937-74449757	chr16:74448787-74449894	000043758_27	ACTTAGAGTGTGTTCTAAGG	+	74449217	74449236	33	-27757	Experimental	pool2	ENSG00000140839	CLEC18B	non-coding (NR_027265, exon 21 of 21)
chr16	74744109	74743810	74744410	483.118	000043777	NA	NA	chr16:74742895-74744432	chr16:74741973-74744941	000043777_210	CGTCACGCGGTGTCAGTAGC	+	74743887	74743906	49	30923	Experimental	pool1	ENSG00000103089	FA2H	intron (NM_024306, intron 1 of 6)
chr16	75464805	75464506	75465106	69.3914	000043823	chr16:75463644-75465198	NA	NA	chr16:75462914-75465184	000043823_174	CGCCGGCCGCTACCGCACTT	-	75464643	75464662	33	36	Experimental	pool2	ENSG00000166822	TMEM170A	promoter-TSS (NM_145254)
chr16	75464805	75464506	75465106	69.3914	000043823	chr16:75463644-75465198	NA	NA	chr16:75462914-75465184	000043823_194	TCACAAGGCGCCGCAGCGCT	+	75464756	75464775	22	-29	Experimental	pool2	ENSG00000166822	TMEM170A	promoter-TSS (NM_145254)
chr16	80932978	80932679	80933279	64.806	000043969	NA	NA	chr16:80932482-80933805	chr16:80931823-80933531	000043969_204	CGGCGCGTCATGACGGATCC	+	80932863	80932882	54	-40277	Experimental	pool2	ENSG00000260896	ARLNC1	Intergenic
chr16	80932978	80932679	80933279	64.806	000043969	NA	NA	chr16:80932482-80933805	chr16:80931823-80933531	000043969_212	CGTGACCGGGCTATGGCCAT	+	80932910	80932929	26	-40324	Experimental	pool2	ENSG00000260896	ARLNC1	Intergenic
chr16	81586564	81586265	81586865	49.3052	000044008	NA	NA	NA	chr16:81585596-81587337	000044008_128	GGAGTTACACCGGATCACTG	-	81586532	81586551	47	-24806	Experimental	pool2	ENSG00000275109	MIR6504	intron (NM_030629, intron 1 of 20)
chr16	84851436	84851137	84851737	119.258	000044142	NA	NA	chr16:84850853-84851996	chr16:84850701-84852142	000044142_125	ACCCGCTGCGCTCATCCATG	-	84851639	84851658	21	31664	Experimental	pool1	ENSG00000103196	CRISPLD2	intron (NM_031476, intron 5 of 14)
chr16	85004704	85004405	85005005	69.8491	000044150	NA	NA	chr16:85004355-85006212	chr16:84998742-85006143	000044150_626	GGTCCCGCGCACATGTTTTC	-	85004945	85004964	20	6580	Experimental	pool2	ENSG00000153786	ZDHHC7	intron (NM_001145548, intron 1 of 8)
chr16	85612316	85612017	85612617	76.4808	000044181	chr16:85610227-85613373	chr16:85611702-85612478	chr16:85611933-85613549	chr16:85610371-85613610	000044181_456	GTAGGGACGCGCTAGATCAG	+	85612051	85612070	NA	652	Experimental	pool2	ENSG00000131149	GSE1	intron (NM_001134473, intron 1 of 14)
chr16	85612316	85612017	85612617	76.4808	000044181	chr16:85610227-85613373	chr16:85611702-85612478	chr16:85611933-85613549	chr16:85610371-85613610	000044181_561	CAATGGGTCGTGCCAGTTTC	+	85612434	85612453	58	-878	Experimental	pool2	ENSG00000131149	GSE1	promoter-TSS (NM_014615)
chr16	86050874	86050575	86051175	51.5298	000044200	chr16:86050016-86051378	NA	NA	NA	000044200_118	ACGTGGCGCAAATCCCCCTA	-	86050981	86051000	49	132644	Experimental	pool2	ENSG00000274134	MIR6774	Intergenic
chr16	86050874	86050575	86051175	51.5298	000044200	chr16:86050016-86051378	NA	NA	NA	000044200_141	AGGTTGGCCCCTTCGAAATC	-	86051100	86051119	22	132763	Experimental	pool2	ENSG00000274134	MIR6774	Intergenic
chr16	86050874	86050575	86051175	51.5298	000044200	chr16:86050016-86051378	NA	NA	NA	000044200_83	GCAACACGCCCAGGGGGTAC	+	86050676	86050695	55	132339	Experimental	pool2	ENSG00000274134	MIR6774	Intergenic
chr16	86196270	86195971	86196571	186.444	000044202	chr16:86195662-86196861	NA	NA	NA	000044202_52	CGTGGCCTAGGCCGTTTGAC	+	86196194	86196213	33	23	Experimental	pool1	ENSG00000269186	LINC01082	promoter-TSS (NR_103859)
chr16	86196270	86195971	86196571	186.444	000044202	chr16:86195662-86196861	NA	NA	NA	000044202_66	CGGAGATAGGACCAACCGTC	+	86196250	86196269	35	79	Experimental	pool1	ENSG00000269186	LINC01082	promoter-TSS (NR_103859)
chr16	86772821	86772522	86773122	124.165	000044233	chr16:86771969-86773398	chr16:86772419-86773103	chr16:86771961-86773150	NA	000044233_151	GTGCCTTAGAGCTGCGTTTT	+	86773081	86773100	21	51000	Experimental	pool1	ENSG00000261175	LINC02188	Intergenic
chr16	87457874	87457575	87458175	52.729	000044264	chr16:87457039-87458628	chr16:87457171-87458641	chr16:87457297-87458315	chr16:87457158-87458444	000044264_78	GCCGACCCGCCAGCCTACGC	+	87457974	87457993	30	33870	Experimental	pool1	ENSG00000140948	ZCCHC14	intron (NM_015144, intron 2 of 12)
chr16	87779232	87778933	87779533	74.0881	000044279	chr16:87778825-87779568	chr16:87778895-87779501	chr16:87778963-87780081	chr16:87777619-87779787	000044279_244	CTTCGCATACTGCGGTTGCG	-	87779290	87779309	45	-152	Experimental	pool2	NA	LOC102724467	promoter-TSS (NR_120309)
chr16	87950985	87950686	87951286	59.1784	000044291	chr16:87950284-87952986	chr16:87950653-87951470	chr16:87950656-87951506	chr16:87950600-87951558	000044291_118	GCGACGGTACCGGCTTCCCA	-	87951249	87951268	54	-175	Experimental	pool2	ENSG00000172530	BANP	promoter-TSS (NM_079837)
chr16	87950985	87950686	87951286	59.1784	000044291	chr16:87950284-87952986	chr16:87950653-87951470	chr16:87950656-87951506	chr16:87950600-87951558	000044291_75	GTAGTCTCTCCGGACTCCGG	-	87951014	87951033	34	-410	Experimental	pool2	ENSG00000172530	BANP	promoter-TSS (NM_079837)
chr16	88332270	88331971	88332571	92.1716	000044304	NA	NA	chr16:88331495-88333248	chr16:88331327-88333225	000044304_67	CGACCCGCTTAATACCTAAT	-	88332254	88332273	45	-95207	Experimental	pool1	ENSG00000225614	ZNF469	Intergenic
chr16	88332270	88331971	88332571	92.1716	000044304	NA	NA	chr16:88331495-88333248	chr16:88331327-88333225	000044304_90	CACGCGGTGACGGCACATCA	-	88332384	88332403	45	-95077	Experimental	pool1	ENSG00000225614	ZNF469	Intergenic
chr16	88773011	88772712	88773312	62.5285	000044323	chr16:88772495-88773529	NA	NA	chr16:88772535-88773621	000044323_84	GCGTGACGCCGGGAGTTACT	-	88773203	88773222	47	12007	Experimental	pool2	ENSG00000103335	PIEZO1	intron (NM_001142864, intron 1 of 50)
chr16	88812086	88811787	88812387	50.4668	000044328	chr16:88807813-88813270	chr16:88811248-88812693	chr16:88811476-88813084	chr16:88809757-88812707	000044328_776	CGACCTGCGGGCCTACGGAT	-	88811770	88811789	NA	148	Experimental	pool2	ENSG00000198931	APRT	intron (NM_001030018, intron 1 of 4)
chr16	88812086	88811787	88812387	50.4668	000044328	chr16:88807813-88813270	chr16:88811248-88812693	chr16:88811476-88813084	chr16:88809757-88812707	000044328_843	ACGGTACAGGCTTCCGGCGA	-	88812017	88812036	46	-99	Experimental	pool2	ENSG00000198931	APRT	promoter-TSS (NM_000485)
chr16	89581456	89581157	89581757	62.5285	000044363	NA	NA	chr16:89581171-89582676	chr16:89581018-89582453	000044363_32	CGCGCTGTGATTCATGGACG	-	89581443	89581462	47	5695	Experimental	pool2	ENSG00000178773	CPNE7	intron (NM_014427, intron 3 of 16)
chr17	694392	694093	694693	100.661	000044411	NA	NA	chr17:693854-695055	chr17:691051-695409	000044411_175	ATCCCGTATTAATAGGTTAC	-	694293	694312	40	20536	Experimental	pool1	ENSG00000141252	VPS53	intron (NM_001366254, intron 4 of 19).2
chr17	692273	691974	692574	96.1994	000044411	NA	NA	chr17:691293-692690	chr17:691051-695409	000044411_63	TACTGACGACCGGTCAACGT	+	692128	692147	40	22701	Experimental	pool1	ENSG00000141252	VPS53	intron (NM_001366254, intron 4 of 19).2
chr17	933640	933341	933941	514.513	000044426	NA	NA	chr17:933260-934156	chr17:932706-934882	000044426_125	CCTCGTGAATAATACGGATA	-	933724	933743	36	24102	Experimental	pool1	ENSG00000262003	LOC101927727	intron (NM_022463, intron 1 of 7)
chr17	1488206	1487907	1488507	72.291	000044464	chr17:1487286-1488894	chr17:1487809-1489399	chr17:1487891-1488649	chr17:1484752-1489088	000044464_751	TTCCAACCGCGTGACGTGGA	-	1488164	1488183	23	-2414	Experimental	pool1	ENSG00000197879	MYO1C	intron (NM_001080779, intron 1 of 31)
chr17	2030150	2029851	2030451	50.4244	000044498	chr17:2029721-2031137	chr17:2029929-2030352	chr17:2030063-2030357	chr17:2029675-2030946	000044498_152	CCGCCGCCGTTAAAGGGGGT	-	2030303	2030322	28	201	Experimental	pool2	ENSG00000108963	DPH1	intron (NM_001383, intron 1 of 12)
chr17	2393097	2392798	2393398	55.8656	000044530	chr17:2392302-2394480	chr17:2392539-2393710	NA	chr17:2392352-2394336	000044530_202	GCGGAGACGCGGAGCCGTAG	-	2393184	2393203	26	7866	Experimental	pool2	ENSG00000070444	MNT	intron (NM_020310, intron 4 of 5)
chr17	2399848	2399549	2400149	155.042	000044532	chr17:2399359-2402082	chr17:2399190-2402384	chr17:2399590-2400782	chr17:2398797-2402623	000044532_229	CCGAGCCCGTTGGTTACACC	-	2399767	2399786	22	1283	Experimental	pool1	ENSG00000070444	MNT	intron (NM_020310, intron 1 of 5)
chr17	2399848	2399549	2400149	155.042	000044532	chr17:2399359-2402082	chr17:2399190-2402384	chr17:2399590-2400782	chr17:2398797-2402623	000044532_295	GCAGATCTACGCGCCGCTTG	-	2400060	2400079	30	990	Experimental	pool1	ENSG00000070444	MNT	intron (NM_020310, intron 1 of 5)
chr17	2401568	2401269	2401869	57.2463	000044532	chr17:2399359-2402082	chr17:2399190-2402384	NA	chr17:2398797-2402623	000044532_624	GCGGGATTTAGGTCGCGAGT	-	2401511	2401530	54	-461	Experimental	pool2	ENSG00000070444	MNT	promoter-TSS (NM_020310)
chr17	2401568	2401269	2401869	57.2463	000044532	chr17:2399359-2402082	chr17:2399190-2402384	NA	chr17:2398797-2402623	000044532_661	ATAGGATGCGAACGCACTGC	-	2401665	2401684	46	-615	Experimental	pool2	ENSG00000070444	MNT	promoter-TSS (NM_020310)
chr17	2401568	2401269	2401869	57.2463	000044532	chr17:2399359-2402082	chr17:2399190-2402384	NA	chr17:2398797-2402623	000044532_684	TAAACCGAAGGCTGGCGGCG	-	2401762	2401781	29	-712	Experimental	pool2	ENSG00000070444	MNT	promoter-TSS (NM_020310)
chr17	2401568	2401269	2401869	57.2463	000044532	chr17:2399359-2402082	chr17:2399190-2402384	NA	chr17:2398797-2402623	000044532_710	CGACTGCGGGATTCCCCTTA	-	2401854	2401873	29	-804	Experimental	pool2	ENSG00000070444	MNT	promoter-TSS (NM_020310)
chr17	2998685	2998386	2998986	96.0642	000044561	NA	NA	chr17:2998089-2999229	chr17:2998169-2999313	000044561_80	CGATAGAAGGGTGCTAACGA	+	2998910	2998929	52	-33025	Experimental	pool1	ENSG00000262884	LOC101927911	intron (NM_001330058, intron 14 of 24)
chr17	3004292	3003993	3004593	58.6005	000044562	chr17:3004042-3004725	NA	NA	chr17:3003645-3004824	000044562_104	CGTTCGGCTGACGTGATTTC	-	3004205	3004224	58	-38320	Experimental	pool2	ENSG00000262884	LOC101927911	intron (NM_001330058, intron 14 of 24)
chr17	3846292	3845993	3846593	80.0716	000044578	chr17:3845600-3846770	chr17:3845997-3846677	chr17:3845888-3846505	chr17:3845294-3846684	000044578_242	ACCTAGAGCGTCGCCGGCTT	+	3846316	3846335	53	-80	Experimental	pool2	ENSG00000074356	NCBP3	promoter-TSS (NM_001114118)
chr17	4143070	4142771	4143371	55.0826	000044589	chr17:4142148-4144167	NA	chr17:4142689-4143934	chr17:4142552-4144204	000044589_122	GTGACTCGGAGCGTTCCCCA	+	4142875	4142894	46	145	Experimental	pool2	ENSG00000074755	ZZEF1	promoter-TSS (NM_001254755)
chr17	4143070	4142771	4143371	55.0826	000044589	chr17:4142148-4144167	NA	chr17:4142689-4143934	chr17:4142552-4144204	000044589_139	TGTCGGAGGTTGACAGGTCG	-	4142951	4142970	52	69	Experimental	pool2	ENSG00000074755	ZZEF1	promoter-TSS (NM_015113)
chr17	4143070	4142771	4143371	55.0826	000044589	chr17:4142148-4144167	NA	chr17:4142689-4143934	chr17:4142552-4144204	000044589_165	GAGGCCGCCTATCTACGTGA	-	4143067	4143086	22	-47	Experimental	pool2	ENSG00000074755	ZZEF1	promoter-TSS (NM_015113)
chr17	5439189	5438890	5439490	59.2576	000044652	chr17:5438500-5439766	chr17:5438524-5439536	chr17:5438237-5439497	chr17:5437280-5439888	000044652_238	AGCTCCGGAATCCGGATTCG	-	5439262	5439281	31	-117	Experimental	pool2	ENSG00000108561	C1QBP	promoter-TSS (NM_001212)
chr17	7351803	7351504	7352104	277.241	000044726	chr17:7349950-7352470	chr17:7351080-7352393	chr17:7351416-7352327	chr17:7349529-7352809	000044726_320	CCTTCGGGCCCGTAGGGTGT	+	7351504	7351523	920	-375	Experimental	pool1	ENSG00000213859	KCTD11	promoter-TSS (NM_001002914)
chr17	7351803	7351504	7352104	277.241	000044726	chr17:7349950-7352470	chr17:7351080-7352393	chr17:7351416-7352327	chr17:7349529-7352809	000044726_467	CTCGGACGCGAGAGACTGGG	-	7352027	7352046	35	-125	Experimental	pool1	ENSG00000213859	KCTD11	promoter-TSS (NM_001363642)
chr17	7437105	7436806	7437406	68.3585	000044731	chr17:7435009-7437572	NA	NA	chr17:7434760-7437662	000044731_384	CCAGCGGACCGGCCCACGAG	-	7436981	7437000	50	-1307	Experimental	pool2	ENSG00000161958	FGF11	exon (NM_001320444, exon 2 of 2)
chr17	7437105	7436806	7437406	68.3585	000044731	chr17:7435009-7437572	NA	NA	chr17:7434760-7437662	000044731_442	CCGCATTTTCTGGCCGCGCC	-	7437251	7437270	27	-1037	Experimental	pool2	ENSG00000161958	FGF11	exon (NM_001320444, exon 2 of 2)
chr17	7437105	7436806	7437406	68.3585	000044731	chr17:7435009-7437572	NA	NA	chr17:7434760-7437662	000044731_457	GAACGGCCGACAGCTCCGTA	+	7437344	7437363	27	-944	Experimental	pool2	ENSG00000161958	FGF11	promoter-TSS (NR_130156)
chr17	7484504	7484205	7484805	79.7888	000044736	chr17:7483186-7486889	chr17:7483378-7485107	chr17:7484052-7485023	chr17:7483190-7486138	000044736_151	TCGCCCAACCAGCGAGCGGG	+	7484212	7484231	NA	27	Experimental	pool2	ENSG00000174282	ZBTB4	promoter-TSS (NM_020899)
chr17	7573759	7573460	7574060	85.693	000044740	chr17:7572004-7574925	chr17:7572508-7574097	chr17:7573221-7573907	chr17:7572100-7575931	000044740_350	CGCTACTTCGCGACGGGGGC	+	7573562	7573581	20	747	Experimental	pool2	ENSG00000161960	EIF4A1	intron (NM_001204510, intron 1 of 10)
chr17	7573759	7573460	7574060	85.693	000044740	chr17:7572004-7574925	chr17:7572508-7574097	chr17:7573221-7573907	chr17:7572100-7575931	000044740_384	GCTTGGGCTCATTGTGCGCG	+	7573724	7573743	32	909	Experimental	pool2	ENSG00000161960	EIF4A1	promoter-TSS (NR_002918)
chr17	7573759	7573460	7574060	85.693	000044740	chr17:7572004-7574925	chr17:7572508-7574097	NA	chr17:7572100-7575931	000044740_438	GCACGCGCTTGGGCTTTAAG	+	7573917	7573936	49	-786	Experimental	pool2	ENSG00000209582	SNORA48	promoter-TSS (NR_002918)
chr17	7836953	7836654	7837254	112.258	000044759	chr17:7833837-7837462	chr17:7836776-7837193	NA	chr17:7833848-7837903	000044759_743	TGACCCCTACGGGGCGGAGT	-	7836815	7836834	31	-3081	Experimental	pool1	ENSG00000132510	KDM6B	Intergenic
chr17	7836953	7836654	7837254	112.258	000044759	chr17:7833837-7837462	chr17:7836776-7837193	NA	chr17:7833848-7837903	000044759_757	CTAGTGCACGTGCCCCGGGA	+	7836870	7836889	37	-3026	Experimental	pool1	ENSG00000132510	KDM6B	Intergenic
chr17	7842787	7842488	7843088	59.8778	000044760	chr17:7840898-7845278	chr17:7841698-7842570	NA	chr17:7841035-7845181	000044760_276	CCCGGTGTCTATACTAACCA	-	7842518	7842537	421	2611	Experimental	pool2	ENSG00000132510	KDM6B	intron (NM_001080424, intron 1 of 21)
chr17	7842787	7842488	7843088	59.8778	000044760	chr17:7840898-7845278	NA	NA	chr17:7841035-7845181	000044760_313	GACGAGAGGGGAAATTCCGC	+	7842671	7842690	36	2764	Experimental	pool2	ENSG00000132510	KDM6B	intron (NM_001080424, intron 1 of 21)
chr17	7842787	7842488	7843088	59.8778	000044760	chr17:7840898-7845278	NA	NA	chr17:7841035-7845181	000044760_388	GGACGGCACTCACTGACTTA	+	7843051	7843070	52	3144	Experimental	pool2	ENSG00000132510	KDM6B	intron (NM_001080424, intron 1 of 21)
chr17	7844156	7843857	7844457	57.1087	000044760	chr17:7840898-7845278	NA	chr17:7843985-7844295	chr17:7841035-7845181	000044760_619	TTCGGGGGTTGCCCGTGACG	-	7844111	7844130	26	4204	Experimental	pool2	ENSG00000132510	KDM6B	intron (NM_001080424, intron 1 of 21)
chr17	7844156	7843857	7844457	57.1087	000044760	chr17:7840898-7845278	NA	chr17:7843985-7844295	chr17:7841035-7845181	000044760_655	ATACGCGAGCCACGAGAGAG	+	7844208	7844227	26	4301	Experimental	pool2	ENSG00000132510	KDM6B	intron (NM_001080424, intron 1 of 21)
chr17	7844156	7843857	7844457	57.1087	000044760	chr17:7840898-7845278	NA	chr17:7843985-7844295	chr17:7841035-7845181	000044760_666	CGCGACTTCTCGGAAGTTGG	+	7844249	7844268	20	4342	Experimental	pool2	ENSG00000132510	KDM6B	intron (NM_001080424, intron 1 of 21)
chr17	7844156	7843857	7844457	57.1087	000044760	chr17:7840898-7845278	NA	NA	chr17:7841035-7845181	000044760_707	AAACCCGTCCGCGCCGCTAT	-	7844416	7844435	23	4509	Experimental	pool2	ENSG00000132510	KDM6B	intron (NM_001080424, intron 1 of 21)
chr17	8118551	8118252	8118852	102.058	000044775	chr17:8118473-8123035	chr17:8118623-8121045	chr17:8118366-8121054	chr17:8117902-8123688	000044775_157	GAAATACAGCGCCGGCAAAC	+	8118734	8118753	34	172	Experimental	pool1	ENSG00000179148	ALOXE3	promoter-TSS (NM_021628)
chr17	8119060	8118761	8119361	56.2657	000044775	chr17:8118473-8123035	chr17:8118623-8121045	chr17:8118366-8121054	chr17:8117902-8123688	000044775_214	CGTTCTTAGAGCCCCCGCCG	-	8118969	8118988	36	-63	Experimental	pool2	ENSG00000179148	ALOXE3	promoter-TSS (NM_021628)
chr17	8119060	8118761	8119361	56.2657	000044775	chr17:8118473-8123035	chr17:8118623-8121045	chr17:8118366-8121054	chr17:8117902-8123688	000044775_242	ATACAGCAAACGACGGTGGA	+	8119328	8119347	28	-422	Experimental	pool2	ENSG00000179148	ALOXE3	promoter-TSS (NM_021628)
chr17	8118551	8118252	8118852	102.058	000044775	NA	NA	NA	chr17:8117902-8123688	000044775_91	GGAGGTAACGCCTGTATAAT	+	8118341	8118360	26	-48	Experimental	pool1	ENSG00000179148	ALOXE3	promoter-TSS (NM_001369446)
chr17	8138935	8138636	8139236	74.2763	000044777	chr17:8138286-8139663	chr17:8138653-8139659	chr17:8138676-8139535	chr17:8138363-8139950	000044777_54	GAATCGCAAGAGGGCGCTCG	+	8138729	8138748	51	6332	Experimental	pool2	ENSG00000284117	MIR6883	Intergenic
chr17	8154415	8154116	8154716	100.889	000044779	chr17:8153706-8154848	chr17:8154121-8154721	chr17:8154052-8154657	chr17:8153515-8154869	000044779_158	CAGGACGGCTGTCGTTTTGT	-	8154522	8154541	50	-2128	Experimental	pool1	ENSG00000179094	PER1	Intergenic
chr17	8173416	8173117	8173717	190.847	000044783	chr17:8172587-8174182	chr17:8172900-8174182	chr17:8172944-8174158	chr17:8172641-8174428	000044783_62	AGGGTGAGTTCATAACGCGC	+	8173642	8173661	44	-64	Experimental	pool1	ENSG00000200463	SNORD118	promoter-TSS (NR_033294)
chr17	8187576	8187277	8187877	81.7969	000044785	chr17:8185127-8188537	chr17:8186199-8187829	NA	chr17:8185366-8188695	000044785_277	TTTCAATCCTGGCCCGTACG	-	8187656	8187675	56	721	Experimental	pool2	ENSG00000283160	MIR4521	TTS (NM_017622)
chr17	8222927	8222628	8223228	54.0185	000044789	chr17:8219788-8223801	chr17:8220357-8223232	NA	chr17:8219989-8224481	000044789_314	TAGACCAACGAGCCGACGTG	+	8222891	8222910	48	1142	Experimental	pool2	ENSG00000178977	LINC00324	non-coding (NR_026951, exon 2 of 3)
chr17	8222927	8222628	8223228	54.0185	000044789	chr17:8219788-8223801	chr17:8220357-8223232	NA	chr17:8219989-8224481	000044789_328	GACCGTTCCGCCATGCATAG	-	8222970	8222989	55	1063	Experimental	pool2	ENSG00000178977	LINC00324	non-coding (NR_026951, exon 2 of 3)
chr17	8222927	8222628	8223228	54.0185	000044789	chr17:8219788-8223801	chr17:8220357-8223232	NA	chr17:8219989-8224481	000044789_366	CAGTCGTGCAAGGCGGCGCG	-	8223136	8223155	30	897	Experimental	pool2	ENSG00000178977	LINC00324	non-coding (NR_026951, exon 2 of 3)
chr17	8376752	8376453	8377053	53.0979	000044797	chr17:8375124-8378326	chr17:8376290-8377164	chr17:8376619-8377013	chr17:8375817-8378362	000044797_176	CGGTGTCCGCGGTGCCTCTA	-	8376765	8376784	53	-71	Experimental	pool2	ENSG00000184619	KRBA2	promoter-TSS (NM_001304947)
chr17	8383293	8382994	8383594	49.295	000044798	chr17:8381216-8384330	chr17:8382749-8383842	chr17:8382685-8384003	chr17:8380847-8385589	000044798_102	CGGCCGACAAGAGACTCTCG	+	8383059	8383078	49	124	Experimental	pool2	ENSG00000161970	RPL26	5' UTR (NM_001315530, exon 1 of 4)
chr17	8383293	8382994	8383594	49.295	000044798	chr17:8381216-8384330	chr17:8382749-8383842	chr17:8382685-8384003	chr17:8380847-8385589	000044798_120	CATAGGTCTCGCGAGATCTT	-	8383229	8383248	49	-46	Experimental	pool2	ENSG00000161970	RPL26	promoter-TSS (NM_001315530)
chr17	9648338	9648039	9648639	135.751	000044827	chr17:9647977-9648646	NA	chr17:9647573-9649107	chr17:9647605-9649514	000044827_87	AGCGGTTGGTTACCTCTCCA	-	9648598	9648617	52	3071	Experimental	pool1	ENSG00000154914	USP43	intron (NM_001267576, intron 1 of 14)
chr17	10180647	10180348	10180948	111.308	000044849	chr17:10180166-10181206	chr17:10180314-10181124	NA	NA	000044849_66	TTTAGCGTCCTTGTACAACC	-	10180908	10180927	38	17688	Experimental	pool1	ENSG00000007237	GAS7	intron (NM_201433, intron 1 of 13)
chr17	10697917	10697618	10698218	97.3072	000044858	chr17:10697046-10698671	NA	chr17:10697248-10698331	chr17:10696648-10699348	000044858_181	GGGAACTACCTACCGTGCGC	-	10697661	10697680	37	77	Experimental	pool1	ENSG00000170222	ADPRM	promoter-TSS (NM_004589)
chr17	13347263	13346964	13347564	354.762	000044882	NA	NA	chr17:13346663-13348354	chr17:13345606-13349037	000044882_153	CTATTCAACACGTTACCACG	+	13347098	13347117	44	-40348	Experimental	pool1	ENSG00000234634	LINC02093	Intergenic
chr17	13729008	13728709	13729309	76.9555	000044909	NA	NA	chr17:13726780-13729692	chr17:13726892-13730142	000044909_89	CGTTAGTGACACACGGTGAA	-	13728967	13728986	51	-127048	Experimental	pool2	ENSG00000153976	HS3ST3A1	Intergenic
chr17	15377856	15377557	15378157	764.405	000044954	chr17:15376871-15379360	chr17:15377156-15378860	chr17:15377184-15378369	chr17:15376892-15378255	000044954_139	GACCACGGTCCATGAATTCC	-	15377958	15377977	32	-36371	Experimental	pool1	ENSG00000125409	TEKT3	Intergenic
chr17	15377856	15377557	15378157	764.405	000044954	chr17:15376871-15379360	chr17:15377156-15378860	chr17:15377184-15378369	chr17:15376892-15378255	000044954_94	AGCACCTTCCACGCGTTATA	-	15377559	15377578	NA	-35972	Experimental	pool1	ENSG00000125409	TEKT3	Intergenic
chr17	16286456	16286157	16286757	317.271	000045000	NA	NA	chr17:16285772-16286881	chr17:16285697-16288196	000045000_135	CGCCCTAGACCTTAATGTTC	-	16286594	16286613	21	4590	Experimental	pool1	ENSG00000221355	MIR1288	intron (NM_004278, intron 2 of 6)
chr17	16381007	16380708	16381308	51.8049	000045006	chr17:16380717-16381430	chr17:16380751-16381563	chr17:16380439-16381222	chr17:16380340-16381786	000045006_37	ACGGAGACGGCGTCTACGTG	+	16381013	16381032	30	-68	Experimental	pool2	ENSG00000170315	UBB	promoter-TSS (NM_001281718)
chr17	17591734	17591435	17592035	98.5328	000045071	chr17:17591174-17592446	chr17:17591486-17592391	chr17:17591552-17592344	chr17:17590724-17592922	000045071_159	CACCGAGCTGTTCGTTACCT	+	17591579	17591598	57	119	Experimental	pool1	ENSG00000133027	PEMT	exon (NM_148172, exon 1 of 7)
chr17	17591734	17591435	17592035	98.5328	000045071	chr17:17591174-17592446	chr17:17591486-17592391	chr17:17591552-17592344	chr17:17590724-17592922	000045071_189	CGGCTCTATAGGTCCGGTTC	-	17591682	17591701	37	16	Experimental	pool1	ENSG00000133027	PEMT	promoter-TSS (NM_148172)
chr17	17591734	17591435	17592035	98.5328	000045071	chr17:17591174-17592446	chr17:17591486-17592391	chr17:17591552-17592344	chr17:17590724-17592922	000045071_205	CAGAAGGCCGGAATATGTTG	-	17591741	17591760	38	-43	Experimental	pool1	ENSG00000133027	PEMT	promoter-TSS (NM_148172)
chr17	17840316	17840017	17840617	56.9833	000045089	chr17:17835827-17841744	chr17:17839616-17840711	NA	chr17:17835702-17841737	000045089_858	CGACCTCGGCGTTGCCAACT	+	17840488	17840507	48	-3487	Experimental	pool2	ENSG00000072310	SREBF1	Intergenic
chr17	17840316	17840017	17840617	56.9833	000045089	chr17:17835827-17841744	chr17:17839616-17840711	NA	chr17:17835702-17841737	000045089_873	TGCTGGACGCCTGCCCGAAA	-	17840589	17840608	22	-3588	Experimental	pool2	ENSG00000072310	SREBF1	Intergenic
chr17	18087921	18087622	18088222	68.8599	000045111	chr17:18087238-18088814	NA	chr17:18087521-18088144	chr17:18087260-18089866	000045111_69	GCGACAGAGTAGCGTGCGCC	-	18087938	18087957	55	0	Experimental	pool2	ENSG00000108591	DRG2	promoter-TSS (NM_001330144)
chr17	19508187	19507888	19508488	62.2724	000045160	chr17:19506490-19508709	chr17:19507962-19508581	chr17:19507921-19508239	chr17:19506497-19509352	000045160_253	AAACGAGGTCTTTAGCGATG	+	19508141	19508160	53	-25703	Experimental	pool2	ENSG00000142494	SLC47A1	Intergenic
chr17	19508187	19507888	19508488	62.2724	000045160	chr17:19506490-19508709	chr17:19507962-19508581	NA	chr17:19506497-19509352	000045160_276	AAAACGCCGTTCCGTTCCGA	+	19508401	19508420	27	-25443	Experimental	pool2	ENSG00000142494	SLC47A1	Intergenic
chr17	21214311	21214012	21214612	50.4007	000045225	chr17:21213256-21215796	chr17:21214086-21214692	NA	chr17:21213409-21215510	000045225_184	TCTCGCGCCAAGGCGGCATC	+	21214178	21214197	48	407	Experimental	pool2	ENSG00000178307	TMEM11	non-coding (NR_024547, exon 1 of 3)
chr17	21214311	21214012	21214612	50.4007	000045225	chr17:21213256-21215796	chr17:21214086-21214692	NA	chr17:21213409-21215510	000045225_206	CACGGTAGTTCCGCCGGGTC	-	21214269	21214288	20	316	Experimental	pool2	ENSG00000178307	TMEM11	non-coding (NR_024547, exon 1 of 3)
chr17	21214311	21214012	21214612	50.4007	000045225	chr17:21213256-21215796	chr17:21214086-21214692	NA	chr17:21213409-21215510	000045225_280	TGTCTGCGGGCTACTAGCGC	+	21214591	21214610	56	-6	Experimental	pool2	ENSG00000178307	TMEM11	promoter-TSS (NR_024547)
chr17	21282437	21282138	21282738	107.495	000045229	NA	NA	chr17:21281904-21282816	chr17:21281778-21290747	000045229_86	CCCAAACTCCTTGTATGCGA	+	21282447	21282466	45	-2254	Experimental	pool1	ENSG00000034152	MAP2K3	Intergenic
chr17	27951137	27950838	27951438	113.459	000045313	chr17:27950069-27952669	chr17:27950704-27952655	NA	NA	000045313_128	GAGCCCGATTAGTGAGCCGT	-	27951202	27951221	35	40495	Experimental	pool1	NA	LINC01992	intron (NR_146896, intron 2 of 4)
chr17	28335559	28335260	28335860	65.0905	000045337	chr17:28335098-28336645	chr17:28335127-28335961	chr17:28335183-28336878	chr17:28334510-28336845	000045337_198	GGATAGAGCGCTATGCATGC	+	28335659	28335678	23	-92	Experimental	pool2	ENSG00000109079	TNFAIP1	promoter-TSS (NM_001267778)
chr17	28717870	28717571	28718171	148.445	000045355	chr17:28716989-28718304	chr17:28717373-28718155	chr17:28717441-28718353	chr17:28716582-28723284	000045355_249	GCGTAATCGTAGGGTCTGCG	-	28717586	28717605	NA	272	Experimental	pool1	ENSG00000109113	RAB34	exon (NM_001256281, exon 1 of 10)
chr17	28717870	28717571	28718171	148.445	000045355	chr17:28716989-28718304	chr17:28717373-28718155	chr17:28717441-28718353	chr17:28716582-28723284	000045355_263	ATGGTTCCTACAATAACCCG	+	28717641	28717660	37	217	Experimental	pool1	ENSG00000109113	RAB34	exon (NM_001256281, exon 1 of 10)
chr17	28717870	28717571	28718171	148.445	000045355	chr17:28716989-28718304	chr17:28717373-28718155	chr17:28717441-28718353	chr17:28716582-28723284	000045355_276	CGGGCCGCTCTGTAATGGTA	-	28717703	28717722	38	155	Experimental	pool1	ENSG00000109113	RAB34	5' UTR (NM_001256281, exon 1 of 10)
chr17	28717870	28717571	28718171	148.445	000045355	chr17:28716989-28718304	chr17:28717373-28718155	chr17:28717441-28718353	chr17:28716582-28723284	000045355_385	ATACCCGGCTGCGCCTTCAT	+	28718090	28718109	42	67	Experimental	pool1	ENSG00000109113	RAB34	promoter-TSS (NM_001256276)
chr17	28744443	28744144	28744744	97.0652	000045357	chr17:28742811-28746255	chr17:28743374-28746450	NA	chr17:28742223-28746874	000045357_405	GACCTCGGCGCCTTCTCGTG	+	28744485	28744504	34	484	Experimental	pool1	ENSG00000076604	TRAF4	intron (NM_004295, intron 1 of 6)
chr17	28745481	28745182	28745782	63.2281	000045357	chr17:28742811-28746255	chr17:28743374-28746450	NA	chr17:28742223-28746874	000045357_694	CCTCACTTGTGCTTGTACCG	-	28745772	28745791	38	1771	Experimental	pool2	ENSG00000076604	TRAF4	intron (NM_004295, intron 1 of 6)
chr17	28952399	28952100	28952700	49.8453	000045375	chr17:28948934-28953147	chr17:28952167-28952736	NA	chr17:28948805-28953700	000045375_775	CGTTCGCCCTTTAGACCCTT	-	28952368	28952387	24	-860	Experimental	pool2	ENSG00000109118	PHF12	promoter-TSS (NM_020889)
chr17	28952399	28952100	28952700	49.8453	000045375	chr17:28948934-28953147	chr17:28952167-28952736	NA	chr17:28948805-28953700	000045375_788	TGTGCGTGCGATGCACTCTA	+	28952455	28952474	23	-947	Experimental	pool2	ENSG00000109118	PHF12	promoter-TSS (NM_020889)
chr17	28952399	28952100	28952700	49.8453	000045375	chr17:28948934-28953147	chr17:28952167-28952736	NA	chr17:28948805-28953700	000045375_813	GAATCCCCGCCCAGAATGCG	-	28952576	28952595	56	-1068	Experimental	pool2	ENSG00000109118	PHF12	Intergenic
[truncated: 163,116 more rows]
