# Supplementary material for: Cancer lineage-specific regulation of YAP responsive elements revealed through large-scale functional epigenomic screens
Source: Nat Commun. 2023 Jul 3;14:3907. doi: 10.1038/s41467-023-39527-w (PMC10317959; doi:10.1038/s41467-023-39527-w)
Supplement: Supplementary file 6 — Supplementary Data 2 [file 41467_2023_39527_MOESM6_ESM.xlsx]

## Sheet: YMCi160K_RawCounts
Pool	Category	Chr	Absolute_summit	UnionID	sgRNA_ID	sgRNA_seq	Closest_TSS	Annotation	rawcount_Plasmid_d0	rawcount_H2052_d08_r1	rawcount_H2052_d08_r2	rawcount_H2052_d15_r1	rawcount_H2052_d15_r2	rawcount_H2052_d22_r1	rawcount_H2052_d22_r2	rawcount_92.1_d08_r1	rawcount_92.1_d08_r2	rawcount_92.1_d15_r1	rawcount_92.1_d15_r2	rawcount_92.1_d22_r1	rawcount_92.1_d22_r2
pool1	Experimental	chr1	1024831	000000022	000000022_312	CACAGGGTCCCACCTTGTAT	AGRN	intron	2504	750	508	1436	2047	398	743	1081	1673	1710	1931	1522	1306
pool1	Experimental	chr1	1024831	000000022	000000022_326	CCCGACCTGGGGAGCTCGGA	AGRN	intron	4223	745	878	2449	3132	453	1108	1892	3283	2047	3517	1206	2068
pool1	Experimental	chr1	1024831	000000022	000000022_344	GGTGCACCTCAGGCGGTGTC	AGRN	intron	4067	499	388	2353	2524	374	932	1449	2540	2175	4912	1600	2894
pool1	Experimental	chr1	1024831	000000022	000000022_355	CAGGGCCAGGTGAGAAACTG	AGRN	intron	3142	390	644	1837	2733	606	1360	1322	2301	1648	2817	1237	1767
pool1	Experimental	chr1	1024831	000000022	000000022_371	TTCTGAGGGTTGTTGACTGG	AGRN	intron	3842	751	955	2154	3205	485	1268	1475	2836	1909	3308	1217	2565
pool1	Experimental	chr1	1024831	000000022	000000022_387	TCTTAGTTATGCCAGGAATG	AGRN	intron	1927	233	491	1042	1840	189	657	732	1667	856	1343	771	1442
pool1	Experimental	chr1	1024831	000000022	000000022_398	TCTGCGCCACCTTTGGGCGG	AGRN	intron	4869	966	1059	2786	3302	672	1589	2043	3941	2657	4552	2188	2837
pool1	Experimental	chr1	1024831	000000022	000000022_417	GGCCACTTCCCTGACAAAGC	AGRN	intron	2057	247	702	1176	1608	178	594	752	1498	1205	1679	1079	1095
pool1	Experimental	chr1	1024831	000000022	000000022_427	GGCTGAGCGGGCGACTCCTC	AGRN	intron	3711	764	1071	2338	3486	430	1550	1954	2711	1977	3239	1311	2065
pool1	Experimental	chr1	1024831	000000022	000000022_448	CTCTAGGACCAGCCTTTGTG	AGRN	intron	3956	841	816	2689	3541	437	1149	1593	2733	1916	3442	1631	2276
pool1	Experimental	chr1	1024831	000000022	000000022_465	AGGGCCGGCCAGGCCGCCCG	AGRN	intron	2961	418	869	1529	2303	354	1163	1050	1760	1713	1395	1510	1395
pool1	Experimental	chr1	1265023	000000030	000000030_23	ACTATTTCTGTCACTCAGGC	UBE2J2	intron	2400	441	382	1164	1645	329	594	963	1705	1030	1308	654	1069
pool1	Experimental	chr1	1265023	000000030	000000030_27	CGTATAGTAATGTATACTAA	UBE2J2	intron	795	33	79	267	392	151	193	209	386	140	469	198	208
pool1	Experimental	chr1	1265023	000000030	000000030_32	TTATCATGTGTCATTGACCC	UBE2J2	intron	2779	304	514	1220	1862	286	788	975	1182	967	1705	622	1540
pool1	Experimental	chr1	1265023	000000030	000000030_41	ACAACGTAAGGCCACATTCC	UBE2J2	intron	3097	221	633	1752	2986	269	970	1466	1814	1249	2076	1314	1295
pool1	Experimental	chr1	1265023	000000030	000000030_51	AGACAGAGCCCAGCAGCCTT	UBE2J2	intron	4401	384	1039	2837	3400	648	2025	1813	3527	2209	4289	1866	2527
pool1	Experimental	chr1	1265023	000000030	000000030_61	TGGCCCATAGCGCACCCCAC	UBE2J2	intron	3416	559	537	1738	2284	369	713	1160	3022	1765	2170	1176	1637
pool1	Experimental	chr1	1265023	000000030	000000030_79	TCAGTGCGAGAGCCCCTGGC	UBE2J2	intron	4357	609	606	2420	3353	452	1511	1762	2841	1746	2872	1749	2471
pool1	Experimental	chr1	1360767	000000039	000000039_108	ACAAACCAGGACAAAGCCAC	MXRA8	intron	2639	686	608	1786	1417	565	666	913	2124	1549	1896	1202	1332
pool1	Experimental	chr1	1360767	000000039	000000039_117	GACGGTCCAGGGCGCTGGTT	MXRA8	intron	4774	717	858	2485	3921	437	1238	2006	3455	2096	3289	1760	2194
pool1	Experimental	chr1	1360767	000000039	000000039_144	CAGATCCTCAGTGCGGGCCG	MXRA8	intron	4124	820	1087	2736	3580	687	1307	1787	2409	2902	3222	2252	1851
pool1	Experimental	chr1	1360767	000000039	000000039_154	TCCAGGCAGCCCGTCTCATT	MXRA8	intron	2938	746	734	2057	3662	439	1134	1372	3197	1981	3535	1602	1914
pool1	Experimental	chr1	1360767	000000039	000000039_162	ACACTCATGGGAGTGAATAT	MXRA8	intron	1788	368	182	542	1627	181	398	673	1246	1084	1224	462	897
pool1	Experimental	chr1	1360767	000000039	000000039_167	CGGAGACACACAGAGATACA	MXRA8	intron	2790	347	616	1521	1702	581	743	995	2054	1159	1922	766	1257
pool1	Experimental	chr1	1360767	000000039	000000039_88	ACTGTGGAGCCTCTGCTCGC	MXRA8	intron	5809	804	880	3065	4191	599	1875	1722	4409	3144	3603	2312	2890
pool1	Experimental	chr1	1360767	000000039	000000039_98	ACTTAATTCCCAGCCTGGCC	MXRA8	intron	4358	1002	990	2705	3695	436	1417	1585	2801	1953	3081	1629	2485
pool2	Experimental	chr1	1375294	000000041	000000041_127	AGGCAACGCGATTCGCGCGG	AURKAIP1	5' UTR	2761	551	2191	1009	805	668	1800	1683	1083	1388	2606	1309	1871
pool2	Experimental	chr1	1375294	000000041	000000041_146	CGCCGGGCGCTGCGGCAGGC	AURKAIP1	promoter-TSS	2932	482	2975	979	706	737	2389	2416	1271	1371	2617	1636	2156
pool2	Experimental	chr1	1375294	000000041	000000041_162	AATTTGAGCCGCGTCGAGGT	AURKAIP1	promoter-TSS	3579	863	3663	969	749	901	1980	2386	1533	1332	2194	1294	2319
pool2	Experimental	chr1	1375294	000000041	000000041_178	GCTGCCGATCGGGGCCGACT	AURKAIP1	promoter-TSS	3510	770	3572	1847	1764	1235	3363	2686	1461	1550	3121	1569	3032
pool2	Experimental	chr1	1375294	000000041	000000041_194	CGCGGCCCCCGATTCTGCAT	AURKAIP1	promoter-TSS	3469	736	3577	1190	1580	855	2398	2585	1417	1156	3140	1772	2592
pool2	Experimental	chr1	1375294	000000041	000000041_213	GGGACCGTGATTCCACTAAC	AURKAIP1	promoter-TSS	1859	528	1538	827	498	283	806	1593	453	518	1322	1106	1786
pool2	Experimental	chr1	1375294	000000041	000000041_223	TTTTGCCTCCGTAAGGGACC	AURKAIP1	promoter-TSS	3023	521	1958	809	471	711	1455	1310	1092	1177	2682	1200	2224
pool2	Experimental	chr1	1375294	000000041	000000041_241	CGGAAACGATTCTGGACCTG	AURKAIP1	promoter-TSS	2212	505	1610	906	632	798	1303	1809	541	873	1615	1022	1411
pool2	Experimental	chr1	1375294	000000041	000000041_256	CGCACTTCCGTCGGCCCGTT	AURKAIP1	promoter-TSS	3295	370	2353	948	591	621	1376	1909	1134	1271	3454	1848	2709
pool2	Experimental	chr1	1375294	000000041	000000041_264	GACGTATCTGGCAACGGAAG	AURKAIP1	promoter-TSS	2671	351	1547	680	766	692	1739	1853	982	798	1748	1073	1557
pool1	Experimental	chr1	1567451	000000052	000000052_104	GCACAAACAAGGGCCGGACG	SSU72	intron	3830	462	962	2127	3075	426	1130	1460	1904	1869	3473	1400	2135
pool1	Experimental	chr1	1567451	000000052	000000052_55	TGGCGCAGCAGGGTGCCCTT	SSU72	intron	5319	795	991	3083	4064	918	1715	1943	3663	2467	4488	2667	2710
pool1	Experimental	chr1	1567451	000000052	000000052_61	TGAAACACCTGAGTCCCCTG	SSU72	intron	3341	526	1136	1740	2455	417	995	818	2271	1313	1729	975	1359
pool1	Experimental	chr1	1567451	000000052	000000052_66	TGTGTAGCTCGGAATATCTA	SSU72	intron	2827	123	494	1166	2023	230	749	805	1592	952	1405	951	1562
pool1	Experimental	chr1	1567451	000000052	000000052_74	GCCACATTTCTGGCCGTGTG	SSU72	intron	2586	484	599	1429	2081	313	860	1218	1455	1386	1736	1252	1524
pool1	Experimental	chr1	1567451	000000052	000000052_78	AGTCCGGGTGCCGTGAACAC	SSU72	intron	3918	604	1387	2970	3881	392	1348	1575	2676	2380	3628	1683	2393
pool1	Experimental	chr1	1567451	000000052	000000052_84	CATGTTTCCGTCAGGATCTG	SSU72	intron	2890	394	790	1916	1727	531	1208	1372	2164	1545	2427	1327	1907
pool1	Experimental	chr1	1567451	000000052	000000052_93	CCAGACACAAGGCATACCAC	SSU72	intron	3945	455	872	1986	2462	559	1041	1228	3401	1649	2297	1659	1868
pool1	Experimental	chr1	1567451	000000052	000000052_98	GTATGTTGTCTGAATTGGTA	SSU72	intron	1373	319	409	619	893	112	419	334	873	737	1240	373	555
pool1	Experimental	chr1	1686378	000000058	000000058_13	TCACTACAAGACTGCCCTGA	SLC35E2B	intron	3853	745	1512	2484	3197	583	1521	2270	2995	2182	3920	1652	2800
pool1	Experimental	chr1	1686378	000000058	000000058_9	ATTTATGTATTTGCCCAATC	SLC35E2B	intron	1352	208	240	507	1200	122	416	320	577	337	660	344	656
pool1	Experimental	chr1	1741146	000000060	000000060_1	TTCACTCACATGATGAAATC	SLC35E2A	intron	2383	449	513	1277	1279	192	754	650	1714	1095	1755	869	1289
pool1	Experimental	chr1	1741146	000000060	000000060_2	TCACTACAAGGCTGCCTTGA	SLC35E2A	intron	3948	702	1304	2486	3618	469	1112	1941	3795	2149	4151	2067	3113
pool2	Experimental	chr1	1859494	000000063	000000063_102	TGAGCCACCACGCCCCGACG	GNB1	intron	3024	496	2356	862	767	742	1832	1840	1275	1277	2977	1160	1528
pool2	Experimental	chr1	1859494	000000063	000000063_110	ATTTATGTCCTAGGAAGTTA	GNB1	intron	1393	253	1289	759	357	345	916	946	796	669	1571	883	1790
pool2	Experimental	chr1	1859494	000000063	000000063_117	GAAAGATTCAACAAAGGGCT	GNB1	intron	1431	277	933	380	551	477	1003	1988	1098	526	1297	813	1330
pool2	Experimental	chr1	1859494	000000063	000000063_119	CAAACAAAAAAATTCAATAA	GNB1	intron	231	50	393	74	37	43	510	44	63	131	469	98	194
pool2	Experimental	chr1	1859494	000000063	000000063_127	CATCCCTGAGGGCAGATTCA	GNB1	intron	3115	528	2749	1123	1053	656	2104	1719	1264	1088	2808	1582	2458
pool2	Experimental	chr1	1859494	000000063	000000063_141	GGGGGAGCAGGGTAAACTAA	GNB1	intron	1662	623	1531	795	623	603	1171	1412	691	870	2156	1399	1712
pool2	Experimental	chr1	1859494	000000063	000000063_151	AAAGAAGAGGGAGGCAGGCC	GNB1	intron	3211	629	2885	858	932	996	2196	1918	1555	1018	3081	1625	2282
pool2	Experimental	chr1	1859494	000000063	000000063_152	GGCCGAGAGGCGGGCAAATC	GNB1	intron	3072	681	2678	1177	464	897	2237	2311	1334	1500	2276	1586	1983
pool2	Experimental	chr1	2135602	000000072	000000072_446	AGGAAGCTGTACCGTGCCAA	PRKCZ	exon	3073	669	2585	1082	896	830	2004	1852	1141	1491	2490	1446	3167
pool2	Experimental	chr1	2135602	000000072	000000072_458	TTGAGGGACTAGTCCCAAGG	PRKCZ	intron	2639	436	2268	1185	819	646	2152	1777	847	1081	2370	1718	2189
pool2	Experimental	chr1	2135602	000000072	000000072_472	CGTCCCGCTGAGCCCAGGCT	PRKCZ	intron	3451	680	3202	988	1161	1165	3670	3353	1178	1920	3929	2226	2905
pool2	Experimental	chr1	2135602	000000072	000000072_487	GCAGGATGAGGCTTTGACTA	PRKCZ	intron	2237	456	2776	935	668	643	1667	1996	988	800	2406	1176	1880
pool2	Experimental	chr1	2135602	000000072	000000072_494	CCGGGCCTTTCCCTGCGTGG	PRKCZ	intron	3538	754	3527	1584	1267	1011	2984	2465	1194	1701	4340	2007	3261
pool2	Experimental	chr1	2135602	000000072	000000072_505	TGTGACTCTTATCAGGGCTC	PRKCZ	intron	3415	584	2286	884	1303	728	2291	1605	912	1372	1530	1417	1506
pool2	Experimental	chr1	2135602	000000072	000000072_517	TTCCATCCGCATGTAGCGCC	PRKCZ	intron	4324	714	2916	1564	1064	1175	2474	2601	1457	1796	2735	2608	2940
pool2	Experimental	chr1	2135602	000000072	000000072_524	CTAAGAGTCTCCGTGAACCC	PRKCZ	intron	2377	243	1724	847	634	381	1317	1461	730	867	1727	1094	1049
pool2	Experimental	chr1	2135602	000000072	000000072_540	TTCCCAGCGGCCACCCACGG	PRKCZ	intron	2777	600	2524	1112	771	816	2244	2143	1401	1272	2169	1466	2078
pool2	Experimental	chr1	2135602	000000072	000000072_551	CTTTTCTAGTTCCTATGAAA	PRKCZ	intron	878	112	530	422	358	181	656	595	287	371	867	426	801
pool2	Experimental	chr1	2290868	000000081	000000081_100	GAGTGTTTCGTAAGAGCGGC	LOC100129534	intron	2141	308	1613	763	787	535	2346	1184	656	749	1068	954	790
pool2	Experimental	chr1	2290868	000000081	000000081_108	GCGGAACACAGAAGCGGCAC	LOC100129534	intron	2576	206	2113	753	698	626	1788	1751	981	1083	2075	1859	1843
pool2	Experimental	chr1	2290868	000000081	000000081_115	GTCTCCCTCAATCTTTGGCG	LOC100129534	intron	2761	540	1870	853	904	814	1870	1675	1131	1260	2812	1874	2377
pool2	Experimental	chr1	2290868	000000081	000000081_133	CGGACGCTCCTGCCAGCGAC	LOC100129534	intron	3968	1013	3047	1432	1215	1256	3017	2749	1605	1400	3205	1573	3813
pool2	Experimental	chr1	2290868	000000081	000000081_145	ACCCCAGAACTGAAGCAGCG	LOC100129534	intron	3080	443	2387	981	1178	936	1753	2300	891	1087	2313	1682	2227
pool2	Experimental	chr1	2290868	000000081	000000081_157	CATGCCAGCTTGCTGTTCTT	LOC100129534	intron	3701	777	3883	1805	1651	1245	3336	2928	1448	1746	3823	2253	3514
pool2	Experimental	chr1	2290868	000000081	000000081_54	CGGCAGCGCACAGAAAACTC	LOC100129534	intron	3418	799	2476	1044	924	700	1949	1718	1398	1285	2228	1457	1978
pool2	Experimental	chr1	2290868	000000081	000000081_64	GCGATGCCTTCTGTGGTTTG	LOC100129534	intron	3723	648	2943	1592	1145	1421	2599	2894	1568	1489	2182	1645	2209
pool2	Experimental	chr1	2290868	000000081	000000081_73	GACCAGTGAAGTATCTCAGC	LOC100129534	intron	2404	235	1224	492	743	555	1228	1613	653	627	1508	719	1434
pool2	Experimental	chr1	2290868	000000081	000000081_88	GCGGAGCCGTCCTGTAAAGC	LOC100129534	intron	2533	373	2416	927	447	582	1911	1759	971	1109	2102	966	2077
pool2	Experimental	chr1	3313268	000000102	000000102_105	GTAGCCTGAGAGTGATCCCC	ARHGEF16	intron	3256	459	2993	1192	1251	924	2682	2103	1418	1713	3592	1816	3291
pool2	Experimental	chr1	3313268	000000102	000000102_122	TCCAGGTTGTTTCTCTCCCC	ARHGEF16	intron	1747	472	1981	736	427	425	1169	827	762	790	1810	696	818
pool2	Experimental	chr1	3313268	000000102	000000102_23	ATAGCTGTACTCGCCCCTTT	ARHGEF16	intron	3388	756	2916	1319	1088	739	2833	2365	1503	1325	2959	1612	2863
pool2	Experimental	chr1	3313268	000000102	000000102_35	TCCCAGTTGGCGTTCACACG	ARHGEF16	intron	2712	538	2569	648	635	676	1767	1821	846	1078	2295	1450	1592
pool2	Experimental	chr1	3313268	000000102	000000102_41	GTCCCAAGGCCATCTCCCAA	ARHGEF16	intron	3173	612	3058	1120	911	762	2312	1820	991	1115	3027	1579	2286
pool2	Experimental	chr1	3313268	000000102	000000102_54	TCATCATCCTCTCACGAGGA	ARHGEF16	intron	2286	606	1648	765	767	600	1522	2006	892	1184	2103	1336	1947
pool2	Experimental	chr1	3313268	000000102	000000102_65	CTCGATGTCTAAGGCTCCGT	ARHGEF16	intron	3096	384	1905	828	684	731	1558	1696	1204	983	1998	1196	2081
pool2	Experimental	chr1	3313268	000000102	000000102_72	GCGGCATTTCATAGACAGCG	ARHGEF16	intron	1842	140	898	412	469	239	1221	979	614	577	1105	759	673
pool2	Experimental	chr1	3313268	000000102	000000102_81	GCGCCGAGCGGTGAGTCAGA	ARHGEF16	intron	3703	639	3128	1396	1004	1160	3080	3255	1794	1486	4077	2152	3296
pool2	Experimental	chr1	3313268	000000102	000000102_93	CCGGTCAGCACACAGGCTTC	ARHGEF16	intron	4034	1034	3297	1172	1470	1058	3209	3310	1429	1625	3032	1861	3066
pool2	Experimental	chr1	3496262	000000110	000000110_102	TTGGCTGGCCCCACCCTGTC	ARHGEF16	intron	3532	760	2936	1311	1066	987	2735	2504	1158	1475	3801	2010	3363
pool2	Experimental	chr1	3496262	000000110	000000110_110	GGCATCTCCCTTCCACCCGC	ARHGEF16	intron	1779	351	1442	1005	644	360	1354	1151	946	727	2105	855	1748
pool2	Experimental	chr1	3496262	000000110	000000110_126	GCCCACCCCGCCAGCTCTGC	ARHGEF16	intron	3309	784	3697	1751	986	1116	2588	2436	1587	1344	3079	1975	2244
pool2	Experimental	chr1	3496262	000000110	000000110_147	CCGTTTCCCAGCAGGACGCT	ARHGEF16	intron	3738	999	3111	1402	1141	1253	4418	3329	1676	1464	3631	2009	2663
pool2	Experimental	chr1	3496262	000000110	000000110_162	CGACCTGCGCCATGTCTGCC	ARHGEF16	intron	4572	1121	4088	1428	1763	1676	4323	3884	2110	1857	5189	2422	3895
pool2	Experimental	chr1	3496262	000000110	000000110_176	CAGCGCTGGGGGTGTCTATG	ARHGEF16	intron	3560	575	3063	1272	1167	984	2406	2091	1067	1270	3285	1408	2485
pool2	Experimental	chr1	3496262	000000110	000000110_190	GCTTAGCCCCACTTGGGGCC	ARHGEF16	intron	2161	205	2170	665	783	556	1291	1200	1041	730	2589	977	2435
pool2	Experimental	chr1	3496262	000000110	000000110_62	GCCGAAGCGGCCCTGCGGAC	ARHGEF16	exon	3408	729	3264	1184	1541	1124	2940	2233	1554	1616	3200	1732	2394
pool2	Experimental	chr1	3496262	000000110	000000110_83	ATCCCCACTCCGGGGTTGAC	ARHGEF16	intron	4206	506	2680	1468	1049	1185	2954	2587	1547	1426	3289	1937	3130
pool1	Experimental	chr1	3504364	000000111	000000111_110	CAGCTCCATTACTCATGCCG	ARHGEF16	intron	3052	466	400	1444	2699	376	1158	1448	2613	1753	1901	1189	1355
pool1	Experimental	chr1	3504364	000000111	000000111_120	GAAATACCCGAGTGTGTCAT	ARHGEF16	intron	1880	243	658	1409	2064	470	695	652	1253	1038	1579	932	1027
pool1	Experimental	chr1	3504364	000000111	000000111_130	AGCTTGGTCAGCTTTCTGCT	ARHGEF16	intron	3227	693	688	2214	3144	600	1048	1374	2563	1385	1815	1237	1250
pool1	Experimental	chr1	3504364	000000111	000000111_136	TGGCGGGAGGTGCAATAACC	ARHGEF16	intron	3900	659	1168	1818	2678	326	960	1300	2705	1925	2713	1312	1644
pool1	Experimental	chr1	3504364	000000111	000000111_158	AGCCCAGCGTGCGTGGGGCT	ARHGEF16	intron	4333	521	1274	2278	3565	510	1348	1543	2799	1877	3552	1439	2625
pool1	Experimental	chr1	3504364	000000111	000000111_176	TACCTAAGCATGGACTCCGC	ARHGEF16	intron	4414	729	659	2309	3040	616	1574	1612	3152	1704	3215	1929	2611
pool1	Experimental	chr1	3504364	000000111	000000111_58	GACTCAAGCCCCCCCAGCAT	ARHGEF16	intron	2786	546	817	1906	2821	332	1044	1388	1657	1543	2006	1500	1676
pool1	Experimental	chr1	3504364	000000111	000000111_71	GAGGGGGCTGGCCCCAGGGG	ARHGEF16	intron	3078	694	975	2090	2586	659	1461	1369	2516	1484	2527	867	1191
pool1	Experimental	chr1	3504364	000000111	000000111_79	TGACCAGCATGACCATGGCC	ARHGEF16	intron	3693	512	976	2183	2470	640	809	1099	3111	1928	2674	1352	1927
pool1	Experimental	chr1	3504364	000000111	000000111_92	CGCTGTCCACGCCCATTGGC	ARHGEF16	intron	3948	429	697	2080	3508	523	1384	1631	2907	1986	3098	1943	2308
pool2	Experimental	chr1	3531595	000000113	000000113_116	GAACTTAAAGGCGAGGGGCG	MIR551A	intron	2305	267	2118	737	619	562	1691	1855	716	620	1266	719	864
pool2	Experimental	chr1	3531595	000000113	000000113_135	ACAACCGAGGGAGCCGCCCC	MIR551A	intron	3973	1056	3788	817	1456	807	2232	3161	1640	1937	5175	3263	4950
pool2	Experimental	chr1	3531595	000000113	000000113_161	AGCGCGCACGCTGGAATGCG	MIR551A	intron	5016	777	3261	1105	1123	1077	3036	3281	1508	1795	4139	2968	4028
pool2	Experimental	chr1	3531595	000000113	000000113_172	GGATGTCTGCGTTTGTGCCT	MIR551A	intron	2235	363	2044	912	523	589	1922	1542	698	936	2496	1082	1812
pool2	Experimental	chr1	3531595	000000113	000000113_176	AGGAGGTACACAGACACGCA	MIR551A	intron	3266	402	3077	1260	967	857	1884	2422	1221	1334	2599	1508	3198
pool2	Experimental	chr1	3531595	000000113	000000113_179	GTGTGTTCTTGGAGCCAACA	MIR551A	intron	3047	688	3145	1225	1075	807	2930	1831	1205	1372	2676	1468	1701
pool2	Experimental	chr1	3531595	000000113	000000113_188	AGCCGTCCTGGCCGGGCCGC	MIR551A	intron	3084	785	3308	1166	1703	1157	2405	1820	1067	1091	2821	1754	2790
pool2	Experimental	chr1	3531595	000000113	000000113_206	GGTGGGGCTGAACTCTGACA	MIR551A	intron	3334	562	3090	1799	1146	1556	2489	2609	1639	1345	3899	1561	3012
pool2	Experimental	chr1	3531595	000000113	000000113_74	CGCCGGCTTAGGGCGCAGCG	MIR551A	intron	3568	486	2404	1132	1051	956	3174	2006	1329	1633	3112	1886	2969
pool2	Experimental	chr1	3531595	000000113	000000113_96	CGGGCGCGCAATCCCAGCCC	MIR551A	intron	2586	578	2858	872	657	625	1704	2274	1209	1126	2646	1722	2368
pool1	Experimental	chr1	3543509	000000114	000000114_310	GCACTCACTCAGAGCTTGAT	MIR551A	intron	4134	693	750	2417	4398	413	1544	1411	3113	1826	2971	1444	2199
pool1	Experimental	chr1	3543509	000000114	000000114_316	CCGGGCCCACCCCATCAACT	MIR551A	intron	2989	488	853	2347	2879	472	1093	1162	2144	1077	2110	1142	1368
pool1	Experimental	chr1	3543509	000000114	000000114_335	CGCGTTGCTTGGTCACCCGC	MIR551A	intron	3505	311	649	1735	2181	477	1112	1024	2505	1728	2186	2011	1400
pool1	Experimental	chr1	3543509	000000114	000000114_345	CCGAGAGTGAGCACGAACGC	MIR551A	intron	4534	673	713	2191	2571	361	1069	1351	2953	2452	2598	1552	1955
pool1	Experimental	chr1	3543509	000000114	000000114_354	GCTCGGCAAGACTACATTTT	MIR551A	intron	2599	415	496	1468	1810	414	864	879	2169	1524	1992	1108	1368
pool1	Experimental	chr1	3543509	000000114	000000114_370	GGCCGAGGGGGCCCTGCCAA	MIR551A	intron	2978	577	729	2492	3161	480	1295	1123	3070	1493	2852	1820	2209
pool1	Experimental	chr1	3543509	000000114	000000114_382	CATCCCAAACACGCAGAGCT	MIR551A	intron	3596	511	693	1355	2979	328	1033	1350	2214	1715	2045	1343	2085
pool1	Experimental	chr1	3543509	000000114	000000114_406	GAAGCGTCGGCACTGCTGGG	MIR551A	intron	3783	343	469	2056	2647	473	1200	1331	2658	1490	3243	1374	2264
pool1	Experimental	chr1	3543509	000000114	000000114_412	GCTAGACGGCATCTCGGCCA	MIR551A	intron	5747	966	1536	2909	4655	643	2196	2495	4030	2600	4194	1953	3948
pool1	Experimental	chr1	3543509	000000114	000000114_431	CAGAAAAGGTCTTTGCCATC	MIR551A	intron	1828	432	299	915	1745	184	625	557	1480	918	1239	737	924
pool1	Experimental	chr1	3543509	000000114	000000114_444	TCGACCCGTATCCCTTCAGG	MIR551A	intron	3435	447	777	2147	2733	456	861	1476	2980	1554	1493	1143	1681
pool1	Experimental	chr1	3613581	000000116	000000116_104	CACACTTGCTGACCACCCAT	MEGF6	Intergenic	3543	568	1044	2092	3614	437	1328	1434	2462	1442	2047	1160	1309
pool1	Experimental	chr1	3613581	000000116	000000116_109	GCTGAATTCCAGCCGGCCCT	MEGF6	Intergenic	2736	484	603	1314	1735	347	814	1005	2186	1300	1791	1032	1119
pool1	Experimental	chr1	3613581	000000116	000000116_118	AACATTCTCCAGCTTATCAG	MEGF6	Intergenic	2141	384	244	1281	2205	297	977	983	1499	786	1616	817	686
pool1	Experimental	chr1	3613581	000000116	000000116_126	AGACCTCCTTTTGAACCCAC	MEGF6	Intergenic	1894	293	220	1238	1708	342	676	794	1409	807	1385	690	1242
pool1	Experimental	chr1	3613581	000000116	000000116_136	CCCCTCATTTTATACGTTTC	MEGF6	Intergenic	1045	35	119	611	1239	120	485	278	658	308	634	347	363
pool1	Experimental	chr1	3613581	000000116	000000116_143	GCCCTAGAAATGCATACACG	MEGF6	Intergenic	1896	302	624	826	1485	217	316	648	1113	776	1159	523	568
pool1	Experimental	chr1	3613581	000000116	000000116_148	CACAGCGGCAGGGTTCTGCG	MEGF6	Intergenic	5156	788	924	2721	4005	766	1924	1788	3801	2388	3334	1928	1883
pool1	Experimental	chr1	3613581	000000116	000000116_74	CAGTGCCCCACTTCTGCGCT	MEGF6	Intergenic	4267	531	1155	3127	3913	615	1583	1547	3019	1769	3023	1815	2132
pool1	Experimental	chr1	3613581	000000116	000000116_94	GAAGCCATTCCACAGCTCTC	MEGF6	Intergenic	2756	549	747	1932	2341	448	814	923	1799	1378	2462	1094	1293
pool2	Experimental	chr1	5717915	000000129	000000129_14	GAATAAACCTTCCTCCCTTC	MIR4689	Intergenic	1572	342	1805	445	425	243	1165	969	346	619	1495	709	1256
pool2	Experimental	chr1	5717915	000000129	000000129_24	TATTCTGTGAGCATGGCCGC	MIR4689	Intergenic	4113	919	3756	1452	1156	1011	3040	2709	2154	1632	3453	1440	2727
pool2	Experimental	chr1	5717915	000000129	000000129_31	GGGTGCAGACCCTGCTATTG	MIR4689	Intergenic	2507	486	3210	872	987	781	2597	2232	1045	1298	2737	1385	1727
pool2	Experimental	chr1	5717915	000000129	000000129_43	GCACGTCACACCCCGAGGTT	MIR4689	Intergenic	3071	561	3144	816	739	1072	1869	2107	1137	1422	2967	1490	2440
pool2	Experimental	chr1	5717915	000000129	000000129_55	GCAACGCCAGGAGGCGGCTC	MIR4689	Intergenic	2674	532	2311	786	857	730	1831	1609	1208	1094	1423	793	1208
pool2	Experimental	chr1	5717915	000000129	000000129_64	CAGGAGCAGGTCATCTTCGA	MIR4689	Intergenic	2837	462	2587	698	891	696	2034	1950	1071	1194	2021	1616	2372
pool2	Experimental	chr1	5717915	000000129	000000129_70	TTCCAGAACTAAAATACGGC	MIR4689	Intergenic	2003	268	1317	461	237	468	933	1338	936	674	1546	850	1358
pool2	Experimental	chr1	5717915	000000129	000000129_75	AACCTCTTAGGGTCCAGTCA	MIR4689	Intergenic	2502	729	2196	786	912	594	1419	1988	919	902	2248	988	2124
pool2	Experimental	chr1	5717915	000000129	000000129_89	ATTGCGCCTGGGTCTTCCGA	MIR4689	Intergenic	96	3	146	0	1	37	2	75	24	15	94	10	57
pool2	Experimental	chr1	5717915	000000129	000000129_97	GCCACGATGATTCCCAATGC	MIR4689	Intergenic	3299	268	1819	609	934	866	1949	2119	893	1062	2265	1322	2770
pool2	Experimental	chr1	5917768	000000131	000000131_277	GGTAGAGCTGATGTTAGGCA	MIR4689	intron	3015	608	2231	1206	793	1134	1553	1724	1668	905	2513	1290	1884
pool2	Experimental	chr1	5917768	000000131	000000131_281	TTCAACAAGAGAGAATGTAT	MIR4689	intron	1458	217	876	360	267	367	739	1148	532	559	1192	889	1412
pool2	Experimental	chr1	5917768	000000131	000000131_285	CAAAACCCTTTTGTATACAA	MIR4689	intron	638	192	495	142	189	209	538	586	219	201	575	194	408
pool2	Experimental	chr1	5917768	000000131	000000131_291	GTACATTGCCTGATGAGTCC	MIR4689	intron	2199	341	2533	466	1124	568	1412	1877	1028	1061	1792	1508	1136
pool2	Experimental	chr1	5917768	000000131	000000131_294	ATCATTGAAGCAGCTCACGG	MIR4689	intron	2872	371	2227	716	945	761	1930	1841	1038	1347	2375	1855	2057
pool2	Experimental	chr1	5917768	000000131	000000131_300	TGACTCATCGTATGCCTGGA	MIR4689	intron	3814	414	1999	943	1183	678	2210	2674	1143	1294	2951	1299	2416
pool2	Experimental	chr1	5917768	000000131	000000131_313	CCGGGTTAGAAGTAGCCACG	MIR4689	intron	2596	401	2264	767	901	790	1784	1756	1053	1223	2291	1467	2041
pool2	Experimental	chr1	5917768	000000131	000000131_322	TGGGCCAGAGCCGTAACTGA	MIR4689	intron	3413	500	2513	945	879	1256	1695	2122	1344	1532	2959	1634	3660
pool2	Experimental	chr1	5917768	000000131	000000131_339	CAAGATGGCGAACACCCTCT	MIR4689	intron	3196	720	2018	986	720	781	2078	2498	1251	957	2365	1273	1953
pool2	Experimental	chr1	5917768	000000131	000000131_346	CGCTGCGTGCGCATTGCAGT	MIR4689	intron	4196	800	3907	1638	1615	1309	3312	3443	1885	1853	4351	2397	4620
pool2	Experimental	chr1	5917768	000000131	000000131_348	TATTTTAAGCTACCGAGATC	MIR4689	intron	2519	231	1595	331	188	481	966	1224	698	866	1672	722	1060
pool2	Experimental	chr1	6026283	000000137	000000137_162	AGCCGATCCCGGCACACTGC	KCNAB2	promoter-TSS	2883	449	2316	1039	951	662	2119	1613	1132	1073	2296	1709	2148
pool2	Experimental	chr1	6026283	000000137	000000137_177	AAAGGGGCTCCTGGGCCGAC	KCNAB2	promoter-TSS	2959	747	2990	796	1391	767	2323	2337	1193	1139	2946	1694	2438
pool2	Experimental	chr1	6026283	000000137	000000137_190	TGGAGGGGCCGCTTGGGGAC	KCNAB2	promoter-TSS	3634	643	3374	1547	1613	1203	3123	3188	1459	1542	3209	2332	3626
pool2	Experimental	chr1	6026283	000000137	000000137_202	TGGATGAGCAGCGGCCAGAT	KCNAB2	promoter-TSS	4878	859	4409	1558	1796	1830	3729	3751	2251	2114	4375	1970	3626
pool2	Experimental	chr1	6026283	000000137	000000137_216	GCCTAGCGCGTGACCCAGGT	KCNAB2	promoter-TSS	3448	313	2543	616	463	526	829	2483	1144	1100	2702	1182	1857
pool2	Experimental	chr1	6026283	000000137	000000137_229	TGGCGCGCCAGGGCCCCGTG	KCNAB2	promoter-TSS	3984	1173	3691	1497	1174	896	2456	3448	1753	1561	3287	1822	1974
pool2	Experimental	chr1	6026283	000000137	000000137_240	GCGCTGCACCAACTTCCTGT	KCNAB2	promoter-TSS	3007	555	3244	695	1118	1047	2421	2010	1688	1392	2583	1535	2009
pool2	Experimental	chr1	6026283	000000137	000000137_253	GGCCATTTTCCGAGCACTCA	KCNAB2	promoter-TSS	1877	327	1702	830	364	463	1531	1297	809	530	1698	833	1537
pool2	Experimental	chr1	6026283	000000137	000000137_269	ATCCTAGACAACGGGATCCC	KCNAB2	intron	2993	466	3237	1271	749	1051	2915	1815	1272	1009	1646	1145	906
pool2	Experimental	chr1	6026283	000000137	000000137_284	TTAGGTCCCCCGTAATGTCC	KCNAB2	intron	2538	299	1410	816	584	625	1383	1599	645	948	2015	1477	1508
pool2	Experimental	chr1	6026283	000000137	000000137_298	AATCCCTAGGCGGGCATGCG	KCNAB2	intron	3612	792	3428	1546	1699	1354	3632	2166	1663	1448	3932	1707	3434
pool2	Experimental	chr1	6206039	000000141	000000141_129	CGGGGTCTTCAAGGGTAGGC	LOC102724450	promoter-TSS	42	0	7	16	0	0	76	3	3	13	0	13	0
pool2	Experimental	chr1	6206039	000000141	000000141_147	TGCGCGGCGCTCTGGTCTTG	LOC102724450	promoter-TSS	4631	592	2994	928	1141	1183	4117	2976	1446	1525	3163	2005	2573
pool2	Experimental	chr1	6206039	000000141	000000141_157	CCGATCCTTGCACCCTTGCC	LOC102724450	promoter-TSS	2903	851	2957	1344	608	1203	2332	2159	1164	1250	2723	1294	2502
pool2	Experimental	chr1	6206039	000000141	000000141_176	TCCACCTCCAGCCCGCGGGG	LOC102724450	promoter-TSS	2408	728	2277	1015	698	937	1592	1547	1309	1045	2149	1138	1293
pool2	Experimental	chr1	6206039	000000141	000000141_186	CGCAAAGCAGATGGCGAGCG	RNF207	promoter-TSS	3036	430	2115	868	866	681	1796	2289	939	1083	2094	1249	2238
pool2	Experimental	chr1	6206039	000000141	000000141_204	GCCGGAAGAGGCGTCGCCTG	RNF207	promoter-TSS	2754	372	3405	1041	992	1070	2961	1856	1073	1340	2548	1321	2395
pool2	Experimental	chr1	6206039	000000141	000000141_221	GAATTCCGAGGGTGGGAGTG	RNF207	promoter-TSS	3768	645	3472	1444	1403	1507	2989	3330	1574	1624	3592	1795	3075
pool2	Experimental	chr1	6206039	000000141	000000141_237	TTCAGGCCCGCACCGGGCGA	RNF207	promoter-TSS	4892	1021	3442	1733	1412	1455	4623	4175	1923	1666	3988	2098	2767
pool2	Experimental	chr1	6206039	000000141	000000141_247	ACCGCGCGGTCGCTCTGCCG	RNF207	promoter-TSS	3649	794	4092	1786	1521	1497	2826	2920	1677	2050	3057	1860	3974
pool2	Experimental	chr1	6206039	000000141	000000141_255	GCCGTCCAGCGCTCTTAGTG	RNF207	promoter-TSS	2868	633	2688	946	1010	824	2689	1555	826	961	1884	1077	2151
pool2	Experimental	chr1	6206039	000000141	000000141_269	CGGCCCAGCGGGTAGGTACA	RNF207	promoter-TSS	3460	553	2987	1074	1224	926	2567	2963	1463	1572	2538	1652	3026
pool2	Experimental	chr1	6206039	000000141	000000141_281	TGCCTGTTCTCCCTGCGCCG	RNF207	promoter-TSS	4903	1079	5572	1837	1532	1695	4755	3375	1746	1502	3342	2230	2704
pool2	Experimental	chr1	6515903	000000162	000000162_20	AAAAAAAAGACTATGTAAGA	PLEKHG5	intron	311	18	216	67	92	67	186	76	43	107	352	97	86
pool2	Experimental	chr1	6515903	000000162	000000162_24	ATTTAATATAGTGTATCCTC	PLEKHG5	intron	746	67	307	242	121	138	391	314	98	130	333	118	437
pool2	Experimental	chr1	6515903	000000162	000000162_32	GGCAGCGGTAGGGGACTCTG	PLEKHG5	intron	3659	1041	3219	1850	1022	1045	2683	2787	1310	498	1278	279	458
pool2	Experimental	chr1	6515903	000000162	000000162_44	AAATGCCTGGTGACCACATA	PLEKHG5	intron	2781	682	3510	965	951	1079	2472	1844	1434	1774	2541	2381	1928
pool2	Experimental	chr1	6515903	000000162	000000162_56	ACGGTGACCACTTACTCTGC	PLEKHG5	intron	2480	474	1810	972	395	649	1666	1262	884	791	1390	765	1294
pool2	Experimental	chr1	6515903	000000162	000000162_63	CAGTGGAATTTCTGTGTGGA	PLEKHG5	intron	2255	388	2136	1231	877	780	2200	2302	842	1254	2007	1620	2027
pool2	Experimental	chr1	6515903	000000162	000000162_70	TCTTGCAAATGGTGCCATAG	PLEKHG5	intron	3481	1048	4561	1189	1191	975	2791	3430	1863	1403	3859	2196	2875
pool2	Experimental	chr1	6654069	000000172	000000172_105	ATCATAGCGATCAAAAAGGT	THAP3	exon	2344	449	2360	662	599	442	1014	1627	851	784	1395	897	1516
pool2	Experimental	chr1	6654069	000000172	000000172_115	CAAGCCGTCAGCAGAACGGG	THAP3	intron	3153	960	2990	815	942	791	1855	2607	1441	1340	2256	1359	1837
pool2	Experimental	chr1	6654069	000000172	000000172_118	CTTGTTCAATTAAAGCGAGC	THAP3	intron	1554	405	1310	424	326	398	885	903	454	561	887	782	981
pool2	Experimental	chr1	6654069	000000172	000000172_125	TTTAGGTAGGACACTCCACC	THAP3	intron	2771	391	1762	528	661	484	1212	1396	868	865	2245	1201	2379
pool2	Experimental	chr1	6654069	000000172	000000172_130	TGGTGCTCTGCAGTTTGGTT	THAP3	intron	4269	900	3683	1178	1025	1228	2532	3608	1568	1797	3841	1983	3074
pool2	Experimental	chr1	6654069	000000172	000000172_137	TGCTCTGCAGACATGCGGAC	THAP3	intron	3529	680	2921	1016	843	945	2750	2015	1261	1214	2743	1555	2503
pool2	Experimental	chr1	6654069	000000172	000000172_140	TTGATTTTCAGAGACCAAAC	THAP3	intron	1416	297	1238	654	530	418	655	1240	535	532	1149	486	1099
pool2	Experimental	chr1	6654069	000000172	000000172_82	GAAGCGCTTTCTTTTTTAAG	THAP3	intron	620	156	550	66	143	178	283	462	305	283	557	333	602
pool2	Experimental	chr1	6654069	000000172	000000172_86	CTGGAATGAGAGTCTGCCCA	THAP3	intron	3141	906	2738	1284	885	803	2970	2886	986	1120	2702	1367	1625
pool2	Experimental	chr1	6654069	000000172	000000172_91	ACTCGAGCCCTTGCTGTACT	THAP3	intron	3914	765	3722	1496	1901	1254	3403	3617	1961	1790	3543	2008	2872
pool2	Experimental	chr1	6654069	000000172	000000172_99	GCACATATCCCAGTCCATTG	THAP3	exon	2441	483	2357	1057	1022	714	1662	1750	1205	1202	2682	1208	2323
pool1	Experimental	chr1	6724765	000000174	000000174_11	GATTCTGACCAAAGTAAGGA	LINC01672	promoter-TSS	1237	110	460	647	1030	92	412	457	1055	371	1186	467	622
pool1	Experimental	chr1	6724765	000000174	000000174_19	ATCCTAACCTTTTGTTTCCA	LINC01672	promoter-TSS	1756	243	427	593	1784	404	687	598	1326	696	1114	418	859
pool1	Experimental	chr1	6724765	000000174	000000174_24	AATGAACGGAACTCCATGAC	LINC01672	promoter-TSS	4135	388	770	2218	2214	588	934	1411	2289	1660	2727	1163	1797
pool1	Experimental	chr1	6724765	000000174	000000174_31	GGTTGAAAATCAGGGAGTTA	LINC01672	promoter-TSS	1954	294	531	1304	1002	376	549	746	1664	996	1841	650	1283
pool1	Experimental	chr1	6724765	000000174	000000174_37	CATGAAGCGTGGAGCGACCC	LINC01672	promoter-TSS	3507	639	339	1833	2219	330	699	885	1665	1379	2483	715	1473
pool1	Experimental	chr1	6724765	000000174	000000174_47	ATGTGCATGTAAATGTCAAC	LINC01672	promoter-TSS	2211	408	269	880	1557	148	616	642	1073	1173	1368	635	783
pool1	Experimental	chr1	6724765	000000174	000000174_57	GGAGAGATGGAAGTTCTAGC	LINC01672	intron	2080	288	314	1189	1733	204	497	748	1303	1194	1500	981	1100
pool1	Experimental	chr1	6724765	000000174	000000174_60	GCGTCAGAACCAGTGAGTCG	LINC01672	intron	4166	428	870	2763	3405	401	1225	1283	2837	1818	3075	1496	2618
pool1	Experimental	chr1	6724765	000000174	000000174_70	AATGTAAACTCCCAGTCGTG	LINC01672	intron	2885	577	803	1029	2004	175	745	683	1729	1128	1655	739	705
pool1	Experimental	chr1	6724765	000000174	000000174_8	TTCAAATGAGCTTCAGGTAG	LINC01672	promoter-TSS	3054	451	678	1685	2534	352	1058	1207	1910	1377	1784	1280	1160
pool1	Experimental	chr1	6860185	000000182	000000182_38	GACAACACTTACCATTGGTA	CAMTA1	intron	1892	135	542	1161	1439	256	623	526	1395	1144	1247	764	1008
pool1	Experimental	chr1	6860185	000000182	000000182_43	GATCTGAGTCTTCTACCTGT	CAMTA1	intron	23	0	0	0	29	0	0	51	0	39	8	0	0
pool1	Experimental	chr1	6860185	000000182	000000182_46	GTCAAACCATGCTAAATTGC	CAMTA1	intron	2199	257	371	814	1375	262	870	731	1239	746	1889	412	1219
pool1	Experimental	chr1	6860185	000000182	000000182_49	CTTCAGTCTTTTTTTCTAGT	CAMTA1	intron	738	122	183	350	395	97	260	253	647	453	686	361	509
pool1	Experimental	chr1	6860185	000000182	000000182_50	CTGAAATACAGATGACTAAA	CAMTA1	intron	1195	360	143	642	1049	148	418	535	870	916	768	578	723
pool1	Experimental	chr1	6860185	000000182	000000182_54	AGTTTGGGAGCATGACTCAT	CAMTA1	intron	2513	477	594	1763	2815	388	1160	1204	1808	1329	2149	836	1501
pool1	Experimental	chr1	6860185	000000182	000000182_63	TAGGGAGAATACTTAATTAC	CAMTA1	intron	815	202	64	325	269	97	72	248	205	247	511	128	597
pool1	Experimental	chr1	6860185	000000182	000000182_65	TCAGCTATATTAAACATCTA	CAMTA1	intron	816	112	121	514	508	115	261	169	392	455	1018	466	780
pool1	Experimental	chr1	6860185	000000182	000000182_66	TCATTTTTCTCCAAATAAGA	CAMTA1	intron	558	72	170	469	259	108	141	211	560	410	419	302	526
pool1	Experimental	chr1	6860185	000000182	000000182_68	ATTTGTGGAAACTTAGCACA	CAMTA1	intron	2480	463	554	1387	1815	302	843	833	2221	1470	1234	714	851
pool1	Experimental	chr1	6870335	000000183	000000183_203	AAAAAGGGGAAAAAGTAAAC	CAMTA1	intron	652	148	105	381	410	20	302	306	432	479	376	321	245
pool1	Experimental	chr1	6870335	000000183	000000183_205	TTGTTACAAACATGCTGAAA	CAMTA1	intron	2225	278	395	1191	1445	149	917	785	1401	936	2018	1110	1080
pool1	Experimental	chr1	6870335	000000183	000000183_207	AACGTATGCATTGTTTTCAT	CAMTA1	intron	1715	112	371	1026	1570	180	569	565	661	667	1031	595	1014
pool1	Experimental	chr1	6870335	000000183	000000183_210	CATATGTGTTTGTTGCTCGG	CAMTA1	intron	2862	256	446	1322	1679	306	672	935	1520	1030	1703	1303	868
pool1	Experimental	chr1	6870335	000000183	000000183_212	AAACTTGCATTTCATTTCTC	CAMTA1	intron	1795	286	390	1169	1296	289	664	828	1192	747	900	770	398
pool1	Experimental	chr1	6870335	000000183	000000183_216	GGCTTTAGGGCACTAACACT	CAMTA1	intron	2552	340	454	1481	1787	321	887	1133	2020	1174	1936	985	1336
pool1	Experimental	chr1	6870335	000000183	000000183_220	TAATCACAGGAACAAACATC	CAMTA1	intron	2600	384	473	1443	1436	365	836	896	1525	960	1639	815	1566
pool1	Experimental	chr1	6870335	000000183	000000183_221	ATATTCTTTCTAGAGGCTTA	CAMTA1	intron	933	141	121	319	326	61	252	250	497	385	587	153	148
pool1	Experimental	chr1	6870335	000000183	000000183_224	AAATATAGACAACTTCCAAA	CAMTA1	intron	715	62	191	266	401	50	250	174	342	168	90	199	176
pool1	Experimental	chr1	6870335	000000183	000000183_227	CTCAAATGTTAAATTTATTG	CAMTA1	intron	657	47	152	397	1086	50	649	239	399	273	710	189	445
pool1	Experimental	chr1	7299467	000000195	000000195_140	TAAAGAATCCATGAAAACGA	LOC102725193	intron	1220	197	118	531	639	63	248	380	753	508	741	484	507
pool1	Experimental	chr1	7299467	000000195	000000195_141	AAGGCGAAGCTCTTGCTCAG	LOC102725193	intron	3439	659	330	1813	2521	389	1252	1098	1973	1675	1416	1310	1007
pool1	Experimental	chr1	7299467	000000195	000000195_149	GACTCAATATGAACTAAGCA	LOC102725193	intron	1207	164	285	675	1209	193	516	323	613	655	1183	472	756
pool1	Experimental	chr1	7299467	000000195	000000195_163	TGCCCAGACTATAAACAAGT	LOC102725193	intron	1415	139	116	683	934	119	285	515	549	602	788	435	833
pool1	Experimental	chr1	7299467	000000195	000000195_170	GGAGCCGCTGGCTCATTGCG	LOC102725193	intron	3235	512	619	1840	2537	506	1020	1094	1902	1311	2237	1060	1050
pool1	Experimental	chr1	7299467	000000195	000000195_181	AGGCTTAATCGGAAGGTTCC	LOC102725193	intron	2512	338	331	1182	2109	221	878	903	1356	990	1570	1253	812
pool1	Experimental	chr1	7299467	000000195	000000195_195	ATTGGGCGTGTGTCTCTGTG	LOC102725193	intron	4235	603	793	1921	3230	466	1489	1452	2923	1850	3087	1268	2165
pool1	Experimental	chr1	7299467	000000195	000000195_207	TTCCAACCCCTCACTGAGAC	LOC102725193	intron	3487	514	668	1341	2958	338	995	1021	2230	1444	2060	1149	1168
pool2	Experimental	chr1	7300283	000000195	000000195_238	TGATAATTACTTAAGGTACA	LOC102725193	intron	619	60	548	319	102	219	628	372	87	348	318	366	586
pool2	Experimental	chr1	7300283	000000195	000000195_241	ATCTGGTGCTTTATTGCGAA	LOC102725193	intron	2289	613	1767	971	367	508	1040	1275	432	688	1722	991	1371
pool2	Experimental	chr1	7300283	000000195	000000195_247	TCTGAAAACAGCTGCATTAG	LOC102725193	intron	2964	603	2964	969	956	899	3194	2399	1843	1308	3544	2004	2881
pool2	Experimental	chr1	7300283	000000195	000000195_254	CAAGGGTCTCCCCTAGACCC	LOC102725193	intron	1690	350	2132	618	577	557	1230	1150	883	693	1232	802	1099
pool2	Experimental	chr1	7300283	000000195	000000195_271	TGGAAGTGATCTGCTGCACC	LOC102725193	intron	3755	831	3302	1230	1196	1024	3085	2239	1875	1569	3377	1745	2202
pool2	Experimental	chr1	7300283	000000195	000000195_274	TTGTTTAGAAAATTGTATAG	LOC102725193	intron	383	88	454	26	152	74	231	161	78	77	245	89	527
pool1	Experimental	chr1	7301175	000000195	000000195_288	TCATGATAAATAAAAGTTTA	LOC102725193	intron	365	93	96	59	168	49	81	35	197	160	453	49	233
pool1	Experimental	chr1	7301175	000000195	000000195_289	ATGAGATACAACACACACAT	LOC102725193	intron	1933	227	398	1002	1379	373	309	675	1980	1127	1498	625	1187
pool1	Experimental	chr1	7301175	000000195	000000195_293	ATACCGACTTGCATAAAGGA	LOC102725193	intron	3465	297	555	1389	2280	393	663	1020	1866	1286	1631	1383	855
pool1	Experimental	chr1	7301175	000000195	000000195_296	ATCTTCCATGGCTATTACCC	LOC102725193	intron	2464	182	574	1134	1509	203	1102	670	1318	1089	1445	1037	1275
pool1	Experimental	chr1	7301175	000000195	000000195_309	TCCTTGTGTCTGGCCCCTGC	LOC102725193	intron	4363	602	857	2499	3236	473	1394	2119	3443	2123	3086	1870	2195
pool1	Experimental	chr1	7301175	000000195	000000195_313	GCTTCAGATGAATTACTGCC	LOC102725193	intron	2895	474	861	1967	2955	251	1145	1119	2064	1209	2138	1051	1467
pool1	Experimental	chr1	7301175	000000195	000000195_317	CGCAGGTGAAGGCAATTACA	LOC102725193	intron	2217	466	484	1228	1842	302	878	933	1449	1115	1773	953	1125
pool1	Experimental	chr1	7301175	000000195	000000195_324	ACTTTTTCAGGGTGATAGTT	LOC102725193	intron	1896	170	246	931	1181	214	612	506	1118	757	1076	433	922
pool1	Experimental	chr1	7301175	000000195	000000195_327	GATCAACTTCCTTGACTTTG	LOC102725193	intron	1868	268	314	964	1435	352	562	938	1543	797	1440	689	1339
pool1	Experimental	chr1	7301175	000000195	000000195_339	GACTGAGGGGCTTTGCCCGT	LOC102725193	intron	2253	438	381	1275	1736	370	734	688	1197	677	1729	817	1277
pool1	Experimental	chr1	7402054	000000197	000000197_17	GCAATGTAAAATTGGAAATG	LOC102725193	intron	1307	185	126	565	342	143	284	453	990	625	911	433	369
pool1	Experimental	chr1	7402054	000000197	000000197_20	GACCTGAGCTTAGGTCTTTA	LOC102725193	intron	2914	391	839	1140	1394	245	949	995	1791	991	3117	771	1820
pool1	Experimental	chr1	7402054	000000197	000000197_30	CTGCTAAGGAAACAGCCTAG	LOC102725193	intron	2863	459	642	1991	2850	439	1004	1366	2120	1728	2499	950	1342
pool1	Experimental	chr1	7402054	000000197	000000197_41	CTGACTCTGAGTCACCTTAA	LOC102725193	intron	2516	287	745	1364	1739	488	923	821	2452	1059	2343	949	1647
pool1	Experimental	chr1	7402054	000000197	000000197_47	GTGGTTTAATCCTTGCTTTA	LOC102725193	intron	1377	144	238	946	1375	142	388	503	1180	378	842	515	638
pool1	Experimental	chr1	7402054	000000197	000000197_54	ATGAGTGACTAAGGCAGCAA	LOC102725193	intron	3634	526	929	1755	2477	398	1141	1310	2149	1317	2088	1072	1512
pool1	Experimental	chr1	7402054	000000197	000000197_55	AGTTTGACGTAATTGAGACC	LOC102725193	intron	1780	104	188	647	999	79	420	420	1044	330	448	521	256
pool1	Experimental	chr1	7402054	000000197	000000197_60	TTGACAATAACACCTGGATT	LOC102725193	intron	2026	204	381	2036	925	248	606	794	1791	1187	1514	817	1130
pool1	Experimental	chr1	7402054	000000197	000000197_65	GACAGCTGCTCACACTCTGT	LOC102725193	intron	4081	594	953	2130	4151	479	1509	2138	3060	2342	3812	1550	2251
pool1	Experimental	chr1	7402054	000000197	000000197_74	GCAAAACAAGGGAGGACCAG	LOC102725193	intron	2347	229	748	1514	1338	374	891	913	1670	605	1489	483	851
pool2	Experimental	chr1	7894027	000000214	000000214_32	CTTGAGGGCAATACCGTGTT	UTS2	Intergenic	3080	620	1994	733	886	910	2279	1625	1053	1474	2466	1627	3122
pool2	Experimental	chr1	7894027	000000214	000000214_35	AAAAGTGCGACGAAATATAT	UTS2	Intergenic	864	159	375	226	220	110	653	349	363	359	798	247	505
pool2	Experimental	chr1	7894027	000000214	000000214_40	TCTCCCTCACCTTGAACAGA	UTS2	Intergenic	2302	535	2518	950	833	769	1926	1245	908	1079	2046	1346	1488
pool2	Experimental	chr1	7894027	000000214	000000214_49	AATCTATCATTTCCCAATTG	UTS2	Intergenic	1153	342	1115	331	125	333	601	726	354	528	786	388	439
pool2	Experimental	chr1	7894027	000000214	000000214_54	CTAGAGAGAGAATTCGGGTC	UTS2	Intergenic	2230	305	1681	637	641	586	1379	1135	813	716	2098	1030	1378
pool2	Experimental	chr1	7894027	000000214	000000214_67	AGTGACTAAGCAACAGTTAA	UTS2	Intergenic	2319	472	1706	602	866	716	2337	1703	694	884	1917	1109	1724
pool2	Experimental	chr1	7894027	000000214	000000214_73	ACCCAGAGAGAACAGTGGAT	UTS2	Intergenic	3048	482	2824	980	1021	1047	2170	1849	1594	1229	2518	1583	2330
pool2	Experimental	chr1	7894027	000000214	000000214_76	GTGGGGGCCTGCTACTTGGG	UTS2	Intergenic	2309	464	2247	1236	728	705	1754	1897	1028	909	1911	1224	1636
pool1	Experimental	chr1	8005288	000000225	000000225_103	TTCACTCTGACTTACACAAG	ERRFI1	Intergenic	2798	527	603	1438	2785	286	1381	975	1859	1296	2372	1389	1597
pool1	Experimental	chr1	8005288	000000225	000000225_111	CAGTCTCAGGGGAAGGCACT	ERRFI1	Intergenic	3542	538	1201	2141	2465	509	1537	1326	2697	2214	3068	1722	2280
pool1	Experimental	chr1	8005288	000000225	000000225_115	ACTAGGGTGTTTATTTGACG	ERRFI1	Intergenic	1259	303	447	185	822	26	319	511	582	725	672	272	637
pool1	Experimental	chr1	8005288	000000225	000000225_121	CATTTTGCTCTGTTGTAGAA	ERRFI1	Intergenic	1675	379	313	1085	1243	137	477	662	1227	700	1697	469	752
pool1	Experimental	chr1	8005288	000000225	000000225_129	GTGAGACAGCGTTTTTAGCG	ERRFI1	Intergenic	2979	259	436	1115	1932	279	796	1069	1697	929	1563	645	1014
pool1	Experimental	chr1	8005288	000000225	000000225_133	TGTTTTAGGGAGCTTGCTAC	ERRFI1	Intergenic	2601	247	283	1229	1592	300	716	828	1768	971	2145	1115	903
pool1	Experimental	chr1	8005288	000000225	000000225_139	TGGTAGGTTTCAGGATTCCC	ERRFI1	Intergenic	3045	490	486	1254	2750	199	950	1004	1992	1224	1850	1286	1339
pool1	Experimental	chr1	8005288	000000225	000000225_78	GATTGATAAAAGTTCTTGGC	ERRFI1	Intergenic	1214	110	165	454	853	48	339	262	443	250	433	205	250
pool1	Experimental	chr1	8005288	000000225	000000225_82	CCGGTTCATCCAAGAACATC	ERRFI1	Intergenic	2170	582	578	1367	1594	382	592	608	1593	974	1968	917	1065
pool1	Experimental	chr1	8005288	000000225	000000225_88	CCGCCTGGGGTGCAACATGC	ERRFI1	Intergenic	4038	499	1021	2417	2910	464	1298	1307	2413	1601	3042	1575	2098
pool2	Experimental	chr1	8017785	000000227	000000227_101	TATTGTGGTCAGAAGTGAGC	ERRFI1	intron	3067	649	2023	781	315	655	1679	2388	1063	847	1882	1014	2316
pool2	Experimental	chr1	8017785	000000227	000000227_107	CCCCATTGAAATTTAGAGGC	ERRFI1	intron	1631	406	1034	569	443	456	883	1244	645	578	1636	635	1015
pool2	Experimental	chr1	8017785	000000227	000000227_66	CTAAATTTTTTATAGCTTGA	ERRFI1	intron	377	65	151	43	30	65	176	207	107	100	324	71	198
pool2	Experimental	chr1	8017785	000000227	000000227_73	GAAAAAGCTTGATAAACCAC	ERRFI1	intron	846	234	340	177	211	139	500	285	213	276	534	612	400
pool2	Experimental	chr1	8017785	000000227	000000227_75	GACTATGAGGAAAGTATCTG	ERRFI1	intron	43	10	12	0	0	36	9	0	2	0	7	11	0
pool2	Experimental	chr1	8017785	000000227	000000227_78	AGATCGCTCATCCAGATTAC	ERRFI1	intron	1978	531	1680	553	222	456	1393	1326	761	803	1551	1151	1609
pool2	Experimental	chr1	8017785	000000227	000000227_90	GTACTTGTTGGCTTGCAGAC	ERRFI1	intron	2441	311	2387	826	471	575	1623	1500	910	721	2222	1016	1659
pool2	Experimental	chr1	8017785	000000227	000000227_94	GTTGAAAGCTAAGATTTAGA	ERRFI1	intron	1017	180	661	323	450	383	1185	575	446	397	632	345	590
pool2	Experimental	chr1	8017785	000000227	000000227_95	CGCCTCTGCAGAAATTGCCT	ERRFI1	intron	2848	449	2436	951	1169	883	2658	1946	1272	1263	2143	1041	1785
pool2	Experimental	chr1	8017785	000000227	000000227_99	GAAAGCTAACAAGTAGGTGA	ERRFI1	intron	1226	233	971	601	592	240	1044	1137	524	633	958	513	699
pool2	Experimental	chr1	8020209	000000228	000000228_112	AGGAATAGTGTTTTAAGAGA	ERRFI1	intron	796	95	614	340	170	264	879	504	238	202	453	222	673
pool2	Experimental	chr1	8020209	000000228	000000228_115	AAGAAGGTGCAGTGTGCTTT	ERRFI1	intron	3567	609	2913	1560	714	1134	2412	2353	1720	1354	2707	1801	3154
pool2	Experimental	chr1	8020209	000000228	000000228_119	AGAGACTGTCCTCAAGCTAA	ERRFI1	intron	2059	589	1401	595	422	573	1547	1706	1016	1186	2282	1751	1710
pool2	Experimental	chr1	8020209	000000228	000000228_121	GTAACCTAGATATGCTTACC	ERRFI1	intron	1572	132	964	498	409	370	652	745	768	641	892	842	1025
pool2	Experimental	chr1	8020209	000000228	000000228_125	AAATCTCAGAAGCCATCCAT	ERRFI1	intron	2255	328	2771	1144	1046	545	2196	1854	1367	997	1508	1137	1624
pool2	Experimental	chr1	8020209	000000228	000000228_133	ACTCTTAAATAAGGAAGCAC	ERRFI1	intron	1454	124	1416	662	344	372	821	1149	512	672	1150	948	677
pool2	Experimental	chr1	8020209	000000228	000000228_141	TGTTTATTCAGGGTGATAAA	ERRFI1	intron	1201	236	510	184	484	455	579	788	379	515	1226	819	632
pool2	Experimental	chr1	8020209	000000228	000000228_142	GTTATGGAAGTACTTAATGT	ERRFI1	intron	1398	330	965	353	320	381	891	1110	485	535	1067	638	669
pool2	Experimental	chr1	8020209	000000228	000000228_149	TTATAAAAGGAAACTGATTT	ERRFI1	intron	624	151	457	50	380	138	601	377	180	148	479	210	378
pool2	Experimental	chr1	8020209	000000228	000000228_154	CATGCAGAGATTGGTATATT	ERRFI1	intron	1613	383	1858	873	442	502	1728	1171	571	779	1713	967	1200
pool2	Experimental	chr1	8020209	000000228	000000228_157	GTTTGTTTTAATTTCCTCAC	ERRFI1	intron	678	202	313	33	128	67	246	278	218	113	485	176	245
pool2	Experimental	chr1	8047930	000000233	000000233_100	TAGTCATGATTAAACACAAT	ERRFI1	Intergenic	1138	193	744	361	471	272	580	811	483	415	1198	601	1017
pool2	Experimental	chr1	8047930	000000233	000000233_102	AGTCGTAACTTCTGTGCCTG	ERRFI1	Intergenic	2644	490	2697	701	1304	790	2296	2138	845	1126	2908	1513	2427
pool2	Experimental	chr1	8047930	000000233	000000233_110	GTTCAGCGTCTACAGACATA	ERRFI1	Intergenic	2490	486	2291	807	620	467	1644	1537	617	927	2077	833	2709
pool2	Experimental	chr1	8047930	000000233	000000233_118	TCATGGGCATTTTCCATGGC	ERRFI1	Intergenic	2279	474	1954	561	772	562	1281	1671	905	950	2307	1196	2045
pool2	Experimental	chr1	8047930	000000233	000000233_123	TATCCCCTATTTAATTTCCC	ERRFI1	Intergenic	1299	40	704	376	637	283	625	749	371	412	815	375	372
pool2	Experimental	chr1	8047930	000000233	000000233_133	TTAAGTTGCTGAAGGGTATT	ERRFI1	Intergenic	2648	340	1677	1105	919	939	2405	1476	1368	1079	2341	1179	2170
pool2	Experimental	chr1	8047930	000000233	000000233_139	GTTTGGCAAGCAATGAATCT	ERRFI1	Intergenic	1690	413	1894	794	234	596	1068	1778	933	738	1928	826	2051
pool2	Experimental	chr1	8047930	000000233	000000233_140	CTAGAGATTTCATCAGACAG	ERRFI1	Intergenic	1530	297	1218	603	305	344	1232	895	644	673	1473	566	1378
pool2	Experimental	chr1	8047930	000000233	000000233_145	CGGACTCAAATGAGTTTAAG	ERRFI1	Intergenic	1722	468	1194	844	452	414	1238	1348	816	572	1351	1076	1012
pool2	Experimental	chr1	8047930	000000233	000000233_151	AGGCTGCTGAAATAAAAATT	ERRFI1	Intergenic	1080	181	1775	359	315	368	1278	1481	760	585	942	509	1162
pool2	Experimental	chr1	8047930	000000233	000000233_155	GAGATTTCTCAAAGGGACTT	ERRFI1	Intergenic	1138	95	1292	297	378	267	938	1260	606	700	1335	1056	682
pool2	Experimental	chr1	8061472	000000234	000000234_15	CATTTCCTAGCTGTGTAGCC	ERRFI1	Intergenic	2967	506	2881	1166	724	1255	2314	2472	1474	1335	2110	1988	1799
pool2	Experimental	chr1	8061472	000000234	000000234_22	CTCATTAGTTCATGCCAGGC	ERRFI1	Intergenic	1990	226	1374	504	611	532	1568	1498	697	572	1296	706	1225
pool2	Experimental	chr1	8061472	000000234	000000234_29	GCTTTCCTTCAGTGACTAAG	ERRFI1	Intergenic	2140	756	2242	767	947	813	1986	1685	898	622	2428	823	2252
pool2	Experimental	chr1	8061472	000000234	000000234_35	CCTCCATGGGAATGTACTTC	ERRFI1	Intergenic	2721	855	2075	1061	712	761	2233	2132	1241	1209	2544	1342	1803
pool2	Experimental	chr1	8061472	000000234	000000234_40	TAAGCCAGTGAGATAGATGG	ERRFI1	Intergenic	3124	553	2706	1274	774	1416	2861	2305	1826	1454	2916	1788	3143
pool2	Experimental	chr1	8061472	000000234	000000234_45	AGGGGAAAATTATTTCAGTA	ERRFI1	Intergenic	471	158	294	238	130	326	485	545	146	208	553	485	588
pool2	Experimental	chr1	8061472	000000234	000000234_51	GTACAAATCAGTAGAATTTG	ERRFI1	Intergenic	852	90	428	329	89	208	424	414	253	165	523	219	225
pool2	Experimental	chr1	8061472	000000234	000000234_56	GAAGAAACCCTGCATGTACT	ERRFI1	Intergenic	2528	496	2224	1314	858	881	1830	2154	691	1049	1880	1452	1797
pool2	Experimental	chr1	8061472	000000234	000000234_66	GGTCGGATTTTGGTTCTCAG	ERRFI1	Intergenic	1718	334	1264	696	253	486	1441	1171	647	963	1455	1141	1673
pool2	Experimental	chr1	8061472	000000234	000000234_8	CACAGCTACTCTTTGATGAA	ERRFI1	Intergenic	1723	151	1333	700	474	546	1325	1086	982	605	1619	617	1053
pool1	Experimental	chr1	8090385	000000239	000000239_103	TTAAAGCATTTATCATTTCC	ERRFI1	Intergenic	1226	172	582	1015	899	271	183	228	428	470	797	491	723
pool1	Experimental	chr1	8090385	000000239	000000239_106	TATGTTTCTTTAAAGTGTTC	ERRFI1	Intergenic	919	25	45	428	838	58	160	156	795	343	454	299	361
pool1	Experimental	chr1	8090385	000000239	000000239_108	ATCCACTGACTTGCCTGCTG	ERRFI1	Intergenic	4589	582	859	2619	4175	638	1816	2367	3286	3128	4506	2009	2367
pool1	Experimental	chr1	8090385	000000239	000000239_112	TTTTACTCCAGATCCACATC	ERRFI1	Intergenic	2416	581	348	1068	2319	237	763	779	1239	1146	1431	1203	961
pool1	Experimental	chr1	8090385	000000239	000000239_115	TCCCCAAGTACCATGTTTCT	ERRFI1	Intergenic	1600	321	418	1153	1477	200	877	748	1375	1010	1701	916	1219
pool1	Experimental	chr1	8090385	000000239	000000239_123	AGCCATTACAAAGTCACTTG	ERRFI1	Intergenic	2077	437	1067	1711	1844	402	1118	1104	1345	1049	1285	888	1191
pool1	Experimental	chr1	8090385	000000239	000000239_124	ACATCTTTGGGACAGAGGAA	ERRFI1	Intergenic	2442	508	823	1997	1765	379	870	872	1493	1188	1649	1024	1006
pool1	Experimental	chr1	8090385	000000239	000000239_136	CTATCCCTACCCAGTACAGC	ERRFI1	Intergenic	3327	587	738	1688	2601	361	1050	911	1972	1314	1866	1091	1185
pool1	Experimental	chr1	8090385	000000239	000000239_139	AAAATACGTTGGGAATGTCA	ERRFI1	Intergenic	1543	206	160	1003	1063	159	344	443	1255	956	1100	348	755
pool2	Experimental	chr1	8091188	000000239	000000239_154	AGGAAAAAGAAATAGTAAAT	ERRFI1	Intergenic	238	60	218	32	28	66	380	142	118	134	96	68	115
pool2	Experimental	chr1	8091188	000000239	000000239_163	TCAATAATCTGTGAGTAACG	ERRFI1	Intergenic	1401	390	909	553	710	475	1651	857	598	566	1145	893	1320
pool2	Experimental	chr1	8091188	000000239	000000239_169	TTTGTGCTCACAGGCACACT	ERRFI1	Intergenic	3856	635	3271	1344	1229	1022	3151	2370	1719	1559	4001	1972	3379
pool2	Experimental	chr1	8091188	000000239	000000239_177	TGAACACGGGGGAGCGCAGG	ERRFI1	Intergenic	4595	418	4521	1150	1005	880	1815	3258	1538	730	1747	625	662
pool2	Experimental	chr1	8091188	000000239	000000239_186	AAACTGCACCATAATGACTT	ERRFI1	Intergenic	1774	456	1932	717	794	519	1825	1253	586	664	1449	770	1346
pool2	Experimental	chr1	8091188	000000239	000000239_189	GGCTTTTGTTGTTTGAGACC	ERRFI1	Intergenic	1121	93	1122	331	271	330	922	833	337	416	1228	680	1207
pool1	Experimental	chr1	8090385	000000239	000000239_97	TAACCCGTAAGAAAACTTTT	ERRFI1	Intergenic	1182	123	157	737	1019	179	355	371	723	553	845	273	349
pool1	Experimental	chr1	8096724	000000240	000000240_225	CGGCCTGCCGATAAAGAGCG	ERRFI1	Intergenic	3529	511	551	2375	3051	363	1283	1293	2391	1759	2749	1573	1858
pool1	Experimental	chr1	8096724	000000240	000000240_232	GTTGAATAACAATCTGATAA	ERRFI1	Intergenic	691	176	45	316	320	61	354	245	483	346	563	198	455
pool1	Experimental	chr1	8096724	000000240	000000240_237	ACAGGCATTGGTTAAAGATA	ERRFI1	Intergenic	2210	148	220	1329	1405	164	537	717	1835	1183	1553	648	778
pool1	Experimental	chr1	8096724	000000240	000000240_240	TTGAATGAATCATAAGAATC	ERRFI1	Intergenic	1055	98	174	412	596	216	261	292	658	332	625	278	575
pool1	Experimental	chr1	8096724	000000240	000000240_244	TTTTAGTATCACTCACCATA	ERRFI1	Intergenic	2045	324	305	1096	1443	258	511	801	1312	1214	987	799	974
pool1	Experimental	chr1	8096724	000000240	000000240_249	AGGTAGCCTCTGCTGTTCAT	ERRFI1	Intergenic	2839	572	723	1802	2468	333	1094	1342	1813	1174	1842	630	1200
pool1	Experimental	chr1	8096724	000000240	000000240_251	AAACGTAGTCTCACAAAATC	ERRFI1	Intergenic	1899	323	355	673	1182	152	753	729	989	523	1626	364	915
pool1	Experimental	chr1	8096724	000000240	000000240_252	TGTTGTCACTTCCTTAGAAA	ERRFI1	Intergenic	2285	289	354	1260	1732	295	1079	872	1860	962	1655	814	1097
pool1	Experimental	chr1	8096724	000000240	000000240_258	GAGGTTAAATGAAAGCTTTC	ERRFI1	Intergenic	665	114	210	357	399	62	164	222	173	201	359	39	192
pool1	Experimental	chr1	8096724	000000240	000000240_263	ACTATCAGGTAAGAAGGCCT	ERRFI1	Intergenic	2175	352	583	1183	1785	372	826	1041	1645	1305	2185	986	1020
pool1	Experimental	chr1	8097590	000000240	000000240_286	TCGGTAGACTTCCATGCACG	ERRFI1	Intergenic	3628	425	1102	1875	2744	344	1389	1414	2493	1134	2201	1185	1730
pool1	Experimental	chr1	8097590	000000240	000000240_293	ACGCTGTCAATGATCTGTCT	ERRFI1	Intergenic	2451	290	534	1531	1862	341	1116	994	2309	1467	2089	1017	1267
pool1	Experimental	chr1	8097590	000000240	000000240_298	AATTAGATCAACATCCTTAT	ERRFI1	Intergenic	767	121	114	432	677	84	152	380	597	417	864	380	523
pool1	Experimental	chr1	8097590	000000240	000000240_310	CTCAGTCCATATTAGGCAAC	ERRFI1	Intergenic	2600	560	1018	1318	2030	261	910	827	1608	1584	1771	692	1106
pool1	Experimental	chr1	8097590	000000240	000000240_314	TATCAGAACTGAGTCATTTA	ERRFI1	Intergenic	1921	373	389	814	1355	128	460	584	882	789	1098	643	736
pool1	Experimental	chr1	8097590	000000240	000000240_319	AATCTTAATATAGTCTCAGC	ERRFI1	Intergenic	1067	63	400	415	671	99	203	332	437	383	847	379	357
pool1	Experimental	chr1	8097590	000000240	000000240_324	AACTAGCTGACTCATCTCCC	ERRFI1	Intergenic	2529	372	464	1381	1633	381	780	878	2021	1494	1514	851	897
pool1	Experimental	chr1	8097590	000000240	000000240_330	TAAGTAATTTTACTGTCATC	ERRFI1	Intergenic	986	289	205	661	581	202	329	473	802	580	904	332	492
pool1	Experimental	chr1	8097590	000000240	000000240_333	AGGCACACTTGAAAACTTAG	ERRFI1	Intergenic	1593	220	447	1000	907	193	437	631	1115	900	1221	521	520
pool1	Experimental	chr1	8137866	000000245	000000245_25	AAATTCAGATGCTCTAAGGA	LINC01714	Intergenic	1760	130	238	814	1316	121	509	329	972	663	792	940	683
pool1	Experimental	chr1	8137866	000000245	000000245_28	CTGCTGCTGTGGATTTTTGT	LINC01714	Intergenic	3064	333	750	2417	2871	556	1283	1415	2618	1375	2257	1319	1598
pool1	Experimental	chr1	8137866	000000245	000000245_32	TTTTCATGATACAAGAAAGC	LINC01714	Intergenic	1418	158	175	784	856	149	419	472	1135	365	574	339	431
pool1	Experimental	chr1	8137866	000000245	000000245_36	CCCTAAAACCTTGAGGATAA	LINC01714	Intergenic	1748	287	205	1199	1702	246	672	557	1293	961	1402	627	983
pool1	Experimental	chr1	8137866	000000245	000000245_45	CCCATCTGATAACCTTCCTC	LINC01714	Intergenic	2467	331	872	1388	1774	255	743	919	1468	962	1367	897	1340
pool1	Experimental	chr1	8137866	000000245	000000245_50	GCAGATTTATAGTCATTGGT	LINC01714	Intergenic	925	99	184	508	993	105	561	404	789	264	545	429	496
pool1	Experimental	chr1	8137866	000000245	000000245_57	AGACCACATTTCCCTGACCT	LINC01714	Intergenic	3090	464	546	1612	2418	510	1027	1198	1496	1092	3226	691	2442
pool1	Experimental	chr1	8137866	000000245	000000245_58	CTGCCGATTTACCAGCTCTC	LINC01714	Intergenic	3655	502	929	2391	3455	633	1165	1456	3092	1873	2071	1635	1926
pool1	Experimental	chr1	8137866	000000245	000000245_67	CGTGACTGACCGATTCTCTC	LINC01714	Intergenic	2833	301	361	1261	2133	320	1027	1255	1969	1129	2536	1021	1312
pool1	Experimental	chr1	8137866	000000245	000000245_74	GGTGAGTCAGTCAGCTGTAA	LINC01714	Intergenic	2922	201	492	1866	2567	376	1154	1417	2068	1436	2177	1211	1712
pool1	Experimental	chr1	8182523	000000249	000000249_67	CCGCAGCCCTAGAAAGAGGA	LINC01714	Intergenic	3025	442	882	1356	2697	216	1201	1122	2090	1524	2244	1249	1277
pool1	Experimental	chr1	8182523	000000249	000000249_72	TAAATATTACAAGTAAGATA	LINC01714	Intergenic	271	64	122	149	344	33	50	72	76	82	41	114	84
pool1	Experimental	chr1	8182523	000000249	000000249_74	TGCAGTGAATCACCTAAGTC	LINC01714	Intergenic	2804	307	515	1377	2117	414	770	1130	1702	1128	1716	1079	1213
pool1	Experimental	chr1	8182523	000000249	000000249_78	TTCATCAGCCTATTCTGCGT	LINC01714	Intergenic	4525	554	947	1497	3091	395	1432	1277	2211	1639	3170	1464	1783
pool1	Experimental	chr1	8182523	000000249	000000249_83	GTTATTACCTGAAATTGATG	LINC01714	Intergenic	684	123	49	622	640	97	181	177	549	206	201	317	97
pool1	Experimental	chr1	8182523	000000249	000000249_84	TTTGTTTACTTATTTGTTTT	LINC01714	Intergenic	565	56	229	356	397	33	181	132	346	306	296	157	143
pool1	Experimental	chr1	8182523	000000249	000000249_85	TCGAAACACAGATATGAAAC	LINC01714	Intergenic	1735	149	362	761	837	118	298	690	842	575	763	627	406
pool1	Experimental	chr1	8182523	000000249	000000249_89	TTTTTTTTACTCTCATATAT	LINC01714	Intergenic	248	115	34	181	103	54	123	36	121	48	220	61	39
pool1	Experimental	chr1	8182523	000000249	000000249_90	GCTAAGTTTCTCATCTATAC	LINC01714	Intergenic	1064	128	149	562	654	235	319	358	723	157	418	178	294
pool1	Experimental	chr1	8182523	000000249	000000249_93	CTGTTTTATCAGCATATGAT	LINC01714	Intergenic	1733	108	401	960	1081	223	518	757	1180	985	1699	621	1309
pool1	Experimental	chr1	8197908	000000251	000000251_111	GACCCTGCAGGGGGGACACT	LINC01714	Intergenic	3003	569	544	1576	2985	440	855	1284	1974	1113	1983	882	1349
pool1	Experimental	chr1	8197908	000000251	000000251_118	CAAAAGGGCTAAGTTGCCCA	LINC01714	Intergenic	2734	284	423	1783	1970	172	774	918	2361	1064	2126	756	1548
pool1	Experimental	chr1	8197908	000000251	000000251_30	GTGCCTGTGGTCCCATGACT	LINC01714	Intergenic	3233	567	771	2101	3343	268	1044	1284	1864	1426	2860	1647	1497
pool1	Experimental	chr1	8197908	000000251	000000251_34	TAAGGGCATTCTGTTTATGT	LINC01714	Intergenic	2078	279	228	1008	1642	223	745	985	1623	966	1621	760	1341
pool1	Experimental	chr1	8197908	000000251	000000251_45	GGCCCGCCAGGAAAGCTGCA	LINC01714	Intergenic	2612	597	1107	1771	2775	502	904	1091	2266	1611	2643	1301	1759
pool1	Experimental	chr1	8197908	000000251	000000251_55	GGGGTGCATGACTCAGCACT	LINC01714	Intergenic	2827	640	827	2094	2238	408	986	1401	2698	1874	3807	1722	1935
pool1	Experimental	chr1	8197908	000000251	000000251_69	CTGCGGTTAGACTCGGACCT	LINC01714	Intergenic	3674	613	1025	1685	2900	472	1170	1428	3148	1611	2205	1667	1725
pool1	Experimental	chr1	8197908	000000251	000000251_84	AGATGCGGTCTCACAGTGCC	LINC01714	Intergenic	3493	406	1166	2565	2677	396	1138	1370	2208	1577	2590	1158	2173
pool1	Experimental	chr1	8197908	000000251	000000251_92	TCCACGAAAAGTGATCCCCA	LINC01714	Intergenic	2234	286	582	1282	1789	252	564	1057	1778	1156	1423	714	797
pool1	Experimental	chr1	8212128	000000252	000000252_109	TGTTGGCCCCTCACGCTCGC	LINC01714	intron	3972	493	980	2252	3225	528	1096	1349	2634	1616	3337	1888	2054
pool1	Experimental	chr1	8212128	000000252	000000252_120	TTAGCGCTGGTCGGGCTCTG	LINC01714	intron	5988	556	1099	3432	4512	691	1755	1716	4451	2180	3685	1743	2296
pool1	Experimental	chr1	8212128	000000252	000000252_126	ATATGCCGCAGCTGAAAGGG	LINC01714	intron	5161	753	1200	3366	3051	626	1273	1973	3771	2150	3206	2006	2365
pool1	Experimental	chr1	8212128	000000252	000000252_133	TGCCTTGCTGCCGCGAGGTA	LINC01714	intron	4947	929	1339	2950	4658	750	1860	2455	4259	1848	4378	1534	2037
pool1	Experimental	chr1	8212128	000000252	000000252_139	AAACAAATAGTCTCGATACA	LINC01714	intron	1070	182	130	515	684	108	487	305	486	219	907	213	439
pool1	Experimental	chr1	8212128	000000252	000000252_146	CGTGCCCTAGCACACGGAGA	LINC01714	intron	3610	532	945	2454	2672	562	1453	1431	2020	1693	2479	1951	2204
pool1	Experimental	chr1	8212128	000000252	000000252_158	AGAGAGGGCACACACCGTTG	LINC01714	intron	3854	697	748	1822	3703	355	1428	1334	3211	1878	2333	1906	1797
pool1	Experimental	chr1	8212128	000000252	000000252_162	GCGCATAGAACACATATACG	LINC01714	intron	1857	147	313	749	1475	199	533	497	1246	1137	1214	803	700
pool1	Experimental	chr1	8212128	000000252	000000252_85	ACGAACACAATGTGGACCTA	LINC01714	intron	4396	446	848	2305	3090	254	1341	1572	2622	2075	3119	1229	2021
pool1	Experimental	chr1	8212128	000000252	000000252_92	CACACCAGGTTGACTCGGTT	LINC01714	intron	3997	630	628	2650	3785	633	1670	1473	2333	1868	2289	1677	1624
pool1	Experimental	chr1	8343595	000000258	000000258_102	GAGTGGAGCGGTCGCCTGGC	SLC45A1	intron	4054	564	1001	2197	3277	446	1080	1505	3003	1192	3035	1082	1438
pool1	Experimental	chr1	8343595	000000258	000000258_115	GAAAGTGTCTCCCGCCACCT	SLC45A1	intron	2288	329	520	1351	1901	337	907	1033	1897	891	1983	716	1361
pool1	Experimental	chr1	8343595	000000258	000000258_127	GAAAAGAATCCATGACTAAT	SLC45A1	intron	1030	208	99	661	1053	99	375	330	684	708	583	332	468
pool1	Experimental	chr1	8343595	000000258	000000258_133	TTTTCAGCGCCAACATGCAC	SLC45A1	intron	3867	619	1043	2408	3003	521	1455	1636	2944	1771	2668	1640	1614
pool1	Experimental	chr1	8343595	000000258	000000258_145	TCGGTGTGTCCTGCGAGCCC	SLC45A1	intron	4550	563	1038	2467	3495	752	1708	1634	3170	2376	3022	1586	2031
pool1	Experimental	chr1	8343595	000000258	000000258_153	CGTGTCAGCGAGACACGCCG	SLC45A1	intron	2476	585	310	1645	1775	696	837	1099	2145	1025	1406	848	960
pool1	Experimental	chr1	8343595	000000258	000000258_165	AGTGCGGACGGCACCCGGCG	SLC45A1	exon	3670	420	592	1614	2493	336	1034	1379	2833	1347	2068	1229	696
pool1	Experimental	chr1	8343595	000000258	000000258_175	GATTCTGGTCTCCCTGGTCC	SLC45A1	exon	2656	425	678	1288	2760	353	1447	1115	1480	1785	1957	1284	1794
pool1	Experimental	chr1	8343595	000000258	000000258_191	GGAGAAGTACATCACCCCGT	SLC45A1	exon	2941	449	850	1581	2322	421	879	1680	2018	2281	2230	1592	1384
pool1	Experimental	chr1	8343595	000000258	000000258_77	CCGAGGCTCCAAGGTCCTCG	SLC45A1	intron	4105	694	1180	2144	3378	467	1461	1757	3642	2065	3758	1457	2130
pool1	Experimental	chr1	8343595	000000258	000000258_91	GCAGGTCCCATCCTGGATGA	SLC45A1	intron	3555	658	923	2056	3284	490	1524	1170	2060	1870	2523	1188	2001
pool1	Experimental	chr1	8397057	000000261	000000261_213	CGTTTTGGAATTAGATCTGA	RERE	intron	1521	330	188	647	1209	182	557	646	824	740	799	344	948
pool1	Experimental	chr1	8397057	000000261	000000261_225	CACTTTGACTGCTTAATGAG	RERE	intron	2214	312	578	1867	2003	486	1271	1194	1773	1350	1680	652	986
pool1	Experimental	chr1	8397057	000000261	000000261_230	AAGTGAATAAACTGATACTG	RERE	intron	1043	135	124	870	474	149	214	434	546	210	1097	372	325
pool1	Experimental	chr1	8397057	000000261	000000261_235	TTTGTGAGTGTTAGTTCTCA	RERE	intron	2581	344	367	1677	2094	332	931	1047	1597	1266	2041	1345	1290
pool1	Experimental	chr1	8397057	000000261	000000261_239	TCTGGTGAGACAGTTATCTC	RERE	intron	2463	412	485	1480	1567	155	647	914	1232	965	1463	723	1177
pool1	Experimental	chr1	8397057	000000261	000000261_246	GAAACAGGAGCTGATTCTAA	RERE	intron	1734	347	410	903	1336	157	721	620	1552	513	1373	384	1079
pool1	Experimental	chr1	8397057	000000261	000000261_248	ACAGCACAGCAGCTAAGACT	RERE	intron	3998	396	1031	1983	3352	354	1141	1350	2323	1834	3257	1338	2742
pool1	Experimental	chr1	8397057	000000261	000000261_252	AGTTCACACTGAATTGGAAC	RERE	intron	2196	536	214	1200	2039	252	821	815	1609	1214	1223	703	523
pool1	Experimental	chr1	8397057	000000261	000000261_258	TCTCTTCACACGTATTGTGA	RERE	intron	2580	372	566	1916	2396	275	934	1358	1721	905	3002	977	1537
pool1	Experimental	chr1	8397057	000000261	000000261_264	GTCGTAGTGAAAGTCGAATA	RERE	intron	2987	152	271	787	1273	322	417	718	1084	898	1745	702	1023
pool1	Experimental	chr1	8395098	000000261	000000261_58	GCACTTACCACAGTTACACT	RERE	intron	2166	430	383	1326	2157	239	821	861	1515	1267	1361	821	901
pool1	Experimental	chr1	8395098	000000261	000000261_62	GCAGGTGATTAATACTTTAA	RERE	intron	807	105	158	401	398	42	179	250	682	311	697	417	486
pool1	Experimental	chr1	8395098	000000261	000000261_64	GACATTTTAGATAGATGCTG	RERE	intron	1040	79	247	476	611	57	384	326	667	568	290	401	420
pool1	Experimental	chr1	8395098	000000261	000000261_68	TTAAGGGCCAAACAGCCCAA	RERE	intron	2785	379	567	1238	2103	316	867	951	1838	1040	2322	1039	2085
pool1	Experimental	chr1	8395098	000000261	000000261_75	TGTTACTAAACTTTCAGATA	RERE	intron	853	120	158	471	746	108	273	406	500	363	384	182	280
pool1	Experimental	chr1	8395098	000000261	000000261_79	ACTTGATTTATTCTGTGGGC	RERE	intron	1842	167	193	637	1249	202	761	701	819	612	951	517	786
pool1	Experimental	chr1	8395098	000000261	000000261_86	GAATGAGCAATTTCCGGGTC	RERE	intron	2937	414	578	1694	2245	410	808	1331	1597	1258	2643	892	1428
pool1	Experimental	chr1	8626621	000000278	000000278_46	AGGGCATGTTGAGTTGAGTA	SNORD128	intron	2812	476	914	1776	2192	390	932	1065	1912	1283	2003	1009	1333
pool1	Experimental	chr1	8626621	000000278	000000278_50	TGTCAGTAGCTAGGCTATGA	SNORD128	intron	3130	402	601	1305	2209	390	993	1279	1967	789	2903	904	1782
pool1	Experimental	chr1	8626621	000000278	000000278_53	TCATGATGTCATTAGCCATT	SNORD128	intron	2422	309	650	1168	2438	347	968	910	2226	1437	2341	1145	1773
pool1	Experimental	chr1	8626621	000000278	000000278_54	AGGATTGGAATGTTTGTGGT	SNORD128	intron	1628	298	627	1017	1612	143	793	581	1327	698	2033	770	990
pool1	Experimental	chr1	8626621	000000278	000000278_57	CCAGAGGGGACGTTATCTCT	SNORD128	intron	3585	592	990	1402	2966	387	1161	1455	2300	1869	2479	1439	1653
pool1	Experimental	chr1	8626621	000000278	000000278_60	ATTACTTAAGGATTTAGGGC	SNORD128	intron	1731	179	518	490	620	185	331	466	1039	599	872	683	353
pool1	Experimental	chr1	8626621	000000278	000000278_65	GCTCATTTTGGAGAATAAAC	SNORD128	intron	1027	90	94	585	786	172	516	198	853	686	510	353	600
pool1	Experimental	chr1	8626621	000000278	000000278_66	CTCTTACAGCTACTACTCAC	SNORD128	intron	2777	280	351	1303	2072	452	893	707	2016	1416	1566	809	976
pool2	Experimental	chr1	8712619	000000286	000000286_100	TTAATCACTTTTATACTCAA	RERE	intron	620	163	522	239	203	132	472	490	245	375	1108	383	761
pool2	Experimental	chr1	8712619	000000286	000000286_102	GGATGTAACCACAGCTATAT	RERE	intron	1615	297	1930	500	470	301	1311	1161	567	496	958	723	978
pool2	Experimental	chr1	8712619	000000286	000000286_107	ATGTTTGTTTTAACAGCCTA	RERE	intron	1122	132	649	278	191	386	602	803	295	331	688	349	556
pool2	Experimental	chr1	8712619	000000286	000000286_72	GTGAGTACAAAGGAAGGCAT	RERE	intron	2102	339	1202	634	611	531	1985	1415	1028	1345	1577	1602	1480
pool2	Experimental	chr1	8712619	000000286	000000286_73	CAGTGTTTAGATTTTATTGT	RERE	intron	669	69	386	278	231	163	472	396	282	339	379	553	730
pool2	Experimental	chr1	8712619	000000286	000000286_78	AGAGCCCTATCAGCTGACTC	RERE	intron	2670	663	2173	843	909	639	1368	2011	1238	1068	2549	1372	1833
pool2	Experimental	chr1	8712619	000000286	000000286_81	TGTTCATTCTCTTAAGTGAA	RERE	intron	1232	316	1055	281	380	376	1317	1038	480	710	894	881	630
pool2	Experimental	chr1	8712619	000000286	000000286_86	CAATCTCTCCAGAATAGGGC	RERE	intron	2309	389	2756	585	1073	561	1871	1272	948	702	1994	945	1789
pool2	Experimental	chr1	8712619	000000286	000000286_89	TCTGCTACAATTGGAATGTC	RERE	intron	1864	310	1390	579	520	611	1465	1723	870	673	1443	958	1788
pool2	Experimental	chr1	8712619	000000286	000000286_93	CAATAAAAGATAATAGAACC	RERE	intron	543	63	240	56	138	99	350	437	102	164	253	182	289
pool1	Experimental	chr1	8858280	000000295	000000295_13	CTCAGTGAAACATTTAAGAT	MIR6728	Intergenic	1342	229	184	856	1078	60	526	568	779	608	957	521	553
pool1	Experimental	chr1	8858280	000000295	000000295_17	GAGCCTGTCTGAAGCAGGAC	MIR6728	Intergenic	3685	569	521	2440	2399	368	969	1497	2414	1442	2865	1434	1744
pool1	Experimental	chr1	8858280	000000295	000000295_26	CACATCTGCCAGTCAATGTC	MIR6728	Intergenic	3942	907	1140	2864	4364	543	1667	1700	4340	3131	3690	1911	2423
pool1	Experimental	chr1	8858280	000000295	000000295_31	TCAGGAAGTTTAGTCACAGT	MIR6728	Intergenic	2137	275	595	1076	2157	382	897	777	1345	750	1598	828	866
pool1	Experimental	chr1	8858280	000000295	000000295_40	GCGGTTTACCACATTGACCC	MIR6728	Intergenic	1702	115	502	736	1474	285	748	567	998	600	1120	628	795
pool1	Experimental	chr1	8858280	000000295	000000295_5	ACTATATATATGGTTTGGTT	MIR6728	Intergenic	424	73	74	189	214	30	99	174	192	220	180	180	226
pool1	Experimental	chr1	8858280	000000295	000000295_53	CCTTTCAGGGTGGTGTGGAC	MIR6728	Intergenic	3921	562	885	2131	3030	506	1165	1611	2736	1879	3118	1433	2047
pool1	Experimental	chr1	8858280	000000295	000000295_62	ATGAGGTTCACCTCACAGTC	MIR6728	Intergenic	3569	352	615	1670	2864	418	1274	1371	2169	1400	1870	1108	1445
pool1	Experimental	chr1	8858280	000000295	000000295_65	TCTTGTTTGTCTCAACTCGA	MIR6728	Intergenic	3166	441	765	2074	2744	558	926	1519	2657	1939	2387	1485	1603
pool1	Experimental	chr1	8858280	000000295	000000295_73	CAGTGTCTGAGAACTGATCC	MIR6728	Intergenic	2715	309	483	1037	2015	279	817	899	1317	1347	1799	1540	1366
pool1	Experimental	chr1	8904098	000000300	000000300_145	ATAGAGTTTTTTTCTGACAC	ENO1-AS1	Intergenic	890	92	234	335	510	89	216	207	598	412	326	234	221
pool1	Experimental	chr1	8904098	000000300	000000300_152	CCACGTCTTCAGAATCTCAC	ENO1-AS1	Intergenic	40	18	58	55	0	20	22	32	7	14	19	3	112
pool1	Experimental	chr1	8904098	000000300	000000300_160	CTGTAAAACAAGTCCTCATG	ENO1-AS1	Intergenic	1640	138	432	665	1959	283	861	552	1642	1082	1960	741	1169
pool1	Experimental	chr1	8904098	000000300	000000300_165	ACAGATCAGAGAGATCCTGC	ENO1-AS1	Intergenic	2436	239	457	676	1986	110	744	730	1747	842	1976	615	1272
pool1	Experimental	chr1	8904098	000000300	000000300_175	CTGAACTAGGTTTGCGCCAT	ENO1-AS1	Intergenic	3691	453	805	2735	2649	413	1256	1208	2047	1798	2245	1454	1643
pool1	Experimental	chr1	8904098	000000300	000000300_183	ACTTGCATACCACGGATGCC	ENO1-AS1	Intergenic	3756	623	1031	2701	3272	649	1340	1601	3337	2004	2959	1846	2074
pool1	Experimental	chr1	8904098	000000300	000000300_190	CTTTGTAAATTTCCGCCTGA	ENO1-AS1	Intergenic	2088	183	210	667	924	241	521	735	971	558	1120	431	939
pool1	Experimental	chr1	8904098	000000300	000000300_196	CAAGGAGAAACTCAATACTG	ENO1-AS1	Intergenic	1512	342	303	1111	1555	190	365	577	1007	593	659	460	410
pool1	Experimental	chr1	8904098	000000300	000000300_207	CTTGGGATCCACCCTCTCAC	ENO1-AS1	Intergenic	2949	574	950	2174	2794	494	1381	1048	1831	1367	2185	1175	1280
pool1	Experimental	chr1	8904098	000000300	000000300_213	GGATGAGAAGTTGAATAGGG	ENO1-AS1	Intergenic	1771	255	400	979	1535	201	679	616	1187	590	742	234	626
pool1	Experimental	chr1	8986458	000000307	000000307_35	AACTTTGAGGACAAAAAGCG	SLC2A7	Intergenic	2210	235	272	1022	1609	246	506	573	1695	934	1616	630	1278
pool1	Experimental	chr1	8986458	000000307	000000307_38	GCTCACTGCTCCCAAAGTGC	SLC2A7	Intergenic	3447	714	663	2282	2641	474	874	1343	2409	1327	2695	1202	2046
pool1	Experimental	chr1	8986458	000000307	000000307_45	ACCCTGTAAACTGTCACTGT	SLC2A7	Intergenic	3179	701	864	2205	3077	457	1337	1222	2074	1557	2688	1174	1786
pool1	Experimental	chr1	8986458	000000307	000000307_52	TCACGGAGGAATGGCAGGCT	SLC2A7	Intergenic	5302	616	1138	2584	4121	522	1335	2692	4098	2103	4387	2582	3018
pool1	Experimental	chr1	8986458	000000307	000000307_59	CAGTCCAACCAGCAGCTTCC	SLC2A7	Intergenic	3570	664	481	1939	3422	625	1133	1291	2369	1634	2578	1614	2027
pool1	Experimental	chr1	8986458	000000307	000000307_65	ACTCTTTGTTTGTTTGTCTG	SLC2A7	Intergenic	1405	302	198	719	1255	229	638	573	762	978	963	582	522
pool2	Experimental	chr1	9163980	000000318	000000318_101	TGGATTAGAGGCTTTGGAAA	MIR34A	intron	1886	276	1723	814	544	395	1404	1285	882	687	1649	893	1460
pool2	Experimental	chr1	9163980	000000318	000000318_29	TCCGAGGATGGAGCCCTTCG	MIR34A	intron	4117	1145	4364	1516	1818	1312	3949	3189	1691	1950	3902	2227	3439
pool2	Experimental	chr1	9163980	000000318	000000318_44	AAGGCCTTTGACCCGGGGAC	MIR34A	intron	2681	500	2088	743	1118	656	3121	1663	980	1271	2203	1459	2968
pool2	Experimental	chr1	9163980	000000318	000000318_56	TAGCGGATGATCTAAGGGCC	MIR34A	intron	3138	477	2721	779	943	779	1680	2401	1148	1318	1991	1532	1881
pool2	Experimental	chr1	9163980	000000318	000000318_65	GGAAATATTTGGCGATTTCA	MIR34A	intron	1422	192	795	376	389	287	590	694	526	299	901	477	800
pool2	Experimental	chr1	9163980	000000318	000000318_70	CACGCCCCTTAAACACTCTA	MIR34A	intron	2091	441	1809	620	925	510	1825	1327	913	779	2397	1211	1401
pool2	Experimental	chr1	9163980	000000318	000000318_77	ATTATTTTCTACTAAATCAG	MIR34A	intron	328	78	165	95	202	210	224	246	258	128	120	170	247
pool2	Experimental	chr1	9163980	000000318	000000318_81	GGATCCCAAATGACTTATCA	MIR34A	intron	1409	368	1029	423	368	481	1080	1411	923	522	1192	596	1252
pool2	Experimental	chr1	9163980	000000318	000000318_91	ACAAACAAATGGGCCCGATG	MIR34A	intron	2468	273	2174	1257	1668	1044	2554	1479	904	792	2090	1236	1683
pool2	Experimental	chr1	9163980	000000318	000000318_98	ATTGTAAGCTGCCTCTCATT	MIR34A	intron	2803	647	3555	1375	1351	1013	3259	2487	1053	1386	3245	1869	2755
pool2	Experimental	chr1	9300303	000000331	000000331_11	ATAAATTCTACTGAAATTCG	SPSB1	intron	768	285	978	146	264	164	747	702	383	280	721	338	500
pool2	Experimental	chr1	9300303	000000331	000000331_16	CTTCACAGGCCTGACACTAC	SPSB1	intron	2392	474	1790	907	624	730	1468	1386	1172	954	1916	1503	1962
pool2	Experimental	chr1	9300303	000000331	000000331_20	AAAGTCCAAACAGGCCCACG	SPSB1	intron	3580	820	2873	1582	1056	1097	2702	2256	1458	1363	3411	1885	3786
pool2	Experimental	chr1	9300303	000000331	000000331_23	CGTTAGGGTGACTCAGCAAA	SPSB1	intron	2807	658	2571	880	916	872	2150	2258	1142	1604	2516	2590	3197
pool2	Experimental	chr1	9300303	000000331	000000331_29	CCGTAGCAGAAGACTGCAAC	SPSB1	intron	22	0	5	0	0	0	85	2	0	46	0	33	0
pool2	Experimental	chr1	9300303	000000331	000000331_3	CGCAACCACTGTAGCCTTAT	SPSB1	intron	2706	686	2536	730	683	962	2350	2346	974	1183	2332	1539	2490
pool2	Experimental	chr1	9300303	000000331	000000331_39	GGTTGAGGTCAGCGGCAGAC	SPSB1	intron	3970	866	3603	1110	1326	1169	2459	2373	1476	1577	3615	2761	2602
pool2	Experimental	chr1	9300303	000000331	000000331_46	ATGAATCGCAGTACAGGCCT	SPSB1	intron	4801	607	4197	1818	1307	1265	2701	3317	1248	1441	3225	2258	2717
pool2	Experimental	chr1	9300303	000000331	000000331_50	ATGAAGTTATTTGTGGATGA	SPSB1	intron	1286	271	987	317	209	574	973	928	571	526	1068	812	1100
pool2	Experimental	chr1	9300303	000000331	000000331_52	CTCTACTAGGGTCCAGTATT	SPSB1	intron	2970	358	3264	755	906	762	3176	3132	1066	1591	2500	1862	1830
pool1	Experimental	chr1	9444154	000000340	000000340_265	ATCTCACTTCTGACCTTCAG	LINC02606	Intergenic	2361	492	296	1307	1537	217	779	776	1890	804	1079	656	1186
pool1	Experimental	chr1	9444154	000000340	000000340_269	GGATGAGGTGAAGAACAGAG	LINC02606	Intergenic	2211	271	543	1347	1590	172	592	989	1978	902	2012	1017	1559
pool1	Experimental	chr1	9444154	000000340	000000340_285	GATTTCTGCTCCTCCAAGAC	LINC02606	Intergenic	3240	443	618	1602	1926	351	901	862	1743	1390	1622	930	1129
pool1	Experimental	chr1	9444154	000000340	000000340_299	GAAGCAGTCGGGCCCGAACA	LINC02606	Intergenic	3499	545	847	2004	3316	324	1326	968	2308	1849	2053	1266	1539
pool1	Experimental	chr1	9444154	000000340	000000340_306	TTTTGCAGATACAAGGACGT	LINC02606	Intergenic	3757	602	403	1388	2358	243	1188	1078	1955	1269	3035	920	1533
pool1	Experimental	chr1	9444154	000000340	000000340_308	GCTTGCACGTGAAAAATCTC	LINC02606	Intergenic	1761	197	242	722	1492	196	698	544	932	738	1173	672	807
pool1	Experimental	chr1	9444154	000000340	000000340_316	GACGGTGTATACTGCTGACC	LINC02606	Intergenic	3908	523	712	2049	2330	404	1055	1575	2572	2061	2377	1678	1402
pool1	Experimental	chr1	9444154	000000340	000000340_327	GCTTACAGCTCCCTCCGGGC	LINC02606	Intergenic	3284	510	667	1956	2404	239	1130	803	1708	714	1659	540	602
pool1	Experimental	chr1	9444154	000000340	000000340_335	TGTCTGTACTGGAGACAGTC	LINC02606	Intergenic	3307	322	506	1951	2389	481	1037	1222	1824	1246	2397	925	1404
pool1	Experimental	chr1	9444154	000000340	000000340_339	ACGCAACATCATTTCAGACG	LINC02606	Intergenic	3050	419	667	1518	2389	284	1067	929	2051	1269	2126	961	1062
pool1	Experimental	chr1	9444154	000000340	000000340_347	ATCTTGGGACTCAAATGGGC	LINC02606	Intergenic	3337	710	840	1892	3263	218	914	1305	2100	1304	1834	1009	1533
pool1	Experimental	chr1	9444154	000000340	000000340_349	TTGGTGGAATAGAGAGGCCT	LINC02606	Intergenic	2993	501	856	1309	2119	243	1068	1097	2226	1228	2146	901	2114
pool2	Experimental	chr1	9449356	000000341	000000341_133	TTAAATAAGAAGTAGCTTCA	LINC02606	Intergenic	1056	86	876	421	430	273	601	797	256	423	1053	628	823
pool2	Experimental	chr1	9449356	000000341	000000341_137	CCTGTCATTTTCCATCCTGC	LINC02606	Intergenic	1882	477	2102	336	580	521	1650	1208	1035	741	1531	998	2062
pool2	Experimental	chr1	9449356	000000341	000000341_145	GTTCCAAACTACGTATCGGC	LINC02606	Intergenic	2521	230	1014	462	376	400	910	1426	712	699	1680	1265	780
pool2	Experimental	chr1	9449356	000000341	000000341_150	AGATAAGCATCAGCTACTTT	LINC02606	Intergenic	2378	382	1895	1040	946	722	1974	1450	893	956	2177	1154	1980
pool2	Experimental	chr1	9449356	000000341	000000341_166	GGGGGGGTCTGAGCCCACGT	LINC02606	Intergenic	2107	652	2235	1233	831	835	1518	1554	993	1027	2154	1231	1998
pool2	Experimental	chr1	9449356	000000341	000000341_179	GGCGTCAGAAGAGGGAGATT	LINC02606	Intergenic	1705	382	1502	711	586	486	778	1512	539	461	994	502	668
pool2	Experimental	chr1	9449356	000000341	000000341_182	CCGCCACCCTCATCTCGCTT	LINC02606	Intergenic	3227	951	3544	1169	958	1112	2620	2760	1606	1670	2838	2152	2985
pool2	Experimental	chr1	9449356	000000341	000000341_192	TTGGTCCCTTTGCCAAGGCA	LINC02606	Intergenic	3521	823	3708	1539	1184	1458	3359	3410	1356	1825	3402	1651	3080
pool2	Experimental	chr1	9449356	000000341	000000341_203	GTACATGACTGGGCAGCTAG	LINC02606	Intergenic	3261	555	2684	1139	823	857	2802	2639	1278	1464	2561	2030	2485
pool2	Experimental	chr1	9449356	000000341	000000341_208	GCAAAGGGAGCTATTTCTAC	LINC02606	Intergenic	1471	292	792	520	439	349	1003	852	594	566	1205	497	1078
pool2	Experimental	chr1	9449356	000000341	000000341_213	AGGAACATCAGTTATGGCTG	LINC02606	Intergenic	2005	367	1834	563	550	574	1423	1498	719	817	1570	946	1405
pool2	Experimental	chr1	9898488	000000370	000000370_10	TATTAAGGAAATTTGTCCTA	CTNNBIP1	intron	789	199	606	316	274	279	303	609	514	262	555	477	977
pool2	Experimental	chr1	9898488	000000370	000000370_11	CTGTAAACCTAAAAAAGAAA	CTNNBIP1	intron	786	179	714	325	223	327	528	555	372	370	624	486	384
pool2	Experimental	chr1	9898488	000000370	000000370_15	GGATTTTGGTTTCTGTGTAG	CTNNBIP1	intron	938	58	688	426	386	318	442	777	456	319	825	332	1103
pool2	Experimental	chr1	9899085	000000370	000000370_17	GTTATTGTATTGTTATATTT	CTNNBIP1	intron	228	2	176	142	23	69	169	52	118	141	169	148	90
pool2	Experimental	chr1	9899085	000000370	000000370_20	AAAAAATTTTTTACTTCCGT	CTNNBIP1	intron	231	11	90	58	37	42	182	50	76	26	169	41	2
pool2	Experimental	chr1	9899085	000000370	000000370_21	AACCAACCACAAAAATATTC	CTNNBIP1	intron	644	93	457	266	152	129	629	195	220	249	272	108	125
pool2	Experimental	chr1	9899085	000000370	000000370_23	ACTAAGAGATGGTTCATAAG	CTNNBIP1	intron	1862	442	1653	822	411	838	746	1016	651	698	839	762	998
pool2	Experimental	chr1	9898488	000000370	000000370_4	TAATTAAAAGAACAGTGGGC	CTNNBIP1	intron	1511	191	1186	543	333	387	771	644	492	473	616	650	420
pool2	Experimental	chr1	9898488	000000370	000000370_5	GCACAAGAATCTGTGGAATC	CTNNBIP1	intron	2009	254	1825	499	500	358	1085	1013	959	661	1571	655	989
pool2	Experimental	chr1	9898488	000000370	000000370_8	TAAAAAGAACAGTGACAAAT	CTNNBIP1	intron	799	116	661	183	104	69	543	555	387	293	665	351	551
pool1	Experimental	chr1	9959058	000000375	000000375_12	TTAATTTACAGTCATGATAA	TMEM274P	intron	979	182	395	477	999	135	312	223	571	470	767	422	417
pool1	Experimental	chr1	9959058	000000375	000000375_14	AAGTTATCAATATTCATAAT	TMEM274P	intron	237	16	54	158	280	86	105	55	327	163	141	10	171
pool1	Experimental	chr1	9959058	000000375	000000375_17	GAACCACAGTCCTATGTCAT	TMEM274P	intron	2431	469	865	1204	2152	426	849	922	1623	1250	1623	1059	1216
pool1	Experimental	chr1	9959058	000000375	000000375_18	TTGCTTGTGCAAGTTGTGGT	TMEM274P	intron	4384	748	964	2448	2747	363	1087	1783	2433	2618	3785	1752	1970
pool1	Experimental	chr1	9959058	000000375	000000375_20	TTACGTGTACGTAGTTTCCA	TMEM274P	intron	2774	480	504	1470	1186	535	518	854	1899	1426	2354	965	1203
pool2	Experimental	chr1	10015795	000000377	000000377_13	GCAGTGTCCCAGCTACTTTG	UBE4B	intron	2570	336	1759	1042	744	603	1534	1899	760	1254	2608	1219	2125
pool2	Experimental	chr1	10015795	000000377	000000377_14	GTCGTCCTGGCTAAGTACAG	UBE4B	intron	2430	424	2098	963	802	981	1447	1383	1226	1049	2769	1196	2135
pool2	Experimental	chr1	10015795	000000377	000000377_16	ATTGTGTTTTAACCCTTTTC	UBE4B	intron	1171	250	1402	366	407	317	717	628	411	310	1093	602	810
pool2	Experimental	chr1	10015795	000000377	000000377_19	TCCTAGGGCGTAAGGAGGAA	UBE4B	intron	2989	387	1803	1201	813	855	2845	2492	1136	1057	1528	1021	939
pool2	Experimental	chr1	10015795	000000377	000000377_25	TGGATGTGGATCAGGCTCTC	UBE4B	non-coding	3216	474	2418	1031	983	722	2552	2092	997	1471	2756	1498	1506
pool2	Experimental	chr1	10015795	000000377	000000377_32	AGACGTTTATCTATCCCATT	UBE4B	non-coding	1146	137	997	382	305	398	976	832	404	247	718	454	876
pool2	Experimental	chr1	10015795	000000377	000000377_38	ACTTCAGGTTACACGCTGTG	UBE4B	TTS	3861	725	3169	1319	1454	1123	3362	2948	1684	1664	3282	2407	3078
pool2	Experimental	chr1	10015795	000000377	000000377_43	AACTTCAGAGTCATTTGGAC	UBE4B	TTS	1759	267	1140	774	632	501	1790	1286	454	784	1017	885	1198
pool2	Experimental	chr1	10015795	000000377	000000377_49	TCAAATATTTTTTTAAATGC	UBE4B	TTS	259	13	61	5	38	35	10	115	117	67	57	79	172
pool1	Experimental	chr1	10031691	000000378	000000378_24	TGTTCTGAAATTGGACAGTG	UBE4B	Intergenic	3400	350	913	1665	2356	467	1040	1270	2698	1653	2339	1221	1558
pool1	Experimental	chr1	10031691	000000378	000000378_27	CACCCAATTAAGGTGTACAG	UBE4B	Intergenic	1750	253	314	1012	1459	222	571	640	1036	778	1427	388	878
pool1	Experimental	chr1	10031691	000000378	000000378_31	TTTAACATCAATGTCACCAG	UBE4B	Intergenic	2091	258	457	935	1766	171	855	1203	1766	1458	1714	1010	1539
pool1	Experimental	chr1	10031691	000000378	000000378_36	TTGCATATTATCTGCTCTCC	UBE4B	Intergenic	2123	257	373	696	1184	324	664	528	1601	784	891	498	831
pool1	Experimental	chr1	10031691	000000378	000000378_39	TCCTTACATATCTAGTAGTC	UBE4B	Intergenic	1410	199	106	521	1007	195	283	306	1083	559	593	358	624
pool1	Experimental	chr1	10031691	000000378	000000378_41	TACATTGTAACTCTTAATTC	UBE4B	Intergenic	1100	132	191	592	499	219	161	300	718	548	1104	380	516
pool1	Experimental	chr1	10031691	000000378	000000378_48	CGGCAAAATCTGGAATTTCA	UBE4B	Intergenic	1594	227	185	875	1128	79	361	613	1010	803	1002	703	924
pool1	Experimental	chr1	10055883	000000380	000000380_24	CTATTCCATAAAACTGATTC	UBE4B	intron	1076	54	244	359	673	54	277	203	624	341	528	359	510
pool1	Experimental	chr1	10055883	000000380	000000380_27	TCACTTGAAGCTGGGGATGG	UBE4B	intron	4992	1110	1592	2734	4923	788	1653	2584	2978	2985	4279	2620	4185
pool1	Experimental	chr1	10055883	000000380	000000380_28	GCATCTACTACTTCTACTTC	UBE4B	intron	1585	238	282	734	1214	239	541	468	860	426	980	330	634
pool1	Experimental	chr1	10055883	000000380	000000380_30	TTCTCATCTTTGATCCTACT	UBE4B	intron	2230	743	453	1236	2469	218	754	979	1574	1213	1500	928	980
pool1	Experimental	chr1	10055883	000000380	000000380_37	TCTATCCCCTGGGATGTTTT	UBE4B	intron	2230	285	820	1198	1662	385	659	1246	1507	1243	1376	750	1051
pool1	Experimental	chr1	10055883	000000380	000000380_44	TGCATTCTGTTATTTAAAGA	UBE4B	intron	698	138	116	332	544	65	362	231	434	275	400	200	273
pool1	Experimental	chr1	10055883	000000380	000000380_46	ATGTAATGTTTGGCAGTTTT	UBE4B	intron	1639	238	250	1231	1154	361	698	674	1146	708	1109	427	1305
pool2	Experimental	chr1	10510762	000000408	000000408_102	GCTACGCAAGCAACATAAAG	PEX14	intron	2048	295	1727	711	737	707	1508	1498	890	708	2143	921	2093
pool2	Experimental	chr1	10510762	000000408	000000408_107	TTATAGCCTTTCCATTATTA	PEX14	intron	875	128	667	552	187	220	695	472	281	532	717	832	813
pool2	Experimental	chr1	10510762	000000408	000000408_112	GGAGTGAGCATTGTCTTTAC	PEX14	intron	1848	416	1434	653	493	691	1368	1540	680	639	1645	613	1213
pool2	Experimental	chr1	10510762	000000408	000000408_118	CTATCGGTGCACCACAGCTA	PEX14	intron	3766	733	3045	1604	924	1105	2771	2923	1448	1621	3785	1593	2993
pool2	Experimental	chr1	10511066	000000408	000000408_123	GCCCCTTTTGACTCAGAAGT	PEX14	intron	1694	448	1505	611	402	642	1521	1425	585	874	1809	934	1738
pool2	Experimental	chr1	10511066	000000408	000000408_129	TTTACAGTTTAAAGCTGTCA	PEX14	intron	1415	267	994	371	515	479	1052	746	530	515	1127	681	736
pool2	Experimental	chr1	10511066	000000408	000000408_132	GAAAATAAGTCTGAAAAGAA	PEX14	intron	693	194	675	126	324	195	413	347	338	108	343	240	363
pool2	Experimental	chr1	10511066	000000408	000000408_136	CCCCCCTTTGATGACTCTAA	PEX14	intron	1486	247	2208	741	609	535	1295	1128	726	782	1464	1120	1524
pool2	Experimental	chr1	10510762	000000408	000000408_62	TAAGTGCCTGGCAGCCTAGC	PEX14	intron	3820	924	3116	1436	1241	1153	2995	2907	1753	1645	3466	2157	2912
pool2	Experimental	chr1	10510762	000000408	000000408_69	ATATACGGCCATACAACACA	PEX14	intron	3124	405	2225	722	639	676	1792	1922	1310	1120	2471	1413	1836
pool2	Experimental	chr1	10510762	000000408	000000408_80	GGTATATGCCCAACCCATAC	PEX14	intron	1516	328	1299	428	448	422	1380	1135	435	534	1035	650	1249
pool2	Experimental	chr1	10510762	000000408	000000408_84	TAGGCACTCATACATATTTG	PEX14	intron	1736	437	2279	665	673	467	2241	1294	545	816	1222	831	1462
pool2	Experimental	chr1	10510762	000000408	000000408_86	GCGATGGAGATGATGAGCCA	PEX14	intron	2968	496	2598	727	803	1016	2647	1519	998	1021	2258	1181	1262
pool2	Experimental	chr1	10510762	000000408	000000408_96	TAGGGTGCAACATTCCCACT	PEX14	intron	2376	540	1843	716	519	645	1503	1638	930	879	1680	1527	1530
pool1	Experimental	chr1	10528553	000000409	000000409_46	AAGTTCGGCCAGATGGAGAT	PEX14	intron	3987	522	615	2103	3345	450	1436	1388	3649	1817	2631	1264	2222
pool1	Experimental	chr1	10528553	000000409	000000409_54	ATCTGAAGCTGCTGGAGGTT	PEX14	intron	5432	902	1210	3209	4856	821	2042	2411	3906	2538	4462	2084	2584
pool1	Experimental	chr1	10528553	000000409	000000409_57	AGTCTCTTTCTCTCCACCAC	PEX14	intron	2710	558	196	1875	1684	450	681	733	1262	772	1238	1077	751
pool1	Experimental	chr1	10528553	000000409	000000409_66	GTGCCACATATTTTTAGTGT	PEX14	intron	1400	188	265	1017	1244	177	560	538	749	513	858	437	630
pool1	Experimental	chr1	10528553	000000409	000000409_71	TGTGAGCTCACAGTTCTCTC	PEX14	intron	2974	426	524	1546	2661	258	977	985	1461	1369	1730	909	1454
pool1	Experimental	chr1	10528553	000000409	000000409_73	GTTGAGTTAAATCACTCTAA	PEX14	intron	1248	214	225	495	1033	80	495	335	636	623	854	379	511
pool1	Experimental	chr1	10528553	000000409	000000409_78	GCTTCCTCTTTAACAGTGCA	PEX14	intron	1908	194	438	934	1984	213	658	538	1305	1255	1133	823	1080
pool1	Experimental	chr1	10528553	000000409	000000409_83	AATATAAAACCAGGGGATAC	PEX14	intron	982	84	201	659	574	236	257	304	583	490	584	265	357
pool1	Experimental	chr1	10528553	000000409	000000409_87	TTGAACTACTTGTCTTTCCT	PEX14	intron	2224	256	850	1313	1918	392	689	898	1897	1012	2015	995	1292
pool1	Experimental	chr1	10528553	000000409	000000409_96	GTGCCAGGAACGGAAATAAA	PEX14	intron	1920	196	452	1357	1921	277	946	954	1483	1305	1445	654	1058
pool2	Experimental	chr1	10575794	000000410	000000410_34	AAATTCCGATAAAGCCCAAA	PEX14	intron	1546	216	1409	404	620	489	1062	1395	391	881	837	1475	452
pool2	Experimental	chr1	10575794	000000410	000000410_42	ATTTTAGCTTTATTGCCATA	PEX14	intron	1153	183	844	141	479	301	926	600	331	474	956	404	975
pool2	Experimental	chr1	10575794	000000410	000000410_45	AGTGTTTTAAATTTTCCAAG	PEX14	intron	413	61	189	151	155	109	335	74	99	90	365	77	396
pool2	Experimental	chr1	10575794	000000410	000000410_48	CTTTCTTGTTTTTTGTATAA	PEX14	intron	360	78	341	72	33	66	151	203	92	44	327	110	218
pool2	Experimental	chr1	10575794	000000410	000000410_50	CAAAATGGATTCCTGAAATG	PEX14	intron	1036	113	776	306	239	305	854	779	589	521	777	696	1162
pool2	Experimental	chr1	10575794	000000410	000000410_55	TATGATGGTTTTAAGACTCT	PEX14	intron	1368	751	877	418	451	494	1296	667	525	758	1456	639	1298
pool2	Experimental	chr1	10575794	000000410	000000410_58	GGCATAGTAGATCCTTCACC	PEX14	intron	1322	519	934	294	475	347	1067	1041	398	434	1411	403	432
pool2	Experimental	chr1	10575794	000000410	000000410_65	AAAGCTGTTTTGTTGCTACT	PEX14	intron	1279	286	1038	311	373	269	1322	1244	662	489	1312	357	778
pool2	Experimental	chr1	10575794	000000410	000000410_66	AATAGAAAATGGTGGGAAGA	PEX14	intron	959	175	547	139	199	147	631	760	391	407	985	627	569
pool1	Experimental	chr1	11158803	000000428	000000428_101	AATAGATTGCAGAAACTATA	MTOR-AS1	intron	598	153	191	452	609	64	137	146	572	144	319	223	177
pool1	Experimental	chr1	11158803	000000428	000000428_102	AAATTTTGCTGAGAAAGCAC	MTOR-AS1	intron	1894	355	267	1295	1207	167	325	614	935	832	861	475	946
pool1	Experimental	chr1	11158803	000000428	000000428_104	AATCATATTAAGCTTGACAA	MTOR-AS1	intron	942	190	219	507	916	135	361	301	799	483	438	432	410
pool1	Experimental	chr1	11158803	000000428	000000428_110	CACGGGTTTAGCAATAATCC	MTOR-AS1	intron	1849	224	463	797	924	182	636	894	1284	1011	908	537	882
pool1	Experimental	chr1	11158803	000000428	000000428_119	GAAGGCTGGCATTCTGAGTA	MTOR-AS1	intron	2862	522	514	1236	2432	340	956	1173	2660	1345	2579	1071	1324
pool1	Experimental	chr1	11158803	000000428	000000428_72	TATGGCAGCAGAATTAGTCT	MTOR-AS1	intron	3093	775	922	1497	2558	430	639	1336	1857	1484	2453	1545	1340
pool1	Experimental	chr1	11158803	000000428	000000428_78	AGCGTATCTGGCTCCACGTA	MTOR-AS1	intron	3273	518	766	1476	2815	339	837	1060	1681	1662	1944	1277	1144
pool1	Experimental	chr1	11158803	000000428	000000428_81	AGGCATAATAGATATTATTT	MTOR-AS1	intron	279	92	127	220	117	12	88	75	202	126	192	36	134
pool1	Experimental	chr1	11158803	000000428	000000428_84	ACTGTAAAATTTAAAAGCAC	MTOR-AS1	intron	674	50	103	239	292	111	124	192	484	294	334	156	330
pool1	Experimental	chr1	11158803	000000428	000000428_88	AAGAGCTGGTGACTAATGTG	MTOR-AS1	intron	2555	426	686	1625	2057	486	835	853	2624	994	1548	1287	1199
pool1	Experimental	chr1	11158803	000000428	000000428_99	TATGGAGTGGGTCAGTTAGA	MTOR-AS1	intron	3175	420	599	1531	1916	341	954	950	2286	1569	2306	1263	1442
pool2	Experimental	chr1	11800928	000000448	000000448_113	CCATTTCAGGAACCAAGTTC	MTHFR	intron	2658	445	3224	1254	1241	544	2669	2461	1150	1450	2682	1286	2770
pool2	Experimental	chr1	11800928	000000448	000000448_127	CCAGCACTCCCCTACACTCT	MTHFR	intron	2654	562	2427	857	944	993	1943	2101	1317	1444	2681	1592	2439
pool2	Experimental	chr1	11800928	000000448	000000448_136	CTGCACAAAGCTAAGCAGCT	MTHFR	exon	2958	497	2891	1008	988	820	2679	1694	791	1217	2927	1101	2538
pool2	Experimental	chr1	11800928	000000448	000000448_37	GATGAGTAGAAAATTCTCCC	MTHFR	intron	1248	230	1255	194	190	321	940	881	441	556	968	482	889
pool2	Experimental	chr1	11800928	000000448	000000448_46	GCCATAGGATCCCACCCATC	MTHFR	intron	2655	724	2213	1092	1145	556	1662	1277	786	950	1727	780	776
pool2	Experimental	chr1	11800928	000000448	000000448_63	AGAATAGCCGGTCAGGCCTC	MTHFR	intron	3494	709	3503	850	894	1347	2901	2448	1135	1318	2569	1566	3005
pool2	Experimental	chr1	11800928	000000448	000000448_74	TACACCACTGCATCGATTGC	MTHFR	intron	5023	510	3820	1232	1012	1182	3300	2800	1274	1481	2735	1810	2805
pool2	Experimental	chr1	11800928	000000448	000000448_82	CTCGACATAGGAGTTCCGTC	MTHFR	intron	2678	530	2554	683	567	833	1367	1680	848	937	1780	1452	1927
pool2	Experimental	chr1	11800928	000000448	000000448_93	GTAGTGTCAGTAGGCATTGT	MTHFR	intron	3273	471	3580	861	887	903	2536	2704	1558	1083	2612	2096	3313
pool2	Experimental	chr1	11805874	000000449	000000449_466	GGTCACTGAGTCACCGATGG	CLCN6	promoter-TSS	2885	937	2531	1105	1041	885	2626	2308	1220	1233	3242	1643	3726
pool2	Experimental	chr1	11805874	000000449	000000449_479	GACGATCCCGCCCCTCTGAC	CLCN6	promoter-TSS	1834	604	2095	730	376	382	1176	1674	639	811	1446	1012	1499
pool2	Experimental	chr1	11805874	000000449	000000449_493	CCAAAGTCAGTCTTCGCTTG	CLCN6	promoter-TSS	6	0	2	0	0	0	0	0	0	0	0	0	1
pool2	Experimental	chr1	11805874	000000449	000000449_504	AGTTACACTAATCCCGCGAA	CLCN6	promoter-TSS	2582	216	1122	619	558	317	1027	1012	851	528	1343	605	1309
pool2	Experimental	chr1	11805874	000000449	000000449_516	CGGCCTGCCTCTCTTCTTGG	CLCN6	promoter-TSS	3018	657	3305	1138	842	1176	1975	2612	1214	1560	3116	2151	2094
pool2	Experimental	chr1	11805874	000000449	000000449_534	GCCGGCAAACAACCTCCCGG	CLCN6	promoter-TSS	3004	697	2971	1007	1305	1036	2623	2087	1254	1217	2619	2157	2717
pool2	Experimental	chr1	11805874	000000449	000000449_555	CGTTCTGAGTCACCCGGGAC	CLCN6	promoter-TSS	2688	380	2959	976	813	760	2537	2175	1230	1288	1296	1114	1216
pool2	Experimental	chr1	11805874	000000449	000000449_573	GGGCGGGGAACGCAGTGAAG	CLCN6	promoter-TSS	2805	713	3048	1038	842	921	2038	1954	1411	1168	3186	1626	2652
pool2	Experimental	chr1	11805874	000000449	000000449_586	AGGGCGGAAACCACCGGCGC	CLCN6	promoter-TSS	2486	378	1990	581	890	643	1806	1706	833	851	2112	1173	1539
pool2	Experimental	chr1	11805874	000000449	000000449_601	ACGGCCTCCAACGAGACCTG	CLCN6	promoter-TSS	2919	550	2844	951	905	1053	1580	1762	1580	1302	2623	2150	2604
pool2	Experimental	chr1	11805874	000000449	000000449_612	TCTCAGTCCCAGAGCTCGAG	CLCN6	promoter-TSS	3442	728	3009	1167	1223	1130	2342	2366	1414	1322	3022	1961	3196
pool2	Experimental	chr1	11821691	000000450	000000450_11	TGATTCAGAACAAATAATAC	CLCN6	intron	762	290	551	242	44	113	263	219	292	206	673	218	442
pool2	Experimental	chr1	11821691	000000450	000000450_15	ACAACAGATGGTCCAATGGA	CLCN6	intron	2480	304	2032	992	758	786	1825	1564	1486	1238	2193	1486	1888
pool2	Experimental	chr1	11821691	000000450	000000450_22	GTAAACCTCTAGAAAAAGGA	CLCN6	intron	879	79	679	342	294	263	852	595	312	292	436	542	548
pool2	Experimental	chr1	11821691	000000450	000000450_26	TGAACCGTAGACATGTACAA	CLCN6	intron	2466	390	1392	863	828	580	1517	1219	938	807	1872	1039	2076
pool2	Experimental	chr1	11821691	000000450	000000450_32	GGAGTCACCAAATGGGAGAA	CLCN6	intron	2063	550	1798	1119	643	933	1062	1508	814	813	1748	925	1773
pool2	Experimental	chr1	11821691	000000450	000000450_34	TGTTGATACACACAACTCTG	CLCN6	intron	2027	471	1740	444	465	501	1782	1482	815	952	1981	838	1192
pool2	Experimental	chr1	11821691	000000450	000000450_36	AAGTGCCGTGTACAACAGTG	CLCN6	intron	3593	622	3071	1726	1165	1397	3407	2648	1573	1499	2531	1489	2753
pool1	Experimental	chr1	11883410	000000455	000000455_310	GGGAACAGGAAGCCGTGAGT	NPPB	Intergenic	3647	652	644	1709	2958	358	1143	1652	3291	1786	2545	1342	1993
pool1	Experimental	chr1	11883410	000000455	000000455_332	GAACAAAGTGGAGTGGCCAT	NPPB	Intergenic	2523	366	681	1444	2361	255	1070	1161	1620	1464	2023	1454	1588
pool1	Experimental	chr1	11883410	000000455	000000455_342	CTGGTGCTTAAGAGCGGGAT	NPPB	Intergenic	4033	463	832	2224	3230	410	1412	1270	2913	1474	2787	1338	1443
pool1	Experimental	chr1	11883410	000000455	000000455_357	GAGATTCAGGATAGGGGTGC	NPPB	Intergenic	3070	482	605	1113	1479	332	592	967	1642	1255	2169	913	1643
pool1	Experimental	chr1	11883410	000000455	000000455_366	TCGGCCCATGTGACTTCCTC	NPPB	Intergenic	2996	623	712	2463	2853	615	1213	1407	2308	1677	2212	1708	2013
pool1	Experimental	chr1	11883410	000000455	000000455_370	GGAGAATCCCAGGAATGTGT	NPPB	Intergenic	1744	286	440	828	1303	199	485	671	1089	940	867	1297	263
pool1	Experimental	chr1	11883410	000000455	000000455_390	GAGAGCCTGGGTCATTGTCA	NPPB	Intergenic	3036	584	469	1903	2432	292	1075	1137	2338	1454	2153	1086	1519
pool1	Experimental	chr1	11883410	000000455	000000455_400	ACCCACTCACGTGCGGGCAC	RNU5E-1	Intergenic	3930	494	861	2102	3208	388	1666	1367	3408	1711	3156	2042	2064
pool1	Experimental	chr1	11883410	000000455	000000455_411	AGTCATCGTTCATCAAGCCT	RNU5E-1	Intergenic	3167	428	481	1638	2223	232	968	1191	3056	1267	2381	1200	1804
pool1	Experimental	chr1	11883410	000000455	000000455_427	CCGGCAGACTGGGTCCATCC	RNU5E-1	Intergenic	3337	579	942	2310	3151	649	962	1683	2333	1943	2161	1423	1638
pool1	Experimental	chr1	11908280	000000458	000000458_100	GCAAGGCATCAGATTCTCCT	RNU5E-1	TTS	2093	337	372	1027	1636	227	656	1013	1730	1157	1419	972	752
pool2	Experimental	chr1	11908430	000000458	000000458_102	TGCTCCTTTTAAGAATCTAA	RNU5E-1	TTS	660	242	598	269	396	284	898	560	134	205	557	364	708
pool2	Experimental	chr1	11908430	000000458	000000458_107	TAGGGGGTGTGGACAGTTCC	RNU5E-1	TTS	2267	483	1637	681	760	606	1312	936	786	891	1593	714	1049
pool2	Experimental	chr1	11909866	000000458	000000458_204	TCGCATGGCGGGGCACGGCG	RNU5E-1	Intergenic	3980	942	3222	1776	1131	1061	2705	3304	1427	1462	3314	1921	3743
pool2	Experimental	chr1	11909866	000000458	000000458_218	TAAATTGTCCTTTTCCCCCA	RNU5E-1	Intergenic	1452	294	1380	439	607	579	1616	1018	825	681	1729	766	2437
pool2	Experimental	chr1	11909866	000000458	000000458_227	GTCCTTCAGACTCAAATACT	RNU5E-1	Intergenic	1340	418	1573	549	521	584	1351	1480	610	614	1488	863	1116
pool2	Experimental	chr1	11909866	000000458	000000458_230	GTAAATACGAACCGTCGTAA	RNU5E-1	Intergenic	1876	259	1072	340	293	420	938	891	415	395	1306	690	893
pool2	Experimental	chr1	11909866	000000458	000000458_235	ATGCAAGACCTCTAAAAAAT	RNU5E-1	Intergenic	1680	193	1126	579	476	360	1142	1790	677	637	1500	888	1066
pool2	Experimental	chr1	11909866	000000458	000000458_238	AGAGTAAGAACTTCGATGAG	RNU5E-1	Intergenic	1605	305	1484	460	420	582	989	613	528	611	1614	498	1208
pool2	Experimental	chr1	11909866	000000458	000000458_242	GGCTACTCCCAACAGGCTAA	RNU5E-1	Intergenic	2742	513	2281	706	663	754	2645	2413	1300	1422	2305	1380	1815
pool2	Experimental	chr1	11909866	000000458	000000458_245	GGAACAGCAATCTCAGTTTC	RNU5E-1	Intergenic	2054	426	2195	945	521	681	1780	1460	792	736	2312	1054	1723
pool2	Experimental	chr1	11909866	000000458	000000458_252	TTTGGTGCACAATGCATTGT	RNU5E-1	Intergenic	3202	646	2125	732	629	993	2122	2466	1116	1451	2732	1788	2684
pool2	Experimental	chr1	11909866	000000458	000000458_253	AAGCTCCAATTTTGACAAAC	RNU5E-1	Intergenic	1658	225	1469	458	398	388	1089	996	695	460	1393	520	1359
pool2	Experimental	chr1	11908244	000000458	000000458_50	ATTTAGTGCGCAATGCATTG	RNU5E-1	promoter-TSS	2562	428	1958	590	379	670	1489	2248	1202	929	2049	1164	1786
pool1	Experimental	chr1	11908244	000000458	000000458_55	TTCCGAGAAAGATATGTTGA	RNU5E-1	promoter-TSS	1856	225	586	989	1261	104	588	807	1522	907	1648	687	1271
pool1	Experimental	chr1	11908244	000000458	000000458_58	CAATAGCTCTTTTGGGCCGA	RNU5E-1	promoter-TSS	2648	621	333	1447	2180	282	1071	1137	1435	1452	2074	1052	1573
pool1	Experimental	chr1	11908244	000000458	000000458_65	TCGTCGACACTACAGTTCTC	RNU5E-1	promoter-TSS	3248	366	274	1311	1799	182	699	969	1295	1420	2140	1048	1221
pool1	Experimental	chr1	11908244	000000458	000000458_67	CTCACACTCGTTTCTCTCCA	RNU5E-1	promoter-TSS	3099	627	855	1577	2255	416	885	1599	1787	1887	2222	1709	1805
pool1	Experimental	chr1	11908244	000000458	000000458_71	AAGCCCTGCTAAGAAACGCA	RNU5E-1	TTS	2408	474	660	1734	2622	221	883	940	1736	1457	1501	1195	1207
pool1	Experimental	chr1	11908244	000000458	000000458_72	CGATTCCGTTAAATCGCGTG	RNU5E-1	TTS	2504	498	524	1108	1154	261	882	1042	1272	1251	1296	1141	1144
pool1	Experimental	chr1	11908244	000000458	000000458_75	TTCAGCTTTTCGCTTTGTTA	RNU5E-1	TTS	2119	245	571	1323	1740	299	551	746	915	638	1155	621	1467
pool1	Experimental	chr1	11908244	000000458	000000458_79	ATAATATTAAGATGTTGGGG	RNU5E-1	TTS	671	60	193	612	260	172	226	194	657	345	316	221	455
pool1	Experimental	chr1	11908244	000000458	000000458_84	TTGTTGGTTGATTACACCAG	RNU5E-1	TTS	2390	326	311	1329	2083	364	934	761	1534	1256	1053	744	830
pool1	Experimental	chr1	11908244	000000458	000000458_93	GTTAATGCTCGCTTGTGAGT	RNU5E-1	TTS	3250	550	511	1251	2477	319	785	916	1722	1387	2119	1141	1359
pool2	Experimental	chr1	12075911	000000474	000000474_29	CTCATATACGTCTCCTTACA	TNFRSF8	intron	1927	260	1637	616	302	638	1325	1362	1038	803	1645	964	932
pool2	Experimental	chr1	12075911	000000474	000000474_38	ACCATCCTCACTGGGTCCCC	TNFRSF8	intron	2549	364	2316	1095	661	958	1540	1651	1061	868	1860	1286	1615
pool2	Experimental	chr1	12075911	000000474	000000474_42	ACGGCGATGCTTGTCCAAGA	TNFRSF8	intron	3264	752	2789	1019	1352	1044	2625	1984	1129	1324	2027	1793	2317
pool2	Experimental	chr1	12075911	000000474	000000474_43	TGGGGGTGTTGGAATGTTTC	TNFRSF8	intron	2082	353	2356	365	664	579	2116	1678	693	872	2707	1099	1684
pool2	Experimental	chr1	12075911	000000474	000000474_53	AGGAGAGTTTTACTGTATGC	TNFRSF8	intron	1290	187	1049	498	149	203	938	636	417	320	927	454	562
pool2	Experimental	chr1	12075911	000000474	000000474_55	CTGGGATGGGAGCTTTTCGC	TNFRSF8	intron	2549	715	2130	915	860	821	1871	1547	698	919	1603	1253	1199
pool2	Experimental	chr1	12075911	000000474	000000474_61	GCTGAACGAAATTGGCCAGA	TNFRSF8	intron	2140	281	1630	594	498	472	1403	1496	745	1034	1773	984	1771
pool2	Experimental	chr1	12342640	000000489	000000489_27	AAACTCCACCCAATTCCATC	VPS13D	intron	2036	377	2080	667	261	542	1062	2088	892	669	1929	706	1175
pool2	Experimental	chr1	12342640	000000489	000000489_32	TGTTAGAAAAGGTTCTCGCC	VPS13D	intron	1611	214	1229	437	641	278	709	1126	281	722	995	733	609
pool2	Experimental	chr1	12342640	000000489	000000489_37	ACGACCACCATGTACTTGGA	VPS13D	intron	2205	893	1744	696	708	592	1396	1493	854	651	2242	663	1994
pool2	Experimental	chr1	12342640	000000489	000000489_42	GAAATGTGATTTCAAATCAA	VPS13D	intron	1018	103	810	313	348	264	885	402	440	255	1096	223	947
pool2	Experimental	chr1	12342640	000000489	000000489_49	CTTTTTTGTTTTAACAGTGT	VPS13D	intron	819	173	628	332	273	241	694	431	282	382	693	332	539
pool2	Experimental	chr1	12342640	000000489	000000489_51	TAAGGCATGACTTTTTCAAG	VPS13D	intron	1235	297	1098	592	448	524	1441	1007	486	732	867	781	852
pool2	Experimental	chr1	12342640	000000489	000000489_56	ACTCTGTAGCCACTTACCTC	VPS13D	intron	2773	560	2528	1235	756	1005	2334	1997	759	899	2367	908	1598
pool2	Experimental	chr1	12342640	000000489	000000489_57	GCTATAGTTAGCGACCCTCA	VPS13D	intron	3092	521	1990	810	723	697	1383	934	537	819	1978	1281	1471
pool2	Experimental	chr1	12342640	000000489	000000489_62	TCATGCAGCCTTTTATTGCT	VPS13D	intron	1948	294	1425	613	554	528	1703	1458	641	895	1401	1112	1606
pool2	Experimental	chr1	12342640	000000489	000000489_69	TGCACGGGGCTCCTGTGAGA	VPS13D	intron	5443	1000	4559	1756	1449	1497	4165	3282	1882	2485	6136	2650	5720
pool2	Experimental	chr1	12342640	000000489	000000489_79	GAGCTGCACTCTCTCACAGT	VPS13D	exon	2607	602	2916	955	601	859	1806	2145	1503	902	1650	1202	1949
pool1	Experimental	chr1	12455273	000000494	000000494_109	TGTCACAAGACAATCTGAAA	SNORA59B	intron	1745	345	757	1094	977	321	527	640	1666	882	1370	539	992
pool1	Experimental	chr1	12455273	000000494	000000494_112	CTGTCTCATCCATCAAAGCT	SNORA59B	intron	2479	406	430	2042	2309	282	851	734	2161	1460	2336	1189	1507
pool1	Experimental	chr1	12455273	000000494	000000494_120	TCTCTGAATTGTGGAAAGGG	SNORA59B	intron	2863	640	855	1563	2094	416	946	818	1880	965	1943	693	1444
pool1	Experimental	chr1	12455273	000000494	000000494_125	CAGGTTAGGTCACCGTTCAT	SNORA59B	intron	3234	651	389	1624	2542	285	1137	1048	1850	1384	2125	924	1360
pool1	Experimental	chr1	12455273	000000494	000000494_130	CGTTTTTGGCTTTTGACAAA	SNORA59B	intron	1729	162	428	888	1445	126	516	597	1161	658	926	615	778
pool1	Experimental	chr1	12455273	000000494	000000494_135	ATGAAAGACAGCATTACTGG	SNORA59B	intron	1842	230	405	1275	1457	297	434	618	1559	918	766	666	544
pool1	Experimental	chr1	12455273	000000494	000000494_138	CAGATTGTTGCTTTAGGGTT	SNORA59B	intron	1803	424	429	907	1583	174	645	932	923	701	1601	536	1148
pool1	Experimental	chr1	12455273	000000494	000000494_144	TGAGCTTCAGGACTGTATCA	SNORA59B	intron	4389	436	943	2158	2626	471	1340	1788	2425	2403	3231	1412	1617
pool1	Experimental	chr1	12455273	000000494	000000494_150	GTAAATTTGGAGTAGTATTC	SNORA59B	intron	965	147	226	408	655	115	372	170	707	220	759	231	541
pool1	Experimental	chr1	12455273	000000494	000000494_154	CATTGTATGCATCCCCCAAT	SNORA59B	intron	2966	338	715	1522	2904	188	1159	1018	2132	1669	2314	1249	1560
pool1	Experimental	chr1	12455273	000000494	000000494_166	TTACCTATACTGTCTGCCCC	SNORA59B	intron	3047	684	610	1796	3333	486	1352	1419	1872	1507	2781	935	1561
pool1	Experimental	chr1	12457092	000000494	000000494_214	TGCAATTCCTTTTCGTTCTC	SNORA59B	intron	2056	243	388	989	1555	147	850	688	1108	816	1444	691	1133
pool1	Experimental	chr1	12457092	000000494	000000494_220	GCAGCTACAATTCTAAGAAC	SNORA59B	intron	2161	313	414	1208	1772	263	662	496	1424	781	1294	709	953
pool1	Experimental	chr1	12457092	000000494	000000494_223	TTTGGAAGGAATGATCAGTA	SNORA59B	intron	2243	319	662	1622	1247	272	585	755	1630	1181	1641	926	866
pool1	Experimental	chr1	12457092	000000494	000000494_228	AAACACCTGGGCTACAAACC	SNORA59B	intron	2821	687	791	1505	2044	278	876	949	1795	1265	1927	888	1620
pool1	Experimental	chr1	12457092	000000494	000000494_231	TTTATTTGCCTAAGAGATGT	SNORA59B	intron	1790	251	318	1046	1212	368	409	573	1346	631	898	707	1197
pool1	Experimental	chr1	12457092	000000494	000000494_233	GTTAAGAAAAATGCAACAAA	SNORA59B	intron	903	135	395	549	842	208	134	404	692	381	726	416	553
pool1	Experimental	chr1	12457092	000000494	000000494_238	GGCTGGATTTATAGTTCCAA	SNORA59B	intron	1473	366	225	615	780	151	339	332	1019	599	840	673	722
pool1	Experimental	chr1	12457092	000000494	000000494_248	ACAGCTATGTACTGCTTCCC	SNORA59B	intron	2654	576	408	1041	2680	287	1063	951	2250	1265	1465	830	1223
pool1	Experimental	chr1	12457092	000000494	000000494_254	TAGACAAGGAAATGAGGCAG	SNORA59B	intron	3629	615	661	2582	1650	420	915	1407	2511	1635	2402	1541	1618
pool1	Experimental	chr1	12457092	000000494	000000494_261	TCTAACAGGGACAATAGAGC	SNORA59B	intron	2603	252	793	1281	1279	190	792	916	1588	1045	1732	918	1115
pool2	Experimental	chr1	12473504	000000496	000000496_106	AGAAATAGGAAGGGGCAACG	SNORA59B	intron	2207	594	2265	1052	508	719	1581	1954	1232	998	1947	1158	2186
pool2	Experimental	chr1	12473504	000000496	000000496_108	AAGAAGGGGTTCCGCAGCAC	SNORA59B	intron	1929	480	1854	435	668	358	1353	1777	683	728	1286	1067	1219
pool2	Experimental	chr1	12473504	000000496	000000496_115	GCGAGGGTAAACAGGCCTAC	SNORA59B	intron	2992	613	3161	1037	738	772	2036	2654	878	1113	2346	1409	2416
pool2	Experimental	chr1	12473504	000000496	000000496_127	TGAGTCATTGGGCTGCTGCT	SNORA59B	intron	3409	1002	3934	1755	1353	1274	2773	2667	1614	1318	3368	1940	3043
pool2	Experimental	chr1	12473504	000000496	000000496_136	AGTCATATGCCTACCTCGGT	SNORA59B	intron	2313	507	1539	676	354	601	1504	1400	621	831	1935	783	1535
pool2	Experimental	chr1	12473504	000000496	000000496_146	TGGCATGTGGCATGCAGGTA	SNORA59B	intron	4184	912	3872	1451	1270	968	2535	2906	1745	1091	2569	1165	1439
pool2	Experimental	chr1	12473504	000000496	000000496_152	AATGTTGGAATGTTGTGTGA	SNORA59B	intron	2208	272	1848	790	853	857	1593	1661	1018	872	2185	1193	1418
pool2	Experimental	chr1	12473504	000000496	000000496_158	GTCAGCAAGAATTCGGGGAC	SNORA59B	intron	2456	654	1983	595	588	769	1544	2178	1054	995	1955	1598	1759
pool2	Experimental	chr1	12473504	000000496	000000496_96	GCTTGTTTCAGAAAAAGATG	SNORA59B	intron	1268	305	897	227	522	370	1016	983	354	568	810	742	782
pool1	Experimental	chr1	12478333	000000497	000000497_100	CCGTGCTTCGGAGGACTACA	SNORA59B	intron	4166	575	1313	1823	2642	395	1169	1429	2893	1187	2069	451	396
pool1	Experimental	chr1	12478333	000000497	000000497_119	TGAAGCCGCATTCCTCGGCC	SNORA59B	intron	3349	715	462	2115	3054	417	1053	1304	2425	1544	3391	971	1654
pool1	Experimental	chr1	12478333	000000497	000000497_125	TTATCTCCTTTTCGTCGTGC	SNORA59B	intron	3147	314	656	1069	1447	188	601	925	1669	1473	1531	1080	944
pool1	Experimental	chr1	12478333	000000497	000000497_134	TGGGCCAGACCGCAATCAAT	SNORA59B	intron	4142	682	1125	2620	3875	636	1831	1968	3382	2312	3443	2283	2321
pool1	Experimental	chr1	12478333	000000497	000000497_145	TATTACACGCCTTAATGATA	SNORA59B	intron	1770	331	553	719	1358	140	399	618	1220	902	1057	756	832
pool1	Experimental	chr1	12478333	000000497	000000497_149	CCCTGTGGATATGCACTCAT	SNORA59B	intron	3628	565	652	2098	2788	625	1551	1652	2643	1714	2739	1454	1957
pool1	Experimental	chr1	12478333	000000497	000000497_153	CTATTACATGCAGTGTGAGA	SNORA59B	intron	3060	321	902	1822	1974	296	1033	1158	1798	1529	2236	998	1624
pool1	Experimental	chr1	12478333	000000497	000000497_158	TTGCCCATCTGAGGTCATAA	SNORA59B	intron	3266	360	383	1301	2380	339	882	1082	2679	1535	2310	1551	1708
pool1	Experimental	chr1	12478393	000000497	000000497_168	ACGCTGTCTAGAGAGGGTCA	SNORA59B	intron	3337	683	290	865	1820	178	488	874	2255	1282	2299	928	1182
pool1	Experimental	chr1	12478333	000000497	000000497_79	GCAGCTCGGGGCCTATATAT	SNORA59B	intron	3027	698	556	2029	2664	525	1098	1245	2733	1698	2844	1207	2152
pool1	Experimental	chr1	12478333	000000497	000000497_97	GACTGAAGTGAAAAGAGTTC	SNORA59B	intron	1632	300	221	888	909	182	433	683	1236	650	1188	465	609
pool1	Experimental	chr1	12550018	000000501	000000501_107	GAATGGGAAAGAGAGTCCAG	MIR6730	Intergenic	2028	320	638	1264	1858	249	832	1137	1452	956	1625	923	971
pool1	Experimental	chr1	12550018	000000501	000000501_111	GGCTTTTATAGTTGCCAAAA	MIR6730	Intergenic	839	60	130	364	480	85	196	383	371	435	825	294	303
pool1	Experimental	chr1	12550018	000000501	000000501_117	ATGGGGGGCGGGGCTGCGGC	MIR6730	Intergenic	4686	952	1588	3173	4321	740	1242	1861	3493	2705	3583	2236	2834
pool1	Experimental	chr1	12550018	000000501	000000501_127	ATTTGTGAGTGCGGAGACCG	MIR6730	Intergenic	4078	559	754	1810	3360	638	1235	1143	2036	1545	2437	1159	1884
pool1	Experimental	chr1	12550018	000000501	000000501_134	TCGCTTGTTTTGACAATAAT	MIR6730	Intergenic	1103	135	126	440	668	143	287	361	718	399	582	382	543
pool1	Experimental	chr1	12550018	000000501	000000501_141	TGTTTACTAACCGTGCCGCG	MIR6730	Intergenic	3597	393	1173	1602	3005	381	1097	1399	2613	1461	2721	1300	1533
pool1	Experimental	chr1	12550018	000000501	000000501_151	GCTGCACGAGATTCCTAATC	MIR6730	Intergenic	2565	453	565	1288	2689	259	1017	918	1729	986	2029	783	1632
pool1	Experimental	chr1	12550018	000000501	000000501_99	TTGTTCGGTCACCACCAGCT	MIR6730	Intergenic	5206	754	913	2314	3621	517	1382	1856	3454	1855	3622	1988	2011
pool1	Experimental	chr1	12556659	000000502	000000502_101	GCTGGCGGAACTCACCAAGA	MIR6730	Intergenic	4163	863	885	2185	4301	384	1547	1495	3186	2341	2233	1820	2150
pool1	Experimental	chr1	12556659	000000502	000000502_109	GATTCAAGTGGTTACATGGA	MIR6730	Intergenic	2172	426	250	1346	1767	191	715	877	1516	900	1305	705	863
pool1	Experimental	chr1	12556659	000000502	000000502_118	GGGCCCTTAACCTGCCAAGG	MIR6730	Intergenic	2140	544	256	1200	2448	231	1027	1005	1921	904	1935	783	913
pool1	Experimental	chr1	12556659	000000502	000000502_134	AGGCCCGCAGCAGAACCGGG	MIR6730	Intergenic	4499	598	986	1652	2946	260	631	1720	2582	1329	2066	614	452
pool1	Experimental	chr1	12556659	000000502	000000502_31	ACCGACTTGGCCAGCCTATC	MIR6730	Intergenic	3702	347	1178	2629	2918	474	1394	1492	2162	2853	3451	1733	2139
pool1	Experimental	chr1	12556659	000000502	000000502_44	TGGCTGAGAAGGGTGGTCTA	MIR6730	Intergenic	3731	638	939	2330	2162	657	1160	1504	2725	1974	2552	1740	1545
pool1	Experimental	chr1	12556659	000000502	000000502_59	ATTGCCTGAGGAATCCACCG	MIR6730	Intergenic	2774	633	728	2205	2187	333	924	1498	2534	1987	3064	1278	2134
pool1	Experimental	chr1	12556659	000000502	000000502_68	CTTCTCTCGTGCCCACAGCC	MIR6730	Intergenic	3515	975	604	2322	2645	501	1123	1653	2940	1981	3161	1190	1860
pool1	Experimental	chr1	12556659	000000502	000000502_77	CCCTTGTGACCTTCCCAAGC	MIR6730	Intergenic	3226	578	1063	1855	2437	282	999	1468	2203	1980	2368	1675	2687
pool1	Experimental	chr1	12556659	000000502	000000502_85	CAGCTTGTGTCTGCTTCCAA	MIR6730	Intergenic	2848	273	481	1566	1997	308	1031	1419	1892	1373	3131	863	2387
pool1	Experimental	chr1	12556659	000000502	000000502_93	TAAGGATTTGTGGGCTGGAG	MIR6730	Intergenic	3454	445	1218	1782	1891	206	776	1559	2748	1488	2663	963	1386
pool2	Experimental	chr1	12596624	000000505	000000505_162	CGAAAACCCGAAGCTGACCC	DHRS3	5' UTR	2741	145	1594	630	610	530	1321	2021	799	945	1999	1038	1260
pool2	Experimental	chr1	12596624	000000505	000000505_172	TACTTCTCCCTTGCAAAGCC	DHRS3	5' UTR	2471	384	2067	657	404	742	1585	1388	1072	847	2038	829	1754
pool2	Experimental	chr1	12596624	000000505	000000505_187	GAGGTATAAAAGTGTCCCGT	DHRS3	5' UTR	926	121	541	133	162	190	578	814	376	331	549	450	640
pool2	Experimental	chr1	12596624	000000505	000000505_203	GGGAGCTCCGCGGGATAAAC	DHRS3	promoter-TSS	2243	437	1747	565	548	532	814	1030	968	590	1748	997	1798
pool2	Experimental	chr1	12596624	000000505	000000505_215	TTCATTCCAAAGGGCAGTGC	DHRS3	promoter-TSS	3532	647	3040	1104	687	665	2413	2159	1118	1149	3488	1677	3052
pool2	Experimental	chr1	12596624	000000505	000000505_226	TGACTTTTGGATGAGTCACT	DHRS3	promoter-TSS	2141	436	1578	913	689	709	1800	1743	896	1074	2194	1432	1989
pool2	Experimental	chr1	12596624	000000505	000000505_234	TGAAACTGGCCTCCCTGTGC	DHRS3	promoter-TSS	3480	449	2855	915	821	943	2965	2843	1004	1525	2573	1943	1403
pool2	Experimental	chr1	12596624	000000505	000000505_245	TTCTGACCGGCCCTGCGGTT	DHRS3	promoter-TSS	4624	959	5010	1736	1608	1567	3449	3309	2236	2056	5091	2479	4680
pool2	Experimental	chr1	12596624	000000505	000000505_255	GGAGACCCTCAGAGAAACCA	DHRS3	promoter-TSS	2085	304	1923	586	611	811	1612	1071	547	768	1148	1083	1333
pool2	Experimental	chr1	12596624	000000505	000000505_263	GCCCCCCCAAACTGAGCCTC	DHRS3	promoter-TSS	2152	341	2251	839	932	743	1782	1752	1048	1037	2742	958	2470
pool1	Experimental	chr1	12602082	000000506	000000506_127	ACTGACTCTCAGAGTCCTGT	DHRS3	intron	3030	522	745	1700	1888	378	1062	988	1859	951	2544	1191	1640
pool1	Experimental	chr1	12602082	000000506	000000506_133	CTCGAAGTAACCTTCCAGCG	DHRS3	intron	2702	284	531	1665	2066	413	935	1000	1539	1338	1297	495	1070
pool1	Experimental	chr1	12602082	000000506	000000506_137	TCAGGGCTTAGAACAGTCCC	DHRS3	intron	2124	278	596	1157	1913	241	869	744	1406	994	1085	485	525
pool1	Experimental	chr1	12602082	000000506	000000506_141	GGTCGGTCATGCATTCATTT	DHRS3	intron	3031	582	938	2131	3069	521	1204	1596	2748	1824	3004	1345	1664
pool1	Experimental	chr1	12602082	000000506	000000506_144	CTCACCAAGTATCTGGCAAC	DHRS3	intron	2759	227	343	1518	2106	226	666	1023	1451	1461	1369	724	1159
pool1	Experimental	chr1	12602082	000000506	000000506_157	CAAAGCGTGGTGAGTTGCTA	DHRS3	intron	3289	456	479	1601	2653	386	1264	1396	2306	1828	2445	1166	1865
pool1	Experimental	chr1	12602082	000000506	000000506_169	CTGCGTCCAAGTAGCTCAAT	DHRS3	intron	2656	494	829	1838	3085	307	1465	1405	2170	1174	2210	1085	1943
pool1	Experimental	chr1	12602082	000000506	000000506_174	CATCCAACTTCCCCTGCACA	DHRS3	intron	3326	568	648	2281	3404	341	1382	1637	2571	1895	2660	1078	1903
pool1	Experimental	chr1	12602082	000000506	000000506_185	CAGGGGTACAGCCTCCTCTC	DHRS3	intron	3345	410	609	781	653	45	323	904	1404	539	736	220	276
pool1	Experimental	chr1	12602082	000000506	000000506_199	ATGTTGGACCAGCCCCTGCC	DHRS3	intron	3202	599	987	2168	2033	495	1016	1195	3364	1428	2491	945	1498
pool1	Experimental	chr1	12602082	000000506	000000506_212	CTCAACAGAGGTGAGGCCTC	DHRS3	intron	3969	613	984	2326	4365	512	1753	1746	3925	2225	3121	2083	2710
pool1	Experimental	chr1	12602082	000000506	000000506_223	GGGAGGGAACCACTCCCTAC	DHRS3	intron	2600	458	483	1737	1688	334	700	1114	1787	1264	2023	796	1095
pool1	Experimental	chr1	12604542	000000506	000000506_559	CGAGGTCACTGAGCTCTGCG	DHRS3	intron	4825	797	1225	3080	3704	743	1532	1626	3232	2117	3828	1715	2503
pool1	Experimental	chr1	12604542	000000506	000000506_568	TGCATGTTAAGATGTCACAC	DHRS3	intron	2656	209	426	1020	1178	339	900	676	1421	557	1909	943	908
pool1	Experimental	chr1	12604542	000000506	000000506_570	TAAAGAGTAAACTGACAAGC	DHRS3	intron	1791	354	230	674	851	382	234	490	932	468	1186	239	525
pool1	Experimental	chr1	12604542	000000506	000000506_577	CAGTATTTGCATACAATGAA	DHRS3	intron	1822	201	362	800	1261	240	610	792	995	890	1126	556	747
pool1	Experimental	chr1	12604542	000000506	000000506_580	TGAGTCAACAGGATGCGGGC	DHRS3	intron	5286	513	1322	4279	3791	875	1506	1737	3486	3159	4997	2601	3045
pool1	Experimental	chr1	12604542	000000506	000000506_587	TAATGGGGCTTAGTACACAG	DHRS3	intron	2574	257	615	1677	2029	236	1156	1339	2142	1176	2656	860	1877
pool1	Experimental	chr1	12604542	000000506	000000506_601	GCTGAGATTATTTGTTGCAG	DHRS3	intron	1446	271	118	694	752	128	307	630	983	540	1358	490	540
pool1	Experimental	chr1	12604542	000000506	000000506_610	GTCCTGGGACACGTCGCTGA	DHRS3	intron	3920	657	1048	2980	4434	531	1533	1870	2740	2085	3134	1867	2326
pool1	Experimental	chr1	12604542	000000506	000000506_619	CAGAAATGCGTGCTGCTGGC	DHRS3	intron	3828	607	813	1920	3407	372	1254	1165	2540	1409	2335	1262	2031
pool2	Experimental	chr1	12810942	000000513	000000513_102	CCCACAGCAAGGCATAAAGC	LINC01784	Intergenic	2985	608	2663	967	972	807	2270	2229	1316	1335	2561	2062	2731
pool2	Experimental	chr1	12810942	000000513	000000513_106	ATTGTTTGTGGCCATACTCC	LINC01784	Intergenic	1820	239	1513	445	545	364	1308	1346	688	715	1291	1183	2190
pool2	Experimental	chr1	12810942	000000513	000000513_111	CTCAGCTTCTCTGACAGCTC	LINC01784	Intergenic	2570	694	2137	779	1021	776	1877	1789	1112	824	1814	1144	1105
pool2	Experimental	chr1	12810942	000000513	000000513_112	TAGAACCCCGATGAAAAGCC	LINC01784	Intergenic	2669	626	1768	786	658	990	2026	1731	756	1129	1851	1232	1601
pool2	Experimental	chr1	12810942	000000513	000000513_61	AAAACCCCCTTGAGGACTAG	LINC01784	Intergenic	2249	208	2469	563	730	552	1636	1201	807	1008	1742	1406	1521
pool2	Experimental	chr1	12810942	000000513	000000513_71	GCACAGAGGGCAAACACCAC	LINC01784	Intergenic	2650	519	2501	912	638	875	2124	2304	909	1436	2461	1805	2479
pool2	Experimental	chr1	12810942	000000513	000000513_75	GCCTCCTCAGCTCTAAGGCT	LINC01784	Intergenic	3272	606	2978	1298	1039	434	983	2527	1622	431	1440	248	310
pool2	Experimental	chr1	12810942	000000513	000000513_87	AGCCTGGGATGGTCCCAGTG	LINC01784	Intergenic	86	0	16	54	55	36	70	115	0	42	64	42	176
pool2	Experimental	chr1	12810942	000000513	000000513_90	GAACCTTGTCTACCTTGCAC	LINC01784	Intergenic	2490	491	1839	687	689	390	1456	1117	803	799	1960	960	1855
pool2	Experimental	chr1	12852054	000000514	000000514_16	AGGAGGCTTTTAATGATGAT	HNRNPCL1	Intergenic	1028	253	1495	253	279	185	798	484	272	385	1093	301	710
pool2	Experimental	chr1	12852054	000000514	000000514_20	AACCCAATACTACACCACCA	HNRNPCL1	Intergenic	2106	307	1813	617	872	715	1195	1497	877	783	1953	1142	1312
pool2	Experimental	chr1	12852054	000000514	000000514_28	GAGTCAGATCACAAGGTCAG	HNRNPCL1	Intergenic	1790	391	1254	791	587	601	1355	2056	717	868	2294	1021	1449
pool2	Experimental	chr1	12852054	000000514	000000514_30	GGAAAAAATAAAAAATTATT	HNRNPCL1	Intergenic	57	8	1	1	0	0	0	3	12	3	13	4	0
pool2	Experimental	chr1	12852054	000000514	000000514_35	CCAGACCAGGATGACCAATA	HNRNPCL1	Intergenic	2440	394	2263	1164	761	867	2067	1454	1007	728	2240	689	2372
pool2	Experimental	chr1	14017803	000000533	000000533_41	TGAAAAGTGTGACCTGCCCA	PRDM2	Intergenic	2623	362	2296	818	899	998	2323	1521	1013	1239	2680	1675	2777
pool2	Experimental	chr1	14017803	000000533	000000533_48	AATACACTCTGTGGTCAGAC	PRDM2	Intergenic	2336	456	1238	545	490	656	1289	1430	754	993	2055	1374	1898
pool2	Experimental	chr1	14017803	000000533	000000533_56	CAGGCTGCAGAGGCTCTGTC	PRDM2	Intergenic	3995	1019	3904	907	1264	822	2890	2272	1578	1749	3109	1933	3377
pool2	Experimental	chr1	14017803	000000533	000000533_59	GCTCAATGCTTTTTCAAATT	PRDM2	Intergenic	1174	153	1128	540	495	379	684	1158	408	451	966	689	878
pool2	Experimental	chr1	14017803	000000533	000000533_63	CGCACGGTCTTTTCTCATGC	PRDM2	Intergenic	2765	340	2083	814	676	678	1569	1465	872	915	2034	954	1414
pool2	Experimental	chr1	14017803	000000533	000000533_69	TCATCCAGAGCTGTCATGCC	PRDM2	Intergenic	3783	618	4012	2199	1737	1355	3284	3403	1647	1756	3817	2444	2978
pool2	Experimental	chr1	14017803	000000533	000000533_83	CAAAGCTTAGCAACAACACG	PRDM2	Intergenic	2239	329	1932	756	547	437	1213	1621	853	828	1374	1083	1217
pool2	Experimental	chr1	14017803	000000533	000000533_89	TATGATGATGATCATTACCC	PRDM2	Intergenic	1569	427	801	562	695	258	943	711	539	416	1031	800	544
pool2	Experimental	chr1	14017803	000000533	000000533_91	TTAATCATAGGGAAGTGTTG	PRDM2	Intergenic	1742	382	1805	906	405	465	1170	1049	547	671	1107	885	1074
pool2	Experimental	chr1	14017803	000000533	000000533_97	ACTAAGTTCGCATTGATCAC	PRDM2	Intergenic	2619	432	1616	901	520	625	1407	1436	781	744	1495	1094	1104
pool2	Experimental	chr1	15179099	000000563	000000563_162	CGATTTAGCAGTGTGTTCAA	C1orf195	intron	3076	687	2149	1157	980	970	2695	2356	1088	1399	2712	1745	2409
pool2	Experimental	chr1	15179099	000000563	000000563_172	ATATGAGGGCTAAAAGCCCA	C1orf195	intron	965	165	946	447	244	367	740	673	582	579	1080	927	567
pool2	Experimental	chr1	15179099	000000563	000000563_178	TTGAAAGTTGAACCGATTCT	C1orf195	intron	1304	229	795	330	419	201	592	732	393	591	918	457	699
pool2	Experimental	chr1	15179099	000000563	000000563_184	TGACTCAGGGACTGCTCGTT	C1orf195	intron	3929	774	4078	1687	825	1327	3546	3126	1658	1744	3037	2354	2621
pool2	Experimental	chr1	15179099	000000563	000000563_185	GAGCAGATCTTGTAACCTCC	C1orf195	intron	1825	184	1292	549	468	380	1462	1378	609	992	1391	1378	985
pool2	Experimental	chr1	15179099	000000563	000000563_199	TGGGGAATCGCACCCCAACT	C1orf195	intron	3069	375	2445	1090	992	916	2520	2392	1037	1075	2349	1137	2735
pool2	Experimental	chr1	15179099	000000563	000000563_207	CTGGGTATTTATAGAGAGAA	C1orf195	intron	811	312	764	239	211	183	284	399	301	368	936	345	657
pool2	Experimental	chr1	15179099	000000563	000000563_211	ACATTATGCATTTCCTCTAG	C1orf195	intron	1939	255	1252	762	514	368	1848	1023	753	675	1606	922	1154
pool2	Experimental	chr1	15179099	000000563	000000563_216	GTTTAGCTGTTGGCCTGCTG	C1orf195	intron	2585	317	2261	907	977	655	2482	2020	1058	1158	2632	1306	1492
pool2	Experimental	chr1	15179099	000000563	000000563_218	ATGGCTACTCAGCAAGTTAA	C1orf195	intron	2360	422	1968	1050	899	615	2248	1643	1021	839	1732	946	1262
pool1	Experimental	chr1	15338285	000000568	000000568_104	ACATTATTCTCTTAGCATTC	LOC101927417	intron	1069	338	219	411	627	49	408	405	534	161	444	219	440
pool1	Experimental	chr1	15338285	000000568	000000568_111	CTAGAGCAGTATCCGTTTCC	LOC101927417	intron	2485	365	533	855	1701	290	554	576	1174	1002	1125	602	753
pool1	Experimental	chr1	15338285	000000568	000000568_113	ACTGGAAGATGCCACATCGC	LOC101927417	intron	3632	454	358	1758	3400	414	1103	1290	2576	1424	2348	1246	1857
pool1	Experimental	chr1	15338285	000000568	000000568_120	TCTTATAAGGAGACAGACGG	LOC101927417	intron	2472	364	375	1244	1364	183	471	689	1548	913	2074	821	1541
pool1	Experimental	chr1	15338285	000000568	000000568_125	TTCGAGATGGGGTGTTATCC	LOC101927417	intron	2466	255	224	1670	1777	286	785	860	1621	1343	1487	984	766
pool1	Experimental	chr1	15338285	000000568	000000568_126	CGTACAGGGCAAAAAGAGCT	LOC101927417	intron	2949	686	412	1299	1738	282	1001	953	1805	1298	1933	1036	1288
pool1	Experimental	chr1	15338285	000000568	000000568_70	TGAAACCGTCGGCTTGAGAG	LOC101927417	intron	5841	575	1179	2119	3600	608	1531	1684	4018	2192	3042	1555	2985
pool1	Experimental	chr1	15338285	000000568	000000568_80	GCTGGAGTAGATGATGGGAG	LOC101927417	intron	3524	744	674	2177	2509	555	1144	1348	2603	2515	2515	1293	1839
pool1	Experimental	chr1	15338285	000000568	000000568_89	GAAAAGGCAGTGCTCCTCCC	LOC101927417	intron	3194	357	813	1590	2604	337	974	1098	1663	1260	1621	1084	1488
pool1	Experimental	chr1	15338285	000000568	000000568_98	ACAGTTTCACACCGGGATGT	LOC101927417	intron	3125	319	490	2347	1748	434	814	1201	2421	1240	2065	1119	1513
pool1	Experimental	chr1	15352635	000000571	000000571_100	GAACACAAACGCCATAGACC	LOC101927417	intron	2331	265	547	1465	1630	186	690	882	1736	1272	1649	899	1145
pool1	Experimental	chr1	15352635	000000571	000000571_105	AAACCCATGGCTTTGTAGAC	LOC101927417	intron	2039	479	763	722	1370	143	462	592	1273	1068	1244	976	1332
pool1	Experimental	chr1	15352635	000000571	000000571_116	TCATTTGGAGCCATTGGCAT	LOC101927417	intron	3626	1019	1056	2440	2469	434	1215	1808	3261	1690	3332	2118	2237
pool1	Experimental	chr1	15352635	000000571	000000571_128	GTTGGAAGTACTTGGCCCTT	LOC101927417	intron	2724	367	616	1301	1498	386	867	676	1486	806	1940	1104	1352
pool1	Experimental	chr1	15352635	000000571	000000571_135	GTAACTCAATGCCAAACACC	LOC101927417	intron	3146	399	703	1730	2867	355	1080	1832	2070	1430	2713	1332	1516
pool1	Experimental	chr1	15352635	000000571	000000571_145	GAGTCATCATTCAAGACTTC	LOC101927417	intron	1352	190	153	557	1023	147	258	508	801	634	835	250	659
pool1	Experimental	chr1	15352635	000000571	000000571_152	TCCCGGGTTCTCACCATGGT	LOC101927417	intron	2886	590	833	2236	2493	427	934	577	1597	535	532	294	150
pool1	Experimental	chr1	15352635	000000571	000000571_160	CAAAGAACAAAGCACCCACT	LOC101927417	intron	2506	609	683	1422	2130	275	877	1226	1967	1443	2411	870	1387
pool1	Experimental	chr1	15352635	000000571	000000571_168	GCTTCCACGGTGACTCGTCC	LOC101927417	intron	3172	454	724	2266	3599	422	1233	1480	1658	1639	2381	1240	1794
pool1	Experimental	chr1	15352635	000000571	000000571_176	TGAGGGCCTGTGCCCTCAAA	LOC101927417	intron	2655	300	730	1228	1260	182	715	708	1512	1131	1467	1051	1219
pool1	Experimental	chr1	15352635	000000571	000000571_181	GTACGAGAAACGCAAAGCAA	LOC101927417	exon	3163	358	519	1516	1733	499	583	796	1483	1231	1601	944	1326
pool2	Experimental	chr1	15356614	000000571	000000571_485	CACATGCGGTTATAGCCCTT	LOC101927417	intron	2571	349	2564	1037	737	500	2200	2288	1496	1041	2581	1067	2489
pool2	Experimental	chr1	15356614	000000571	000000571_492	GCTTTACTATTCCAGGATGA	LOC101927417	intron	1734	352	1680	706	609	477	1542	1232	603	511	1102	654	1051
pool2	Experimental	chr1	15356614	000000571	000000571_500	GTAAATGAGTGGGAAAGCCC	LOC101927417	intron	2461	430	2324	777	775	700	1815	1680	948	879	1465	939	832
pool2	Experimental	chr1	15356614	000000571	000000571_503	AGGTGCGTGCTACGTGACCC	LOC101927417	intron	3653	524	2259	1599	939	1121	2378	2464	1287	1336	2689	1477	2552
pool2	Experimental	chr1	15356614	000000571	000000571_506	TCGAGTCTCAAAATAATTTA	LOC101927417	intron	927	156	834	345	377	325	712	418	287	409	746	403	626
pool1	Experimental	chr1	15357089	000000571	000000571_509	TGTCATCGAACAATCTTCCA	LOC101927417	intron	2297	497	668	1156	1390	308	651	895	1505	1170	2713	833	944
pool1	Experimental	chr1	15357089	000000571	000000571_519	AGAGTGAGAAACCACCCCAG	LOC101927417	intron	2272	269	363	1316	1134	301	572	740	770	907	1280	684	965
pool1	Experimental	chr1	15357089	000000571	000000571_528	GGACGTAAAGACTGATGCAC	LOC101927417	intron	2145	204	315	822	1123	131	434	579	1491	712	1417	624	742
pool1	Experimental	chr1	15357089	000000571	000000571_532	CACAGGACATGCACATTTTC	LOC101927417	intron	2905	433	273	1281	1869	545	816	731	1558	1340	1820	1135	1353
pool1	Experimental	chr1	15357089	000000571	000000571_535	TTCTTAAACTCTGTTGGTGG	LOC101927417	intron	2839	560	649	1447	2221	244	885	1128	1924	1020	1406	1182	806
pool1	Experimental	chr1	15357089	000000571	000000571_541	CTTCTTGAGTGGCACTGTGC	LOC101927417	intron	3300	258	349	1676	2041	201	1192	965	2203	1118	1841	1209	1457
pool1	Experimental	chr1	15357089	000000571	000000571_549	CTATGAAAGATCAAAAGAAT	LOC101927417	intron	746	199	326	540	579	86	194	425	601	352	432	256	247
pool2	Experimental	chr1	15417602	000000576	000000576_218	TAAGTTACGTTATAAACACT	EFHD2	intron	949	104	716	314	282	222	734	926	409	386	950	507	783
pool2	Experimental	chr1	15417602	000000576	000000576_220	TATGAAGAGCAAGAAGCGAA	EFHD2	intron	1931	148	1341	527	325	417	1253	1183	595	628	1154	1147	1976
pool2	Experimental	chr1	15417602	000000576	000000576_234	GGCTCAAAGGCATCCTAACC	EFHD2	intron	1861	306	1929	367	590	522	1408	1213	816	955	1801	784	1205
pool2	Experimental	chr1	15417602	000000576	000000576_250	TCCCCCACGGAGGATAAAGA	EFHD2	intron	1897	520	1999	758	532	589	2279	1151	767	734	1865	1022	1355
pool2	Experimental	chr1	15417602	000000576	000000576_255	TAAGTGGGGTATGGGGTTGG	EFHD2	intron	2613	619	2268	1263	1002	888	2111	2086	1412	1302	2997	1339	2349
pool2	Experimental	chr1	15417602	000000576	000000576_268	AGATTCCCAGATAGGACTAG	EFHD2	intron	1418	129	1189	194	279	416	1025	1071	508	659	1361	720	1173
pool2	Experimental	chr1	15417602	000000576	000000576_276	CCTATATGAGTCAGGCAGTC	EFHD2	intron	866	167	475	209	257	292	535	731	266	316	786	535	609
pool2	Experimental	chr1	15417602	000000576	000000576_292	GTATGGGCTCAGGAGCCCTC	EFHD2	intron	2310	352	2246	392	379	154	328	1211	658	204	273	207	40
pool2	Experimental	chr1	15417602	000000576	000000576_310	GAGCGGCCATCAGTAAAGCC	EFHD2	intron	2722	370	1907	713	631	686	1466	1751	1154	1151	2135	1339	2009
pool2	Experimental	chr1	15417602	000000576	000000576_323	AAAAACTGCACACGGGAAGG	EFHD2	intron	2318	331	1945	763	630	496	1901	1984	1169	1291	1851	1074	1590
pool2	Experimental	chr1	15433123	000000579	000000579_333	GGTTCTGGTGGGAGCCTGAT	CTRC	Intergenic	3039	453	1877	821	770	722	1978	2500	937	1287	1945	1526	1657
pool2	Experimental	chr1	15433123	000000579	000000579_346	GATAGTCTCCCTTGGAGAGA	CTRC	Intergenic	1823	489	1824	370	364	520	1342	1267	945	499	1280	597	1137
pool2	Experimental	chr1	15433123	000000579	000000579_359	AATAAGACCCGTTCAGCCAT	CTRC	Intergenic	2463	224	2350	493	497	574	1678	1517	753	835	2214	1334	2376
pool2	Experimental	chr1	15433123	000000579	000000579_368	AGTTGCTCCGTGAATGTGGG	CTRC	Intergenic	3121	619	2502	722	1081	894	2269	2103	1472	1314	2704	1659	2444
pool2	Experimental	chr1	15433123	000000579	000000579_370	ATGTTTCTGTGTATGACATA	CTRC	Intergenic	1694	289	1163	499	592	392	1482	975	756	729	1619	487	1111
pool2	Experimental	chr1	15433123	000000579	000000579_377	ATATGCAAGTTAGGTCAGGC	CTRC	Intergenic	3078	868	1719	997	658	551	1705	1395	1162	1045	2642	1134	2529
pool2	Experimental	chr1	15678781	000000587	000000587_17	CACAGTCTCACTGAGCACGG	PLEKHM2	Intergenic	4527	862	4985	1483	1604	1580	3155	4080	2278	1857	3691	2487	3250
pool2	Experimental	chr1	15678781	000000587	000000587_19	TATCACATGACAAAAGCAAG	PLEKHM2	Intergenic	2073	524	1887	652	1086	463	1615	1174	706	821	1763	881	1568
pool2	Experimental	chr1	15678781	000000587	000000587_20	TGTAGTCATGTAAAAGTATG	PLEKHM2	Intergenic	1456	567	1180	455	407	395	973	1113	699	524	1179	573	1108
pool2	Experimental	chr1	15678781	000000587	000000587_21	ATAAAAGGAATCCTCAGTGT	PLEKHM2	Intergenic	1719	182	1411	369	444	382	1181	948	406	684	1284	1111	1160
pool2	Experimental	chr1	15678781	000000587	000000587_22	ACAGGTCTTGCTCTGCACCC	PLEKHM2	Intergenic	3140	463	2129	1099	655	836	1738	1977	1406	1145	3151	1696	2585
pool2	Experimental	chr1	15788330	000000599	000000599_3	TATCAAGTAGCTCATATTAC	UQCRHL	Intergenic	1286	117	924	455	273	320	769	533	299	299	713	277	897
pool1	Experimental	chr1	15796948	000000601	000000601_125	TATGATCCCATCGTTCACAC	UQCRHL	Intergenic	3176	220	573	1375	1990	249	766	824	1268	1318	1991	751	957
pool1	Experimental	chr1	15796948	000000601	000000601_132	GACTTGGCTAAATATAGAGC	UQCRHL	Intergenic	1426	179	253	615	760	204	341	579	1185	444	1330	505	1017
pool1	Experimental	chr1	15796948	000000601	000000601_140	TTAGCCTCCTAGATGAGACA	UQCRHL	Intergenic	3363	589	891	1685	2251	351	849	1284	2868	1577	2746	1919	2165
pool1	Experimental	chr1	15796948	000000601	000000601_147	TACCTTGATCATACACGTAA	UQCRHL	Intergenic	2064	356	697	1225	1409	228	475	794	1825	855	1134	714	1123
pool1	Experimental	chr1	15796948	000000601	000000601_151	TCCTTTCCAGAATCCATCCC	UQCRHL	Intergenic	586	21	261	361	640	72	328	320	470	334	520	191	206
pool1	Experimental	chr1	15796948	000000601	000000601_152	TCCCAGTAAAGTCTGGAGTT	UQCRHL	Intergenic	2086	655	764	1414	1605	136	984	950	1834	1282	2231	852	1330
pool1	Experimental	chr1	15796948	000000601	000000601_154	AAAAAAATCTCACGCAACTA	UQCRHL	Intergenic	1159	109	228	614	816	161	455	347	755	395	826	460	793
pool1	Experimental	chr1	15799216	000000601	000000601_223	CAAAAAACACAATACGACCC	UQCRHL	Intergenic	1327	132	226	509	567	115	180	388	558	551	828	268	562
pool1	Experimental	chr1	15799216	000000601	000000601_230	ATCCCAAACTTCAGACCACA	UQCRHL	Intergenic	2741	341	692	1447	2224	264	706	1071	1938	1559	1539	983	1225
pool1	Experimental	chr1	15799216	000000601	000000601_245	ACCCTGAGGGCCCAATCAGA	UQCRHL	Intergenic	4167	524	1066	2439	3713	626	1244	1246	2698	1602	3941	1354	3006
pool1	Experimental	chr1	15799216	000000601	000000601_268	TTGGGAAACCCCAAGCTGCC	UQCRHL	Intergenic	2880	505	916	1740	2552	177	789	1187	2331	1526	2625	1188	1580
pool1	Experimental	chr1	15799216	000000601	000000601_277	AGGGTGCAGATTTGCAAGGG	UQCRHL	Intergenic	2596	446	801	1517	2724	517	1052	850	1932	958	1465	781	947
pool1	Experimental	chr1	15799216	000000601	000000601_302	TTGGGAGTTCTACCTTGCCA	UQCRHL	Intergenic	2654	450	667	1546	1837	430	1024	1295	2128	1228	1829	912	1101
pool1	Experimental	chr1	15799216	000000601	000000601_313	ACTGTTTGCTTTCTGCCCGT	UQCRHL	Intergenic	2910	467	819	2251	2202	376	1057	1282	2322	1753	2985	1205	1646
pool1	Experimental	chr1	15799216	000000601	000000601_319	AACAAATGAATGAATGAAGC	UQCRHL	Intergenic	1294	111	349	518	985	33	192	179	830	248	523	176	295
pool2	Experimental	chr1	15800263	000000601	000000601_386	CCAACTGCCCATAACCACAG	UQCRHL	Intergenic	3198	885	3882	1370	1327	1236	2796	2283	1590	1826	3301	1813	3021
pool2	Experimental	chr1	15800263	000000601	000000601_398	CGAGGAGGAGGATGAAGGTG	UQCRHL	Intergenic	3166	640	2534	1071	931	886	1628	2193	1109	1032	2431	1518	1981
pool2	Experimental	chr1	15800263	000000601	000000601_404	ATAGGCTGACCCAGTGCGGA	UQCRHL	Intergenic	4855	1045	3090	1025	1069	1298	3194	3302	1575	1569	3745	2140	4068
pool1	Experimental	chr1	15795322	000000601	000000601_41	ATGCAGGTCTTGGCCTGGCG	UQCRHL	Intergenic	4147	532	740	2513	3797	405	1814	1310	2532	2229	2996	1974	1836
pool2	Experimental	chr1	15800263	000000601	000000601_417	GGGTGAGAGCACTTGCCCTA	UQCRHL	Intergenic	89	41	58	2	5	25	60	56	42	17	22	41	45
pool1	Experimental	chr1	15795322	000000601	000000601_42	ATATGTCACTTACAAGCAAG	UQCRHL	Intergenic	1856	162	290	639	1121	149	428	569	1178	905	1677	592	1031
pool2	Experimental	chr1	15800263	000000601	000000601_431	TTTGATCTGAGTTCCCTGGA	UQCRHL	Intergenic	2550	556	2158	651	710	829	2634	2020	1017	1005	1798	1455	1196
pool2	Experimental	chr1	15800263	000000601	000000601_449	CCTCCCAATCTGGACCCACA	UQCRHL	Intergenic	2699	540	3037	1117	1464	1027	2895	2021	1322	971	2350	1877	1689
pool1	Experimental	chr1	15795322	000000601	000000601_45	AGAATTAGTATGAGTCATAC	UQCRHL	Intergenic	1101	65	183	485	708	42	315	307	359	451	753	346	507
pool2	Experimental	chr1	15800263	000000601	000000601_458	AACTTACTAGGGCCTCGAAA	UQCRHL	Intergenic	2362	559	1851	427	799	547	2433	1365	1091	521	1606	478	1035
pool1	Experimental	chr1	15795322	000000601	000000601_47	CATACATTTTTTTCTGCAGA	UQCRHL	Intergenic	1073	207	95	383	737	210	369	335	694	591	662	246	689
pool2	Experimental	chr1	15800263	000000601	000000601_470	TCACCTAGGACATTCGCTGC	UQCRHL	Intergenic	4210	855	3738	1237	987	1232	3621	2773	1092	1803	3316	1903	2790
pool1	Experimental	chr1	15795322	000000601	000000601_50	ATAACCAGGAAGGGTGTGCT	UQCRHL	Intergenic	3465	646	1012	1542	2924	449	950	1217	2466	1621	2351	1444	1243
pool1	Experimental	chr1	15795322	000000601	000000601_55	GTTTTTCAACAAGAAAGCGA	UQCRHL	Intergenic	1267	148	301	478	1256	76	281	250	791	491	977	417	706
pool1	Experimental	chr1	15795322	000000601	000000601_57	CTAAGAACAGTCACATTCAT	UQCRHL	Intergenic	1829	126	370	1490	1424	435	671	595	1676	603	1390	597	776
pool2	Experimental	chr1	15834987	000000602	000000602_171	CTTTCGAAGGGCTTGCAAGG	SPEN	non-coding	2727	402	2488	994	876	721	2055	1768	996	1340	2277	1680	2111
pool2	Experimental	chr1	15834987	000000602	000000602_176	GATTCCCCGGCCGCGCTTCA	SPEN	non-coding	3196	761	3079	796	798	788	1936	2311	987	1421	2343	1875	1652
pool2	Experimental	chr1	15834987	000000602	000000602_190	ACCGCCGACCGCCTCGGAAC	SPEN	non-coding	4254	821	4017	1884	1391	1013	3240	2570	1982	1873	3152	2202	3326
pool2	Experimental	chr1	15834987	000000602	000000602_199	CGCGTTAGCCCGCCGCCCCG	SPEN	non-coding	3294	753	2418	1200	779	890	2473	2480	1027	1271	3602	1526	2685
pool2	Experimental	chr1	15834987	000000602	000000602_220	CCGCCATTTCGCGCGGCCGA	SPEN	non-coding	2889	831	2857	1417	669	1055	2727	2620	1396	1416	3519	1719	3050
pool2	Experimental	chr1	15834987	000000602	000000602_228	AGGGAGTCACGGGATTTAGC	SPEN	non-coding	3098	471	3096	1379	1421	1060	2651	1933	1223	1434	3324	1674	3375
pool2	Experimental	chr1	15834987	000000602	000000602_241	CTGGGCGGGGAGAACGACGT	SPEN	non-coding	3290	465	2553	758	1031	777	2281	2170	896	1242	2896	1621	3116
pool2	Experimental	chr1	15834987	000000602	000000602_267	GCCGCGTTGTTGGCGGGCTC	SPEN	non-coding	3430	698	2449	1133	1282	749	3090	2657	1229	1800	4105	1808	3212
pool2	Experimental	chr1	15834987	000000602	000000602_287	TCCGGGGGGCTTTTTCTTAA	SPEN	non-coding	1930	622	1973	773	1031	461	1913	1737	894	768	2276	1213	2037
pool2	Experimental	chr1	15834987	000000602	000000602_304	CGTAGTAACCCCGGGCCTGA	SPEN	non-coding	3918	536	2227	1062	591	703	1949	2129	1436	1013	2040	1122	2823
pool1	Experimental	chr1	15952917	000000611	000000611_104	TGTGAGTGGGAGACACATGG	ZBTB17	intron	3732	521	852	1209	2136	315	1206	1243	1997	1474	2047	1208	1645
pool1	Experimental	chr1	15952917	000000611	000000611_115	AGCACCAATGCTCTGTGGCG	ZBTB17	intron	4290	692	1131	1715	3810	557	1306	1698	2447	1956	3256	1679	1932
pool1	Experimental	chr1	15952917	000000611	000000611_125	CGGCCTCAACCAACACCTCG	ZBTB17	intron	2771	579	457	1879	2873	467	729	1045	2200	1367	3062	963	1775
pool1	Experimental	chr1	15952917	000000611	000000611_133	TCACCGATGACTTATGCCAC	ZBTB17	intron	3374	385	891	1839	2449	450	870	1492	2242	2057	2506	1864	1744
pool1	Experimental	chr1	15952917	000000611	000000611_142	CTGAGACGGACGGTAAAACC	ZBTB17	intron	2071	463	327	1366	1555	281	523	938	1256	975	1096	663	1065
pool1	Experimental	chr1	15952917	000000611	000000611_147	GAACCGTCATCCTGAACCTT	ZBTB17	intron	2986	449	714	1628	2584	415	1179	1129	2380	988	1696	1077	1197
pool1	Experimental	chr1	15952917	000000611	000000611_160	TTTCTTTACTTGGAGTCCCC	ZBTB17	intron	1754	243	258	1082	1628	196	647	778	908	1114	999	809	582
pool1	Experimental	chr1	15952917	000000611	000000611_88	GGCTTCTTTAGGTTTAGGTC	ZBTB17	intron	1484	355	349	928	659	294	333	531	720	616	636	623	643
pool1	Experimental	chr1	15952917	000000611	000000611_94	TGGGAATCCAGTCACCGAGC	ZBTB17	intron	3039	305	581	1499	1936	350	926	957	1750	1293	2345	1194	1452
pool1	Experimental	chr1	16139690	000000623	000000623_159	CTTCAGATTGTTCTGATGAG	EPHA2	intron	2310	189	345	1187	1335	194	826	842	1093	1051	1086	860	1072
pool1	Experimental	chr1	16139690	000000623	000000623_166	GCAGAGGATCATTGTGTGTG	EPHA2	intron	2830	358	632	1706	2199	349	1223	1043	1717	1654	2121	1564	993
pool1	Experimental	chr1	16139690	000000623	000000623_177	TCTTGGTGCATACCCAGCAC	EPHA2	intron	3562	343	586	1671	2473	351	1341	1395	2367	1479	2330	1173	1625
pool1	Experimental	chr1	16139690	000000623	000000623_183	TCTGTCTTGCAGACCTTGTC	EPHA2	intron	3465	602	510	1761	2860	377	900	1261	2164	1705	2441	1465	1711
pool1	Experimental	chr1	16139690	000000623	000000623_196	AAGGGGAAACAACCTTGGCC	EPHA2	intron	2764	520	503	1194	2184	337	679	1054	1856	1189	3477	1011	1672
pool1	Experimental	chr1	16139690	000000623	000000623_207	CTGGGGTTCAGAGGCTGCAT	EPHA2	intron	3639	444	997	2184	3897	514	1500	1819	3207	1980	3993	2020	2465
pool1	Experimental	chr1	16139690	000000623	000000623_217	AAGTGCATGACTAATACGGA	EPHA2	intron	2977	493	709	1172	1735	272	870	896	2018	1537	2195	1103	1160
pool1	Experimental	chr1	16139690	000000623	000000623_225	AGCAATAAAACAGTTGAGAA	EPHA2	intron	1284	69	251	675	626	124	416	319	823	484	735	273	366
pool1	Experimental	chr1	16139690	000000623	000000623_233	AAGCCGCTGGAGGTCTGATG	EPHA2	intron	4884	818	723	2336	3507	562	1648	1794	2797	2375	3909	2091	2292
pool1	Experimental	chr1	16139690	000000623	000000623_243	GCAGCTTTTGTCCAAGACCC	EPHA2	intron	2062	256	736	1096	1226	333	584	1055	1517	836	2282	817	1007
pool1	Experimental	chr1	16139690	000000623	000000623_256	GCCTAAGGACAACCCCCTCC	EPHA2	intron	3130	460	623	2133	2989	616	1085	1314	2732	1630	2376	1507	2109
pool2	Experimental	chr1	16141789	000000623	000000623_439	GTCTCCTCCACAGACAAGTC	EPHA2	intron	3348	618	2395	947	1179	607	3167	1946	1140	1037	3406	1171	3066
pool2	Experimental	chr1	16141789	000000623	000000623_453	AGCTGACTTGGGAAGCTCGG	EPHA2	intron	2103	421	2260	746	526	501	1540	1188	821	630	1678	625	882
pool2	Experimental	chr1	16141789	000000623	000000623_471	GCCTCCAGTGGGTCCGAGCC	EPHA2	intron	3362	689	3005	1155	886	1418	2907	2835	1404	1587	3840	2240	2929
pool2	Experimental	chr1	16141789	000000623	000000623_479	AGCCACACGGTGGGGAGTCG	EPHA2	intron	3841	534	3749	1315	1954	1119	3396	2997	1824	1912	3151	2529	3377
pool2	Experimental	chr1	16141789	000000623	000000623_496	TCTTTGGCCCCAGCGCCCGG	EPHA2	intron	2877	639	3338	1501	1155	1082	2655	2690	1389	1423	2940	1617	3446
pool2	Experimental	chr1	16141789	000000623	000000623_511	ATTATCTGGCACATCCGCAG	EPHA2	intron	2622	417	2020	908	939	719	2033	1490	1254	1153	2068	1246	1904
pool2	Experimental	chr1	16141789	000000623	000000623_516	GGAAGCACATCTCGTCAGGC	EPHA2	intron	2589	417	1810	743	492	596	1584	2018	722	1043	1432	1369	1288
pool2	Experimental	chr1	16141789	000000623	000000623_529	TGGAAACTCTGGCGGGGCCC	EPHA2	intron	3180	904	3268	1400	1438	1085	3001	2651	1609	1755	2728	1883	1828
pool2	Experimental	chr1	16141789	000000623	000000623_545	AAATCCAACTAGATAAAGTC	EPHA2	intron	1377	109	838	318	293	359	614	618	290	268	654	458	538
pool2	Experimental	chr1	16141789	000000623	000000623_557	AGTAGGTATCTGGTGTATGT	EPHA2	intron	2156	386	1650	532	689	623	1608	1594	877	922	1700	781	1554
pool1	Experimental	chr1	16144049	000000624	000000624_101	CCCCTTCTGCAGAGACGACA	EPHA2	intron	3814	456	762	1891	2170	432	969	1093	2076	1582	2157	802	1738
pool1	Experimental	chr1	16144049	000000624	000000624_120	CACCCTAGGGAGCTATCTGC	EPHA2	intron	3856	291	746	1502	2091	394	1247	1361	1932	1471	1524	907	1341
pool1	Experimental	chr1	16144049	000000624	000000624_130	CAGGACAGGAGCGGTAGGCG	EPHA2	intron	4401	800	875	2414	3797	657	1592	1461	3961	1969	3165	1729	2191
pool1	Experimental	chr1	16144049	000000624	000000624_145	AAGTGGGTCCCCAGAACGGA	EPHA2	intron	2487	344	415	1613	1996	267	792	1022	1584	1186	2043	843	1314
pool1	Experimental	chr1	16144049	000000624	000000624_160	TAGGCGCTGGCATCTCCGCT	EPHA2	intron	5178	702	848	3042	3944	618	1312	1739	2918	2125	2814	1841	1824
pool1	Experimental	chr1	16144049	000000624	000000624_174	ACAGAGGTGAGAGCCACCAT	EPHA2	intron	3471	589	770	2297	2267	623	868	1281	3399	1611	2230	1720	1629
pool1	Experimental	chr1	16144049	000000624	000000624_185	TTTCTTCTGGCCTACAGAGG	EPHA2	intron	3850	780	841	1965	2828	426	1257	1681	2529	1567	2366	1308	1528
pool1	Experimental	chr1	16144049	000000624	000000624_195	CGCAGGCTTTGTCCCCTGCT	EPHA2	intron	3726	522	849	2156	3157	513	1502	1942	2536	2741	3675	1997	3006
pool1	Experimental	chr1	16145370	000000624	000000624_336	AGTGGCTCAGCTGAACAGCT	EPHA2	intron	3147	536	604	1502	2031	318	1033	1486	2471	1865	2273	1241	1672
pool1	Experimental	chr1	16145370	000000624	000000624_344	GGACCGCTGGTCAGGTGAGC	EPHA2	intron	4191	643	787	1328	2591	299	576	1518	2614	806	1643	459	646
pool1	Experimental	chr1	16145370	000000624	000000624_363	CATGTCTCCGCTTCCTGTGC	EPHA2	intron	4144	443	605	1600	3056	329	1215	1401	2288	1984	2568	1799	2430
pool1	Experimental	chr1	16145370	000000624	000000624_372	CGGGGACAGTGGAGTCGCTC	EPHA2	intron	4458	595	982	2751	3642	456	1761	1401	3022	2197	3434	1570	2157
pool1	Experimental	chr1	16145370	000000624	000000624_395	CATAGTTCATGGGAGCGCTC	EPHA2	intron	3236	470	553	1524	2061	489	727	904	2054	1497	2419	763	1759
pool1	Experimental	chr1	16145370	000000624	000000624_410	AGCTCAGGAAAGAGTTAAGT	EPHA2	intron	1597	177	719	953	1067	196	689	442	1332	859	1204	772	680
pool1	Experimental	chr1	16145370	000000624	000000624_420	CAGTTTGTCCGTTTCTCCTC	EPHA2	intron	2437	254	499	1706	1804	308	728	1176	1952	833	2084	853	1241
pool1	Experimental	chr1	16145370	000000624	000000624_430	CAGGGTGCCCCGCCTCGCTC	EPHA2	intron	2695	313	776	1735	1745	353	842	1135	1647	1409	2018	1440	1613
pool1	Experimental	chr1	16145370	000000624	000000624_442	GGAGACCCAGATTCTTTCAC	EPHA2	intron	1565	283	333	965	1258	189	696	587	888	955	1003	473	828
pool1	Experimental	chr1	16145370	000000624	000000624_459	GTACATTGAGGGAGAACCAG	EPHA2	intron	2963	432	519	1331	1550	116	321	840	1365	373	665	159	411
pool1	Experimental	chr1	16145748	000000624	000000624_475	CAACAGACCCTGCCATCCCC	EPHA2	intron	3869	875	1134	3383	4372	682	1849	1606	3227	2432	3348	1272	1524
pool1	Experimental	chr1	16145748	000000624	000000624_497	CGGGAAGTGACCAGTTCCTT	EPHA2	intron	3776	613	899	2137	3224	398	1096	1434	3173	1796	2570	2217	1942
pool1	Experimental	chr1	16145748	000000624	000000624_508	CTGGGCGCCGCTGCACCGCC	EPHA2	intron	4540	622	920	2154	3725	501	1534	1916	3369	2653	3583	2530	3162
pool1	Experimental	chr1	16145748	000000624	000000624_513	TCAATCCCATTTGATAGACC	EPHA2	intron	2232	335	323	1355	1838	189	695	929	1848	816	1684	623	862
pool1	Experimental	chr1	16145748	000000624	000000624_520	CGCTTTATCAGACATGCGAG	EPHA2	intron	3360	376	556	1549	1388	281	745	826	1891	1357	1912	1125	1233
pool1	Experimental	chr1	16145748	000000624	000000624_524	GTAGACGGGTGTCGTCCGAG	EPHA2	intron	4093	689	901	2474	2821	402	1548	2130	2699	2471	2854	1667	1878
pool1	Experimental	chr1	16146445	000000624	000000624_558	AATCGCTAGTCACCTACTGC	EPHA2	intron	3479	419	508	1594	2640	486	1108	857	1950	1278	1385	1083	1271
pool1	Experimental	chr1	16146445	000000624	000000624_568	GCTGGGCTGATCTTCCCAAC	EPHA2	intron	2655	398	512	1400	2678	254	815	1093	1700	1488	2233	1006	1352
pool1	Experimental	chr1	16146445	000000624	000000624_579	TGACCCCCCACCTCTAGAGG	EPHA2	intron	2800	528	471	1837	2766	436	1176	1202	2149	1280	2007	1209	1271
pool1	Experimental	chr1	16146445	000000624	000000624_599	CGCAGAGATAAGTGGACGGT	EPHA2	intron	3162	499	490	1581	2398	322	1240	1214	1866	1833	1791	1226	1290
pool1	Experimental	chr1	16146445	000000624	000000624_616	ATCCTCGCACAAGAATGCGG	EPHA2	intron	2944	491	818	1606	1783	251	572	1002	1507	1036	1238	567	1152
pool1	Experimental	chr1	16146445	000000624	000000624_636	TCAGACAATGAGTGCGGTTG	EPHA2	intron	4205	661	912	2129	3199	598	1193	1464	2825	1429	3262	1448	1677
pool1	Experimental	chr1	16146445	000000624	000000624_643	ACCTAAAGCAGGGGCCGCCT	EPHA2	intron	3935	1020	938	2389	2801	606	1271	1515	3145	2522	3373	1767	2002
pool1	Experimental	chr1	16146445	000000624	000000624_663	AGACAAGGGGGCGATGGCAT	EPHA2	intron	3816	484	758	2475	2436	368	1166	2065	2708	2359	2647	1875	1863
pool1	Experimental	chr1	16146445	000000624	000000624_676	GTAGGGAACTTCTCATCGGG	EPHA2	intron	2307	303	370	1120	1034	241	379	829	1238	777	1039	641	1125
pool2	Experimental	chr1	16146947	000000624	000000624_684	GCAAGTAGGGCCCATCACAA	EPHA2	intron	1655	295	1973	506	430	341	867	895	738	1272	1570	1347	1407
pool1	Experimental	chr1	16144049	000000624	000000624_69	CGCAGGAACCACCTTGGCCC	EPHA2	intron	3461	455	560	1887	3017	440	1312	1059	2352	2142	2664	1066	2072
pool2	Experimental	chr1	16146947	000000624	000000624_698	ATGGATCCTGCAGCCCCTGG	EPHA2	intron	4420	758	3547	1601	1489	1254	3812	2863	1554	1810	4689	2572	3579
pool2	Experimental	chr1	16146947	000000624	000000624_703	AACTTTCTCATTTTACTCAA	EPHA2	intron	656	155	559	226	121	187	518	604	138	442	584	382	553
pool2	Experimental	chr1	16146947	000000624	000000624_712	TTAAGGAATTGGAGGTTTAG	EPHA2	intron	1675	280	1057	551	572	396	1318	1612	498	871	1155	840	874
pool2	Experimental	chr1	16146947	000000624	000000624_725	GAATGCAGGCCAACCTTTGG	EPHA2	intron	2060	338	1786	762	920	625	1404	1903	636	888	2280	1401	1742
pool2	Experimental	chr1	16146947	000000624	000000624_735	CGGAAATCTCCACAGCAATG	EPHA2	intron	2616	593	2200	816	804	770	1998	1693	1042	919	2159	1133	1316
pool2	Experimental	chr1	16146947	000000624	000000624_743	ACATGGAGGAAGCCGTGGCG	EPHA2	intron	3928	788	3403	1331	1563	1284	3367	2833	1829	2118	3550	2811	3365
pool2	Experimental	chr1	16146947	000000624	000000624_755	TGAATGAATTGGCCCTTTTC	EPHA2	intron	2694	810	2272	566	883	878	2141	2053	766	1009	1838	1464	1690
pool1	Experimental	chr1	16144049	000000624	000000624_81	GTCGCCATTTGCCGTCTGTC	EPHA2	intron	4013	1203	1077	2627	4812	787	1648	2178	3535	2300	4748	1618	2805
pool1	Experimental	chr1	16144049	000000624	000000624_89	ATGAGGGAGCTGACAACCTC	EPHA2	intron	3195	762	601	2072	2741	424	1204	1314	2067	1674	1995	1618	1588
pool2	Experimental	chr1	16155173	000000625	000000625_749	GCTTCAATTTCCAACAGTGA	EPHA2	intron	1576	580	1712	699	908	524	1264	527	559	454	1467	902	1325
pool2	Experimental	chr1	16155173	000000625	000000625_770	CTCGCCCTGACCCTAGCGGA	EPHA2	intron	3847	614	2934	1390	1125	947	2858	2254	1446	1704	3586	1397	2678
pool2	Experimental	chr1	16155173	000000625	000000625_782	TGCGCCATGAGCAAAGTCTG	EPHA2	intron	3635	872	3581	1746	976	966	2761	3018	1789	1323	3902	1643	2910
pool2	Experimental	chr1	16155173	000000625	000000625_803	GTCAGGACACCCGGGGGTGG	EPHA2	intron	3122	771	2950	1195	603	1061	2171	2893	1351	1523	3472	1658	2915
pool2	Experimental	chr1	16155173	000000625	000000625_828	AACGAGGAAATGCGGCAGGT	EPHA2	intron	4062	1070	3395	1364	1157	1056	2475	2440	1466	1362	3371	1559	3238
pool2	Experimental	chr1	16155173	000000625	000000625_837	GGACTTCCTGTCCGCACTCG	EPHA2	intron	3790	1017	3968	1482	1197	1005	2816	2994	1584	2014	3343	2338	3020
pool2	Experimental	chr1	16155173	000000625	000000625_854	CCCGGGAGTGCGGCTTGGGA	EPHA2	intron	4676	805	4523	1536	1481	1413	3716	2731	1499	919	1866	634	1068
pool2	Experimental	chr1	16155173	000000625	000000625_863	GAGAGCGTGGAGATAGGTTC	EPHA2	intron	3109	307	1886	1124	636	684	2104	1484	991	1112	2208	1377	1999
pool2	Experimental	chr1	16155173	000000625	000000625_888	GGAACAGGGGCTTCGACAGG	EPHA2	intron	2530	821	2862	638	942	739	2497	1996	1493	1226	2080	1338	1975
pool2	Experimental	chr1	16155173	000000625	000000625_908	ACCCGCTTGCCGAGGTTTTG	EPHA2	intron	3326	775	2706	1004	1034	976	2738	2302	1212	1684	3177	1663	2063
pool1	Experimental	chr1	16173742	000000628	000000628_177	GGGAGATCCCCCAGAGAAGC	EPHA2	Intergenic	2990	360	664	1336	2409	374	1158	695	1773	943	1479	868	717
pool1	Experimental	chr1	16173742	000000628	000000628_186	GGACAAAGGCTGGGAGTAGT	EPHA2	Intergenic	2880	446	588	1646	3146	406	949	957	2502	1576	2195	1013	1735
pool1	Experimental	chr1	16173742	000000628	000000628_201	GCTCCATTTCCCATGAAGGA	EPHA2	Intergenic	2419	643	695	1786	2765	311	1004	1090	2302	1671	2271	972	1430
pool1	Experimental	chr1	16173742	000000628	000000628_215	AGCAGAGCCCGACCCTCACC	EPHA2	Intergenic	3302	696	590	1558	1855	220	715	1145	1769	1323	2652	911	2127
pool1	Experimental	chr1	16173742	000000628	000000628_226	TGACTCAGCGCCTGGGGATA	EPHA2	Intergenic	5614	667	981	3217	4577	660	1837	2317	3991	2684	3891	2468	2558
pool1	Experimental	chr1	16173742	000000628	000000628_234	GCCGTGGCTCTGTTTGCCCG	EPHA2	Intergenic	4462	775	945	3035	4935	645	1531	1788	2617	2423	3061	1741	2004
pool1	Experimental	chr1	16173742	000000628	000000628_247	ACGGTGCCACGGCACCCCCC	EPHA2	Intergenic	2410	158	442	1279	1216	315	596	723	1501	999	1716	971	1075
pool1	Experimental	chr1	16173742	000000628	000000628_263	GTTACCTTGCCACAGGTAGA	EPHA2	Intergenic	3405	668	581	2251	3081	610	1479	1466	2510	1959	2133	1217	1299
pool1	Experimental	chr1	16173742	000000628	000000628_282	GGGGATGGAGTGAGGTCATG	EPHA2	Intergenic	2316	296	592	1367	1642	151	888	920	1813	1145	1860	820	1405
pool1	Experimental	chr1	16173742	000000628	000000628_284	GAGGCCTTGTTCAAGTCACA	EPHA2	Intergenic	1999	377	607	1181	1777	231	968	858	1485	897	2180	455	1571
pool1	Experimental	chr1	16173742	000000628	000000628_289	GGAGAATAGCGGTAGCCTTC	EPHA2	Intergenic	2617	406	560	1247	2591	491	723	1064	2482	1308	1977	1105	1368
pool1	Experimental	chr1	16173742	000000628	000000628_296	TGAACGAGAGTGCGCCCGTC	EPHA2	Intergenic	4004	413	753	1588	1735	264	817	776	1914	1776	2217	1268	1533
pool1	Experimental	chr1	16182059	000000629	000000629_107	GGCCCTAGCTGGTGGGCAAT	EPHA2	Intergenic	4095	648	730	2563	3292	490	1358	1549	2516	2425	3184	2172	2274
pool1	Experimental	chr1	16182059	000000629	000000629_124	GATCAGCCTGGTCCGGCAAG	EPHA2	Intergenic	3811	256	1023	2029	3042	418	1373	1434	2875	1832	2804	1236	2062
pool1	Experimental	chr1	16182059	000000629	000000629_137	GCCAGCGGACACAGGGTTGG	EPHA2	Intergenic	3908	720	1131	2357	3550	614	1592	2084	2772	3004	3394	1857	3214
pool1	Experimental	chr1	16182059	000000629	000000629_143	TGAAAACAAACACTTCGCCA	EPHA2	Intergenic	2151	348	197	1068	730	390	532	681	1906	998	1197	1024	863
pool1	Experimental	chr1	16182059	000000629	000000629_163	GATTCACCCCTGCCCTGAAA	EPHA2	Intergenic	3010	540	751	1555	2751	444	978	1168	2320	1462	2053	1212	1106
pool1	Experimental	chr1	16182059	000000629	000000629_178	TCGGGGAGTTTCCACTCCGC	EPHA2	Intergenic	2853	529	461	1386	1695	296	880	1006	1670	1475	2118	811	1501
pool1	Experimental	chr1	16182059	000000629	000000629_195	GTCCAGATACGGGAGCATCC	EPHA2	Intergenic	2367	538	717	1771	2806	285	1440	1336	2729	1715	2080	1188	1368
pool1	Experimental	chr1	16182059	000000629	000000629_203	TGGGAAAGCCACGAGACCCC	EPHA2	Intergenic	3029	606	358	1734	2118	492	978	1140	1524	1442	1985	1073	1235
pool1	Experimental	chr1	16182059	000000629	000000629_74	AAGAATCATGGGCTGGTAGC	EPHA2	Intergenic	2487	237	710	1236	1689	278	656	913	1083	874	1543	1035	1519
pool1	Experimental	chr1	16182059	000000629	000000629_82	AATTTCCCTGCTCTATCCAG	EPHA2	Intergenic	2884	260	525	1318	1616	359	868	1323	1907	1242	1888	1005	1105
pool1	Experimental	chr1	16182059	000000629	000000629_94	TCCAGAGGTTGGTAGGACAT	EPHA2	Intergenic	3104	565	899	2041	2751	298	1132	1282	3014	1735	1829	1316	1551
pool1	Experimental	chr1	16187897	000000630	000000630_100	GTTCTGGACTGAAATCAGAT	ARHGEF19	Intergenic	1817	249	559	980	1357	221	641	738	1799	829	1430	772	1300
pool1	Experimental	chr1	16187897	000000630	000000630_103	TCCAACTGATTATGTGACCT	ARHGEF19	Intergenic	2045	286	706	1377	2561	230	603	870	1668	1222	1854	1271	1283
pool1	Experimental	chr1	16187897	000000630	000000630_24	TGAATCACAGAAATAGTTAG	ARHGEF19	Intergenic	1139	136	131	452	651	157	304	479	445	520	718	536	515
pool1	Experimental	chr1	16187897	000000630	000000630_33	ACATCATAGGACCAAGGGGG	ARHGEF19	Intergenic	2273	396	420	1485	2365	276	902	1052	1706	1264	1091	798	1490
pool1	Experimental	chr1	16187897	000000630	000000630_38	CTTAGGAACCCTCACAGCTG	ARHGEF19	Intergenic	2882	523	594	2057	2140	541	913	1064	1895	1611	2111	1447	1330
pool1	Experimental	chr1	16187897	000000630	000000630_46	GGGCATAGAGCCCTGGAGAC	ARHGEF19	Intergenic	2633	318	524	679	1195	208	421	479	1662	530	1036	301	402
pool1	Experimental	chr1	16187897	000000630	000000630_65	AGACACAGCCAAGCCTCAGG	ARHGEF19	Intergenic	4437	806	977	2355	3982	405	1472	1792	3714	2925	3652	1759	2426
pool1	Experimental	chr1	16187897	000000630	000000630_76	GGACCCCGCTATCCCAGCCC	ARHGEF19	Intergenic	3090	295	1171	1764	2705	320	976	1275	2009	1169	2089	1131	1750
pool1	Experimental	chr1	16187897	000000630	000000630_87	CGGTTCTACAACGGCAGTAA	ARHGEF19	Intergenic	3763	850	1225	1892	2977	514	1221	1415	2243	1344	2536	1385	2210
pool1	Experimental	chr1	16187897	000000630	000000630_90	TGATGATATTCATTGCTTTA	ARHGEF19	Intergenic	1406	221	338	707	904	151	551	465	983	603	1164	404	915
pool1	Experimental	chr1	16375746	000000643	000000643_100	TCTCTGTCTCGGACCGGGCG	SZRD1	intron	4143	656	947	2754	3398	587	1431	1762	2828	2311	3091	1721	1439
pool1	Experimental	chr1	16375746	000000643	000000643_112	AAGGGAACGAGTTTGTTGGG	SZRD1	intron	2537	461	669	1663	1916	275	1046	1035	1685	1470	2038	1165	905
pool1	Experimental	chr1	16375746	000000643	000000643_121	AACAGTCATTCCTTTCTAAA	SZRD1	intron	933	104	127	527	1075	101	399	484	905	435	871	298	545
pool1	Experimental	chr1	16375746	000000643	000000643_126	ACAATCTCATCTAATCGCCA	SZRD1	intron	2741	493	952	1665	2036	320	1065	1051	1813	1461	2268	1311	1682
pool1	Experimental	chr1	16375746	000000643	000000643_131	TTCTCAAGGTCAGTGAAGAG	SZRD1	intron	3373	523	809	2049	2932	577	1081	1428	2676	1912	3547	2143	1970
pool1	Experimental	chr1	16375746	000000643	000000643_140	GCAGAAACACTACTGACATA	SZRD1	intron	1694	258	227	819	1155	196	549	678	1396	771	1597	377	1409
pool1	Experimental	chr1	16375746	000000643	000000643_143	CGAACAAGCGCGCAGCCTGT	SZRD1	intron	4058	806	952	2274	3798	715	1531	1519	3463	1688	3704	1307	2418
pool1	Experimental	chr1	16375746	000000643	000000643_156	TATGGCTGCCTACAGCCCAG	SZRD1	intron	3891	592	938	652	1479	42	354	1381	2798	1724	2113	595	833
pool2	Experimental	chr1	16905120	000000658	000000658_103	GGTATGTAGAGCACATGTTA	RNU1-2	Intergenic	1911	396	1964	450	427	479	1832	1414	834	702	1618	1378	1550
pool2	Experimental	chr1	16905120	000000658	000000658_108	GCTGAGGGCTATGCATTCTA	RNU1-2	Intergenic	2882	534	3065	1134	712	685	2266	3007	1082	1351	2295	1641	2434
pool2	Experimental	chr1	16905120	000000658	000000658_110	AAAACAGAGGTTTCCACGTT	RNU1-2	Intergenic	1635	400	1390	727	570	606	1036	1145	939	547	1741	993	949
pool2	Experimental	chr1	16905120	000000658	000000658_114	CCTGTACTTGCTTGGCTGCA	RNU1-2	Intergenic	4056	866	3550	1104	976	1265	3328	3150	1946	1935	4319	2218	3750
pool2	Experimental	chr1	16905120	000000658	000000658_118	CATCGCTGAGAAATGAGTTC	RNU1-2	Intergenic	2824	595	2288	991	477	818	1523	1902	1358	1138	2336	1536	1746
pool2	Experimental	chr1	16905120	000000658	000000658_67	CTCGCCCTTGTCTTTTGGGG	RNU1-2	Intergenic	3579	549	3646	1408	1274	1116	2757	2717	1100	1498	3984	1387	3390
pool2	Experimental	chr1	16905120	000000658	000000658_83	CACCAACCCGGTGCCGCAGC	RNU1-2	Intergenic	3458	810	3152	827	878	875	2982	2007	1736	1265	2274	1454	2665
pool2	Experimental	chr1	16905120	000000658	000000658_91	GCAAGTCCGGGACCGCTGGC	RNU1-2	Intergenic	3925	479	2990	1038	1277	1235	2286	2418	1698	1088	2965	1464	2063
pool2	Experimental	chr1	16905120	000000658	000000658_97	AGGGTGATTGGGGATTGGCT	RNU1-2	Intergenic	3034	451	3038	1228	892	1049	2043	1907	1255	1184	3362	1581	2486
pool2	Experimental	chr1	17016149	000000662	000000662_12	CCCATCTTTCCCTACAGATC	ATP13A2	Intergenic	2334	450	2063	689	797	651	1654	2312	1055	920	2223	1315	1840
pool2	Experimental	chr1	17016149	000000662	000000662_19	GGTCACATTCCTTGGATTCA	ATP13A2	Intergenic	1638	267	2120	474	592	356	1217	816	724	686	1377	684	1703
pool2	Experimental	chr1	17016149	000000662	000000662_32	TGAACTGCGGGCCATGTCTG	ATP13A2	Intergenic	3606	677	3671	1229	1164	989	2436	2711	1604	1609	3052	1747	2101
pool2	Experimental	chr1	17016149	000000662	000000662_39	ATCTTAGGCTTCAGCGCCGC	ATP13A2	Intergenic	3764	519	1650	1001	786	612	1539	2108	1336	909	1324	850	1250
pool2	Experimental	chr1	17016149	000000662	000000662_45	AATTCCAAGATGCTGTAGGG	ATP13A2	Intergenic	2670	446	2427	969	679	663	2777	2287	1368	904	2254	1115	1121
pool2	Experimental	chr1	17016149	000000662	000000662_56	TTGTGACCTTGGCTCCTAGG	ATP13A2	Intergenic	3889	371	2791	1573	1111	1076	2963	2333	1087	1348	3327	1980	2781
pool2	Experimental	chr1	17016149	000000662	000000662_66	AGCATCTGTCTCAGGCATTA	ATP13A2	Intergenic	2705	563	3518	960	868	811	2807	2374	1252	1109	2232	1312	2563
pool1	Experimental	chr1	17128604	000000668	000000668_29	AAATGATACAACTGAATATT	PADI2	Intergenic	885	130	277	314	441	48	155	356	307	539	730	303	348
pool1	Experimental	chr1	17128604	000000668	000000668_32	TCAAGGCTGAAGTGTGTCGG	PADI2	Intergenic	3619	789	664	1756	2675	342	1275	1779	2663	1168	3003	1368	2338
pool1	Experimental	chr1	17128604	000000668	000000668_40	GTGAGTTAATCTACAATCTG	PADI2	Intergenic	1055	382	151	769	575	206	289	341	877	665	814	530	600
pool1	Experimental	chr1	17128604	000000668	000000668_41	TGCTGTTCTTTAATTCTCTC	PADI2	Intergenic	1304	215	235	489	1098	58	252	266	938	646	791	508	405
pool1	Experimental	chr1	17128604	000000668	000000668_48	TACGCAGAGCAGGACAACAA	PADI2	Intergenic	4394	703	1068	2056	3244	473	1317	1388	2920	1697	3060	1642	1703
pool1	Experimental	chr1	17128604	000000668	000000668_51	TATTTCACATTTTTTGTGAA	PADI2	Intergenic	611	50	42	450	388	159	225	163	374	227	450	348	108
pool1	Experimental	chr1	17128604	000000668	000000668_54	ACTGCCCATAACCAGTCAAA	PADI2	Intergenic	3273	642	596	2461	2846	505	1096	1610	3461	2053	3055	1792	1900
pool1	Experimental	chr1	17128604	000000668	000000668_59	AGTTTTCATTTATAGAGGCA	PADI2	Intergenic	1031	217	333	535	1020	119	275	472	874	519	1046	329	550
pool1	Experimental	chr1	17128604	000000668	000000668_65	AGTTCATTACTTTGGAGTTG	PADI2	Intergenic	876	287	200	458	729	113	395	520	619	324	574	495	348
pool1	Experimental	chr1	17128604	000000668	000000668_70	AACTCTATTTTATTTTACTT	PADI2	Intergenic	251	6	29	137	198	65	12	44	69	119	172	79	75
pool2	Experimental	chr1	17190089	000000670	000000670_113	GGCGAATGCTCTGGAAAGCT	LINC02783	intron	2413	585	1648	961	401	652	2071	1421	831	851	2117	1263	1957
pool2	Experimental	chr1	17190089	000000670	000000670_117	ATGACAAGTTTTCCCAGGAG	LINC02783	intron	1881	420	1810	558	584	528	1350	1638	795	606	1230	891	1355
pool2	Experimental	chr1	17190089	000000670	000000670_128	CTCAGGCTGCCAGCCCTGAT	LINC02783	intron	3384	505	3947	1982	1470	1221	2727	2697	1596	1435	3331	2094	2924
pool2	Experimental	chr1	17190089	000000670	000000670_141	GCCAACACATTGGAGTGAAG	LINC02783	intron	2231	449	2283	908	575	746	1660	1642	1001	1377	2143	1305	2016
pool2	Experimental	chr1	17190089	000000670	000000670_37	CGAGCTGTCTTCAAGAATGA	LINC02783	promoter-TSS	24	35	1	3	0	2	0	3	7	0	2	0	0
pool2	Experimental	chr1	17190089	000000670	000000670_45	TGAAATAAAGGTGGCTGTTA	LINC02783	promoter-TSS	1870	359	1221	540	327	572	1042	1322	584	675	1831	845	1635
pool2	Experimental	chr1	17190089	000000670	000000670_53	ATTTCTTCAGAACCCAGGTA	LINC02783	non-coding	1382	487	1077	402	362	239	1124	1023	691	677	1125	516	599
pool2	Experimental	chr1	17190089	000000670	000000670_63	CTATGCTTATTTTCTGGGCT	LINC02783	intron	1811	363	1474	536	410	455	1145	1602	474	1082	1989	1370	1722
pool2	Experimental	chr1	17190089	000000670	000000670_66	ATGAGCACGCATTCAGCTGA	LINC02783	intron	5472	1076	4252	1433	1858	1369	4559	3184	2354	2271	4957	2618	3906
pool2	Experimental	chr1	17190089	000000670	000000670_83	AGAATTTGACCACATCCTGG	LINC02783	intron	1711	225	1364	477	621	546	1459	1185	526	652	1780	967	1701
pool2	Experimental	chr1	17190089	000000670	000000670_93	ACTTACCCACACTGAGCACC	LINC02783	intron	4366	770	3879	1396	1615	1304	2813	3251	1395	1490	3167	1704	2929
pool2	Experimental	chr1	17233269	000000672	000000672_111	CGGGAGGTGGGGAGGCACAA	PADI3	intron	3626	1006	3617	1477	1500	1371	3294	3373	1476	2062	3942	2959	3943
pool2	Experimental	chr1	17233269	000000672	000000672_120	TAAGATCACTTCTCAGACTG	PADI3	intron	1839	469	1693	246	600	425	1183	1267	634	682	1406	1159	1209
pool2	Experimental	chr1	17233269	000000672	000000672_128	AATCAAAGACTCGGCAACCT	PADI3	intron	2439	491	2054	588	432	565	1567	1915	838	877	2715	1270	3429
pool2	Experimental	chr1	17233269	000000672	000000672_132	GCTTGTGGCCTGCGATCTTT	PADI3	intron	3411	632	2342	918	1445	795	2244	1904	1518	1409	3345	1600	3448
pool2	Experimental	chr1	17233269	000000672	000000672_137	CTCCCGATATCTGTTTATGT	PADI3	intron	1730	331	1639	535	469	384	1427	1254	579	663	1297	883	1199
pool2	Experimental	chr1	17233269	000000672	000000672_150	TGGGGAGGTGAGATACAGTC	PADI3	intron	2384	557	1700	979	711	781	1723	1582	853	969	1910	1593	1357
pool2	Experimental	chr1	17233269	000000672	000000672_155	AATAGCTTCTGTCCTAACCA	PADI3	intron	1898	382	1918	1098	447	737	1946	1362	784	697	1820	1027	1414
pool2	Experimental	chr1	17233269	000000672	000000672_167	AGGTAAGCAAGTGATTGGCC	PADI3	intron	2475	602	2689	1090	836	1252	2275	1790	1409	1232	3269	1559	2746
pool2	Experimental	chr1	17233269	000000672	000000672_175	TGCTCCATCACATCTGTCCA	PADI3	intron	3474	990	3500	985	1321	1035	3258	2817	1614	1593	3396	1353	2982
pool2	Experimental	chr1	17233269	000000672	000000672_182	AACAGGTGGCGATGTCTGTT	PADI3	intron	3208	452	2816	791	915	948	2194	2605	1333	1239	3512	1655	3028
pool2	Experimental	chr1	17233804	000000672	000000672_194	ACGTGTGCAGTTCAGGGTCC	PADI3	intron	3453	584	2346	1224	1214	889	2451	1907	1766	1227	2709	1518	1982
pool2	Experimental	chr1	17233804	000000672	000000672_204	TACAGTGGGTGTCATCTCCA	PADI3	intron	3294	591	3248	1330	747	963	2656	2015	1658	1152	3036	1406	2722
pool2	Experimental	chr1	17233804	000000672	000000672_216	TTGTGGGGTTTTTGCATAGC	PADI3	intron	3101	433	2052	928	635	852	2131	1864	1430	944	2437	1472	2218
pool2	Experimental	chr1	17233804	000000672	000000672_234	ACTGCCTGACTCCTCTGGGC	PADI3	intron	3050	801	3581	1157	944	1067	3214	2436	1644	1321	2530	2090	2325
pool2	Experimental	chr1	17233804	000000672	000000672_244	TCATCCGATCCAGAGCTCTG	PADI3	intron	2937	584	2492	1064	867	1164	2045	2494	1175	1034	3091	1690	2274
pool2	Experimental	chr1	17233804	000000672	000000672_253	GGGCACCCAGTTACGTGCCT	PADI3	intron	2433	726	2611	697	419	664	1426	1435	1003	964	2293	1171	1880
pool2	Experimental	chr1	17233804	000000672	000000672_264	GTGAGCACATGCCTCTCGCC	PADI3	intron	3281	612	2791	1223	907	1172	2742	3199	1167	1564	2669	1948	1703
pool2	Experimental	chr1	17233804	000000672	000000672_279	CAAGGACCGTCTGCCCCCAA	PADI3	intron	3405	628	2820	1445	1206	886	2781	2770	1514	1347	2753	1469	3012
pool2	Experimental	chr1	17233804	000000672	000000672_288	AACTCAGGGAGGAACCCGTG	PADI3	intron	3259	368	2054	1162	648	850	2126	2384	887	1048	2357	1515	2214
pool2	Experimental	chr1	17587830	000000692	000000692_116	CCATTTAACACCAGCTTATC	ARHGEF10L	intron	1910	561	1818	640	527	838	2140	2253	936	1044	2043	1198	2309
pool2	Experimental	chr1	17587830	000000692	000000692_119	GTTATCTGAGAGAGAGAATC	ARHGEF10L	intron	1515	154	1122	367	327	477	792	837	470	381	1347	529	1790
pool2	Experimental	chr1	17587830	000000692	000000692_18	TCAAACTCAAACGCCTCTCC	ARHGEF10L	exon	2238	282	1970	714	558	756	1373	1651	766	818	2155	1145	1653
pool2	Experimental	chr1	17587830	000000692	000000692_27	GTCCCTCTCAGGAGCAAGGC	ARHGEF10L	exon	3191	725	3071	1137	929	994	2346	1966	1686	1189	2417	1437	2626
pool2	Experimental	chr1	17587830	000000692	000000692_44	TTTCTGGGAACTTCCGGTCC	ARHGEF10L	intron	3287	791	2657	862	1221	1027	2465	2515	1123	1308	2541	1783	2510
pool2	Experimental	chr1	17587830	000000692	000000692_57	GCGGAAGCTCCAGGCTCTCA	ARHGEF10L	intron	3280	434	2445	880	929	1016	2551	1899	1422	1495	2413	1448	1681
pool2	Experimental	chr1	17587830	000000692	000000692_74	AGACTGCAGCTTCTTCCCAC	ARHGEF10L	intron	3160	557	3254	1286	1045	840	2227	2348	1460	1127	2466	1705	2113
pool2	Experimental	chr1	17587830	000000692	000000692_81	CAAAGTGCGCCAGATGTTGC	ARHGEF10L	intron	3574	567	3049	648	920	839	2189	1978	1002	1443	2306	1792	2174
pool2	Experimental	chr1	17587830	000000692	000000692_89	GACTTCAGAGACACAAGCTC	ARHGEF10L	intron	2004	349	1807	663	362	597	689	916	564	693	1637	1068	1093
pool2	Experimental	chr1	17587830	000000692	000000692_96	CCTCTGGGAGGCTGCTCTTC	ARHGEF10L	intron	3144	614	2705	923	993	875	2281	2507	1015	1259	2926	1602	1972
pool1	Experimental	chr1	17866688	000000701	000000701_105	TCTAGCCCCCTCGGTGACTC	ACTL8	Intergenic	3632	730	994	2269	2927	593	1276	1557	2324	1591	3002	1762	1890
pool1	Experimental	chr1	17866688	000000701	000000701_114	TTCATATTGATTCATTCTCC	ACTL8	Intergenic	999	176	198	592	476	130	169	432	578	434	686	557	427
pool1	Experimental	chr1	17866688	000000701	000000701_120	CCGATAAGAGTGTGAAATCT	ACTL8	Intergenic	1930	385	279	959	1216	269	677	670	1552	763	1058	351	493
pool1	Experimental	chr1	17866688	000000701	000000701_129	CATTTGGAAAGTGGGTACGT	ACTL8	Intergenic	2053	481	469	1410	2162	394	561	543	1327	1101	2301	712	1053
pool1	Experimental	chr1	17866688	000000701	000000701_136	TTAGTCCACATGGCGGACAT	ACTL8	Intergenic	3740	604	761	2244	3506	628	1319	1331	3345	2154	3666	1450	2939
pool1	Experimental	chr1	17866688	000000701	000000701_144	TGTCCCCAATCCCTGTATGA	ACTL8	Intergenic	4241	631	799	2761	3922	558	1517	1684	2991	1671	4380	1487	2197
pool1	Experimental	chr1	17866688	000000701	000000701_59	AGAAGCAGTGATTTCTTGTC	ACTL8	Intergenic	1409	326	566	854	870	36	397	425	659	435	1013	139	795
pool1	Experimental	chr1	17866688	000000701	000000701_60	AACTGGCTTGAGGCTTTTCG	ACTL8	Intergenic	4186	692	658	2412	2881	339	996	1202	2457	1900	2051	1009	1578
pool1	Experimental	chr1	17866688	000000701	000000701_76	ATCCACAATTGCCAGCCACA	ACTL8	Intergenic	3481	665	559	1850	3365	272	1268	1257	2755	1859	2828	1080	1946
pool1	Experimental	chr1	17866688	000000701	000000701_90	GCCACTCATAGGCCAAGAGA	ACTL8	Intergenic	3742	762	1348	2563	2954	534	1388	1459	2332	1872	2171	666	1452
pool1	Experimental	chr1	17866688	000000701	000000701_98	GCCATGAAGATCCCTGATCC	ACTL8	Intergenic	2793	239	563	1316	2039	296	1030	974	1655	1201	1620	971	706
pool1	Experimental	chr1	17874404	000000702	000000702_104	ACTAAGACATGGAGGGATGA	ACTL8	Intergenic	3132	573	567	1419	2179	248	707	1149	1794	1404	1638	796	966
pool1	Experimental	chr1	17874404	000000702	000000702_113	TCGGATTCCAATTGTCCACC	ACTL8	Intergenic	2559	321	516	1322	2060	288	999	772	1689	1338	2100	906	1374
pool1	Experimental	chr1	17874404	000000702	000000702_126	GGGCAGGGGTTTCATGAAAG	ACTL8	Intergenic	1409	174	623	1160	1132	267	520	525	669	704	1351	638	643
pool1	Experimental	chr1	17874404	000000702	000000702_128	TTGTAACTTGTGGAGCGAGC	ACTL8	Intergenic	4496	274	884	1288	2008	350	1112	1137	2099	1626	2269	1316	1518
pool1	Experimental	chr1	17874404	000000702	000000702_138	GTTGGAATACCTCCAAAGAT	ACTL8	Intergenic	1589	353	280	1164	1276	198	494	499	1187	472	1095	423	782
pool1	Experimental	chr1	17874404	000000702	000000702_151	AATGCTAGGGAGGGGTTTAG	ACTL8	Intergenic	2831	270	708	1701	1979	284	1021	950	2478	1075	2479	955	1948
pool1	Experimental	chr1	17874404	000000702	000000702_159	GGAGTCTAATGGTTATGTTC	ACTL8	Intergenic	1417	120	630	584	489	203	293	553	531	310	828	214	612
pool1	Experimental	chr1	17874404	000000702	000000702_168	TGGACTCTCAGGTATAACCA	ACTL8	Intergenic	2433	309	699	1189	1433	359	629	766	1222	1305	2230	1151	1262
pool1	Experimental	chr1	17874404	000000702	000000702_179	TACCCCTCATCTCTGTAAAA	ACTL8	Intergenic	1347	160	335	1109	1530	205	484	603	867	670	929	731	539
pool1	Experimental	chr1	17874404	000000702	000000702_186	GATTTGAACTCCGTTCTTCA	ACTL8	Intergenic	1850	367	420	911	1156	225	619	473	1364	724	1175	635	967
pool1	Experimental	chr1	19010086	000000716	000000716_105	ATGCATCACACCGTGGTGAC	IFFO2	Intergenic	4641	611	1084	2198	3663	465	1343	1596	3785	2028	2948	1333	2083
pool1	Experimental	chr1	19010086	000000716	000000716_112	TCTCACATCCAGAACAGGCA	IFFO2	Intergenic	3852	570	880	2095	3691	450	1505	1534	2634	2243	2785	1491	2318
pool1	Experimental	chr1	19010086	000000716	000000716_123	TTACCCGCCCCTCTCAGAGA	IFFO2	Intergenic	3546	590	1034	2374	3541	373	1628	1248	2084	1500	2760	1158	1968
pool1	Experimental	chr1	19010086	000000716	000000716_131	TAAGGAGCATTCAGGGTGCA	IFFO2	Intergenic	5556	480	1443	3110	4293	784	1916	1776	4127	2729	4275	1439	2444
pool1	Experimental	chr1	19011265	000000716	000000716_240	ACCCGTTTATAAGTACAGGC	IFFO2	Intergenic	1900	127	243	338	823	58	323	422	563	749	1015	398	632
pool1	Experimental	chr1	19011265	000000716	000000716_249	TGGTGTGTGCCTCCTCTATG	IFFO2	Intergenic	3566	551	904	1920	3448	346	1739	1363	2917	1639	3836	1240	2235
pool1	Experimental	chr1	19011265	000000716	000000716_260	AGCCCGCGTCCAGCCGAGGC	IFFO2	Intergenic	4047	648	923	1931	4037	311	1239	1740	2706	2233	3484	1536	2086
pool1	Experimental	chr1	19011265	000000716	000000716_272	CCTGTATCTAGGTCTGGACA	IFFO2	Intergenic	2817	455	622	1827	3749	259	1329	1107	2273	1394	2631	1288	1315
pool1	Experimental	chr1	19011265	000000716	000000716_284	TTGGTGAGTCAGCCCGAGCC	IFFO2	Intergenic	4213	556	1014	2952	5255	388	1819	1726	3642	2556	2907	2430	2114
pool1	Experimental	chr1	19011265	000000716	000000716_294	TTCACCTCCGCGGCAGTGAA	IFFO2	Intergenic	5311	420	1110	2557	3323	747	1195	2166	3543	1918	3079	1707	2742
pool1	Experimental	chr1	19011265	000000716	000000716_299	TTCAGAGGAAATTTACCGCA	IFFO2	Intergenic	2191	218	341	1349	1641	231	621	842	1116	752	1750	625	1212
pool1	Experimental	chr1	19011265	000000716	000000716_302	CGCCAAACCTCAAGGCGAGC	IFFO2	Intergenic	4765	769	817	2616	2863	421	1553	1719	3910	2335	2744	2053	2048
pool1	Experimental	chr1	19011265	000000716	000000716_310	CTGGGCTGAGTTGGAGGCCT	IFFO2	Intergenic	4030	916	1151	3492	3412	388	1296	1717	3423	2275	4241	1721	2614
pool1	Experimental	chr1	19011265	000000716	000000716_316	TTCTAGTTTCGGGATCTTGA	IFFO2	Intergenic	2723	201	221	1212	2111	482	936	846	1604	802	2344	972	1830
pool1	Experimental	chr1	19011265	000000716	000000716_319	GCGTAGCATTGTATTTCTTT	IFFO2	Intergenic	1756	348	466	707	1934	129	527	701	748	1034	1253	644	964
pool1	Experimental	chr1	19010086	000000716	000000716_37	GGGCACTATATGTCGTCACC	IFFO2	Intergenic	2185	199	514	1045	1440	202	547	785	1166	1413	1392	914	1669
pool1	Experimental	chr1	19010086	000000716	000000716_50	AGCTCTCTCAGGGGAGAGAA	IFFO2	Intergenic	2770	337	521	788	892	158	247	689	1101	304	312	128	103
pool1	Experimental	chr1	19010086	000000716	000000716_61	GCTGGAGAATGACTAAGCTG	IFFO2	Intergenic	2659	550	340	1163	2112	251	850	1182	2096	1232	1845	830	1006
pool1	Experimental	chr1	19010086	000000716	000000716_68	CTGGTGACGACTGGCTACCA	IFFO2	Intergenic	4116	545	1017	2861	3747	387	1561	1664	3853	1705	3215	1511	1773
pool1	Experimental	chr1	19010086	000000716	000000716_79	CGCCCGCCAGGACAAATGAT	IFFO2	Intergenic	3320	519	556	2243	3002	486	911	1320	1979	1466	2467	831	1888
pool1	Experimental	chr1	19010086	000000716	000000716_91	ATTCCTAGCGTTCTTGTCAC	IFFO2	Intergenic	2805	404	464	1908	2579	325	931	1127	2172	1020	1880	1349	1506
pool1	Experimental	chr1	19052645	000000719	000000719_12	TGAAATATCAGTGTGAACTC	IFFO2	Intergenic	2250	189	533	833	2050	291	761	773	1461	1045	1359	707	1168
pool1	Experimental	chr1	19052645	000000719	000000719_21	CAGAGCCGGAGTTACACATA	IFFO2	Intergenic	2748	414	557	1322	2731	508	1022	941	1947	1578	2224	1194	1413
pool1	Experimental	chr1	19052645	000000719	000000719_23	GCTCCAATGTGACATTCCAG	IFFO2	Intergenic	2254	373	694	1480	1986	296	788	1088	1651	1097	1556	769	1190
pool1	Experimental	chr1	19052645	000000719	000000719_24	ACGTGAAGCATAAAGGAAGC	IFFO2	Intergenic	3212	169	629	1004	1864	306	594	704	1265	935	1593	939	892
pool1	Experimental	chr1	19052645	000000719	000000719_33	GGACACCCTCAACTCGGGCT	IFFO2	Intergenic	3057	595	495	1817	2856	301	795	1373	2042	1410	2726	1259	1381
pool1	Experimental	chr1	19052645	000000719	000000719_45	CGAATGGAAGGTGACCCGGT	IFFO2	Intergenic	4183	499	1214	2036	2827	425	1416	1384	2518	2209	2398	1312	2312
pool1	Experimental	chr1	19052645	000000719	000000719_58	GGTTAGAAAGGTGTCCACAT	IFFO2	Intergenic	1676	254	546	815	1514	95	588	735	1302	1025	1076	737	699
pool2	Experimental	chr1	19765784	000000739	000000739_102	ATTAGTCACGGAGTCAGCCC	TMCO4	intron	2357	215	2160	1023	629	848	2162	2172	994	1093	3195	1099	2403
pool2	Experimental	chr1	19765784	000000739	000000739_114	CCCCCATCAATCTCTGTAGA	TMCO4	intron	1986	440	2588	917	405	721	1429	1771	1010	760	1665	1060	1049
pool2	Experimental	chr1	19765784	000000739	000000739_120	TAAGCTCATTCTCCAAAGAA	TMCO4	intron	1636	223	1316	345	738	434	1321	1025	681	791	1289	691	1623
pool2	Experimental	chr1	19765784	000000739	000000739_131	ACGGATGCATGGTGGACACT	TMCO4	intron	3955	835	3692	1162	1500	1020	4144	2483	1707	1692	3889	2289	2606
pool2	Experimental	chr1	19765784	000000739	000000739_75	GGGGCTATTCTGTGTGCCAT	TMCO4	intron	2534	464	2698	626	619	951	2588	1753	798	930	2435	1490	2046
pool2	Experimental	chr1	19765784	000000739	000000739_80	CTCAAACATCAATTGTGTGG	TMCO4	intron	2131	497	1975	667	568	523	1829	1109	934	812	1743	1113	1188
pool2	Experimental	chr1	19765784	000000739	000000739_82	GACTTATTTTTTCGGTTGTG	TMCO4	intron	947	192	523	241	150	219	700	413	481	301	524	268	245
pool2	Experimental	chr1	19765784	000000739	000000739_88	ATTCCGCCCAGCTGCCAATA	TMCO4	intron	4127	907	4417	2193	1918	1464	4704	4094	2466	2213	4772	3029	4346
pool2	Experimental	chr1	19765784	000000739	000000739_96	TGACCTTTACTGAGAGTTTT	TMCO4	intron	1542	277	1124	391	337	561	1283	1478	397	585	1535	727	1310
pool1	Experimental	chr1	19878884	000000748	000000748_56	TAACAGAGTAGCCTGTAAAG	OTUD3	Intergenic	2248	119	559	1080	2567	164	513	1044	1267	1058	1879	525	1068
pool1	Experimental	chr1	19878884	000000748	000000748_58	ATCGCGTAGGCAGATAGTAA	OTUD3	Intergenic	3774	436	738	1943	2514	442	1023	1076	2247	1412	2658	1305	2193
pool1	Experimental	chr1	19878884	000000748	000000748_62	GCCTGCTCTTTGGAGTACTT	OTUD3	Intergenic	2933	817	884	1817	3473	401	1431	1169	2361	2101	2713	1102	2188
pool1	Experimental	chr1	19878884	000000748	000000748_67	ACGGGCCAACTGCCAACACT	OTUD3	Intergenic	3953	643	1248	2857	4137	515	1519	1537	2887	2202	3837	1699	2850
pool1	Experimental	chr1	19878884	000000748	000000748_71	GTCTGAGAGTGTACTTTTGA	OTUD3	Intergenic	1940	468	373	1485	1733	280	564	993	1634	1033	1809	889	1201
pool1	Experimental	chr1	19878884	000000748	000000748_75	TTAGAATACGGATACACACG	OTUD3	Intergenic	2555	295	272	969	2414	153	484	718	1033	588	1001	567	887
pool1	Experimental	chr1	19878884	000000748	000000748_77	TTTAAAATGTTACCAGATAC	OTUD3	Intergenic	704	31	176	213	833	126	222	202	397	147	592	68	471
pool1	Experimental	chr1	19878884	000000748	000000748_81	CAGTAAGAGGCTGAGGCACG	OTUD3	Intergenic	4882	698	1542	2892	4533	639	1732	1822	3174	1849	3065	1862	1986
pool2	Experimental	chr1	20604405	000000764	000000764_121	TGGCTGTCAGAGTTCAGCCA	CDA	intron	4137	671	3343	1309	1302	1111	3259	2381	1211	1513	3401	2143	3078
pool2	Experimental	chr1	20604405	000000764	000000764_131	CCAGGCTCAAACTTGGAATC	CDA	intron	2204	395	2186	1074	1226	721	1584	2086	1144	805	2196	673	1480
pool2	Experimental	chr1	20604405	000000764	000000764_134	ACTGGAAAGTCCAGGGTTCA	CDA	intron	3347	840	2025	1570	1185	945	2534	2027	1104	1077	2850	1665	2402
pool2	Experimental	chr1	20604405	000000764	000000764_137	GTCACCGTCTATGACTAAGC	CDA	intron	2368	245	910	915	567	451	1504	1379	994	789	1879	842	2535
pool2	Experimental	chr1	20604405	000000764	000000764_144	AGTGCATGACTCCCATTCCT	CDA	intron	3376	585	2835	1581	1103	772	2637	2024	1147	1097	2690	1336	2295
pool2	Experimental	chr1	20604405	000000764	000000764_153	TTATCTAATCATTCCTCCAA	CDA	intron	1073	156	800	293	478	199	441	730	599	385	840	734	861
pool2	Experimental	chr1	20604405	000000764	000000764_155	TGGGACACATTCAGACCATG	CDA	intron	2109	221	1897	801	785	558	2059	1196	823	804	2211	1496	1548
pool2	Experimental	chr1	20604405	000000764	000000764_164	GTAAGCCTCGGGATCTACCC	CDA	intron	3371	780	3797	1371	1113	1257	2634	2799	1752	1682	4384	2164	3476
pool2	Experimental	chr1	20604405	000000764	000000764_174	GGCAGCACAACAGGCAGATT	CDA	intron	3352	946	3022	1614	1255	1156	2775	1995	1443	1465	2761	1621	2481
pool2	Experimental	chr1	20614027	000000765	000000765_107	AGCAATTGTCCTCAGTCCTT	PINK1	intron	2375	529	2323	1047	590	837	1435	1484	1193	1015	2049	1161	1681
pool2	Experimental	chr1	20614027	000000765	000000765_113	ATGATTTTATCTCTCCATGT	PINK1	exon	788	133	545	147	231	225	328	474	210	184	1003	347	604
pool2	Experimental	chr1	20614027	000000765	000000765_120	GCAAATATCTTCCCTGTCGC	PINK1	intron	1843	244	1823	629	394	437	502	720	396	500	1047	583	1720
pool2	Experimental	chr1	20614027	000000765	000000765_131	CATGGCAGGCATGGCAGGCG	PINK1	intron	3794	508	3290	1180	1649	1180	3607	2805	1331	1426	2934	1626	3078
pool2	Experimental	chr1	20614027	000000765	000000765_135	TGACTCATGCAAGCGTAGGG	PINK1	intron	4142	854	3370	1291	1145	1367	3036	2304	1968	1308	2936	1341	2255
pool2	Experimental	chr1	20614027	000000765	000000765_140	GCACAAAGCAGACACTCACT	PINK1	intron	2439	793	2112	951	735	903	2131	1936	1217	1145	2028	1522	2026
pool2	Experimental	chr1	20614027	000000765	000000765_151	ATTAGCCTATGAGCTCTGTG	PINK1	intron	3086	791	3288	1573	1041	1022	2241	2343	1479	1184	2188	1964	2457
pool2	Experimental	chr1	20614027	000000765	000000765_155	GTGGCGTTTCTGAGTCAAGA	PINK1	intron	2094	312	2413	878	731	543	2463	1471	761	799	2242	978	2048
pool2	Experimental	chr1	20614027	000000765	000000765_161	CAGTGACAAACGGGCAAACA	PINK1	intron	4174	723	3960	1696	1304	1162	3336	3981	1638	1769	3840	1927	3921
pool2	Experimental	chr1	20614027	000000765	000000765_97	GAATCAGGAACTGCCTGATG	PINK1	intron	3256	827	3626	1372	1014	1192	2700	2599	1432	1649	2976	1979	3037
pool1	Experimental	chr1	20733245	000000770	000000770_476	TTCTCTGTGGTGTGGTGCAT	SH2D5	promoter-TSS	5478	610	1103	3256	4423	799	1945	2257	4536	2444	4449	2239	3026
pool1	Experimental	chr1	20733245	000000770	000000770_501	AGCGGGGCACCCTGACAGGT	SH2D5	promoter-TSS	3546	557	1005	2613	3533	208	1327	1318	2484	2148	1768	1149	1408
pool1	Experimental	chr1	20733245	000000770	000000770_521	TTTGCGCCAAGAGGCCATGC	SH2D5	promoter-TSS	3765	468	1173	1986	2922	488	1171	1231	1959	2078	2824	1204	1672
pool1	Experimental	chr1	20733245	000000770	000000770_533	GTGAGGCGTGGCCCCAAATC	SH2D5	promoter-TSS	3076	295	657	1692	2034	395	925	1005	1704	1153	1609	998	1188
pool1	Experimental	chr1	20733245	000000770	000000770_544	CATTCTTTGAGCGCCTCGTG	SH2D5	promoter-TSS	3340	265	563	1919	2589	212	1061	1289	1941	1368	1744	997	1710
pool1	Experimental	chr1	20733245	000000770	000000770_550	GCGCTACGCACTTTGCTCGT	SH2D5	promoter-TSS	3655	313	593	1843	2818	303	793	1288	2314	1673	3192	1571	1742
pool1	Experimental	chr1	20733245	000000770	000000770_558	GAAAATCAAGACTAAAAGTA	SH2D5	promoter-TSS	636	30	137	319	302	59	197	190	294	243	376	236	161
pool1	Experimental	chr1	20733245	000000770	000000770_562	GCAAGGGTTTGTTTAAGATA	SH2D5	promoter-TSS	1217	270	452	487	1096	76	425	333	964	442	885	470	536
pool1	Experimental	chr1	20733245	000000770	000000770_564	CTGCAGTGACAGTACAGCAA	SH2D5	promoter-TSS	5182	425	1032	2393	4109	474	1931	1771	3221	2367	3804	1271	2368
pool1	Experimental	chr1	20733245	000000770	000000770_565	GCTGGAGTGCAGTACAGCAA	SH2D5	promoter-TSS	3387	483	729	1783	3474	548	1046	1308	1879	1497	2165	1405	1601
pool1	Experimental	chr1	20733245	000000770	000000770_569	CTGGAGCGACAGTACAGCAA	SH2D5	promoter-TSS	3903	386	768	2493	2726	498	1365	1586	2357	1481	2795	1768	1570
pool2	Experimental	chr1	21022450	000000782	000000782_24	ATCTTTGGTATTTAAATGAA	MIR1256	intron	619	42	416	118	35	128	540	254	394	221	561	278	634
pool2	Experimental	chr1	21022450	000000782	000000782_29	TGCTTTCCCTTATAAATAAC	MIR1256	intron	1245	336	740	339	242	299	532	470	284	357	514	274	493
pool2	Experimental	chr1	21022450	000000782	000000782_34	TGACCTAAAAATAACTTGTG	MIR1256	intron	1041	183	1507	207	631	242	783	1028	326	452	667	669	688
pool2	Experimental	chr1	21022450	000000782	000000782_39	CTCGACAGAGTAAGTACTAC	MIR1256	intron	1665	252	1156	367	566	536	761	720	599	452	1255	911	1174
pool2	Experimental	chr1	21022450	000000782	000000782_42	GGAAGTAAAGGGCTAATGGT	MIR1256	intron	2100	168	2167	722	996	797	1322	1133	762	956	2315	974	1851
pool2	Experimental	chr1	21022450	000000782	000000782_48	TTCTACCTCACCACAACATC	MIR1256	intron	2489	443	2049	683	653	594	1346	1684	992	998	2015	976	2540
pool2	Experimental	chr1	21022450	000000782	000000782_56	CAAACTGGTTGGTGTTATTG	MIR1256	intron	2019	287	2145	562	686	748	1179	1883	832	828	2422	1303	1619
pool2	Experimental	chr1	21022450	000000782	000000782_60	ATTGTCAGGAACTTGGTGTG	MIR1256	intron	2804	763	3205	1048	725	789	1787	2153	1326	966	3118	1181	2569
pool2	Experimental	chr1	21022450	000000782	000000782_67	TGCGTCATCACAATTAAGCT	MIR1256	intron	2803	553	2514	1098	1066	779	2322	1997	1540	1145	2399	1040	1931
pool1	Experimental	chr1	21324854	000000802	000000802_237	CAAGTTTGGAGAGGACCAGG	ECE1	intron	3193	373	782	1738	2400	536	1219	1388	2206	1864	3167	1145	2042
pool1	Experimental	chr1	21324854	000000802	000000802_248	GTTTCTCTTCATGTGGGAAA	ECE1	intron	1824	497	397	1174	1643	312	600	787	1163	1131	940	1208	912
pool1	Experimental	chr1	21324854	000000802	000000802_255	TGACTCATTCTCCCCAGAGA	ECE1	intron	2847	553	617	1585	1864	485	665	1243	2027	1304	2200	1087	1566
pool1	Experimental	chr1	21324854	000000802	000000802_263	GAGCCCGCGGGTCACTTAAT	ECE1	intron	2697	526	828	616	1134	54	201	985	1482	367	884	117	207
pool1	Experimental	chr1	21324854	000000802	000000802_279	CCTCCGCCTCCATTTGTCCC	ECE1	intron	2790	681	641	1910	2523	421	1340	1511	2356	1608	2226	1559	1517
pool1	Experimental	chr1	21324854	000000802	000000802_288	CGCCCAGTGACACACTCGGT	ECE1	intron	3480	722	797	1748	3143	390	1234	1568	3067	2325	2187	1574	1586
pool1	Experimental	chr1	21324854	000000802	000000802_295	ACTTTCCTGAACGAGCTTTA	ECE1	intron	2703	347	489	1375	2537	330	926	1048	1877	1331	2276	804	1853
pool1	Experimental	chr1	21324854	000000802	000000802_300	AAGTCACAAATCACGAAAGA	ECE1	intron	1813	296	328	672	1075	84	629	545	1396	520	975	554	467
pool1	Experimental	chr1	21324854	000000802	000000802_306	AGGTATCAGAGGTCGCCAGG	ECE1	intron	3682	925	514	1792	2217	273	614	1494	2440	1897	3026	1231	1810
pool1	Experimental	chr1	21324854	000000802	000000802_313	AAACACGTTACACAATAGAG	ECE1	intron	1690	210	252	651	1304	189	583	785	1182	901	904	826	730
pool1	Experimental	chr1	21324854	000000802	000000802_317	CAAAATCCAATTTTGTGTAC	ECE1	intron	1077	100	259	631	1007	273	393	359	788	494	758	621	472
pool1	Experimental	chr1	21324854	000000802	000000802_321	TGACACTAAACACAGAGACG	ECE1	intron	2248	209	628	1400	1315	203	961	525	1443	818	1762	419	1543
pool1	Experimental	chr1	21931366	000000828	000000828_112	GGCGGAAGCAACATTCCAGC	HSPG2	intron	3023	461	519	1630	2242	523	884	1306	2461	1568	1733	1140	942
pool1	Experimental	chr1	21931366	000000828	000000828_124	TCCCTCTTCTTGGCAGGAGC	HSPG2	intron	3793	570	831	1960	2824	511	1437	1646	2437	1967	2558	1719	1922
pool1	Experimental	chr1	21931366	000000828	000000828_142	GGTAGGCCCAGCAGATACTT	HSPG2	intron	3247	563	715	1910	1947	346	803	1295	2478	1879	1876	1155	1273
pool1	Experimental	chr1	21931366	000000828	000000828_150	CCAGTCTGACCCCTCATAGC	HSPG2	intron	4276	578	778	2126	3427	468	1287	1629	2679	1967	3638	1136	2420
pool1	Experimental	chr1	21931366	000000828	000000828_174	TCAGACTACTTGGGGTATAT	HSPG2	intron	2353	273	469	1509	1297	284	832	841	2494	757	1729	870	1153
pool1	Experimental	chr1	21931366	000000828	000000828_35	CCATGATGCTCATCTGTGCC	HSPG2	intron	3409	584	682	1795	4080	546	1397	2091	3239	1640	3553	1186	1980
pool1	Experimental	chr1	21931366	000000828	000000828_47	AAGGTGGCTCTTTGAGGCCT	HSPG2	intron	2635	434	599	1965	1825	523	853	1038	2213	1144	1320	1104	705
pool1	Experimental	chr1	21931366	000000828	000000828_64	CTTGAGAGGGGTGTGGCTCG	HSPG2	intron	3825	841	701	2684	3997	572	1370	1741	2823	1608	3550	1714	2218
pool1	Experimental	chr1	21931366	000000828	000000828_79	CTCACTTCGCGGGGAGCCGC	HSPG2	intron	2967	660	713	1559	2290	310	742	1325	2231	1407	1710	1316	1302
pool1	Experimental	chr1	21931366	000000828	000000828_88	AGTCAGCCAGCTCTGGGTGC	HSPG2	intron	4938	840	1197	2346	3777	451	1784	1677	2789	2437	2684	1571	1783
pool2	Experimental	chr1	22451925	000000850	000000850_100	TGTATACAGACCCTTCCGCG	ZBTB40	intron	2542	586	2096	678	908	708	2064	1994	1063	1041	2252	1100	1317
pool2	Experimental	chr1	22451925	000000850	000000850_109	TAGGTGAGGCGGCCGTGATT	ZBTB40	intron	4382	567	3407	1532	1328	932	2766	2263	1558	1673	3166	1599	2694
pool2	Experimental	chr1	22451925	000000850	000000850_133	TCCGCAGTCTACAGCAGAGC	ZBTB40	intron	3784	756	2512	944	928	902	1896	2262	1596	1489	3267	1300	2283
pool2	Experimental	chr1	22451925	000000850	000000850_21	TATGCTAGGACGGCGGGGGC	ZBTB40	promoter-TSS	4565	1091	2770	1687	1477	1285	2570	2694	1780	1648	3378	2486	3898
pool2	Experimental	chr1	22451925	000000850	000000850_35	GCGCCGCGGTCACGTGCTGG	ZBTB40	promoter-TSS	4219	901	3940	1560	1504	1243	3284	3172	2956	1527	4563	1968	4177
pool2	Experimental	chr1	22451925	000000850	000000850_53	CGGCGCGCAATGGGTATCAG	ZBTB40	promoter-TSS	3278	681	2117	1078	806	788	2183	2539	1179	1253	3229	1893	2667
pool2	Experimental	chr1	22451925	000000850	000000850_65	CTTTCGCCATTCAACAGCGC	ZBTB40	promoter-TSS	2581	239	2307	870	412	712	1524	1156	744	1081	1739	1045	1552
pool2	Experimental	chr1	22451925	000000850	000000850_72	CTTTATTGACAGCGCCATAG	ZBTB40	5' UTR	3030	509	2170	1167	910	903	2099	1967	1266	1117	2254	1462	2619
pool2	Experimental	chr1	22451925	000000850	000000850_82	AACGGGGCTGGGACTCCGCG	ZBTB40	intron	3626	428	3084	1181	927	1005	2224	2380	1389	872	2117	1395	1363
pool2	Experimental	chr1	22451925	000000850	000000850_9	AAAACTTTACTTAGGAAGTG	ZBTB40	promoter-TSS	642	132	429	439	78	94	273	402	372	214	561	407	339
pool2	Experimental	chr1	22500688	000000853	000000853_22	CATGTGAGAGCTTTTCAAAA	ZBTB40	intron	1647	224	1212	524	385	621	1619	1244	738	658	1120	1138	1057
pool2	Experimental	chr1	22500688	000000853	000000853_25	CCAGTCGTAGGTGCTGTTAA	ZBTB40	intron	3376	720	2753	958	1344	1029	2362	2348	1112	1340	2483	1226	1812
pool2	Experimental	chr1	22500688	000000853	000000853_31	AAGGCTGAAAAGGAGTGGTC	ZBTB40	intron	2379	559	2275	588	823	600	2220	1410	790	847	959	1139	1319
pool2	Experimental	chr1	22500688	000000853	000000853_36	GGAAGAGAATTGTGATACAG	ZBTB40	intron	841	57	716	279	341	237	647	611	223	258	896	347	555
pool2	Experimental	chr1	22500688	000000853	000000853_47	TGTTGTATAAACGTTGGTTA	ZBTB40	intron	1156	103	541	230	409	214	624	778	359	266	554	291	895
pool2	Experimental	chr1	22500688	000000853	000000853_55	TGAAAGCAGTCATTCACACG	ZBTB40	intron	2213	438	2122	941	787	793	2110	1722	906	898	1993	1248	1861
pool2	Experimental	chr1	22500688	000000853	000000853_57	AATTAAGGCTAACAGTGTGT	ZBTB40	intron	1899	396	1274	638	603	664	1113	1446	553	784	1995	1053	1197
pool2	Experimental	chr1	22500688	000000853	000000853_60	CAGACTACTTAAAAAGACAC	ZBTB40	intron	1112	121	969	145	234	162	565	469	189	274	808	191	403
pool2	Experimental	chr1	22500688	000000853	000000853_63	CAATTAAAATCTCACAATTT	ZBTB40	intron	531	100	665	334	337	187	303	369	267	79	414	108	248
pool2	Experimental	chr1	22739876	000000860	000000860_104	TCTGTGTAAAGGGTCTGTCA	MIR4684	intron	2419	478	2585	788	818	622	1860	1843	1134	904	2208	1433	1710
pool2	Experimental	chr1	22739876	000000860	000000860_114	GTCCCAGGCAGGTGACCCTT	MIR4684	intron	3192	713	4169	1027	1029	943	2972	2482	1485	1175	3887	1576	2737
pool2	Experimental	chr1	22739876	000000860	000000860_123	CTGCGCAGCAGCCCAGAAGC	MIR4684	intron	3164	411	3047	945	748	1010	2001	1728	705	940	1701	1184	1706
pool2	Experimental	chr1	22739876	000000860	000000860_138	TCCGAGAACGATTCCAGGCC	MIR4684	intron	2530	351	2524	1023	1273	720	2160	2429	958	1240	2460	1430	1834
pool2	Experimental	chr1	22739876	000000860	000000860_141	GCACAACTTTCCGCAGCGTC	MIR4684	intron	2760	430	1661	858	926	791	2061	2605	919	822	2045	1291	2034
pool2	Experimental	chr1	22739876	000000860	000000860_155	TATCCTAGTCTGAGCCGACG	MIR4684	intron	3939	443	2204	1344	1243	1113	3050	2343	1313	1894	3587	2294	2858
pool2	Experimental	chr1	22739876	000000860	000000860_157	CTCAGCGCCTGGTTTCTCTA	MIR4684	intron	3740	819	3599	1400	1504	1043	3541	2196	1572	1694	3678	1801	3358
pool2	Experimental	chr1	22739876	000000860	000000860_166	AGCTTCAAAACCGGTTTATT	MIR4684	intron	1242	240	1078	285	566	367	570	1580	511	644	1124	755	1070
pool2	Experimental	chr1	22739876	000000860	000000860_173	TGAGTACAAGGAAGCAACGA	MIR4684	intron	2165	381	1543	568	417	417	1493	1033	880	823	1432	1023	1564
pool2	Experimental	chr1	22739876	000000860	000000860_182	TCAGTGGCACCAATGCAGCC	MIR4684	intron	3720	757	2953	1520	1367	1531	2829	2560	1416	1989	3296	2065	3177
pool2	Experimental	chr1	22739876	000000860	000000860_92	TCAGAAATGTGCTCAGAGAT	MIR4684	intron	2409	411	2444	1002	527	756	1921	1777	1213	1156	2501	1369	2589
pool1	Experimental	chr1	22747599	000000861	000000861_272	CACTCTGATAAGTGCTTTTA	MIR4684	intron	1852	337	667	1121	1465	272	799	657	1302	839	1620	905	644
pool1	Experimental	chr1	22747599	000000861	000000861_280	TTGATTTTGAGTCGGGCCTT	MIR4684	intron	2807	460	559	1424	1960	320	1143	1070	1900	1403	1886	1253	1107
pool1	Experimental	chr1	22747599	000000861	000000861_292	CCCTCTCGATTTGCTCTACC	MIR4684	intron	3119	365	683	1805	2467	355	978	1258	2023	1164	1700	760	1507
pool1	Experimental	chr1	22747599	000000861	000000861_298	CAAAGCCCTTGCACAGCCAC	MIR4684	intron	2556	528	668	1578	2337	438	1109	980	1896	1468	1548	937	1395
pool1	Experimental	chr1	22747599	000000861	000000861_315	AAACACCTTGGGGTGGCATG	MIR4684	intron	3934	575	575	2177	3779	584	1494	1642	3243	1712	3000	1721	2522
pool1	Experimental	chr1	22747599	000000861	000000861_322	GGCAGAGGTCCCTGATGACT	MIR4684	intron	3327	550	1067	2080	3143	642	1288	1405	1968	1193	2718	936	1881
pool1	Experimental	chr1	22747599	000000861	000000861_335	AGCAGGCAAGCGAGCCGTCG	MIR4684	intron	6332	836	1279	2899	3822	628	1823	2107	3950	2411	3680	2369	3237
pool1	Experimental	chr1	22747599	000000861	000000861_347	AGCTCAAGCCACCAACAAAT	MIR4684	intron	2544	294	770	1176	2658	320	1070	1170	1653	1483	2649	1586	1358
pool1	Experimental	chr1	22747599	000000861	000000861_353	TAGAGCGGAGCCGGTCTGCC	MIR4684	intron	5375	800	1375	3159	4128	826	2001	2118	3392	2715	3951	2190	2880
pool1	Experimental	chr1	22747599	000000861	000000861_363	ACAGCTCATCAGTGGCTGAG	MIR4684	intron	4599	599	1201	2325	4259	813	1856	1471	3227	2451	2793	1615	2252
pool2	Experimental	chr1	22750510	000000862	000000862_32	GCAGCCCTACAATCCAGGGA	MIR4684	intron	2865	533	2540	963	1045	868	1922	1993	970	1381	1968	1386	1555
pool2	Experimental	chr1	22750510	000000862	000000862_43	ATTTTCAGCAGGCAAGGGGC	MIR4684	intron	3062	793	2143	1224	846	995	2934	1891	1052	920	2426	858	2111
pool2	Experimental	chr1	22750510	000000862	000000862_55	CAAAGCTCTGATGCCACAGA	MIR4684	intron	2305	457	2215	508	641	543	1706	1700	967	814	2927	1240	1700
pool2	Experimental	chr1	22750510	000000862	000000862_60	ACTAAAGCACATCAGAAGTC	MIR4684	intron	2264	589	2241	881	1017	768	1295	1461	1060	973	2126	1128	1571
pool2	Experimental	chr1	22750510	000000862	000000862_66	TCAGACGGAGCAGGCTCCAG	MIR4684	intron	4350	1025	3442	1419	1507	1371	2933	3555	1907	1429	3611	1561	3306
pool2	Experimental	chr1	22750510	000000862	000000862_72	TCAGCAGGCACGGAGGAGAA	MIR4684	intron	3326	1016	3117	1014	991	829	1997	2233	941	1280	2909	1151	2871
pool2	Experimental	chr1	22750510	000000862	000000862_78	GGTGTTAGAGACATGCTGGC	MIR4684	intron	1971	422	1252	455	334	530	1131	1565	738	826	1729	968	1480
pool2	Experimental	chr1	22750510	000000862	000000862_89	TTCAAGCTCAGAACCTGCTA	MIR4684	intron	2455	246	2206	927	977	654	1936	1786	1345	1367	2223	1988	1925
pool2	Experimental	chr1	22750510	000000862	000000862_94	TTATTTAACAAACATACAAA	MIR4684	intron	483	64	598	147	26	164	272	352	65	160	272	349	400
pool2	Experimental	chr1	22750510	000000862	000000862_97	CCATTACGACTTTATGAGAC	MIR4684	intron	2239	355	1749	585	828	368	1429	1429	723	522	1726	674	1172
pool1	Experimental	chr1	23189090	000000883	000000883_101	AACTTGTTTCTCATGACCAT	HTR1D	Intergenic	1405	219	456	507	1127	206	671	705	1146	509	1036	488	478
pool1	Experimental	chr1	23189090	000000883	000000883_68	AAAAACAAAAAAATGGACTT	HTR1D	Intergenic	326	14	169	244	342	43	192	189	368	79	431	118	97
pool1	Experimental	chr1	23189090	000000883	000000883_79	AATTTATGGTGTATGTAAGT	HTR1D	Intergenic	780	344	285	656	765	82	196	313	572	299	473	158	473
pool1	Experimental	chr1	23189090	000000883	000000883_84	CAGCGTGATGGTGACGATGC	HTR1D	Intergenic	3676	221	559	1561	1967	478	743	968	2201	1348	2101	869	1056
pool1	Experimental	chr1	23189090	000000883	000000883_90	GAAGGAATTAGGGGCATGAC	HTR1D	Intergenic	2240	202	386	1216	1259	156	461	852	943	964	1187	753	853
pool1	Experimental	chr1	23197092	000000885	000000885_110	CCCAAGATGTTGCTGAGGGC	HTR1D	Intergenic	3283	486	683	1827	2798	482	1166	1496	2104	1377	2689	1474	2072
pool1	Experimental	chr1	23197092	000000885	000000885_120	CAGACTTGGTTAGGAAGGCT	HTR1D	Intergenic	2382	254	486	1198	1810	307	467	1023	1642	1206	1950	950	1214
pool1	Experimental	chr1	23197092	000000885	000000885_125	TCACAATGGGGAAGGATAGC	HTR1D	Intergenic	3862	628	871	2552	3175	550	1479	1864	3270	2012	2985	1680	2143
pool1	Experimental	chr1	23197092	000000885	000000885_134	GCTACAGTCCATGTCTCCAA	HTR1D	Intergenic	3296	617	531	2170	2980	559	964	1932	3335	1944	2608	1318	1483
pool2	Experimental	chr1	23198629	000000885	000000885_146	ACCACTAGTAGAGTAAAAAT	HTR1D	Intergenic	927	106	904	187	461	209	653	948	457	261	865	462	677
pool2	Experimental	chr1	23198629	000000885	000000885_149	ATTCCGCTGCTGGGTATGCA	HTR1D	Intergenic	4018	572	4271	1468	1181	1178	3871	3652	1726	2005	3132	2457	2644
pool2	Experimental	chr1	23198629	000000885	000000885_151	GTTTGCTATTTCATGCTACT	HTR1D	Intergenic	1546	237	1866	584	395	562	979	1128	673	633	964	858	1054
pool2	Experimental	chr1	23198629	000000885	000000885_156	TGGCGTATTCCTATGATGGA	HTR1D	Intergenic	3105	639	2224	958	935	766	2051	1735	794	878	2157	1024	1758
pool2	Experimental	chr1	23198629	000000885	000000885_160	GTTTGTGACAATCACCATTT	HTR1D	Intergenic	1808	279	1653	710	630	753	1333	1996	774	706	1153	1007	1513
pool2	Experimental	chr1	23198629	000000885	000000885_163	GCAAGAAGAAACAAACTGTT	HTR1D	Intergenic	1643	374	1234	508	491	401	1111	1516	627	603	1073	656	1297
pool2	Experimental	chr1	23198629	000000885	000000885_167	TGGTTACTCCTGGAGGGAAA	HTR1D	Intergenic	2716	398	1900	1140	428	902	1384	2797	1477	1180	1774	1285	2177
pool2	Experimental	chr1	23198629	000000885	000000885_170	TTATGTTCTTTTCACGATCT	HTR1D	Intergenic	1286	265	1886	466	359	452	1113	824	388	432	1266	548	880
pool1	Experimental	chr1	23197092	000000885	000000885_44	TTTTTCCACTTCCAGCCAGG	HTR1D	Intergenic	2744	445	679	1796	3292	255	1049	1287	2470	1075	2697	1207	2109
pool1	Experimental	chr1	23197092	000000885	000000885_52	ATCCTCAACTGAGGCAATGT	HTR1D	Intergenic	3270	361	780	1592	2022	485	1098	1097	2211	1462	1924	1072	1332
pool1	Experimental	chr1	23197092	000000885	000000885_63	GGGTGGAGCCTGGGGCGAGT	HTR1D	Intergenic	4170	461	1265	2332	3747	471	1385	1857	3252	1865	4534	1907	2842
pool1	Experimental	chr1	23197092	000000885	000000885_76	TGCTCCCATTTTGGTTCATA	HTR1D	Intergenic	2458	390	422	1479	1827	513	688	1137	1919	1140	1581	998	1252
pool1	Experimental	chr1	23197092	000000885	000000885_82	AGTCACCCAGACTGTCTGCA	HTR1D	Intergenic	4934	679	1346	2509	3502	714	1572	1767	3581	2245	4133	1853	2395
pool1	Experimental	chr1	23197092	000000885	000000885_93	GAGTGACCGCATGAGTTTGT	HTR1D	Intergenic	3057	457	715	1658	1995	248	827	1104	2024	1357	2147	870	1196
pool1	Experimental	chr1	23197092	000000885	000000885_99	CCTAATTTCAGTGAAAGGCG	HTR1D	Intergenic	2032	249	526	927	1822	302	702	788	1271	978	2185	1011	836
pool1	Experimental	chr1	23225215	000000888	000000888_109	AGCTGAGGCCGGTGGCCGAG	HTR1D	Intergenic	2689	460	547	1524	2494	322	956	1172	2096	1247	3168	1132	1969
pool1	Experimental	chr1	23225215	000000888	000000888_120	GACTCAGATTGAACTGTGAT	HTR1D	Intergenic	2118	344	623	963	1991	166	728	1111	1832	1276	1537	1019	1014
pool1	Experimental	chr1	23225215	000000888	000000888_13	GTGCTCTTTCCAGTTCCCCA	HTR1D	Intergenic	2252	371	644	1258	1911	251	817	942	1519	988	1881	704	887
pool1	Experimental	chr1	23225215	000000888	000000888_29	GATCACATGTCCGCTGTCCT	HTR1D	Intergenic	4067	877	730	2670	4333	562	1395	1956	3064	1987	3267	1314	2106
pool1	Experimental	chr1	23225215	000000888	000000888_38	GGCGAGAGGCACTGAGATAT	HTR1D	Intergenic	4301	795	979	2189	3956	645	1391	1753	2829	2123	2442	1481	1400
pool1	Experimental	chr1	23225215	000000888	000000888_45	TCTGGTCAAGGGGGGAGAAC	HTR1D	Intergenic	3234	785	1066	1876	2479	327	1257	1287	2493	972	2021	593	701
pool1	Experimental	chr1	23225215	000000888	000000888_56	GGAGGTGAAAGGATGTTATC	HTR1D	Intergenic	1827	143	294	941	933	109	809	515	981	449	1042	500	866
pool1	Experimental	chr1	23225215	000000888	000000888_76	GAGCCAACAGGAAATTCCCG	HTR1D	Intergenic	1686	333	622	1296	1212	247	425	626	1359	1081	1692	999	1486
pool1	Experimental	chr1	23225215	000000888	000000888_86	ATGGTATCACTGACTGCCCT	HTR1D	Intergenic	2936	538	700	1564	2581	301	917	1179	2011	1856	2641	975	1446
pool1	Experimental	chr1	23225215	000000888	000000888_92	AGAGACAAGTCTCGCAGGAG	HTR1D	Intergenic	2535	224	514	1713	2945	241	1411	1103	1449	1048	1455	1059	1084
pool1	Experimental	chr1	23225215	000000888	000000888_97	AGAGCTCGATTGCCTCGCCT	HTR1D	Intergenic	3933	383	1079	2330	3257	616	1332	1679	2948	2077	2979	1555	1883
pool2	Experimental	chr1	23283184	000000890	000000890_27	TTTTAGGAAGTATACTGAAA	LINC01355	non-coding	1511	382	1141	315	349	351	1129	1179	556	525	1299	725	1081
pool2	Experimental	chr1	23283184	000000890	000000890_33	GTCTTTTCCTCTGACTGTGG	LINC01355	non-coding	1739	413	1687	846	905	689	1411	1570	784	930	1547	874	1153
pool2	Experimental	chr1	23283184	000000890	000000890_36	TGAAGAATACAAGGGGAAGT	LINC01355	non-coding	1742	422	1111	344	778	434	1142	941	648	458	1907	889	1981
pool2	Experimental	chr1	23283184	000000890	000000890_47	CATCAGTCACGAAATCTTGA	LINC01355	non-coding	1589	412	2111	590	660	490	1056	1486	651	844	1898	1051	1352
pool2	Experimental	chr1	23283184	000000890	000000890_53	TTGAGTCTCACAACTTTAAC	LINC01355	non-coding	1518	197	1831	521	398	372	905	926	443	554	1634	703	1398
pool2	Experimental	chr1	23283184	000000890	000000890_54	CTAAGAGTTGATTTTCGTTA	LINC01355	non-coding	1583	224	745	447	309	274	820	1102	382	443	960	540	853
pool2	Experimental	chr1	23283184	000000890	000000890_56	TGTTCCTTTAATAAATGTTG	LINC01355	non-coding	786	233	821	120	777	304	897	1196	607	402	561	363	404
pool2	Experimental	chr1	23283184	000000890	000000890_62	TGAATTGATCAACTTGTGTT	LINC01355	non-coding	1515	362	922	213	440	414	928	924	683	545	1351	720	1311
pool2	Experimental	chr1	23283184	000000890	000000890_64	TTTGCAGTACAAATGTGTAA	LINC01355	non-coding	1518	456	1053	566	416	644	981	892	474	751	1599	776	854
pool2	Experimental	chr1	23283184	000000890	000000890_67	TTCAAATTTGATTGGCAAAT	LINC01355	non-coding	1424	205	1358	568	615	446	1457	1128	701	721	1673	1312	1190
pool2	Experimental	chr1	23403124	000000901	000000901_105	CCTGCAGCATGCTGCTTTGA	TCEA3	intron	3078	853	2691	861	1007	1149	2526	2389	1265	1786	3051	1724	2528
pool2	Experimental	chr1	23403124	000000901	000000901_112	TTGAAACGACTGCACTGAGT	TCEA3	intron	3560	571	3146	1174	912	996	3245	2820	1415	1557	2539	1953	2796
pool2	Experimental	chr1	23403124	000000901	000000901_118	AGCTACAAAGTGTTGGTCTC	TCEA3	intron	2021	395	2060	887	962	560	1686	1285	788	1001	1657	1074	1194
pool2	Experimental	chr1	23403124	000000901	000000901_123	TGAAAAAAACTGAGGCACCT	TCEA3	intron	2195	191	1625	824	534	652	1254	1119	926	1000	1530	1395	1147
pool2	Experimental	chr1	23403124	000000901	000000901_125	TTTCATCTGCCCCATAAGAT	TCEA3	intron	2015	456	1685	645	368	908	1529	1226	919	888	1342	696	1830
pool2	Experimental	chr1	23403952	000000901	000000901_138	GATAACTTGGGGCAGTAACT	TCEA3	intron	3101	698	2464	1147	857	771	2463	2179	1108	1325	2542	1756	3003
pool2	Experimental	chr1	23403952	000000901	000000901_144	AAGGGCGACAGGCAGGTTCG	TCEA3	intron	4719	724	4077	1791	1246	1306	3351	3320	1860	1925	3346	2532	3349
pool2	Experimental	chr1	23403952	000000901	000000901_153	CCTAGTCTTGCTCAGGTAGG	TCEA3	intron	3472	551	3183	809	848	935	2586	2309	1650	1351	2330	1698	1961
pool2	Experimental	chr1	23403952	000000901	000000901_166	TAACCGGGGAGGCGGGACCA	TCEA3	intron	3361	589	3293	1093	884	1202	2279	2545	1546	1694	3576	2501	3054
pool2	Experimental	chr1	23403952	000000901	000000901_180	TCGTGTCTGGGCAGCATTTC	TCEA3	intron	5620	1186	5224	1537	1233	1332	4554	3257	2315	1924	4440	2671	3470
pool2	Experimental	chr1	23403952	000000901	000000901_191	AGAGAGGGCATCATCGGCCG	TCEA3	intron	3834	1086	3270	1414	975	1445	3641	3041	1329	1904	4156	2313	3641
pool2	Experimental	chr1	23403952	000000901	000000901_202	TCTAAGGACTGGTGCGGTGC	TCEA3	intron	4084	825	2733	1233	1180	1098	3162	3352	1761	1418	3276	2098	3744
pool2	Experimental	chr1	23403952	000000901	000000901_221	GCTTCTGTGCGCCACCTCGA	TCEA3	intron	3272	597	3481	1184	1401	993	1705	2207	1285	1179	2600	1465	2393
pool2	Experimental	chr1	23403952	000000901	000000901_225	GGCAAATCATTCTGATAGCC	TCEA3	intron	1451	444	1401	661	281	468	1289	849	561	671	961	731	891
pool2	Experimental	chr1	23403952	000000901	000000901_232	TGTCAACATGGTATCCTCCG	TCEA3	intron	2708	244	1879	725	1326	697	1369	1558	810	883	1846	1419	2161
pool2	Experimental	chr1	23403124	000000901	000000901_63	CTTGATACATCATTGCTAAA	TCEA3	intron	1128	616	1266	530	224	497	990	1028	446	556	1172	683	1210
pool2	Experimental	chr1	23403124	000000901	000000901_67	GAGATGAAAGGCACACCCAG	TCEA3	intron	2047	657	1194	429	532	455	1411	1450	633	895	1485	916	1740
pool2	Experimental	chr1	23403124	000000901	000000901_77	CTCTCTTAGGCCCAGAGAGT	TCEA3	intron	3213	587	2825	919	757	750	2373	2002	1096	1560	3076	1870	2841
pool2	Experimental	chr1	23403124	000000901	000000901_86	GCCAGCCTCTGTCAACTCCC	TCEA3	intron	2891	402	2669	1325	1015	889	2299	1925	1158	1269	2669	1763	2166
pool2	Experimental	chr1	23403124	000000901	000000901_98	GAATGTGCAATGGCACGCAC	TCEA3	intron	3019	429	2071	862	938	1014	2239	1558	1067	1167	2485	1476	1508
pool2	Experimental	chr1	23559669	000000912	000000912_1001	TTTTTCAAGGGAAACTTGTA	ID3	promoter-TSS	793	122	714	255	279	171	885	512	322	416	394	319	317
pool2	Experimental	chr1	23559669	000000912	000000912_1005	GGTCAGACGAACAGCAAATT	ID3	promoter-TSS	2279	393	1955	735	896	440	2023	1865	985	762	2465	1046	1528
pool2	Experimental	chr1	23556892	000000912	000000912_447	ATCCAAGATAGACCCAACCC	ID3	Intergenic	1973	188	1222	788	579	849	1192	1633	718	539	1576	677	1097
pool2	Experimental	chr1	23556892	000000912	000000912_462	CAGACTTCAATCCTCATGTG	ID3	Intergenic	2536	699	2389	850	512	640	1754	2075	1319	1284	2249	1572	1281
pool2	Experimental	chr1	23556892	000000912	000000912_464	TCCTGGTCACTCTGATCTGA	ID3	Intergenic	2609	776	2484	842	986	706	2015	1944	1033	1419	1887	1665	1922
pool2	Experimental	chr1	23556892	000000912	000000912_471	AGTTTGGTTGGCAATGCCAG	ID3	Intergenic	3006	428	1404	684	968	710	2096	2078	1240	1269	2843	1494	2365
pool2	Experimental	chr1	23556892	000000912	000000912_482	TTCACCCCAGCAAGCTCACC	ID3	Intergenic	3279	495	2826	719	1236	948	2582	2436	1546	1292	3238	1328	2770
pool2	Experimental	chr1	23556892	000000912	000000912_491	ATATTGAAGTAATTCATGCC	ID3	Intergenic	1622	144	778	484	353	508	1272	598	648	550	1212	692	922
pool2	Experimental	chr1	23556892	000000912	000000912_499	CTCTAGTAAGGCCAGGCACC	ID3	TTS	4219	488	3220	1150	927	1126	3149	2392	1930	1257	3492	1703	2819
pool2	Experimental	chr1	23556892	000000912	000000912_517	TGTGGGGGAAGGCATGGGTT	ID3	TTS	3726	887	3370	1265	1562	870	3242	3182	1366	1442	3640	1950	3320
pool2	Experimental	chr1	23556892	000000912	000000912_532	GATTGTGGTGAACAGGAGCA	ID3	TTS	3792	653	3558	986	989	547	2581	2819	1741	1780	2575	2053	2942
pool2	Experimental	chr1	23556892	000000912	000000912_542	GTGGGTAATGCTTCTGAACC	ID3	TTS	1879	266	1880	586	534	474	1482	1196	891	665	1215	1007	1284
pool2	Experimental	chr1	23558470	000000912	000000912_665	TCTAAGGTCTCTTCAGAGCG	ID3	3' UTR	2735	389	2945	799	1201	823	2302	2049	1158	1344	2327	1776	2267
pool2	Experimental	chr1	23558470	000000912	000000912_676	GCAGGGTGACGTCGCCCAGC	ID3	3' UTR	3305	580	2852	858	1185	802	2161	2461	1317	1172	2497	1649	2731
pool2	Experimental	chr1	23558470	000000912	000000912_683	AGCGAAGGACTGTGAACTTG	ID3	3' UTR	2649	469	1996	880	871	581	1389	1902	702	1292	1869	1186	1238
pool2	Experimental	chr1	23558470	000000912	000000912_695	TTTGGTGAAGTCAAGTGGGC	ID3	3' UTR	2829	691	1788	887	1201	856	2375	1272	591	1287	2282	1491	2063
pool2	Experimental	chr1	23558470	000000912	000000912_706	CCTGCCGGAAGCCGGACGGC	ID3	3' UTR	4151	923	4031	1570	1733	1691	3668	3548	1760	1889	4613	3302	3952
pool2	Experimental	chr1	23558470	000000912	000000912_727	AGCACCTGCGTTCTGGGCGG	ID3	3' UTR	3614	646	2789	1407	1454	1273	2825	2338	1200	1561	3604	1820	3504
pool2	Experimental	chr1	23558470	000000912	000000912_733	TTCCGCCGAGCGTGCCGAGG	ID3	intron	6564	1105	5279	2301	2276	2212	5069	4748	2550	3725	6846	4740	5771
pool2	Experimental	chr1	23558470	000000912	000000912_750	GGCGCGGAGTTATCAGCTGG	ID3	intron	3088	862	2888	1120	1414	883	2275	2100	1412	1086	2958	1297	3740
pool2	Experimental	chr1	23558470	000000912	000000912_765	GGTAGCGCAAGCTCCGCCTG	ID3	intron	3406	1044	3145	1227	1014	1059	2521	2402	1133	1159	3066	1795	3349
pool2	Experimental	chr1	23558470	000000912	000000912_778	AGACAGCTCCCTATACAACA	ID3	intron	2195	308	1709	695	475	576	1238	981	872	733	1543	1025	1848
pool2	Experimental	chr1	23558470	000000912	000000912_789	GACCCTCGGCCACTGCGGGA	ID3	intron	3548	793	3319	1564	1191	1082	2198	1772	918	258	746	220	342
pool2	Experimental	chr1	23558470	000000912	000000912_798	AGGCTTAAATGCACATCACA	ID3	intron	2382	509	2169	571	949	540	2304	2143	976	1230	1848	1534	1604
pool2	Experimental	chr1	23559669	000000912	000000912_905	GGTGCGCGGCTGCTACGAGG	ID3	exon	3890	823	3385	1189	956	839	2353	2351	1362	1760	3093	1851	2348
pool2	Experimental	chr1	23559669	000000912	000000912_916	CTTTCTCTTTGGGGCACCTC	ID3	promoter-TSS	2010	287	1436	984	580	603	1739	1392	807	971	1582	1156	1362
pool2	Experimental	chr1	23559669	000000912	000000912_922	CAACGCGCGCACGCTCGCCG	ID3	promoter-TSS	4020	749	3067	1381	1296	973	2292	2223	1239	1386	3544	1978	3896
pool2	Experimental	chr1	23559669	000000912	000000912_930	GCGGGCCATTTTGAATAAAG	ID3	promoter-TSS	1335	332	1088	368	325	437	971	886	431	774	1254	961	1227
pool2	Experimental	chr1	23559669	000000912	000000912_943	AGCCCGCTTAAATTGCAAAC	ID3	promoter-TSS	2570	569	2371	763	782	692	1420	1609	1036	884	1501	1167	2110
pool2	Experimental	chr1	23559669	000000912	000000912_958	ATGAGGAAGCGCTGATACCG	ID3	promoter-TSS	3092	890	2240	933	703	619	1774	1812	1022	1122	3379	1706	3094
pool2	Experimental	chr1	23559669	000000912	000000912_967	AAGCAAATTCTGGAAGTTAA	ID3	promoter-TSS	1095	228	1247	596	288	358	750	705	483	558	933	446	922
pool2	Experimental	chr1	23559669	000000912	000000912_983	TCGAACCAGTGTTGGGCTAA	ID3	promoter-TSS	2896	579	2848	562	1059	959	2345	1908	1191	1359	2892	1618	2479
pool2	Experimental	chr1	23559669	000000912	000000912_991	GGGGAGCTTCTTTGCTGTTC	ID3	promoter-TSS	1625	332	995	878	698	446	1462	1353	551	579	1267	581	1265
pool1	Experimental	chr1	24009605	000000940	000000940_32	GAGCCAGCACACCCGGCGAG	SRSF10	Intergenic	4357	779	1111	2659	4255	587	1491	1449	3043	2468	3051	1608	2352
pool1	Experimental	chr1	24009605	000000940	000000940_38	TAGTACTCTATATTGCTATA	SRSF10	Intergenic	648	180	31	294	402	98	135	226	411	242	462	108	498
pool1	Experimental	chr1	24009605	000000940	000000940_40	CCACCTTCTAGTATATGCAG	SRSF10	Intergenic	2383	273	354	1311	2034	103	999	879	1611	924	1327	926	941
pool1	Experimental	chr1	24009605	000000940	000000940_47	GGGGTAAGCCTGGAAGTTCC	SRSF10	Intergenic	2455	402	392	1315	2466	190	987	1182	1707	902	1654	899	1471
pool1	Experimental	chr1	24009605	000000940	000000940_55	CATTGCTGACATATTCCTGG	SRSF10	Intergenic	2335	330	704	1324	2085	227	1135	1036	1802	1168	1796	644	1076
pool1	Experimental	chr1	24009605	000000940	000000940_64	CAACTGTTGATAGAGTCCTG	SRSF10	Intergenic	2427	305	427	1750	1614	176	902	1150	1917	1842	1631	1031	1386
pool1	Experimental	chr1	24009605	000000940	000000940_68	ACACTCTCATCCAGGTAAAC	SRSF10	Intergenic	2208	229	494	1161	1525	250	743	654	1508	675	2364	442	942
pool1	Experimental	chr1	24009605	000000940	000000940_72	GGGGGGAATTTAGGGCATTC	SRSF10	Intergenic	1643	204	328	757	1128	138	234	515	782	686	851	606	488
pool1	Experimental	chr1	24009605	000000940	000000940_88	TGCAAATGTTGTGGCCAGTT	SRSF10	Intergenic	3475	662	1313	1592	2529	371	1033	1230	1972	1737	3002	1580	1719
pool1	Experimental	chr1	24009605	000000940	000000940_95	AGAGGGTATTATAGATTATG	SRSF10	Intergenic	521	33	52	146	471	38	268	173	392	252	234	155	312
pool2	Experimental	chr1	24018941	000000942	000000942_104	GATTGAGGATGGCTTTGCTT	SRSF10	Intergenic	2353	479	2291	745	492	551	1814	1680	971	948	1979	1091	1771
pool2	Experimental	chr1	24018941	000000942	000000942_20	GGAATTGACAGGGCGGGTAC	SRSF10	Intergenic	2513	547	2893	761	812	520	1203	1865	742	752	940	676	859
pool2	Experimental	chr1	24018941	000000942	000000942_23	CCAGTGCTCTCCTTTCAACA	SRSF10	Intergenic	2413	578	2529	919	993	749	2254	2419	922	1224	2574	1346	2695
pool2	Experimental	chr1	24018941	000000942	000000942_26	TCACACGCACACAGCCTGCT	SRSF10	Intergenic	4602	1029	4101	1766	1408	1409	4049	4053	1555	1865	5502	2418	4712
pool2	Experimental	chr1	24018941	000000942	000000942_32	TTCCATGGGTAGACCCTGTG	SRSF10	Intergenic	3887	619	3062	1629	1232	1125	2595	3222	1403	1330	3246	1876	3202
pool2	Experimental	chr1	24018941	000000942	000000942_44	CCTCACATTGTTGGTTTTCA	SRSF10	Intergenic	2315	417	1912	745	769	885	1876	2142	868	1208	2256	1517	1942
pool2	Experimental	chr1	24018941	000000942	000000942_51	AGCCCTGCACCACATTCCAA	SRSF10	Intergenic	2658	637	2862	1067	601	687	1708	2453	1245	1123	2859	1523	2284
pool2	Experimental	chr1	24018941	000000942	000000942_64	TCGCCATGGCAACCTGTCCC	SRSF10	Intergenic	3863	734	3404	1445	1210	1030	3185	2674	1529	1357	3476	1845	3154
pool2	Experimental	chr1	24018941	000000942	000000942_73	GAGCAGGGTAGAACTATTTC	SRSF10	Intergenic	1234	124	625	281	301	421	688	634	464	202	682	294	328
pool2	Experimental	chr1	24018941	000000942	000000942_82	TTGGCATGGAGAACTGAGTT	SRSF10	Intergenic	3886	778	2854	1241	1185	1107	2707	3329	1584	1326	2615	1931	2161
pool2	Experimental	chr1	24018941	000000942	000000942_92	GTAAGAAAGACTTCTCGGGA	SRSF10	Intergenic	1800	462	1492	387	649	664	1408	1235	520	530	1593	1179	1278
pool1	Experimental	chr1	24266594	000000954	000000954_101	TGTCTCCCCGCATACCCGGG	GRHL3	Intergenic	3633	632	508	2527	2076	464	960	1096	2780	1673	3302	1295	1735
pool1	Experimental	chr1	24266594	000000954	000000954_116	CATCCCGCCCAAGTGAGTGT	GRHL3	Intergenic	5004	744	916	3134	4457	648	1972	2097	3924	2739	4265	1942	3098
pool1	Experimental	chr1	24266594	000000954	000000954_12	TCTTGTATTCATGCACTCAT	GRHL3	Intergenic	2454	431	395	1534	1996	246	870	931	1949	1071	1638	869	1474
pool1	Experimental	chr1	24266594	000000954	000000954_18	AGCTATTCGAGTAGAATGCT	GRHL3	Intergenic	1927	232	295	999	905	301	419	851	1001	874	1272	774	727
pool1	Experimental	chr1	24266594	000000954	000000954_31	AGTCTTTTCCACTCTCAGCC	GRHL3	Intergenic	2397	444	573	1201	2249	322	910	821	2027	1367	2530	1349	1259
pool1	Experimental	chr1	24266594	000000954	000000954_35	GAGACGCTTGGTGGTCACAT	GRHL3	Intergenic	3640	466	676	2226	3116	398	1242	1357	3487	1610	3184	1694	2941
pool1	Experimental	chr1	24266594	000000954	000000954_45	GCAGTAGTCACACTGGCCTC	GRHL3	Intergenic	3756	587	768	2077	3298	602	1128	1396	2709	1959	2569	1261	2432
pool1	Experimental	chr1	24266594	000000954	000000954_58	GACCATTAAGTGTGGAGCCA	GRHL3	Intergenic	2320	217	645	1205	1700	163	600	1000	1455	1296	1530	1206	1444
pool1	Experimental	chr1	24266594	000000954	000000954_69	TTGTGGTCAAGAATCAGGGT	GRHL3	Intergenic	3054	533	587	1814	1942	402	1161	1421	2454	1916	2056	1023	2044
pool1	Experimental	chr1	24266594	000000954	000000954_79	GAGCCATCAAATCCCCAGAG	GRHL3	Intergenic	2038	327	364	1355	2036	234	730	748	1688	921	1985	1126	1056
pool1	Experimental	chr1	24266594	000000954	000000954_90	CAAAAGCCACTACCTTATTA	GRHL3	Intergenic	1394	268	242	894	1671	234	406	469	1088	972	1328	772	945
pool2	Experimental	chr1	24284023	000000956	000000956_108	GGTGACTGGGAAGGCAATTC	GRHL3	Intergenic	2557	560	2824	828	1237	679	2279	2211	924	986	2028	1455	1587
pool2	Experimental	chr1	24284023	000000956	000000956_116	GGGTTAATGAGGTTTCTGGG	GRHL3	Intergenic	1344	287	1239	402	511	431	747	1139	658	602	1398	1467	1524
pool2	Experimental	chr1	24284023	000000956	000000956_131	TTCTGGACTCGGCTGAGTCC	GRHL3	Intergenic	3136	513	2268	1252	1136	790	2864	2151	1286	1116	2795	1072	2850
pool2	Experimental	chr1	24284023	000000956	000000956_143	GATGCAACCTGCTGAGTCCC	GRHL3	Intergenic	3585	675	2999	929	1351	797	2965	1928	1412	1308	2726	1407	2260
pool2	Experimental	chr1	24284023	000000956	000000956_61	GAATGACCCGCACCTCACTT	GRHL3	Intergenic	0	0	0	0	0	0	0	0	0	0	0	0	0
pool2	Experimental	chr1	24284023	000000956	000000956_67	TGCCTTCTCTTTACTCGCCC	GRHL3	Intergenic	3073	782	2321	883	754	925	2604	2128	1341	1589	3526	1882	2571
pool2	Experimental	chr1	24284023	000000956	000000956_77	TGGACCTTATTCAATAACCC	GRHL3	Intergenic	1250	233	627	352	218	291	647	821	450	443	887	392	681
pool2	Experimental	chr1	24284023	000000956	000000956_82	ACACTCTGTTTTGTTATCTG	GRHL3	Intergenic	1701	525	2412	686	738	697	1044	1280	781	518	1664	711	2134
pool2	Experimental	chr1	24284023	000000956	000000956_87	GAAGGAATTGGCCCACTTGT	GRHL3	Intergenic	2162	530	1846	730	722	601	1686	1247	783	994	1854	1173	2154
pool2	Experimental	chr1	24284023	000000956	000000956_94	CTGGGAAAGCTATATCAGAT	GRHL3	Intergenic	1469	398	1051	438	353	548	918	1028	738	662	1417	732	1288
pool2	Experimental	chr1	24294966	000000957	000000957_118	TGGGGGTGTGGAAGCCCGTC	GRHL3	Intergenic	2358	444	1679	440	713	593	2005	1828	829	1204	2148	1550	1961
pool2	Experimental	chr1	24294966	000000957	000000957_131	AAAGGGGTTTGAGAAGTCCT	GRHL3	Intergenic	1573	384	1174	660	524	547	1199	1247	465	540	1489	572	1792
pool2	Experimental	chr1	24294966	000000957	000000957_137	CACTCCCAGTCATTTATCAC	GRHL3	Intergenic	1777	150	1416	711	408	573	1443	1560	878	868	966	1108	1194
pool2	Experimental	chr1	24294966	000000957	000000957_149	GGGATGTTGTTTACTTATCT	GRHL3	Intergenic	761	117	1068	214	281	263	522	566	550	363	1025	467	573
pool2	Experimental	chr1	24294966	000000957	000000957_153	GCGTGACCCACTTCCCTCTG	GRHL3	Intergenic	2514	497	1689	1086	941	687	1966	1830	1075	986	2421	1316	1468
pool2	Experimental	chr1	24294966	000000957	000000957_160	GAGGTGTGGAAGTTTGAGGG	GRHL3	Intergenic	1408	153	1330	386	444	444	1166	592	435	805	1000	947	907
pool2	Experimental	chr1	24294966	000000957	000000957_179	GGGGTTAATGGAATCCTGGC	GRHL3	Intergenic	1277	233	1181	391	188	302	720	810	397	499	788	397	736
pool2	Experimental	chr1	24294966	000000957	000000957_200	CCAAGGAAGCCCAACGAAGT	GRHL3	Intergenic	2580	596	2382	1227	642	976	1893	2321	1149	1570	2734	1385	2241
pool2	Experimental	chr1	24294966	000000957	000000957_205	TTCGCCTCTTGTTAATGAGC	GRHL3	Intergenic	3336	705	2217	743	632	571	2353	1568	1413	1031	1833	1277	1702
pool2	Experimental	chr1	24294966	000000957	000000957_211	TAGTCAGTGATTCCTCCTTC	GRHL3	Intergenic	3018	440	2996	1010	668	895	2915	2672	1259	1247	2541	1718	2102
pool2	Experimental	chr1	24322463	000000959	000000959_158	CGCGGGGGACGCTCCTGCCT	GRHL3	promoter-TSS	2685	455	2654	1177	944	909	1858	1902	930	1284	2555	1143	2876
pool2	Experimental	chr1	24322463	000000959	000000959_180	TCGCAGAGACGCGACTCGGT	GRHL3	promoter-TSS	4267	666	3536	1185	1004	1133	2584	3052	1898	1796	3830	2209	3381
pool2	Experimental	chr1	24322463	000000959	000000959_194	CGCCGTTCTATCTGATCTCC	GRHL3	promoter-TSS	2539	489	1785	622	833	367	1010	1413	768	779	1092	1141	1545
pool2	Experimental	chr1	24322463	000000959	000000959_206	TCGACCACAAAACCACAGCG	GRHL3	promoter-TSS	2562	652	2647	939	612	617	1347	2088	1207	1192	2582	1509	2240
pool2	Experimental	chr1	24322463	000000959	000000959_213	CGAGGTGTGTTATTAAAAGT	GRHL3	promoter-TSS	1092	156	767	414	348	260	870	895	407	384	871	995	740
pool2	Experimental	chr1	24322463	000000959	000000959_216	TTACAGCCCGAACTCAAAGA	GRHL3	promoter-TSS	2867	462	1908	991	878	420	1736	2006	1004	922	2099	876	1735
pool2	Experimental	chr1	24322463	000000959	000000959_226	TGAGCCAACCCTAACGGCGG	GRHL3	promoter-TSS	3441	554	3144	1141	1133	1052	2538	2739	1714	1844	3439	2674	3534
pool2	Experimental	chr1	24322463	000000959	000000959_243	TGCGCAGTCCCAGCAGTGAG	GRHL3	promoter-TSS	0	0	0	0	0	0	0	0	0	0	0	0	0
pool2	Experimental	chr1	24322463	000000959	000000959_253	CACTCCTCCGGTGGGTCAGT	GRHL3	promoter-TSS	3169	555	2620	835	1186	908	2690	2175	1237	1252	2399	1513	2750
pool2	Experimental	chr1	24322463	000000959	000000959_267	GTTCTAACGTAAGAGAAAGC	GRHL3	promoter-TSS	1591	268	749	342	238	265	554	594	363	485	948	688	777
pool1	Experimental	chr1	24417140	000000966	000000966_248	TGTGGTGGTTGGCATTGCTG	NIPAL3	intron	4969	782	1242	2509	4199	406	1368	1793	3260	2054	3488	1757	2297
pool1	Experimental	chr1	24417140	000000966	000000966_253	ACTTGGGCAAACTACTCTGA	NIPAL3	intron	2714	225	265	1650	2406	245	1139	1043	2439	1095	1440	1391	1189
pool1	Experimental	chr1	24417140	000000966	000000966_264	CCTTAGCGACATGTCAATCA	NIPAL3	intron	3069	405	714	2250	3097	434	755	1450	2239	1502	2910	1357	1439
pool1	Experimental	chr1	24417140	000000966	000000966_272	ATATCTGCTTGTTGAAGCTC	NIPAL3	intron	2642	206	351	1267	1858	231	673	787	1515	1094	1437	616	864
pool1	Experimental	chr1	24417140	000000966	000000966_277	AAAGGCATTCTTGACTGCGA	NIPAL3	intron	2538	214	443	1260	2016	136	935	1152	1426	1077	1795	834	1143
pool1	Experimental	chr1	24417140	000000966	000000966_284	CCGACTGACTAAATGCAGGC	NIPAL3	intron	2557	290	263	905	2187	382	884	866	1378	877	1675	682	915
pool1	Experimental	chr1	24417140	000000966	000000966_287	CTAGATCTCATTTAGTCAGT	NIPAL3	intron	1555	186	466	784	722	138	394	525	1137	557	1018	740	919
pool1	Experimental	chr1	24417140	000000966	000000966_289	TCAGCTGGGAGCAACTGAAC	NIPAL3	intron	3209	784	738	1654	2645	380	1143	1021	1714	1931	2554	1377	2555
pool1	Experimental	chr1	24417140	000000966	000000966_298	TTCATGGTTGAATGCTTCCC	NIPAL3	intron	3041	608	562	1471	2406	252	969	985	2226	1168	3267	816	1237
pool1	Experimental	chr1	24417140	000000966	000000966_305	AGAGCCTTAAGAGTGGCTCA	NIPAL3	intron	2690	319	582	1567	1555	292	1058	1105	1779	1115	1834	783	1431
pool2	Experimental	chr1	24436103	000000969	000000969_18	CTTCCCTGATAGTCCCAACA	NIPAL3	intron	3018	843	3219	1293	1283	1363	2416	3297	1458	1608	3221	1776	2909
pool2	Experimental	chr1	24436103	000000969	000000969_29	TGAGGGCGCGCCACCTCAGA	NIPAL3	intron	3795	728	3081	1297	1234	906	2528	3302	1369	1859	3963	2259	3201
pool2	Experimental	chr1	24436103	000000969	000000969_35	AGGGGCGAGCAGCCTCTCTT	NIPAL3	intron	3708	520	3579	1075	858	1124	2590	2551	1415	1329	2602	2136	3064
pool2	Experimental	chr1	24436103	000000969	000000969_36	TCCATTCATGAGGGCTCCAC	NIPAL3	intron	2944	598	3257	915	750	900	1677	1974	1341	1279	2678	1317	2180
pool2	Experimental	chr1	24436103	000000969	000000969_38	AGTCCTAACCCCTAAGGGAA	NIPAL3	intron	1843	428	2202	1037	891	655	2051	1685	737	787	1820	644	1732
pool2	Experimental	chr1	24436103	000000969	000000969_41	TACAGATGCCTTGTTCTCTG	NIPAL3	intron	2661	332	2359	749	705	779	1921	1993	1327	1587	2580	2150	2303
pool2	Experimental	chr1	24436103	000000969	000000969_45	CTACCAAAGGACAAGCTGAT	NIPAL3	intron	2110	552	1764	1222	518	879	1440	2062	1268	832	1974	962	2263
pool2	Experimental	chr1	24436103	000000969	000000969_53	TTACCCTGCTCCACCCCTGT	NIPAL3	intron	3614	575	3298	1079	814	828	2786	2923	1385	1625	3404	1881	2852
pool2	Experimental	chr1	24436103	000000969	000000969_64	CTCATACATCCCAAACTTGT	NIPAL3	intron	1670	409	1690	654	438	506	1524	1082	828	808	1647	1109	967
pool2	Experimental	chr1	24683864	000000980	000000980_19	GCTCACAGATATAGGAGCAT	SRRM1	Intergenic	2539	471	2098	773	887	816	2156	2502	860	1107	2021	1008	2416
pool2	Experimental	chr1	24683864	000000980	000000980_22	AAATATAAGGGTCAGCATCT	SRRM1	Intergenic	1549	344	1357	267	433	293	1338	1177	668	578	1326	877	1079
pool2	Experimental	chr1	24683864	000000980	000000980_29	GCAAACAGGGTGCTTCTCTT	SRRM1	Intergenic	2616	350	2942	814	934	739	2094	2592	1315	1639	2726	2012	1633
pool2	Experimental	chr1	24683864	000000980	000000980_4	AATCGCTTGTACCGGGGGAG	SRRM1	Intergenic	3842	549	3561	1048	507	933	2242	2510	1514	1685	3746	2587	3592
pool2	Experimental	chr1	24683864	000000980	000000980_42	GTCGTTCCTCCTGCCCCATC	SRRM1	Intergenic	2511	588	2758	1058	936	758	1604	2009	1195	1072	2424	1435	1767
pool2	Experimental	chr1	24683864	000000980	000000980_47	CTTAGCTGGAAGCTACCTTA	SRRM1	Intergenic	2827	396	2233	905	907	630	1895	1970	1149	993	2095	992	1705
pool2	Experimental	chr1	24683864	000000980	000000980_6	AAAAAAAATTAGTTCTTGAT	SRRM1	Intergenic	225	39	75	96	64	36	182	51	35	21	249	106	276
pool2	Experimental	chr1	24683864	000000980	000000980_7	TCCAAGAGCATGAAGATAGT	SRRM1	Intergenic	2741	618	2771	1027	1479	841	2493	2047	1092	1194	2340	1180	2425
pool2	Experimental	chr1	24683864	000000980	000000980_9	GCTCCGGGGCAACTGTTCAA	SRRM1	Intergenic	2493	440	2334	626	568	475	1390	1588	905	1206	2057	1541	2121
pool2	Experimental	chr1	24719009	000000986	000000986_28	TTTTAAAAAAAGTTCCGGCC	CLIC4	Intergenic	1308	139	1050	500	202	315	907	743	451	606	860	783	1343
pool2	Experimental	chr1	24719009	000000986	000000986_31	CAAGAAAAATTAAAATCAGC	CLIC4	Intergenic	327	40	234	43	111	12	124	152	112	137	261	203	136
pool2	Experimental	chr1	24719009	000000986	000000986_33	TTGAGGCAGGAATATCCTTG	CLIC4	Intergenic	2692	524	2195	1320	593	591	1847	1723	935	823	2213	1030	1812
pool2	Experimental	chr1	24719009	000000986	000000986_38	AAATTTCCATGAACAAGGCT	CLIC4	Intergenic	1831	222	1435	461	621	674	1424	1686	817	1023	2209	1035	1585
pool2	Experimental	chr1	25890687	000001038	000001038_102	TGGAAAGAAGAGGTGAGCAC	STMN1	intron	2899	731	2922	848	514	263	938	2138	1119	466	1359	195	688
pool2	Experimental	chr1	25890687	000001038	000001038_110	AGAATGGGACCCCCGCCATC	STMN1	intron	3115	603	2255	931	820	1061	1910	2053	1067	944	2613	1309	2828
pool2	Experimental	chr1	25890687	000001038	000001038_118	ACTCATCCACTGCTAATTAG	STMN1	intron	2190	560	2591	1056	692	783	1750	1243	981	1212	1622	1347	1244
pool2	Experimental	chr1	25890687	000001038	000001038_79	CTTCATGTGCAGATAATCAA	STMN1	intron	2085	407	1817	686	428	574	1524	1623	835	1018	1481	950	1406
pool2	Experimental	chr1	25890687	000001038	000001038_80	TTTCCGGCATTGTGCCTGCA	STMN1	intron	5031	1082	2767	1786	1540	1614	3508	3572	2026	2442	5066	2815	4755
pool2	Experimental	chr1	25890687	000001038	000001038_83	ACAGCAGCTAGATGACTACC	STMN1	intron	2866	363	2559	1183	769	827	2652	2170	993	969	2290	1380	1722
pool2	Experimental	chr1	25890687	000001038	000001038_87	CGTAGACCCTGGCCGACCTA	STMN1	intron	2993	365	2121	805	813	755	1804	1398	1142	751	2285	1053	2906
pool2	Experimental	chr1	25890687	000001038	000001038_97	CCTGCTAGGCGAGCGTATCC	STMN1	intron	3115	711	1950	643	765	761	1878	1848	1041	1324	2183	1239	2044
pool1	Experimental	chr1	25892551	000001039	000001039_110	AAGGCTAGATGAGAGGCCCG	STMN1	intron	3238	224	639	1473	2438	225	1057	948	2444	850	1432	201	371
pool1	Experimental	chr1	25892551	000001039	000001039_131	TGGGCACCACCCTTGAAGGG	STMN1	intron	3519	601	802	2249	3462	552	1401	1138	3028	1977	2787	1085	2160
pool1	Experimental	chr1	25892551	000001039	000001039_148	TGGAGTTAGGTCCCAGAGAA	STMN1	intron	2851	497	851	1387	2478	265	957	1231	2460	1082	1901	957	1368
pool1	Experimental	chr1	25892551	000001039	000001039_69	TCTCTGCCCTGCCTCTGCCT	STMN1	intron	5517	761	1490	3691	6524	734	2183	3182	5821	4408	4835	3621	3963
pool1	Experimental	chr1	25892551	000001039	000001039_77	ATCACTACTACATCACTAAC	STMN1	intron	2154	292	316	1270	1603	287	698	589	941	567	1499	717	811
pool1	Experimental	chr1	25892551	000001039	000001039_82	GATTCCTTCTTTAAACAGGG	STMN1	intron	955	146	118	309	1013	211	289	432	458	258	813	303	759
pool1	Experimental	chr1	25892551	000001039	000001039_89	GGGGACCCTCAGCGGCTCAG	STMN1	intron	4041	399	812	2503	3428	642	1083	1729	2816	2029	2628	2096	2076
pool1	Experimental	chr1	25892551	000001039	000001039_99	CCTTCTGACTCAGTGTAGGG	STMN1	intron	2797	308	713	2065	1640	530	903	1240	2098	1494	1913	1533	1099
pool2	Experimental	chr1	25998324	000001045	000001045_160	CTTGACTGGGTAAGTTTGAT	PAFAH2	promoter-TSS	2004	494	2212	971	1032	621	2374	1792	1113	1268	2300	1497	1585
pool2	Experimental	chr1	25998324	000001045	000001045_165	TCCGTCGAGTTAAACGTCTG	PAFAH2	promoter-TSS	2469	355	1455	984	564	657	1819	1744	1010	821	1193	970	1301
pool2	Experimental	chr1	25998324	000001045	000001045_175	TTGGAAACTACGACGACCAA	PAFAH2	promoter-TSS	2809	347	2220	660	502	710	1084	1851	478	1081	1915	1492	1721
pool2	Experimental	chr1	25998324	000001045	000001045_181	AATCTCGCGCACTGTACATC	PAFAH2	promoter-TSS	3516	596	1856	649	1050	854	2589	2751	1245	1449	2507	1825	2529
pool2	Experimental	chr1	25998324	000001045	000001045_184	GGACGGTCGCGTAGAACTCT	PAFAH2	promoter-TSS	3090	461	2455	769	758	700	2019	2440	802	1306	2157	1560	2831
pool2	Experimental	chr1	25998324	000001045	000001045_199	GAGGAATCACACCGCATCCC	PAFAH2	promoter-TSS	2933	581	2768	721	868	691	1752	1517	954	1112	2045	1716	1452
pool2	Experimental	chr1	25998324	000001045	000001045_210	CCGCTCGAGAGCAGAAATCG	PAFAH2	promoter-TSS	3244	654	2906	1089	1049	829	2523	3119	1563	1525	3486	1697	3574
pool2	Experimental	chr1	25998324	000001045	000001045_222	CGCCTGAGGACTATTTGAGG	PAFAH2	promoter-TSS	2616	353	2082	875	1054	506	1362	1870	1183	1053	2134	1518	2152
pool2	Experimental	chr1	25998324	000001045	000001045_233	CGCTTTATTCTCAAGGAGGT	PAFAH2	promoter-TSS	1396	272	1467	736	444	397	1022	1016	714	714	1502	575	1062
pool2	Experimental	chr1	25998324	000001045	000001045_237	GATCAGTCTATTATTCTTAC	PAFAH2	promoter-TSS	651	83	279	153	63	123	275	554	352	216	564	254	445
pool2	Experimental	chr1	25998324	000001045	000001045_244	TCACAGGTGTCAACAGATGC	PAFAH2	promoter-TSS	3132	430	2404	695	547	896	1582	1917	1003	982	1808	1096	1629
pool2	Experimental	chr1	26024076	000001047	000001047_425	CATTTAAGTGTTTGTGTACC	EXTL1	intron	1286	254	838	320	305	281	675	678	438	452	947	563	648
pool2	Experimental	chr1	26024076	000001047	000001047_431	AAATACTGGCTCTTTCCGGC	EXTL1	intron	2351	374	1920	687	647	656	2269	1482	1058	1224	1490	1275	1222
pool2	Experimental	chr1	26024076	000001047	000001047_434	AATTCTCATACTGAAGGCTT	EXTL1	intron	1532	316	954	610	543	468	1551	1187	498	533	1658	927	1057
pool2	Experimental	chr1	26024076	000001047	000001047_438	CCCTTCTGAGGCATTTGATG	EXTL1	intron	2609	620	2090	871	586	913	1963	1875	1070	1665	2291	2339	2111
pool2	Experimental	chr1	26024076	000001047	000001047_444	TGCTCCCGTGTCTAATTTTG	EXTL1	intron	2239	428	2201	923	694	661	1645	1124	768	1173	2388	1627	1901
pool2	Experimental	chr1	26024076	000001047	000001047_449	GTCATATTTGCTATAACCAA	EXTL1	intron	793	143	885	249	228	228	496	1023	288	449	795	538	832
pool2	Experimental	chr1	26024076	000001047	000001047_454	AGAGGCCCTTGACATATATA	EXTL1	intron	1167	306	1335	493	349	358	585	799	555	362	1816	531	1530
pool2	Experimental	chr1	26024076	000001047	000001047_466	GTACAGAAACTCTTTCCGCC	EXTL1	intron	2348	386	1914	580	884	664	2066	1783	806	880	1737	1167	2085
pool2	Experimental	chr1	26024076	000001047	000001047_475	TAGGGGATAACTATCACCTG	EXTL1	intron	1972	456	1637	427	739	452	1874	1508	787	790	1914	1263	2032
pool2	Experimental	chr1	26024076	000001047	000001047_487	AGCAGCCTCTAAAGGCTAGC	EXTL1	intron	2273	239	2292	840	537	996	2117	2266	750	931	2078	1425	2098
pool2	Experimental	chr1	26024076	000001047	000001047_502	GAAGGAACCCTCTGCCACCG	EXTL1	intron	3056	553	3073	1535	1391	1035	1830	1701	1366	1114	2620	1814	2887
pool2	Experimental	chr1	26024076	000001047	000001047_514	TGACAGTTCCCGACTCAGGT	EXTL1	intron	3730	831	3249	1491	1318	1298	2975	2635	1611	1542	2983	1792	2744
pool2	Experimental	chr1	26028665	000001048	000001048_111	GGACTCCTGCCCTCCCCCAC	EXTL1	intron	2325	666	2708	513	650	343	963	1331	846	386	323	250	54
pool2	Experimental	chr1	26028665	000001048	000001048_137	AACAGAGGGAGCCTGTCCTC	EXTL1	intron	2866	537	1920	589	1321	580	2469	1922	1102	1039	2205	1155	2181
pool2	Experimental	chr1	26028665	000001048	000001048_158	AAGGCTCCTCTGTCATGAGG	EXTL1	intron	2309	528	1827	726	698	591	1376	1809	460	1065	1939	1100	1364
pool2	Experimental	chr1	26028665	000001048	000001048_176	TTCAGCACCCCTTGCCTGCG	EXTL1	intron	4098	761	3189	1290	1895	870	3435	2612	1888	1858	4631	2633	3327
pool2	Experimental	chr1	26028665	000001048	000001048_189	AGCGGACGCTGATGTTTCCG	EXTL1	intron	3181	613	2929	1252	1021	1096	2236	3579	1057	1438	2838	2083	2676
pool2	Experimental	chr1	26028665	000001048	000001048_193	GAGGTGTCTAAGGCCACTGA	EXTL1	intron	2337	473	1992	719	829	882	1996	1523	1746	742	2726	928	1965
pool2	Experimental	chr1	26028665	000001048	000001048_67	GTTCAGGCTCAGAGCCAAAC	EXTL1	intron	3184	569	2061	1046	584	989	2296	1911	1080	1148	2364	1640	1762
pool2	Experimental	chr1	26028665	000001048	000001048_76	GACTCATGACTAGGGCCCAG	EXTL1	intron	2650	272	1781	893	851	771	1848	1678	1030	852	2213	1289	2378
pool2	Experimental	chr1	26028665	000001048	000001048_94	ATTGCCTGCAACCCAGCCAG	EXTL1	intron	3838	1140	3362	1153	1595	1196	3083	2591	1693	1880	3107	2448	2546
pool2	Experimental	chr1	26067696	000001051	000001051_276	GTAAACATCTCCAGGCAGAT	TRIM63	exon	2779	528	1936	646	962	780	2094	1911	1112	1375	2655	1476	1446
pool2	Experimental	chr1	26067696	000001051	000001051_287	TTATAAGTCGAGCCTGATCC	TRIM63	exon	2841	447	1192	833	370	444	1697	1220	742	659	1340	821	1326
pool2	Experimental	chr1	26067696	000001051	000001051_299	TTTGCTCTAAGTAGACCTGG	TRIM63	promoter-TSS	2879	335	2254	879	953	835	2162	2196	1340	1253	2230	1562	2310
pool2	Experimental	chr1	26067696	000001051	000001051_306	GAAGCCAACAGGATCCGACC	TRIM63	promoter-TSS	3049	521	2085	1103	788	864	2108	2081	1239	1329	2060	1955	2454
pool2	Experimental	chr1	26067696	000001051	000001051_317	GATCTAGCTATAAATATCAG	TRIM63	promoter-TSS	651	122	492	174	140	254	504	740	472	308	671	492	786
pool2	Experimental	chr1	26067696	000001051	000001051_328	TTCCGATGCCAAGCGGCTGG	TRIM63	promoter-TSS	3991	869	3463	1391	1338	1315	3895	3290	1651	2210	4612	2561	4292
pool2	Experimental	chr1	26067696	000001051	000001051_341	TGAGCAATCACTATTCTGCT	TRIM63	promoter-TSS	2179	628	2057	519	813	656	1965	1787	984	923	1972	1020	1911
pool2	Experimental	chr1	26067696	000001051	000001051_349	CCTGTTCAGAGGCAGGCTTA	TRIM63	promoter-TSS	3872	576	3060	1266	1062	1129	3461	2996	1759	1790	3119	2516	2740
pool2	Experimental	chr1	26067696	000001051	000001051_357	GCCGGGGGGAGACCAATTTC	TRIM63	promoter-TSS	1736	298	1396	655	412	726	1195	948	708	787	1872	1144	2200
pool2	Experimental	chr1	26067696	000001051	000001051_379	ATTAACCCCTTGAATCCCCG	TRIM63	promoter-TSS	1724	284	1039	659	840	524	1232	1202	716	551	1346	1128	1231
pool1	Experimental	chr1	26378181	000001072	000001072_128	TTGGGAGGCTGTTTGAGGGC	ZNF683	Intergenic	4457	420	792	2461	3813	438	1489	1779	2709	1472	3429	1327	1949
pool1	Experimental	chr1	26378181	000001072	000001072_135	TCAGGCATTGGACTATTTTC	ZNF683	Intergenic	1928	162	640	1080	1346	135	586	673	1117	663	1305	711	1063
pool1	Experimental	chr1	26378181	000001072	000001072_142	CCGGCTATCAAGAAGCTTGC	ZNF683	Intergenic	2810	390	572	1842	2584	379	999	996	1040	982	1691	1003	783
pool1	Experimental	chr1	26378181	000001072	000001072_148	GAGCTTATTATTAGGAGGGT	ZNF683	Intergenic	1266	112	373	773	944	127	574	415	1264	754	765	580	819
pool1	Experimental	chr1	26378181	000001072	000001072_160	GCTGACTCATGCACCAAGAA	ZNF683	Intergenic	3525	583	869	2501	3279	690	1417	1331	2629	1833	2400	1196	1963
pool1	Experimental	chr1	26378181	000001072	000001072_170	ATGGGTTGAAGAAGTTTTTA	ZNF683	Intergenic	1047	125	109	532	737	132	304	319	608	469	862	431	454
pool1	Experimental	chr1	26378181	000001072	000001072_183	ACCCATGTGCTGAGCTGACT	ZNF683	Intergenic	4354	760	906	2631	3247	656	1916	1726	3672	1976	4076	1638	2340
pool1	Experimental	chr1	26378181	000001072	000001072_199	TCCCAGATCCCTTCCTGACC	ZNF683	Intergenic	2823	445	564	1669	2413	407	915	1002	1902	1332	2192	844	1164
pool2	Experimental	chr1	26387537	000001073	000001073_10	GCGTGTGTCACTATGCCCAG	ZNF683	Intergenic	2671	661	2040	1000	717	632	2662	1998	1330	839	2398	1122	1724
pool2	Experimental	chr1	26387537	000001073	000001073_11	AGGATCGATTTGAGTCCAGG	ZNF683	Intergenic	1747	401	1582	594	908	535	1389	1018	778	644	1319	673	1106
pool2	Experimental	chr1	26387537	000001073	000001073_12	CCACTACGCCAAACAGAGAA	ZNF683	Intergenic	3529	793	4480	1278	991	1252	2709	3430	1660	1725	3767	2056	3335
pool2	Experimental	chr1	26387537	000001073	000001073_16	TGATACAAGGGCTCACGCTC	ZNF683	Intergenic	3918	382	3321	975	1495	1074	2940	3319	1447	1553	2708	1949	3342
pool2	Experimental	chr1	26387537	000001073	000001073_25	AACTCTTTCCCCAAGCTGAA	ZNF683	Intergenic	2552	650	2328	939	1068	935	1974	1972	919	1060	2584	1725	2016
pool2	Experimental	chr1	26387537	000001073	000001073_30	CAATGAGCAACCCCCTGGAT	ZNF683	Intergenic	2751	391	2991	1195	875	783	1894	2161	1023	1287	2458	1200	2249
pool2	Experimental	chr1	26620651	000001083	000001083_100	TTGTTCTAGAGGCGGGGGAT	MIR1976	Intergenic	3266	672	2783	1737	1247	1141	2426	2087	1133	1126	2890	1697	1736
pool2	Experimental	chr1	26620651	000001083	000001083_119	CGCGCCCTCCCTCCCATCCG	MIR1976	Intergenic	2442	627	2775	1085	1284	726	1647	1492	1393	1325	2549	1572	2676
pool2	Experimental	chr1	26620651	000001083	000001083_141	CGCACACGCCCCCTGTCCCG	MIR1976	Intergenic	2924	466	1859	1203	531	958	2447	2275	1069	1060	2810	1542	2124
pool2	Experimental	chr1	26620651	000001083	000001083_159	TCCCCGAGGCGGGAGTTTCC	MIR1976	Intergenic	2962	783	3229	1102	953	915	2401	2422	1634	1594	2586	1877	2588
pool2	Experimental	chr1	26620651	000001083	000001083_168	ACTTGATGTCTCCGTGCGCT	MIR1976	Intergenic	3995	531	2808	1074	1263	1068	2969	2466	1192	1752	2560	2258	2543
pool2	Experimental	chr1	26620651	000001083	000001083_181	TTGGAACCCCGAAGAGATAA	MIR1976	Intergenic	2320	545	1548	573	500	487	1011	1116	833	1001	2488	1366	1866
pool2	Experimental	chr1	26620651	000001083	000001083_193	TGAGCGCCCACTTCCATTCC	MIR1976	Intergenic	2387	361	2079	820	654	603	1671	1746	887	1100	1386	1108	1201
pool2	Experimental	chr1	26620651	000001083	000001083_206	GGCGGAACGAGTTCCGGCGG	MIR1976	Intergenic	2680	428	3064	1034	1208	710	1897	1895	1218	1164	2126	1592	1918
pool2	Experimental	chr1	26620651	000001083	000001083_217	TGAAGCGCCGCGCGGTCGAA	MIR1976	Intergenic	3688	1024	2992	773	1091	896	1996	1699	1199	1168	1805	1507	2179
pool2	Experimental	chr1	26620711	000001083	000001083_228	GACTCGCTCCGACACGCCCA	MIR1976	Intergenic	4561	756	4723	1260	1079	1567	3813	4372	1920	2002	4921	2372	3714
pool2	Experimental	chr1	26620651	000001083	000001083_64	TCTGGTTCCCACGGCCCCGG	MIR1976	Intergenic	3443	432	3076	1093	944	955	2647	3382	1363	1662	2804	2107	2685
pool2	Experimental	chr1	26620651	000001083	000001083_86	CGCAGAGCACTGTGGGCGGC	MIR1976	Intergenic	4135	843	4258	1700	1236	1454	3208	3034	1974	1699	4590	2090	4241
pool2	Experimental	chr1	26693267	000001086	000001086_133	GCGTGCATGGATTGGGCCCG	LOC101928728	non-coding	3160	885	3020	1254	1131	1108	2918	2372	1387	1257	2856	1785	1974
pool2	Experimental	chr1	26693267	000001086	000001086_142	AAACCGGCTGAAAATGGCAG	LOC101928728	non-coding	3641	578	3442	1213	902	1002	2387	1938	1292	1171	2322	1865	1584
pool2	Experimental	chr1	26693267	000001086	000001086_153	TCTGGGCGTATTAACTCCAG	LOC101928728	non-coding	2466	303	1854	685	681	638	1147	1685	617	805	1634	1003	1391
pool2	Experimental	chr1	26693267	000001086	000001086_161	GCAAACGCGGACTGGATTTG	LOC101928728	non-coding	3483	505	3004	1585	1180	1098	3099	2439	2088	1607	3603	2386	3459
pool2	Experimental	chr1	26693267	000001086	000001086_170	GCGATAAGAACTCTCCTGTG	LOC101928728	non-coding	1778	158	1548	790	442	427	873	904	361	347	966	501	946
pool2	Experimental	chr1	26693267	000001086	000001086_174	TGAATCGTTGACATGGAAAC	LOC101928728	non-coding	3406	464	1711	1243	800	674	2167	1833	974	1224	1450	1220	1377
pool2	Experimental	chr1	26693267	000001086	000001086_181	TTGGCCGAGGTGCTTTCGCG	LOC101928728	non-coding	4879	818	3862	1153	1314	1219	3143	3283	1985	1903	3968	2386	3202
pool2	Experimental	chr1	26693267	000001086	000001086_188	TCAGGAATCCCGGCGCAGAT	LOC101928728	non-coding	3764	773	3136	1107	842	1141	2850	2663	1285	1318	2885	1466	2482
pool2	Experimental	chr1	26693267	000001086	000001086_206	GCAGTGGGTCCTCCCTTCGG	LOC101928728	non-coding	2232	814	1943	727	677	680	1586	1913	713	861	1569	1113	1217
pool2	Experimental	chr1	26693267	000001086	000001086_224	CAGTGGCAACGGGAAAGCGG	LOC101928728	non-coding	3257	729	2637	1136	1194	1121	2109	2155	1504	1254	2565	1730	2894
pool2	Experimental	chr1	26692417	000001086	000001086_24	TCAAACTCTTAAGCAATTTG	LOC101928728	non-coding	1426	156	1290	533	413	319	1399	790	676	466	1340	801	1384
pool2	Experimental	chr1	26693267	000001086	000001086_243	CCACGATCCCAGGAAATGTT	LOC101928728	non-coding	3159	677	3470	1297	1209	622	2328	2786	1604	1660	3858	1944	3292
pool2	Experimental	chr1	26692417	000001086	000001086_32	CAACCAAGTTTGAGGCCTCC	LOC101928728	non-coding	2272	475	1974	685	772	561	2451	1334	834	850	1456	1135	871
pool2	Experimental	chr1	26692417	000001086	000001086_41	TGGCATTCAACAGCTCTTCG	LOC101928728	non-coding	3519	688	3047	868	1068	725	2401	2024	1360	1117	2577	1594	2016
pool2	Experimental	chr1	26695623	000001086	000001086_477	GAAGACGAAAAGTGCTGTAG	ARID1A	promoter-TSS	23	0	133	3	0	19	0	18	28	1	3	0	25
pool2	Experimental	chr1	26692417	000001086	000001086_48	TACAGCTCCCGTATGGGAGC	LOC101928728	non-coding	1827	275	1297	812	440	582	1877	1207	607	836	1503	773	1819
pool2	Experimental	chr1	26695623	000001086	000001086_496	GCCTGAGACCGCGGCCGCCT	ARID1A	promoter-TSS	2898	854	2823	1654	810	1047	2934	3026	1356	1499	4262	1964	3518
pool2	Experimental	chr1	26695623	000001086	000001086_506	CCGGCCGTACCGAGGGGAGC	ARID1A	promoter-TSS	3934	1139	3846	1766	1038	964	2601	2438	1426	1428	2728	1205	2294
pool2	Experimental	chr1	26695623	000001086	000001086_530	GCCCGGAGCCCGCGCATCTC	ARID1A	promoter-TSS	3998	520	2901	1504	783	884	2390	2554	1116	1393	2578	1760	2569
pool2	Experimental	chr1	26692417	000001086	000001086_54	TTTGGGCTGCATATTAAGCG	LOC101928728	non-coding	2955	508	1742	900	578	884	1866	2378	804	1615	2074	1632	2106
pool2	Experimental	chr1	26695623	000001086	000001086_541	CTGCCTAGCGAAAGCGGCTG	ARID1A	promoter-TSS	4069	972	4655	1325	1325	1295	3635	3958	1849	2147	3986	2329	3173
pool2	Experimental	chr1	26695623	000001086	000001086_557	AAGGGAGCGAGTCCGTTCCA	ARID1A	promoter-TSS	3606	908	2849	998	1357	1063	3199	2175	1075	1747	2331	1863	1547
pool2	Experimental	chr1	26695623	000001086	000001086_574	CGCGACGGCGCTGGGTAAAA	ARID1A	promoter-TSS	3093	273	2810	1073	662	502	942	1832	814	591	1169	409	660
pool2	Experimental	chr1	26692417	000001086	000001086_58	ACCGATCCCAAAGCCTCCGC	LOC101928728	non-coding	3411	513	2823	725	730	878	2196	2200	1160	1228	2602	1434	2647
pool2	Experimental	chr1	26695623	000001086	000001086_586	GGCGCTCTAGCCGCTCAGTC	ARID1A	promoter-TSS	4144	871	3324	1402	1022	1046	3377	2662	1138	1317	2197	1318	1279
pool2	Experimental	chr1	26695623	000001086	000001086_602	TCCCCTCGCCAGCTGCGGCT	ARID1A	promoter-TSS	4846	1146	5241	1474	1592	1445	3838	3270	1727	1808	3270	1582	2629
pool2	Experimental	chr1	26695623	000001086	000001086_614	CGCGCTCTGACTCTGGCTCC	ARID1A	promoter-TSS	3291	575	3192	646	775	687	1487	1174	796	744	1393	337	896
pool2	Experimental	chr1	26695651	000001086	000001086_623	CCCGGGACGGGCGGGCTGGA	ARID1A	promoter-TSS	1925	313	1721	575	379	504	1289	990	957	862	1582	915	1833
pool2	Experimental	chr1	26692417	000001086	000001086_68	GCCTGGCGTGGATTTCCGTC	LOC101928728	non-coding	2741	338	2015	1080	724	817	1875	1614	1246	993	2553	1035	2038
pool2	Experimental	chr1	26692417	000001086	000001086_73	GAGCTGCGAGTTTGAGCAAA	LOC101928728	non-coding	3259	492	3309	1006	1192	1080	1812	2024	1062	1316	2368	1565	2069
pool2	Experimental	chr1	26692417	000001086	000001086_81	GTTCCGCGGCGGGAACGTGT	LOC101928728	non-coding	3240	675	2459	997	950	823	2492	2078	1387	1270	2977	1408	2283
pool2	Experimental	chr1	26692417	000001086	000001086_88	CGATTCTCCACGCCTTAGTT	LOC101928728	non-coding	2435	511	2590	939	465	488	2136	1982	955	911	2630	1337	1839
pool1	Experimental	chr1	26705907	000001088	000001088_25	GCACCATAGTTAACCTCCTA	ARID1A	intron	2294	492	476	1388	1508	199	557	735	1673	909	1589	734	733
pool1	Experimental	chr1	26705907	000001088	000001088_39	AGTCAATATTCACCCGAACT	ARID1A	intron	2116	362	521	927	1117	103	263	738	1272	615	811	401	406
pool1	Experimental	chr1	26705907	000001088	000001088_42	ACCCCTCCTCTCCATTTAAA	ARID1A	intron	1934	214	418	1050	1359	340	579	690	1298	892	1248	682	1131
pool1	Experimental	chr1	26705907	000001088	000001088_49	GTTAGTCACTTGTGCATAGC	ARID1A	intron	2738	301	501	1316	1467	166	547	791	1555	1315	1327	1179	1201
pool1	Experimental	chr1	26705907	000001088	000001088_58	TGCATTTTCTAAGGGTGGAC	ARID1A	intron	2282	251	481	1147	1491	369	487	761	1245	849	1750	657	1027
pool1	Experimental	chr1	26705907	000001088	000001088_62	ATTCCAACATGCTGCAGAGT	ARID1A	intron	4093	679	945	2166	2959	507	1557	1574	3054	2247	2881	1639	2268
pool1	Experimental	chr1	26705907	000001088	000001088_68	TAGAAATCACCCAGTAATCC	ARID1A	intron	1258	288	123	711	723	52	380	345	677	409	789	357	506
pool1	Experimental	chr1	26705907	000001088	000001088_80	TATAAATACTAAGGGGCTTT	ARID1A	intron	822	145	170	485	618	143	281	305	657	545	611	369	470
pool1	Experimental	chr1	26705907	000001088	000001088_83	TAGCAATTCAAGCAGCGCTT	ARID1A	intron	4219	531	975	1880	2146	401	632	1688	2833	990	2622	625	1457
pool1	Experimental	chr1	26705907	000001088	000001088_89	TTTGCATTTGGGCTTCCTTA	ARID1A	intron	2810	514	600	1875	2978	316	1032	1147	1613	1338	2019	911	1105
pool2	Experimental	chr1	26772890	000001095	000001095_238	AATGGGGGGATCTGACTGTG	PIGV	exon	3066	1006	2793	975	341	587	1646	1572	1391	1239	2464	1313	1843
pool2	Experimental	chr1	26772890	000001095	000001095_257	ATGGCTGAAGATAAGTGCAT	PIGV	intron	2633	432	2123	723	767	518	1702	1780	848	1200	2225	1164	2463
pool2	Experimental	chr1	26772890	000001095	000001095_270	CGTGTCCTTTGTTATATTGG	PIGV	intron	1119	211	1158	439	372	283	1096	891	339	723	1423	802	1523
pool2	Experimental	chr1	26772890	000001095	000001095_280	GAGCAATTCAGTTGGGATCC	PIGV	exon	2375	371	1887	577	678	282	1393	1372	1015	970	1716	1490	1792
pool2	Experimental	chr1	26772890	000001095	000001095_286	GAGTCATGGAATTCCGCTTC	PIGV	exon	1959	404	980	316	618	145	640	1274	587	620	1585	736	812
pool2	Experimental	chr1	26772890	000001095	000001095_297	CATGCGCCCCATCATGTCAG	PIGV	exon	2566	577	2004	605	366	381	1072	1363	1038	866	2075	1085	1351
pool2	Experimental	chr1	26772890	000001095	000001095_303	CCTTATGGCAGCATGAGGAA	PIGV	exon	3867	713	2764	1124	1083	1023	2300	2861	1340	1470	3315	1723	3187
pool2	Experimental	chr1	26772890	000001095	000001095_305	GAACTTGTGCTCGTAAAGAC	PIGV	intron	1628	83	1469	207	91	312	947	1116	373	354	983	347	1046
pool2	Experimental	chr1	26772890	000001095	000001095_318	CAGGAAATGCATTATCTCAG	PIGV	intron	1504	271	1400	190	289	225	411	1343	541	513	903	324	424
pool2	Experimental	chr1	26772890	000001095	000001095_329	GTACTTATTAAGGGATGACA	PIGV	intron	1048	66	555	159	309	158	581	832	372	303	317	439	403
pool1	Experimental	chr1	26999566	000001109	000001109_692	GAAAAGTCATACTAAGTACT	TRNP1	intron	1078	144	208	598	840	65	413	324	625	679	661	508	360
pool1	Experimental	chr1	26999566	000001109	000001109_695	GGAACCAATTTGCCCAGCCC	TRNP1	intron	2590	245	460	1381	1654	529	673	900	1108	1082	1314	1081	864
pool1	Experimental	chr1	26999566	000001109	000001109_712	CTCTAGAGCATCACCATATC	TRNP1	intron	2693	411	582	1069	1741	248	813	1076	1582	1252	1833	1405	1350
pool1	Experimental	chr1	26999566	000001109	000001109_728	CTCCATAAGGGGAGAAGTGG	TRNP1	intron	2527	300	760	1954	2158	366	749	745	1742	1010	1282	449	896
pool1	Experimental	chr1	26999566	000001109	000001109_737	ATTCTAACTGCTCAGGCTAG	TRNP1	intron	3483	947	902	2008	3127	571	1147	1481	1510	2234	2304	1736	1787
pool1	Experimental	chr1	26999566	000001109	000001109_750	TAGTATGGAATGGGACTCCT	TRNP1	intron	3039	429	519	1448	1919	369	827	1209	1772	1183	2838	1007	1198
pool1	Experimental	chr1	26999566	000001109	000001109_758	ACAATGCCCCCGCCCCCTTC	TRNP1	intron	3125	681	1007	2022	2956	292	923	1127	2402	1583	2092	1550	2048
pool1	Experimental	chr1	26999566	000001109	000001109_777	AAAGAGGCCATTAAAGCTCT	TRNP1	intron	1924	206	433	997	986	256	559	921	1352	604	1506	606	942
pool1	Experimental	chr1	26999566	000001109	000001109_784	GGTCCAGATCCATAGAGTGG	TRNP1	3' UTR	2236	459	636	1655	2134	205	517	939	2426	1085	1525	1484	1233
pool2	Experimental	chr1	27001838	000001110	000001110_16	GGGAGAGCACTCACCCAGGC	TRNP1	TTS	3126	637	3205	927	1187	944	3233	2186	1166	1055	2766	1050	2243
pool2	Experimental	chr1	27001838	000001110	000001110_21	TGGGATGGTTCAGCAATCTG	TRNP1	TTS	2962	380	2695	1591	1256	1276	2580	1979	1330	1018	2807	1576	2577
pool2	Experimental	chr1	27001838	000001110	000001110_25	TTTGCAACTCCTGAGTCTGA	TRNP1	TTS	3005	543	2957	918	842	849	2460	2315	914	1202	2155	1502	1785
pool2	Experimental	chr1	27001838	000001110	000001110_37	TTGAGAGATGTGGCCAACCA	TRNP1	TTS	4251	880	4289	1757	1340	1318	2720	3519	1999	1810	3324	1818	3243
pool2	Experimental	chr1	27001838	000001110	000001110_47	TTAAGTCTCCTTAAGACGCT	TRNP1	Intergenic	1895	298	1450	612	540	526	1734	1388	868	869	1352	1154	1189
pool2	Experimental	chr1	27001838	000001110	000001110_59	GCATCTGTGGACTGCATCAA	TRNP1	Intergenic	3785	668	3405	1178	944	1211	3767	3148	1835	1872	3234	2156	2796
pool2	Experimental	chr1	27001838	000001110	000001110_69	GTGTGGCGAGTGAAAGCGGA	TRNP1	Intergenic	3281	662	2723	1084	847	734	2143	1904	979	1255	2646	1998	2591
pool2	Experimental	chr1	27001838	000001110	000001110_73	GAGCGTTGCTGTGGACTTTG	TRNP1	Intergenic	3104	611	1774	889	1025	671	2516	1908	919	1119	2076	1482	1651
pool2	Experimental	chr1	27001838	000001110	000001110_85	CCACAACCCTCGGGTCTGAA	TRNP1	Intergenic	2967	776	2359	1017	1207	919	2279	2820	1241	1102	2755	1752	1830
pool1	Experimental	chr1	27011180	000001111	000001111_199	TTGGTTTCCTAAACAGGGCT	TENT5B	intron	2685	472	717	1863	2674	353	924	995	1683	981	1996	985	1174
pool1	Experimental	chr1	27011180	000001111	000001111_208	ACAAGGGATACCCTGGAAGG	TENT5B	intron	2208	349	803	1690	1767	346	928	173	626	58	159	22	4
pool1	Experimental	chr1	27011180	000001111	000001111_227	CATGCCTGGGGCCACAATCC	TENT5B	intron	3421	572	615	2060	3131	531	1239	1516	2941	2264	4236	1842	3315
pool1	Experimental	chr1	27011180	000001111	000001111_242	CCGGGGATTAAAGCCTCGAC	TENT5B	intron	3122	577	967	2187	1813	663	867	1241	2109	1666	1932	1163	1115
pool1	Experimental	chr1	27011180	000001111	000001111_253	ATGCCTCGGCGAACTCCACT	TENT5B	intron	3584	431	1018	2333	3878	579	1310	1609	2382	2398	2475	2055	1824
pool1	Experimental	chr1	27011180	000001111	000001111_267	CCCAAGGAACTAGGAACTGG	TENT5B	intron	2420	395	604	1311	1910	212	695	1078	1866	1706	2360	830	1400
pool1	Experimental	chr1	27011180	000001111	000001111_282	AGGCAACCCTCCCCCTCTGT	TENT5B	intron	2693	492	934	1872	2939	428	1035	1484	1881	1157	2136	1072	1402
pool1	Experimental	chr1	27011180	000001111	000001111_299	TGTGCGTTCCTGCCAACTGA	TENT5B	intron	4488	829	748	2558	4330	563	1695	2132	3109	2624	3509	1601	2420
pool1	Experimental	chr1	27011180	000001111	000001111_313	TAGAAGTTGACCTTGGGAGC	TENT5B	intron	2374	191	465	1283	1395	315	804	901	1549	1249	1393	880	908
pool1	Experimental	chr1	27011180	000001111	000001111_324	ACCTACTGTAATCTGCTCCT	TENT5B	intron	2718	316	741	1432	2379	258	1225	1428	2131	1028	2744	1015	1925
pool1	Experimental	chr1	27112340	000001117	000001117_108	GAGGATTAGTGCTTTCCTCC	SLC9A1	intron	2076	165	272	1011	1293	168	720	629	1027	1128	817	518	484
pool1	Experimental	chr1	27112340	000001117	000001117_38	GCTTTATCTTTGGCACTCAC	SLC9A1	intron	1733	284	316	1096	1538	361	553	513	1085	771	1323	569	1039
pool1	Experimental	chr1	27112340	000001117	000001117_39	AAGTAATCCTGTAAGAAGCC	SLC9A1	intron	1380	159	289	717	1060	75	537	602	783	632	786	524	533
pool1	Experimental	chr1	27112340	000001117	000001117_47	TCAGGCTCATGTGGTAACCC	SLC9A1	intron	3093	251	503	1349	1696	185	590	1217	1946	1465	2025	1200	765
pool1	Experimental	chr1	27112340	000001117	000001117_59	TAGAATAGCCTGACCTGAGC	SLC9A1	intron	4220	465	488	1826	3495	582	1193	1060	2689	1375	2559	871	1674
pool1	Experimental	chr1	27112340	000001117	000001117_72	AGACTGTGGTGTTCAGCTGC	SLC9A1	intron	3481	359	638	1820	3255	411	869	839	2215	1638	2253	1710	1956
pool1	Experimental	chr1	27112340	000001117	000001117_80	AGAGGAGGGAGTCATGGCCT	SLC9A1	intron	4231	442	802	1886	4114	483	1564	1559	3616	2059	3573	1495	2061
pool1	Experimental	chr1	27112340	000001117	000001117_89	CTGAGCGGGACAGCTCAGGA	SLC9A1	intron	4724	819	722	2115	3797	490	2047	1564	2112	2068	3110	1651	2342
pool1	Experimental	chr1	27112340	000001117	000001117_94	TGTTTCCCAAGGAAACCAGC	SLC9A1	intron	2349	182	444	1387	1171	348	632	682	1260	895	1213	803	779
pool2	Experimental	chr1	27155210	000001121	000001121_104	CTCGCGGCCCTGGCGCGACG	SLC9A1	promoter-TSS	2411	546	1682	881	962	773	1833	2003	1351	1023	2623	1076	2445
pool2	Experimental	chr1	27155210	000001121	000001121_116	GCCGGGGCTAGGGTTAGTTC	SLC9A1	promoter-TSS	3128	629	3083	1200	497	1132	1880	2135	1567	1254	2718	1860	2506
pool2	Experimental	chr1	27155210	000001121	000001121_128	AGCCCGGCGCTGTCACTTAT	SLC9A1	promoter-TSS	2847	788	2597	1085	980	737	2154	2158	1351	1304	2074	1475	2238
pool2	Experimental	chr1	27155210	000001121	000001121_145	GCAGCGGCCCCTGTCGCCGA	SLC9A1	promoter-TSS	4580	999	4810	1828	1581	1441	3406	3252	1889	2070	4479	2646	5058
pool2	Experimental	chr1	27155210	000001121	000001121_153	GTGAGGTTCTCTGTATATTC	SLC9A1	promoter-TSS	1855	199	1697	577	617	423	1143	950	410	562	1243	623	940
pool2	Experimental	chr1	27155210	000001121	000001121_158	CCCTTATGAGACTGCAGATG	SLC9A1	promoter-TSS	3328	917	3364	1964	1473	1198	2697	3080	2108	1644	3316	2030	3052
pool2	Experimental	chr1	27155210	000001121	000001121_160	AGATGAGAAAGTTGTGAAAC	SLC9A1	promoter-TSS	1549	386	1018	399	433	439	703	954	491	627	1214	697	809
pool2	Experimental	chr1	27155210	000001121	000001121_72	CGCGCCGGGCTGAGATTCCG	SLC9A1	non-coding	4477	832	3825	1405	1819	1257	3562	2628	1609	2002	4626	2752	3613
pool2	Experimental	chr1	27155210	000001121	000001121_90	AAGGCGCCTCGGCGCGGGCT	SLC9A1	non-coding	3041	408	2619	906	1022	1039	3144	3033	890	1613	2502	1680	2721
pool2	Experimental	chr1	27322164	000001129	000001129_11	AACAATTCATGTCAAGTGCT	TMEM222	promoter-TSS	1638	608	1130	620	569	701	1318	965	553	651	1171	790	675
pool2	Experimental	chr1	27322164	000001129	000001129_110	GCGTCGCCATGGATGTGGAA	TMEM222	promoter-TSS	3402	433	2260	1784	838	1111	2568	2022	1398	1041	3331	1445	2654
pool2	Experimental	chr1	27322164	000001129	000001129_118	ACTCACGTGAGCACCGGGAT	TMEM222	non-coding	3702	691	3119	1466	1014	1345	2766	3029	1602	1565	3160	2166	2688
pool2	Experimental	chr1	27322164	000001129	000001129_12	GCGACTGTACCACACCTCCT	TMEM222	promoter-TSS	3374	520	3112	954	1157	918	1692	2437	1723	1166	3186	1322	2703
pool2	Experimental	chr1	27322164	000001129	000001129_139	AGTCGGGCCGGGCTAGCCTC	TMEM222	intron	3076	600	3006	1335	895	990	2082	2633	985	1646	2954	1634	2566
pool2	Experimental	chr1	27322164	000001129	000001129_19	GGCAGTTCGCAGTCTAGCGC	TMEM222	promoter-TSS	3125	537	2370	1228	985	1020	2069	2233	1176	1144	2817	1650	2292
pool2	Experimental	chr1	27322164	000001129	000001129_27	TCTTTGCCGCTTATGCCCCG	TMEM222	promoter-TSS	4012	631	3858	1026	923	1001	2329	2420	1367	1997	3071	2827	2679
pool2	Experimental	chr1	27322164	000001129	000001129_49	AGGAACGCGGCTCGGATTCC	TMEM222	promoter-TSS	4505	810	2497	1851	1463	1016	2675	3420	1771	1335	3512	2128	3213
pool2	Experimental	chr1	27322164	000001129	000001129_64	TGGCGTCACTTCCCGGAGAT	TMEM222	promoter-TSS	3361	939	3083	1088	936	1168	2890	2755	1348	1463	3083	1938	2747
pool2	Experimental	chr1	27322164	000001129	000001129_86	GCCGCATGGCGGAAGCGGAA	TMEM222	promoter-TSS	3216	479	3113	1001	1214	1290	2581	2422	1519	1306	2780	1799	2424
pool2	Experimental	chr1	27322164	000001129	000001129_93	CACTTCCGCCATCCTGGGCG	TMEM222	promoter-TSS	3763	1114	4023	1271	945	1308	3672	3285	1683	1326	3587	1729	2773
pool2	Experimental	chr1	27428796	000001139	000001139_17	CAGATTTCTGTTGAAGCAGG	GPR3	intron	1995	347	1629	404	390	636	1538	1305	895	831	1768	820	1618
pool2	Experimental	chr1	27428796	000001139	000001139_27	TTTATCTACCACCACCCTCT	GPR3	intron	1964	456	2800	811	717	802	2058	1525	1001	796	1928	796	1470
pool2	Experimental	chr1	27428796	000001139	000001139_33	AAGGGAGCCTCTCTTTGGGG	GPR3	intron	2025	529	1839	611	357	650	1414	1716	656	565	1430	921	1738
pool2	Experimental	chr1	27428796	000001139	000001139_49	GGGAGAAATAGGAACGCGGG	GPR3	intron	1879	386	2204	472	776	499	1177	1153	521	698	1159	664	1012
pool2	Experimental	chr1	27428796	000001139	000001139_53	GCTTTGCCCTCAGGGGTCGT	GPR3	intron	3276	599	2697	1232	1148	869	2903	2368	1038	1500	2841	1845	1820
pool2	Experimental	chr1	27428796	000001139	000001139_60	GCTTCAGGCAATGTTCTGAA	GPR3	5' UTR	2935	364	2642	1157	567	808	1962	1956	1293	1220	3104	1751	3091
pool2	Experimental	chr1	27428796	000001139	000001139_62	ATTACTCAACCACAAATTCC	GPR3	intron	1833	152	1285	623	330	542	1104	1074	581	608	1174	512	1401
pool2	Experimental	chr1	27428796	000001139	000001139_67	TTTAAAGCTGTTTTAGATCA	GPR3	intron	1166	107	767	389	263	370	567	1417	556	493	680	553	847
pool2	Experimental	chr1	27538925	000001143	000001143_24	AGAAACTCAGGCTGCTGCAG	WASF2	intron	3297	668	2958	1060	970	884	2831	2220	1544	1731	3144	2498	2960
pool2	Experimental	chr1	27538925	000001143	000001143_33	GGGAGAGATCTTCCGGCACT	WASF2	intron	2311	490	1939	1011	869	765	2385	1406	564	1181	1682	1445	1398
pool2	Experimental	chr1	27538925	000001143	000001143_47	GCCTAAAAATGTTACAGGGA	WASF2	intron	1062	199	1244	133	634	238	641	1299	341	341	597	344	589
pool2	Experimental	chr1	27538925	000001143	000001143_62	TACTTCTGCATACCAGTTGT	WASF2	intron	2804	517	2330	1241	1375	1065	2336	2393	1002	1066	2395	1651	2337
pool2	Experimental	chr1	27538925	000001143	000001143_69	TATCGATGAGGCTCCCAATC	WASF2	intron	3036	445	2235	520	1329	894	1950	1544	978	861	1850	1097	2114
pool2	Experimental	chr1	27538925	000001143	000001143_77	AAAAGCTTCTCTGGAGTAGA	WASF2	intron	1894	633	1230	679	383	521	1213	1196	705	814	1755	1159	1396
pool2	Experimental	chr1	27538925	000001143	000001143_79	CAGTGCAGTGTCATGATCGA	WASF2	intron	3279	531	2002	987	768	1137	2049	2173	1095	1014	3108	1377	2701
pool2	Experimental	chr1	28079303	000001171	000001171_102	TTCACTCTACCAGCTAGGAT	EYA3	intron	2384	414	2190	844	1026	904	1686	2335	1107	1265	1923	1313	2408
pool2	Experimental	chr1	28079303	000001171	000001171_109	CGTTTCCTGTAATCACAAAG	EYA3	intron	1277	236	1048	342	458	556	1566	1300	588	781	1548	743	1221
pool2	Experimental	chr1	28079303	000001171	000001171_114	GTAATTAGGGTTTGCGACAG	EYA3	intron	1389	276	684	406	214	299	465	820	264	450	592	693	969
pool2	Experimental	chr1	28079303	000001171	000001171_117	TTGCTCATGTGTATATGGTC	EYA3	intron	1896	180	1800	263	256	374	865	836	540	641	636	544	610
pool2	Experimental	chr1	28079303	000001171	000001171_123	TGGTTTACAAAGACTGGACT	EYA3	intron	1965	263	1584	772	382	677	1278	1669	1130	794	1169	1705	727
pool2	Experimental	chr1	28079303	000001171	000001171_126	GTTCTTGGCAACTAGTCAAA	EYA3	intron	2301	438	1922	872	620	663	1703	1796	957	973	1838	1250	1519
pool2	Experimental	chr1	28079303	000001171	000001171_130	AAAGTTTAGGTCCTTTCAGT	EYA3	intron	1406	459	1173	701	373	310	1032	1349	418	597	1503	941	871
pool2	Experimental	chr1	28079303	000001171	000001171_135	ATCGTGAGGTTGAAAATGCT	EYA3	intron	1710	444	1424	590	343	435	1736	947	776	491	1327	895	1143
pool2	Experimental	chr1	28079303	000001171	000001171_88	AATGAGAACATACGAGAAGA	EYA3	intron	1842	269	1020	214	481	525	1154	714	569	762	1073	732	915
pool2	Experimental	chr1	28079303	000001171	000001171_93	ATACTCATACTTGGGAGGCC	EYA3	intron	2483	404	1543	823	649	660	1577	1444	595	827	1658	935	1067
pool2	Experimental	chr1	28079303	000001171	000001171_97	GCTCACTAAGTGTTAAGAGC	EYA3	intron	1829	273	1478	494	338	563	1276	995	599	534	1276	663	762
pool2	Experimental	chr1	28122442	000001175	000001175_15	GCAACAAAAAGAAAGCCTCA	EYA3	Intergenic	1053	357	966	176	124	460	909	671	314	455	974	421	1050
pool2	Experimental	chr1	28122442	000001175	000001175_25	AGCCAAATAACCATGGGGCT	EYA3	Intergenic	1598	123	1652	503	585	620	985	1509	420	809	1755	1649	1110
pool2	Experimental	chr1	28122442	000001175	000001175_30	TTTTAGGCATAATAGGAAAC	EYA3	Intergenic	1483	381	836	529	278	376	893	839	433	410	991	524	977
pool2	Experimental	chr1	28122442	000001175	000001175_31	GTTTCCATGGTGGGGCGTGG	EYA3	Intergenic	3270	640	3938	1321	1497	1369	2885	2799	1900	1543	3197	1407	2340
pool2	Experimental	chr1	28122442	000001175	000001175_6	ACACACATCCTTCTGTATAC	EYA3	Intergenic	1919	280	1567	710	494	586	1986	1326	891	1066	1972	1189	1386
pool2	Experimental	chr1	28122442	000001175	000001175_9	CTCCATGATTCCAAAATATG	EYA3	Intergenic	1126	253	1286	592	515	480	1311	817	671	433	682	668	510
pool2	Experimental	chr1	28329039	000001186	000001186_25	TATTTGTGTAGAAAGTCTCT	MED18	promoter-TSS	1753	414	1392	799	713	437	1345	1053	715	638	1994	682	1392
pool2	Experimental	chr1	28329039	000001186	000001186_31	GAGCATGGCCTATGACGTCA	MED18	promoter-TSS	3060	702	3112	781	1003	707	1783	2000	1341	1227	2712	1419	3208
pool2	Experimental	chr1	28329039	000001186	000001186_44	CCGGGCTGCTGTATGAAAGA	MED18	promoter-TSS	3566	620	3812	1287	839	484	1119	2394	1136	1019	1957	763	1051
pool2	Experimental	chr1	28329039	000001186	000001186_52	CTTCTCGGCACCCATACGTT	MED18	promoter-TSS	2855	527	2008	235	132	103	119	1744	1327	247	476	44	55
pool2	Experimental	chr1	28329039	000001186	000001186_59	GTGAGACGTCGGCTTCCGAC	MED18	promoter-TSS	3024	628	2039	1117	552	404	1432	2085	898	446	706	332	397
pool2	Experimental	chr1	28329039	000001186	000001186_65	GTTGGCTGGTTGCACCGATC	MED18	promoter-TSS	4022	818	3834	95	181	28	44	1994	1224	130	440	31	49
pool2	Experimental	chr1	28329039	000001186	000001186_83	TTATATCCACCCGCGCACCT	MED18	promoter-TSS	4384	736	3112	236	176	24	77	2303	1418	226	341	20	180
pool2	Experimental	chr1	28329039	000001186	000001186_91	GTTTAATTGGATACGTGTTA	MED18	intron	921	104	571	115	59	24	111	405	245	132	683	92	438
pool2	Experimental	chr1	28329039	000001186	000001186_96	ATCTTAAAATAACTTCCCCT	MED18	intron	1045	81	903	172	232	224	305	543	444	342	640	143	323
pool1	Experimental	chr1	28438143	000001195	000001195_39	CAAAGGTGTGTTTTAGACAC	PHACTR4	promoter-TSS	978	90	264	194	828	93	159	291	319	205	461	136	227
pool1	Experimental	chr1	28438143	000001195	000001195_43	CCTTTTACTCAAAACCATCC	PHACTR4	promoter-TSS	1998	261	351	1403	2202	418	648	964	1697	1186	1878	643	1215
pool1	Experimental	chr1	28438143	000001195	000001195_48	TCTTTGGTGTACTCTTGAGC	PHACTR4	promoter-TSS	2931	175	476	912	1705	184	703	816	1316	955	1864	1360	1335
pool1	Experimental	chr1	28438143	000001195	000001195_53	TGCAGCCAAGCTCAAAAGTC	PHACTR4	promoter-TSS	3196	571	627	1558	2333	274	861	1448	2473	1925	2684	862	1676
pool1	Experimental	chr1	28438143	000001195	000001195_63	GTCAGCAGCCAGAATGTGGT	PHACTR4	promoter-TSS	3388	468	631	2231	2985	557	1446	1420	2970	2094	2862	1504	2180
pool1	Experimental	chr1	28438143	000001195	000001195_69	GCTCTACACAGTGTGCATTC	PHACTR4	promoter-TSS	3027	315	630	1382	1501	351	784	966	1774	1232	1815	964	1682
pool1	Experimental	chr1	28438143	000001195	000001195_75	TGCAAGTGCTCAGGCTGTAT	PHACTR4	promoter-TSS	4233	556	821	2127	3690	525	1369	1820	3087	2169	3208	1942	2573
pool1	Experimental	chr1	28438143	000001195	000001195_78	CAGTGTCACTGCCAAACATC	PHACTR4	5' UTR	3155	418	786	2121	2833	394	975	1463	3100	1840	2181	1757	1876
pool1	Experimental	chr1	28438143	000001195	000001195_85	ATGAAAAGTTTGCTTTTGTC	PHACTR4	5' UTR	1461	145	464	648	887	147	333	507	680	720	1048	455	506
pool1	Experimental	chr1	28438143	000001195	000001195_90	ACAAGCTGATGTCTCCAGAC	PHACTR4	exon	3222	346	821	1588	1887	391	764	952	3018	900	2681	863	1683
pool1	Experimental	chr1	28648671	000001208	000001208_52	CTTCTAACTAAAAAATCGAA	RNU11	promoter-TSS	639	75	154	217	268	12	71	176	175	308	275	271	300
pool1	Experimental	chr1	28648671	000001208	000001208_57	GGAATTCGCTCTTCAACTTC	RNU11	promoter-TSS	2384	168	425	928	1758	230	722	515	1533	984	927	591	596
pool1	Experimental	chr1	28648671	000001208	000001208_60	CCTTTACCAAAAAATGGATT	RNU11	promoter-TSS	998	131	143	543	557	52	136	234	789	559	814	488	687
pool1	Experimental	chr1	28648671	000001208	000001208_66	GGTGACAGAGAAAGCAAAAA	RNU11	promoter-TSS	1269	50	255	40	112	11	18	289	672	20	78	0	0
pool1	Experimental	chr1	28648671	000001208	000001208_67	CAACTCGATTGCTCTGCGTG	RNU11	promoter-TSS	4443	517	754	2281	2138	431	1023	1482	2542	2071	2950	1194	1658
pool1	Experimental	chr1	28648671	000001208	000001208_70	CAGCTGGTGATCGTTGGTCC	RNU11	TTS	4232	656	740	860	1205	116	405	1543	2636	1001	1447	242	679
pool1	Experimental	chr1	28648671	000001208	000001208_75	TAGGCGAAATATTACGCGTT	RNU11	TTS	2697	135	278	714	619	255	258	594	880	528	823	513	634
pool1	Experimental	chr1	28648671	000001208	000001208_77	TAGTTATTTGTATGAACCGC	RNU11	TTS	1551	64	94	457	484	107	243	473	553	600	816	293	442
pool1	Experimental	chr1	28648671	000001208	000001208_82	GTATCCTAGCACTTAAGAAG	RNU11	TTS	1852	215	368	774	1272	252	416	532	1326	1122	1019	662	709
pool1	Experimental	chr1	28648671	000001208	000001208_92	GCTTAAGCAACAAAGCAGGA	RNU11	TTS	3487	528	596	2019	2387	326	915	1342	2315	1786	2707	1327	1981
pool2	Experimental	chr1	28736787	000001210	000001210_104	ACACCTGGAAAGACTAGCTC	YTHDF2	promoter-TSS	2755	807	2904	1316	577	786	2242	2131	1261	1255	2191	1623	2258
pool2	Experimental	chr1	28736787	000001210	000001210_119	CGCCCCAGGATTAAGGCCTA	YTHDF2	promoter-TSS	2531	518	2221	695	428	662	1592	2004	918	1134	2152	1060	1402
pool2	Experimental	chr1	28736787	000001210	000001210_133	TGCGCCCTCTGGCGGATTGG	YTHDF2	promoter-TSS	4077	650	3736	1372	1313	1323	3033	3640	1655	2097	4910	2458	3707
pool2	Experimental	chr1	28736787	000001210	000001210_151	GCGCCGGGCCCCTTCCGCGT	YTHDF2	promoter-TSS	2594	519	3069	1209	680	915	2170	2149	915	1177	2465	1220	2111
pool2	Experimental	chr1	28736787	000001210	000001210_165	GTTCGGCGCTCTGCTTTAGG	YTHDF2	promoter-TSS	3221	563	1568	1288	796	1026	2492	1571	1246	1130	2213	1601	1982
pool2	Experimental	chr1	28736787	000001210	000001210_176	GGGCTAGAGCGTCGCCGAGT	YTHDF2	promoter-TSS	3499	699	3561	1499	999	1095	2625	2050	961	1181	3013	1933	2195
pool2	Experimental	chr1	28736787	000001210	000001210_182	TGTCTCCGCTGCGTCCGCCG	YTHDF2	promoter-TSS	3974	753	3821	1170	1321	1024	3004	2687	1336	1582	2859	2016	2279
pool2	Experimental	chr1	28736787	000001210	000001210_199	CGGCAGATGAGCCCCGTCTG	YTHDF2	5' UTR	3964	728	3919	1449	1200	1105	2767	3198	1425	1704	4109	1810	3112
pool2	Experimental	chr1	28736787	000001210	000001210_77	GGGAGGTAACCCGACCCCTA	YTHDF2	promoter-TSS	2453	257	2659	798	562	695	1599	1745	964	993	2052	1106	1577
pool2	Experimental	chr1	28736787	000001210	000001210_92	AGGTTCATTTTAAGGTCTCG	YTHDF2	promoter-TSS	1600	154	1125	699	495	455	1233	755	427	736	1462	590	986
pool1	Experimental	chr1	29124637	000001219	000001219_652	GGCGTCTGGCTCTTGCCTCT	TMEM200B	promoter-TSS	2749	399	656	1807	1871	186	758	800	1945	940	1718	972	768
pool1	Experimental	chr1	29124637	000001219	000001219_668	CTCAGCGAAAGCAGCGCCCG	TMEM200B	promoter-TSS	4866	617	1078	2224	3510	599	1196	1822	2460	2270	3467	1775	2144
pool1	Experimental	chr1	29124637	000001219	000001219_687	CGCCGGGTACTCCTAAGAAC	TMEM200B	promoter-TSS	3773	562	470	1555	2933	365	839	1130	2439	1240	2424	1240	1862
pool1	Experimental	chr1	29124637	000001219	000001219_700	AGCGGGCTTGTTCCCAATAA	TMEM200B	promoter-TSS	2531	380	726	1236	1542	326	856	1086	1876	1052	2001	846	1470
pool1	Experimental	chr1	29124637	000001219	000001219_708	ACCCCGCCGGCGAGCCCGAA	TMEM200B	promoter-TSS	3964	587	1159	2678	3601	421	1356	1408	2601	2032	2903	1603	2722
pool1	Experimental	chr1	29124637	000001219	000001219_731	GAATGCAGAGCGGGGGAGCC	TMEM200B	promoter-TSS	2977	287	725	1796	2062	287	1109	1106	1789	1437	2130	1609	1492
pool1	Experimental	chr1	29124637	000001219	000001219_747	CGAACCCGCCCCCCGCATCA	TMEM200B	promoter-TSS	3391	583	614	2267	2618	303	866	1247	2746	1582	2507	1356	1886
pool1	Experimental	chr1	29124637	000001219	000001219_767	TAGGCCGGAAATTCCTCCCG	TMEM200B	promoter-TSS	3123	356	837	1857	2085	496	1262	1127	2278	1729	3378	1383	2000
pool1	Experimental	chr1	29124637	000001219	000001219_796	CTCATTAGCGCCCCTCCCCC	TMEM200B	promoter-TSS	3444	370	624	1884	2661	408	1106	1148	2362	1383	2330	937	1483
pool1	Experimental	chr1	29124637	000001219	000001219_821	CGGGGCCACCCCCCGACGCG	TMEM200B	Intergenic	3741	930	1226	2516	3344	624	1194	1793	2579	1764	3266	1707	1308
pool2	Experimental	chr1	29271875	000001226	000001226_33	GGCTCCTCTTGAAAAATGGG	PTPRU	intron	1418	228	1538	534	207	327	828	679	367	372	1027	447	592
pool2	Experimental	chr1	29271875	000001226	000001226_37	CTAGATGACTGTTGCCAGGC	PTPRU	intron	3233	379	2992	629	692	606	2234	1448	1216	1013	2086	1720	2127
pool2	Experimental	chr1	29271875	000001226	000001226_46	GGGTAAAGACCACGGCAAAC	PTPRU	intron	2066	203	1411	777	335	391	1212	1693	778	671	1573	882	2205
pool2	Experimental	chr1	29271875	000001226	000001226_59	CCTCCTGCAGCATTTACAGA	PTPRU	intron	2639	458	2714	1056	1017	683	2017	2421	1126	1303	2205	1577	2543
pool2	Experimental	chr1	29271875	000001226	000001226_67	GAATGCAGGGCAGCATTCCA	PTPRU	intron	2662	610	1600	872	573	699	1744	1874	1068	812	2229	827	1775
pool2	Experimental	chr1	29271875	000001226	000001226_77	TTTATTTGCACTACTGGGAG	PTPRU	intron	1989	341	1493	510	739	434	1400	1535	759	777	1607	1098	1384
pool2	Experimental	chr1	29271875	000001226	000001226_83	GGAGTCTACAAGAGCCGAGG	PTPRU	intron	2294	436	1850	721	729	737	1483	1426	1281	1056	2435	1158	2241
pool2	Experimental	chr1	29271875	000001226	000001226_90	AGAATAACGCGAGGACCTCT	PTPRU	intron	2507	596	1600	1010	706	708	1933	2122	518	869	1805	1534	1621
pool2	Experimental	chr1	29271875	000001226	000001226_97	TTCTTCTATGTTTGCGCCAG	PTPRU	intron	2949	521	3156	891	945	813	2171	1755	1066	1359	2364	1573	2001
pool1	Experimental	chr1	29570217	000001231	000001231_104	TAAACTCCTTGGGTGTTTAC	LINC01756	Intergenic	2047	173	520	1194	1996	226	606	647	1629	849	1837	717	1192
pool1	Experimental	chr1	29570217	000001231	000001231_105	TTAAAAACTCCAAATGCTCA	LINC01756	Intergenic	1265	177	361	564	1157	252	467	551	1086	535	760	272	424
pool1	Experimental	chr1	29570217	000001231	000001231_108	CAGGGGTGAAATCACAGGGA	LINC01756	Intergenic	2088	329	452	1009	998	305	431	932	2015	1052	1832	554	1113
pool1	Experimental	chr1	29570217	000001231	000001231_65	GATAGCATTGGGGAAGTACC	LINC01756	Intergenic	2166	196	242	1107	1352	117	348	892	1267	414	1102	162	812
pool1	Experimental	chr1	29570217	000001231	000001231_72	AACCATCCATGGTCCACTCT	LINC01756	Intergenic	2716	424	1002	1290	2004	342	816	983	1666	1343	2358	897	1228
pool1	Experimental	chr1	29570217	000001231	000001231_78	TGACTAAGAATATTGTGTGA	LINC01756	Intergenic	1098	60	111	428	832	68	407	222	768	550	1191	273	697
pool1	Experimental	chr1	29570217	000001231	000001231_83	GCTGGGTCATCAACTTTTGC	LINC01756	Intergenic	2604	442	327	1437	2178	202	518	1035	975	1492	1007	930	762
pool1	Experimental	chr1	29570217	000001231	000001231_88	TGACCGACGGCCTACTCATT	LINC01756	Intergenic	4288	963	1238	2282	2986	752	1475	1714	3258	2575	3603	1481	1972
pool1	Experimental	chr1	29570217	000001231	000001231_98	GGCAAGTGCTGTCCACCAAG	LINC01756	Intergenic	3867	426	875	2313	3541	652	1437	1632	2978	1761	3328	1173	1812
pool1	Experimental	chr1	29974497	000001240	000001240_116	ATTCTTTCACTTGTAAGGCC	LINC01648	Intergenic	2218	272	459	1434	2330	374	936	1004	2054	1088	2345	1045	1452
pool1	Experimental	chr1	29974497	000001240	000001240_118	CTAACAGCAATTATATTAGT	LINC01648	Intergenic	738	52	455	545	277	82	216	351	304	486	541	470	468
pool1	Experimental	chr1	29974497	000001240	000001240_122	GTATTGTAATAAGAAACTCA	LINC01648	Intergenic	657	190	122	322	631	108	283	191	314	150	706	111	243
pool1	Experimental	chr1	29974497	000001240	000001240_123	AGTGCAAATGTTAGAGCAAC	LINC01648	Intergenic	2496	450	416	1022	1575	117	707	742	1342	908	1109	436	960
pool1	Experimental	chr1	29974497	000001240	000001240_128	CTGTGAATGACTTCCCAATG	LINC01648	Intergenic	2544	338	632	1312	2264	287	919	908	1560	1308	2100	1254	1151
pool1	Experimental	chr1	29974497	000001240	000001240_131	ATTCCACAGAGAGTGAGTAG	LINC01648	Intergenic	3268	330	700	1918	2179	447	1100	946	2186	1325	2385	1091	1422
pool1	Experimental	chr1	29974497	000001240	000001240_138	TTGAAAAGTGTGTGGGGCTT	LINC01648	Intergenic	3580	463	626	2002	2610	520	1437	1154	3339	1804	2068	1952	1551
pool1	Experimental	chr1	29974497	000001240	000001240_151	TTCTGGTACCCAGTCTTGCT	LINC01648	Intergenic	3405	434	678	2075	2268	496	1097	1447	2621	1676	3049	1360	2264
pool1	Experimental	chr1	29974497	000001240	000001240_163	GTATAGCCCATCATCATTGA	LINC01648	Intergenic	2020	227	470	1576	1636	287	721	950	1073	719	1337	928	1019
pool1	Experimental	chr1	29974497	000001240	000001240_166	TATAGTTTGCAAAGTGTACC	LINC01648	Intergenic	2213	168	518	1005	1843	349	799	591	1384	739	1722	603	1115
pool1	Experimental	chr1	30809733	000001256	000001256_103	TGATTTGAGCTGACAGCTGA	LINC01778	Intergenic	3452	512	808	1613	2914	467	837	1319	2590	1958	2504	1248	1694
pool1	Experimental	chr1	30809733	000001256	000001256_109	CCTTTAGACGGTGCGGGTTG	LINC01778	Intergenic	4168	919	958	2185	2896	542	1529	1600	2790	2129	2900	1459	2084
pool1	Experimental	chr1	30809733	000001256	000001256_123	GCAGAGGCAGAAAACAGGCC	LINC01778	Intergenic	2771	364	816	1571	2908	219	1032	1230	2359	1818	1692	1374	1176
pool1	Experimental	chr1	30809733	000001256	000001256_129	CTAATGAATTTCCATTGCCT	LINC01778	Intergenic	1330	344	422	865	1466	85	602	463	995	1192	1216	564	1125
pool1	Experimental	chr1	30809733	000001256	000001256_135	CCGGCAAGATGACCCACACA	LINC01778	Intergenic	4085	652	623	2150	3152	375	1334	1839	2694	1831	3743	1661	2225
pool1	Experimental	chr1	30809733	000001256	000001256_140	AAAGAGGCCTGTTCCATCTC	LINC01778	Intergenic	2356	322	492	1519	2044	330	1050	996	2079	962	1911	1128	1177
pool1	Experimental	chr1	30809733	000001256	000001256_154	GCTGACTCTCATGAAGTTTA	LINC01778	Intergenic	2911	414	545	1760	2068	223	1088	1156	1873	1472	2292	864	1264
pool1	Experimental	chr1	30809733	000001256	000001256_84	GGGTCTGTATCAGAAGTCAC	LINC01778	Intergenic	1831	616	570	1066	1641	159	615	741	1234	574	1619	711	828
pool1	Experimental	chr1	30809733	000001256	000001256_92	GAGTAGAGAGCATTCGTTTC	LINC01778	Intergenic	2307	168	538	938	1390	205	564	730	1331	840	1156	665	673
pool1	Experimental	chr1	30809733	000001256	000001256_99	CAGTCGGAGGTTGCTCTTTC	LINC01778	Intergenic	3178	393	368	1960	1988	260	524	1016	1879	1887	2216	1073	1564
pool2	Experimental	chr1	30966943	000001268	000001268_11	AAATAATACATTTGGTTGGG	SNORD103C	intron	550	115	764	236	238	196	603	164	195	299	834	430	859
pool2	Experimental	chr1	30966943	000001268	000001268_21	GAGGGGTTGTTTTTTGCCAC	SNORD103C	intron	1047	163	886	443	484	263	707	1000	336	342	792	609	1489
pool2	Experimental	chr1	30966943	000001268	000001268_28	GTTGCATTACTCACACAAAA	SNORD103C	intron	1231	246	1164	508	346	394	886	829	665	591	1356	707	753
pool2	Experimental	chr1	30966943	000001268	000001268_33	GTGCCAGCTGGTTAGAAGCA	SNORD103C	intron	2467	293	2240	829	822	993	2393	1644	988	1326	2518	2112	2210
pool2	Experimental	chr1	30966943	000001268	000001268_47	GAAGCAATAAGTGACCTTAG	SNORD103C	intron	1085	183	790	219	209	352	894	630	435	382	930	425	855
pool2	Experimental	chr1	30966943	000001268	000001268_50	TTTGGCAATTCTCAGTATAT	SNORD103C	intron	1403	146	1712	716	413	354	965	884	588	641	1044	860	1142
pool2	Experimental	chr1	30966943	000001268	000001268_52	GCCACTTTTAGATCTCTGGC	SNORD103C	intron	2198	347	2244	951	771	546	1288	1784	852	810	1626	1175	1927
pool2	Experimental	chr1	30966943	000001268	000001268_57	GCTGAGGAACTAATGATGAC	SNORD103C	TTS	2543	191	1376	1194	567	713	1766	1128	661	769	1337	847	1104
pool2	Experimental	chr1	30966943	000001268	000001268_64	TCGCGCCTGCATTCACTACA	SNORD103C	TTS	4357	939	4101	2125	1519	1396	3793	3535	1917	1722	4816	2442	3075
pool2	Experimental	chr1	30966943	000001268	000001268_9	AGACAGCAGTGTGCTAAAAT	SNORD103C	intron	3167	482	2638	1208	1195	996	2484	2444	1325	1562	3206	1838	2788
pool1	Experimental	chr1	31373782	000001290	000001290_189	ACCAGAGCTTTCCCCGGCGT	FABP3	promoter-TSS	3786	498	748	2327	3195	489	1034	1209	2266	1896	2205	1789	1635
pool1	Experimental	chr1	31373782	000001290	000001290_202	GGCTCACAGGGGAACTGACA	FABP3	promoter-TSS	2715	580	636	1579	2522	415	998	1102	1898	1233	1863	1277	1451
pool1	Experimental	chr1	31373782	000001290	000001290_209	AGATTGCAAGCTTAGTCTAG	FABP3	promoter-TSS	3090	697	488	1349	2187	309	987	1108	1712	1883	2339	1540	1451
pool1	Experimental	chr1	31373782	000001290	000001290_216	GTGGCGGAGACAGTCACCAG	FABP3	promoter-TSS	3067	487	754	1806	3420	298	1216	1162	2131	1282	2706	1244	1808
pool1	Experimental	chr1	31373782	000001290	000001290_222	GTCAGGCTTTTGCTCAAAAC	FABP3	promoter-TSS	1761	357	201	1018	1096	258	638	704	1242	990	1443	862	980
pool1	Experimental	chr1	31373782	000001290	000001290_238	GCCAGCAGGAGACATTCCGC	FABP3	promoter-TSS	3317	624	664	2295	2441	492	1442	1679	2140	1560	2113	833	1830
pool1	Experimental	chr1	31373782	000001290	000001290_252	CCCGCCCCTGCAAGTGCTCT	FABP3	promoter-TSS	3459	601	934	2266	2878	423	959	1330	2482	1748	3302	1866	2692
pool1	Experimental	chr1	31373782	000001290	000001290_260	ACAGCTCCGAGCTTTAGCTC	FABP3	promoter-TSS	2456	402	564	1332	1727	203	841	1137	1860	1464	1768	1111	1579
pool1	Experimental	chr1	31373782	000001290	000001290_270	CCTTGAAGAGCTGACCGAAT	FABP3	promoter-TSS	3157	420	758	1779	2850	357	1082	1052	2418	1724	2274	1085	1598
pool1	Experimental	chr1	31373782	000001290	000001290_283	TAGCAAGCCGCCTGCACTTT	FABP3	promoter-TSS	5275	901	1113	2755	3819	551	1858	2159	4146	2963	4029	1921	2916
pool1	Experimental	chr1	31373782	000001290	000001290_291	GTGACAAACCACCGCACAAC	FABP3	promoter-TSS	2747	322	613	988	1302	203	725	1053	1977	1160	2224	870	1011
pool1	Experimental	chr1	31574037	000001302	000001302_13	TAATAAGTCAATGAGTCACT	TINAGL1	Intergenic	1852	169	471	1280	1700	307	700	386	1379	1074	1337	471	1171
pool1	Experimental	chr1	31574037	000001302	000001302_23	GGTCATGGAAAAGGAAAGTG	TINAGL1	Intergenic	1582	202	561	1238	1581	192	542	573	1217	1031	1003	362	757
pool2	Experimental	chr1	31576045	000001302	000001302_275	GAAAGGTTTATGCCTGCGGC	TINAGL1	promoter-TSS	1325	306	1102	543	815	436	1302	788	425	424	1138	566	1034
pool2	Experimental	chr1	31576045	000001302	000001302_296	GTCCCCCTCCAAGGGTCCAA	TINAGL1	promoter-TSS	2301	693	2465	883	730	798	1339	1772	930	886	2094	936	1386
pool2	Experimental	chr1	31576045	000001302	000001302_309	GAGAGGGCAGTGCTCGTCTA	TINAGL1	promoter-TSS	2859	448	2858	834	753	687	1761	2068	1442	1235	2657	1488	2445
pool2	Experimental	chr1	31576045	000001302	000001302_318	CAGACTCAACAAGGGATCAA	TINAGL1	promoter-TSS	1839	297	1637	691	467	533	1336	889	870	648	1629	664	732
pool2	Experimental	chr1	31576045	000001302	000001302_332	GTATGATCCTTAGGTGCCCT	TINAGL1	promoter-TSS	2713	387	2276	743	1013	749	1909	1869	801	1125	2009	1211	2271
pool2	Experimental	chr1	31576045	000001302	000001302_351	GGGGGCGGCACCCAAGCCTA	TINAGL1	promoter-TSS	3138	520	2814	1216	1138	1300	2714	2089	1536	1215	2770	2042	2053
pool2	Experimental	chr1	31576045	000001302	000001302_366	TATTACCGAGGGGTCAGGAG	TINAGL1	promoter-TSS	3497	655	2667	861	916	769	1867	2261	1458	1354	2737	1784	2529
pool2	Experimental	chr1	31576045	000001302	000001302_375	CTGGGTTATGGACACAAGTT	TINAGL1	promoter-TSS	2533	489	2243	1020	701	886	2296	3060	1261	1260	2502	1292	1985
pool2	Experimental	chr1	31576045	000001302	000001302_391	GGGCATCCCTGTGGAGCTGA	TINAGL1	promoter-TSS	3115	763	2802	1465	936	1121	2589	2735	1559	1745	3028	2017	2830
pool1	Experimental	chr1	31574037	000001302	000001302_40	GTGAGTCACAAAATTCCACT	TINAGL1	Intergenic	1368	254	514	1005	1052	153	615	319	1182	649	726	545	837
pool2	Experimental	chr1	31576045	000001302	000001302_406	GGCGGAAGCCGTTCCCTTAG	TINAGL1	promoter-TSS	2424	565	2766	859	1509	852	3058	2026	1005	1104	2324	1080	2548
pool1	Experimental	chr1	31574037	000001302	000001302_50	TGAGTGATGGTGGGAGGCTC	TINAGL1	Intergenic	4099	741	836	2501	2726	371	1328	1664	2795	2756	4201	2398	2916
pool1	Experimental	chr1	31574037	000001302	000001302_55	CCTGTCTGTGCATAAGAGGC	TINAGL1	Intergenic	4056	528	684	2288	2674	650	908	1827	3197	1820	2414	1876	2178
pool1	Experimental	chr1	31574037	000001302	000001302_60	TACACAGACACCTCTTAGAC	TINAGL1	Intergenic	2571	428	325	1834	1769	455	607	675	1683	1076	1358	529	975
pool1	Experimental	chr1	31574037	000001302	000001302_66	GCCAACAAGTGCACAAATGC	TINAGL1	Intergenic	2950	565	402	2203	1992	354	1175	965	2034	1457	1643	1153	1116
pool1	Experimental	chr1	31574037	000001302	000001302_70	TGTTGTCTCTGTGTCCATTA	TINAGL1	Intergenic	3357	503	720	1970	2394	413	932	1172	2700	1895	2441	1551	1636
pool1	Experimental	chr1	31690033	000001306	000001306_100	TGCGCCACCCTGGAATCTTG	COL16A1	intron	4951	590	1613	2349	4549	529	1762	1823	3613	2388	4091	1876	3068
pool1	Experimental	chr1	31690033	000001306	000001306_108	CAAGTTTCCATGTCTGTCAG	COL16A1	intron	1752	244	229	1347	2135	172	952	624	1396	945	1239	1010	917
pool1	Experimental	chr1	31690033	000001306	000001306_113	ATTCATAACCATGTGTGTGG	COL16A1	intron	2131	258	312	1261	1483	265	843	905	1365	648	1346	819	993
pool1	Experimental	chr1	31690033	000001306	000001306_122	CTTTATGTACTCACTGCACA	COL16A1	intron	2990	279	661	2072	2235	436	1058	1293	2426	1376	2161	1036	1847
pool1	Experimental	chr1	31690033	000001306	000001306_136	ATCAAGGGCCCTAGGCCTAG	COL16A1	intron	2722	530	575	1497	1659	490	957	1133	2013	1362	1805	1222	1629
pool1	Experimental	chr1	31690033	000001306	000001306_146	GTCCCGTTCCCACCCCGATC	COL16A1	intron	2623	733	798	1838	1647	312	736	998	1896	1371	2443	855	1408
pool1	Experimental	chr1	31690033	000001306	000001306_33	GTGCCCAGGGTGACCATTGA	COL16A1	intron	3326	714	731	2139	2489	468	1036	1262	2704	1990	1977	1713	1747
pool1	Experimental	chr1	31690033	000001306	000001306_49	GTTGGACTTCCTGGAAAGCC	COL16A1	exon	2374	203	654	1283	1556	364	658	864	1646	871	1838	1073	1485
pool1	Experimental	chr1	31690033	000001306	000001306_58	CAGTGTTGGGCACACTTCAC	COL16A1	exon	2798	380	505	1677	2407	295	1104	1247	1694	1275	2184	1092	1428
pool1	Experimental	chr1	31690033	000001306	000001306_67	AGGCAGTATGTGGACAGGGT	COL16A1	intron	3374	653	686	1656	2156	357	1148	1332	2862	1500	2601	1577	1500
pool1	Experimental	chr1	31690033	000001306	000001306_79	GTGGACCCAATGTCTAGGGC	COL16A1	intron	3506	647	838	1556	2841	249	763	1237	2805	1476	1876	762	1383
pool1	Experimental	chr1	31690033	000001306	000001306_93	TGGACAGCAGGAATGCCGCT	COL16A1	intron	4862	868	1176	2616	3480	650	1381	1826	3442	1967	3949	1890	2199
pool1	Experimental	chr1	31701227	000001307	000001307_102	GCAGTGGGGTCATTGGCACC	COL16A1	intron	3253	627	750	1987	3767	570	1488	1297	2708	1722	1982	968	1610
pool1	Experimental	chr1	31701227	000001307	000001307_114	TTCAGCATCACAGCAGCAAT	COL16A1	intron	4555	890	824	3700	2991	624	1515	1756	3166	2452	3730	1924	1994
pool1	Experimental	chr1	31701227	000001307	000001307_122	TTCAACATCTGTAAGGAATC	COL16A1	intron	2480	361	381	1093	1732	343	613	952	1876	739	1568	1283	1153
pool1	Experimental	chr1	31701227	000001307	000001307_136	CTCTCCCTCACTGGGTCCCC	COL16A1	intron	3221	533	591	1474	1878	209	722	1454	2166	1301	2065	1542	1200
pool1	Experimental	chr1	31701227	000001307	000001307_140	TATGTGCACATACAAGGGGC	COL16A1	intron	3356	325	536	1110	1605	442	705	906	1771	1017	2228	990	1321
pool1	Experimental	chr1	31701227	000001307	000001307_151	CTGCTTTTCCTAGCTGGGTT	COL16A1	intron	2814	604	914	1858	2129	358	1021	1423	2228	1288	2571	1184	1749
pool1	Experimental	chr1	31701227	000001307	000001307_159	GCTGAGCTACTGAGCCCAGA	COL16A1	intron	4858	666	898	3194	3697	526	1856	1663	2636	2390	3392	1886	2624
pool1	Experimental	chr1	31701276	000001307	000001307_170	CGGTCAACTTCCCCTGGCTT	COL16A1	intron	3691	386	990	2052	2743	301	1346	1270	1844	1317	2125	1319	1692
pool2	Experimental	chr1	31701227	000001307	000001307_66	GGCTGCCCACCTGTTCTTTC	COL16A1	intron	3008	383	2649	894	1422	858	3731	2173	1593	905	2717	1547	2576
pool1	Experimental	chr1	31701227	000001307	000001307_81	GTTGGGGGAGGTGCTACAAC	COL16A1	intron	3564	469	947	2325	2194	405	1063	1550	2620	1930	2586	1098	2354
pool1	Experimental	chr1	31701227	000001307	000001307_86	ATCCCTCTGCATTGATGAGA	COL16A1	intron	3479	495	718	2044	3026	459	965	1406	2448	1538	1838	1071	1506
pool1	Experimental	chr1	31701227	000001307	000001307_94	CTTGCACTCTCTGGCTAGAC	COL16A1	intron	3416	361	524	2050	3006	471	900	1544	2836	1611	2735	1452	2007
pool2	Experimental	chr1	31934906	000001320	000001320_39	TGTTCCTTAATTACTGCATA	PTP4A2	intron	1281	263	1664	590	275	536	602	1153	776	717	1878	768	1614
pool2	Experimental	chr1	31934906	000001320	000001320_44	CTTGAAAAAAGTTTCAAACA	PTP4A2	intron	905	358	811	505	265	220	863	822	438	433	796	387	1080
pool2	Experimental	chr1	31934906	000001320	000001320_48	TCATTGAACTTTGTAGCACT	PTP4A2	intron	1912	376	1930	474	1047	634	1818	1597	818	834	1961	948	2261
pool2	Experimental	chr1	31934906	000001320	000001320_53	TTACTTGACTGACTCACAGA	PTP4A2	intron	2211	252	1441	812	482	607	2052	1573	669	707	1666	951	1464
pool2	Experimental	chr1	31934906	000001320	000001320_56	TAGTTTTGAACTGCTGAACG	PTP4A2	intron	3090	572	1965	1541	967	911	2267	2393	1312	1022	2539	1636	2083
pool2	Experimental	chr1	31934906	000001320	000001320_61	AAGGCAACAGATTTTGTAGC	PTP4A2	intron	1365	73	637	261	174	275	932	874	472	402	1447	486	765
pool2	Experimental	chr1	31934906	000001320	000001320_64	GTTTCTCTGTTGAGCTGTGT	PTP4A2	intron	2606	340	2124	902	471	498	1659	1758	942	1190	1868	1548	1363
pool2	Experimental	chr1	31934906	000001320	000001320_68	AGAGGAGAGTATATTTATTG	PTP4A2	intron	506	125	393	101	309	237	310	377	96	140	419	54	274
pool1	Experimental	chr1	31944475	000001322	000001322_140	AGGCCTATGAAGCACTCTTA	PTP4A2	Intergenic	2406	571	241	1310	2343	335	961	1254	2630	1158	1825	886	1346
pool1	Experimental	chr1	31944475	000001322	000001322_146	GGTTTCGGGCTCGGAAATTT	PTP4A2	Intergenic	2524	394	487	1333	2133	320	745	752	1402	1224	2110	1299	870
pool1	Experimental	chr1	31944475	000001322	000001322_157	AAAGTTCCGATGAGCATGGG	PTP4A2	Intergenic	4015	938	1056	2760	4360	552	1880	2118	3973	2253	3667	2284	2312
pool1	Experimental	chr1	31944475	000001322	000001322_167	GGGAGGGTTGAGTCGTCTCT	PTP4A2	Intergenic	2675	602	365	1553	2292	273	889	899	2012	1135	2453	1223	1756
pool1	Experimental	chr1	31944475	000001322	000001322_181	AGGAAGGAATGTACTATTCA	PTP4A2	Intergenic	1473	266	187	663	1553	119	365	555	1021	506	707	345	510
pool1	Experimental	chr1	31944475	000001322	000001322_198	CCGCCCCGCCCCTGCAAAAG	PTP4A2	Intergenic	3023	496	985	1995	2378	417	853	1179	2088	1789	2813	1529	1987
pool1	Experimental	chr1	31944475	000001322	000001322_203	GGGGGATTCATGCAAACAGC	PTP4A2	Intergenic	1913	611	622	1219	1870	293	742	683	1241	1175	1350	702	1002
pool1	Experimental	chr1	31944475	000001322	000001322_212	CGGCTCGGGGTACGACACCA	PTP4A2	Intergenic	5595	912	1473	3792	4142	528	2014	1814	3480	2280	4109	1921	2788
pool1	Experimental	chr1	31944475	000001322	000001322_225	TCCCCTGCGTCCGCCTTTGG	PTP4A2	Intergenic	3259	714	595	2377	2440	305	909	1580	1945	1898	2308	1303	1767
pool1	Experimental	chr1	31944475	000001322	000001322_243	TCAAGGGTCGCTCGGGGCGT	PTP4A2	Intergenic	4789	882	1509	2516	4007	487	1405	1994	3796	2082	4324	2173	3818
pool1	Experimental	chr1	31944475	000001322	000001322_255	CGAAGCTTTCCAGCTCCCGC	PTP4A2	Intergenic	2073	251	584	1457	2091	313	1010	742	1408	846	1957	773	1046
pool2	Experimental	chr1	31954842	000001323	000001323_110	TAGTGGTTTGTCCCCTGTCC	PTP4A2	Intergenic	3010	568	1910	984	475	654	1442	1674	1275	895	2098	1321	1360
pool2	Experimental	chr1	31954842	000001323	000001323_17	AACACTATTAACAATAGGTC	PTP4A2	Intergenic	1158	145	430	367	287	270	798	444	173	247	554	450	336
pool2	Experimental	chr1	31956105	000001323	000001323_195	TTGAAGGAAGAAGGACAATT	PTP4A2	Intergenic	1677	225	1080	529	519	625	1032	1406	713	772	1114	912	823
pool2	Experimental	chr1	31956105	000001323	000001323_205	GCTACTCAGTTTCACAGCTC	PTP4A2	Intergenic	2362	433	1490	720	623	595	1239	1702	893	814	1998	1363	1211
pool2	Experimental	chr1	31956105	000001323	000001323_208	ATCCACTGATTATCTTGGGC	PTP4A2	Intergenic	2286	252	1702	562	314	358	1475	638	657	501	1262	692	1215
pool2	Experimental	chr1	31956105	000001323	000001323_216	GAAAACCCAGCCGCAAAGCT	PTP4A2	Intergenic	2888	417	1688	647	949	719	1751	1629	899	1096	2279	1674	2088
pool2	Experimental	chr1	31954842	000001323	000001323_23	CCTTTTCAGACCCTTTCCTC	PTP4A2	Intergenic	2126	383	2000	565	580	565	1933	1577	708	993	2111	1725	2098
pool2	Experimental	chr1	31956105	000001323	000001323_230	CTGAAGTGAAAGCTCACCAG	PTP4A2	Intergenic	2445	375	2151	818	940	694	1971	2019	951	1005	2254	1364	1820
pool2	Experimental	chr1	31956105	000001323	000001323_240	GAGTAGCTAAGGCCTTATTC	PTP4A2	Intergenic	1749	344	1043	724	281	466	860	1088	459	715	1514	927	1560
pool2	Experimental	chr1	31956105	000001323	000001323_248	TGACACAAACTTTTTGCCTT	PTP4A2	Intergenic	1760	229	1936	522	728	858	1309	1247	679	740	1672	907	1188
pool2	Experimental	chr1	31954842	000001323	000001323_30	GTGTTGGCTACTTCCCTTCC	PTP4A2	Intergenic	2497	473	1600	663	839	709	1397	1591	967	719	1944	850	2266
pool2	Experimental	chr1	31954842	000001323	000001323_44	CTCCGCTTCATTTGGCTGAG	PTP4A2	Intergenic	2917	583	2822	922	1053	830	1823	2418	1281	1272	2571	1744	2066
pool2	Experimental	chr1	31954842	000001323	000001323_59	CGGTCTCCAGGGGAGCCACG	PTP4A2	Intergenic	3070	551	3290	1207	1439	636	2429	2220	1299	1037	2271	1297	1967
pool2	Experimental	chr1	31954842	000001323	000001323_69	ACTAAGCCTGTGATTGCATC	PTP4A2	Intergenic	2520	332	1695	914	700	660	2414	1517	992	945	2459	1336	1805
pool2	Experimental	chr1	31954842	000001323	000001323_77	TACGGGAGCCTGGATTCCAC	PTP4A2	Intergenic	3921	641	3188	1392	932	1212	2850	2369	1876	1661	3551	2378	2708
pool2	Experimental	chr1	31954842	000001323	000001323_87	TACAAAATTATCCCTGCTTC	PTP4A2	Intergenic	1661	225	1273	290	264	344	592	885	600	333	871	329	917
pool2	Experimental	chr1	31954842	000001323	000001323_98	TTCCCGTGTCCCTGAGCTCA	PTP4A2	Intergenic	3875	575	2868	1377	849	861	3165	2575	1529	1659	2930	1503	2686
pool1	Experimental	chr1	32139165	000001332	000001332_30	CCTGTAGTTTTTATAATGGA	KPNA6	intron	528	32	373	303	436	74	238	194	370	373	232	159	64
pool1	Experimental	chr1	32139165	000001332	000001332_33	CTGGAGGAAATCGTGGTTTC	KPNA6	intron	2252	499	473	1539	2168	314	1074	626	1650	941	1446	1182	1247
pool1	Experimental	chr1	32139165	000001332	000001332_37	TTCTGTAGTCTGCTTTTGGA	KPNA6	intron	3226	409	751	2152	2954	570	1281	1420	1886	1948	3136	1513	2205
pool1	Experimental	chr1	32139165	000001332	000001332_42	TTTGCCAGATAGGTAAGTAA	KPNA6	intron	2340	467	759	1670	2086	349	887	1232	2104	1299	2465	1427	1202
pool1	Experimental	chr1	32139165	000001332	000001332_46	TATACGTTGTTCCAGACACA	KPNA6	intron	2815	251	373	1198	2382	410	959	882	1648	949	2076	986	1051
pool1	Experimental	chr1	32139165	000001332	000001332_50	AATATTTGTTGTAGATGCCG	KPNA6	intron	1408	97	332	345	1356	100	292	506	919	399	611	356	593
pool1	Experimental	chr1	32139165	000001332	000001332_57	CCAATCCATCTGCTCTCCAT	KPNA6	intron	2699	463	698	1866	2394	436	1100	925	2302	1517	2420	1063	1561
pool1	Experimental	chr1	32139165	000001332	000001332_65	CTTACTTTGGGTTAGGGTAA	KPNA6	intron	1946	573	733	1029	2012	125	713	940	1356	1275	1839	877	998
pool1	Experimental	chr1	32139165	000001332	000001332_72	GAGCTAAGGAAAAGCGTTGA	KPNA6	intron	2056	139	308	1116	1584	295	591	766	931	864	703	741	507
pool1	Experimental	chr1	32139165	000001332	000001332_75	GCATCACCTATATATATTCT	KPNA6	intron	578	64	117	293	258	88	273	159	362	299	386	264	366
pool2	Experimental	chr1	32458979	000001352	000001352_10	CTGAGCAAAATTTACCATGC	ZBTB8B	Intergenic	1280	51	1400	658	662	382	1137	795	565	408	747	868	1081
pool2	Experimental	chr1	32458979	000001352	000001352_11	CAAGACAATACATGCTACAG	ZBTB8B	Intergenic	1977	341	2147	414	697	436	1386	1511	961	752	1310	1088	1668
pool2	Experimental	chr1	32458979	000001352	000001352_13	CTTTATTGCCCTTTGAAGCA	ZBTB8B	Intergenic	2514	429	2352	796	801	639	1818	2408	1257	1004	2390	937	2401
pool2	Experimental	chr1	32458979	000001352	000001352_16	AGGGATTTAAAAAGGGAGGG	ZBTB8B	Intergenic	794	38	602	423	136	323	509	292	210	250	473	146	159
pool2	Experimental	chr1	32458979	000001352	000001352_4	AATGGACATGCAAATAGGAG	ZBTB8B	Intergenic	2054	236	2527	809	339	766	1627	1632	698	680	1702	868	1579
pool2	Experimental	chr1	32458979	000001352	000001352_5	TCAGGGTACTCAGGAGATTA	ZBTB8B	Intergenic	2245	301	1843	976	490	694	1503	919	867	753	1603	820	1353
pool1	Experimental	chr1	32760268	000001364	000001364_195	GAGCATAACAAACTTTCAGG	KIAA1522	intron	1035	334	88	896	749	135	505	244	700	482	734	395	485
pool1	Experimental	chr1	32760268	000001364	000001364_200	TGGGAATAAAATCTACATTC	KIAA1522	intron	692	106	493	319	321	74	116	363	464	243	635	266	484
pool1	Experimental	chr1	32760268	000001364	000001364_206	ATGTGTAATGGTTGGGGAGC	KIAA1522	intron	3206	456	515	1508	1932	493	1050	1108	1490	1384	1942	1004	1640
pool1	Experimental	chr1	32760268	000001364	000001364_220	CACCCAGCATTCTGGCTCAT	KIAA1522	intron	4046	871	1059	2294	3071	576	1471	1763	3358	2420	3083	1752	2646
pool1	Experimental	chr1	32760268	000001364	000001364_238	AGGGTTCGGCCTCCTGAGCA	KIAA1522	intron	5199	656	1151	2981	3468	886	1893	1774	2907	2142	2805	1338	1674
pool1	Experimental	chr1	32760268	000001364	000001364_258	GTGGTGGCGCGCCCACAGCC	KIAA1522	intron	3538	734	1538	1838	3295	461	1066	1347	2413	1839	2713	1641	2450
pool1	Experimental	chr1	32760268	000001364	000001364_274	GTTGAGGCCTCACCCCATGG	KIAA1522	intron	3285	380	572	1994	2533	368	1163	1483	2655	2015	3379	1468	2104
pool1	Experimental	chr1	32760268	000001364	000001364_282	GTGCGCATGCGCGTGGCCTT	KIAA1522	intron	4896	888	964	2819	4514	385	1663	2063	4609	2585	3687	1966	1888
pool1	Experimental	chr1	32760268	000001364	000001364_297	GGTGTGTGTAGCCCCTACTC	KIAA1522	intron	3047	413	660	1330	2081	325	813	942	2011	1579	2259	1332	1189
pool1	Experimental	chr1	32760268	000001364	000001364_306	GGGTCTGTGCGGTCGCTCAT	KIAA1522	intron	3307	495	744	2008	2729	345	1286	1296	2351	1420	2393	1117	1496
pool1	Experimental	chr1	32760268	000001364	000001364_315	GTGGCTTAGGTGTGCTTTAT	KIAA1522	intron	2438	443	699	1353	1472	236	840	1036	1398	881	2255	1083	1127
pool1	Experimental	chr1	33099433	000001391	000001391_101	GGTGAGAGCCAGCATGCAAC	AZIN2	intron	2797	375	431	1429	2143	292	848	1355	1940	1417	2158	1093	1404
pool1	Experimental	chr1	33099433	000001391	000001391_115	AAAGATCCCGGTGGGGGGCG	AZIN2	intron	3170	339	513	1639	2061	359	880	1255	1943	1598	1768	1003	1822
pool1	Experimental	chr1	33099433	000001391	000001391_127	GGGATGTTTGACTCTCTTTG	AZIN2	intron	1837	168	484	919	1100	239	371	1046	1248	1013	1389	804	693
pool1	Experimental	chr1	33099446	000001391	000001391_133	ATGCTGCGGTTTCTTCCTTT	AZIN2	intron	4034	861	845	2527	4048	569	1467	1883	3005	1819	3314	2276	1959
pool1	Experimental	chr1	33099433	000001391	000001391_38	AGTGCTAGTTAGGCACTTCA	AZIN2	intron	2763	268	574	1082	1287	210	504	814	1707	1210	1512	830	930
pool1	Experimental	chr1	33099433	000001391	000001391_46	CTGACTGACTTTTGAAAAAC	AZIN2	intron	1882	95	452	912	1349	147	477	677	1322	824	737	902	501
pool1	Experimental	chr1	33099433	000001391	000001391_55	CTAGGCCAGCACAGGGATAA	AZIN2	intron	4612	929	1148	2705	4034	506	1611	1846	3311	2939	3959	2097	2945
pool1	Experimental	chr1	33099433	000001391	000001391_69	GGCACCCTAGATGTGCTTGA	AZIN2	intron	2829	462	756	2080	1891	335	754	1166	1935	1024	1602	823	1220
pool1	Experimental	chr1	33099433	000001391	000001391_77	TTACATCTGCTGGTCAGAGT	AZIN2	intron	4082	633	989	2022	2839	479	1211	1712	2916	2299	2991	1749	2210
pool1	Experimental	chr1	33099433	000001391	000001391_84	GTGGGCTACCACAAGAATGC	AZIN2	intron	3058	221	321	1105	907	90	585	742	1592	1372	1556	1072	874
pool1	Experimental	chr1	33099433	000001391	000001391_93	TGCCCGCTCTGTAAGCTGGC	AZIN2	intron	4790	575	656	3357	3431	691	1287	1970	3179	2656	3089	1878	2302
pool2	Experimental	chr1	33244433	000001398	000001398_20	AAAGCAGAGAGCTTTGTTTT	ZNF362	Intergenic	1658	216	1462	647	572	603	1363	1278	722	571	1629	547	1368
pool2	Experimental	chr1	33244433	000001398	000001398_29	CCCGTCATTCCCAGAGGGGC	ZNF362	Intergenic	2681	585	2365	948	929	767	2360	2078	1071	971	2330	1480	1887
pool2	Experimental	chr1	33244433	000001398	000001398_38	GGGAAAGCATGTGATATATA	ZNF362	Intergenic	695	206	755	107	494	237	668	487	264	250	514	242	161
pool2	Experimental	chr1	33244433	000001398	000001398_46	GACACTTTAAAGGCCAGACC	ZNF362	Intergenic	1929	343	1629	869	493	666	1438	1144	490	587	1254	706	1509
pool2	Experimental	chr1	33244433	000001398	000001398_54	ATTCCGGTGGTTAGTGCCTC	ZNF362	Intergenic	3037	498	2635	1533	500	928	1648	2529	1166	1314	2284	1244	1949
pool2	Experimental	chr1	33244433	000001398	000001398_59	TTGAGTACAGAGTATGTGCT	ZNF362	Intergenic	2398	173	1894	730	578	804	1541	1042	842	979	1946	1214	1576
pool2	Experimental	chr1	33244433	000001398	000001398_64	AGTCCATGGAGGAATGACCA	ZNF362	Intergenic	2311	633	1807	920	1037	746	2301	2367	903	1167	1886	1786	1821
pool2	Experimental	chr1	33244433	000001398	000001398_71	TTCAGAATCCTATCTCACCA	ZNF362	Intergenic	2545	289	1873	851	816	787	2269	1905	1111	1075	2307	1279	2638
pool2	Experimental	chr1	33244433	000001398	000001398_81	AGAGACTGGGAAGGCACTTA	ZNF362	Intergenic	3560	899	3631	1133	971	985	2317	3020	1300	1785	2730	1756	2689
pool2	Experimental	chr1	33244433	000001398	000001398_87	GCTGTGTGGCCTTAGATCAC	ZNF362	Intergenic	3350	506	2643	712	939	748	2452	1707	879	1296	2372	1487	1885
pool2	Experimental	chr1	33342457	000001404	000001404_107	TCAGGACAACGGGAGCAGTG	PHC2	intron	3032	387	3277	1571	781	1004	2079	1661	1110	916	2083	1034	2060
pool2	Experimental	chr1	33342457	000001404	000001404_117	ACAGGCTGAGGACTGCAAGA	PHC2	intron	4316	939	4110	1706	1458	1152	3755	2869	1629	1868	3522	2080	2365
pool2	Experimental	chr1	33342457	000001404	000001404_122	GGACCAGAGTGACTTCCACC	PHC2	intron	1977	446	2553	552	573	577	1157	1604	843	804	1818	1184	1748
pool2	Experimental	chr1	33342457	000001404	000001404_133	GCCCTGGCTGCAGGGAGTCA	PHC2	intron	3632	859	3878	1280	1146	847	2410	2091	987	1134	1951	1491	1334
pool2	Experimental	chr1	33342457	000001404	000001404_52	AGCATTTTGCAGTGACGCTG	PHC2	intron	3683	887	2903	1120	861	926	2298	2178	1360	1430	2884	1308	2959
pool2	Experimental	chr1	33342457	000001404	000001404_60	GTGTTGACCAGCTCCCGTTA	PHC2	intron	3542	336	3056	778	815	887	1953	1740	665	1270	1893	1469	1762
pool2	Experimental	chr1	33342457	000001404	000001404_72	ATGGTAATGGCTGCCAGCAT	PHC2	intron	2508	646	2317	856	1260	597	2298	2373	1228	1038	2087	792	2164
pool2	Experimental	chr1	33342457	000001404	000001404_79	GGGATTGTGGGTGAGTCAGA	PHC2	intron	2259	679	2153	850	512	765	1944	2040	952	1142	2728	1987	2622
pool2	Experimental	chr1	33342457	000001404	000001404_86	GCTGCCACCCCCAGCTATGC	PHC2	intron	3105	402	2449	1518	870	1035	2554	2843	1200	1883	3096	2425	2887
pool2	Experimental	chr1	33347099	000001405	000001405_36	ACCTACGAGCACACCAGTAG	PHC2	intron	3393	571	2894	902	1350	898	2999	2822	1513	1414	2964	2050	2540
pool2	Experimental	chr1	33347099	000001405	000001405_40	TCTCTACATTTTCTTATTTA	PHC2	intron	546	51	657	140	52	106	345	438	95	198	782	281	249
pool2	Experimental	chr1	33347099	000001405	000001405_45	AATTGAACTCTTCTTACCTC	PHC2	intron	1771	276	1537	691	262	547	1140	1521	529	451	1412	552	1421
pool2	Experimental	chr1	33347099	000001405	000001405_49	CTTGGTTCTGATCTTTCAGG	PHC2	intron	1810	527	1328	578	757	398	1695	1403	748	897	1538	1155	1592
pool2	Experimental	chr1	33347099	000001405	000001405_61	GTCTGAAAAAGAGTGGATTC	PHC2	intron	1357	103	669	238	358	255	507	597	686	616	711	450	1010
pool2	Experimental	chr1	33347099	000001405	000001405_69	AGGCACAGGGTCATAGCTGA	PHC2	intron	3918	594	3197	1864	1150	1152	3538	2564	1356	1963	3441	2373	2840
pool2	Experimental	chr1	33347099	000001405	000001405_77	CATTGACTTTCTAGTCTAAG	PHC2	intron	1500	152	1180	396	365	340	1049	989	673	385	1325	657	1144
pool2	Experimental	chr1	33347099	000001405	000001405_83	GGAAGGAGAGCCTCTTAGGA	PHC2	intron	1715	429	1678	629	535	637	1455	1206	616	893	1052	871	1350
pool2	Experimental	chr1	33347099	000001405	000001405_91	AGTCATCATTCTCCTGGCTG	PHC2	intron	2768	719	2707	993	698	738	1668	2646	1129	1358	2595	1576	2113
pool2	Experimental	chr1	33347099	000001405	000001405_98	GGAGGTCCTTCTTTACTTAG	PHC2	intron	798	81	819	316	250	305	641	1075	474	307	894	441	517
pool1	Experimental	chr1	33433903	000001414	000001414_33	CAAATGACATTCTCTCTTCT	ZSCAN20	Intergenic	1669	287	541	571	1165	182	536	891	1097	1106	1000	897	839
pool1	Experimental	chr1	33433903	000001414	000001414_39	AACTCCAGTAATTTGGTGCT	ZSCAN20	Intergenic	2163	525	603	1463	1750	244	851	781	1959	1405	2643	1131	1725
pool1	Experimental	chr1	33433903	000001414	000001414_46	AAACAGTGGAGTCATAAGTC	ZSCAN20	Intergenic	2191	388	374	1339	1423	322	742	675	1255	795	1487	513	1206
pool1	Experimental	chr1	33433903	000001414	000001414_50	ACAGCTCATCTCCCTCATTA	ZSCAN20	Intergenic	1977	256	364	1347	2336	212	799	797	1343	1068	1313	793	1051
pool1	Experimental	chr1	33433903	000001414	000001414_58	ATGAGCTTTTTGTGCTCAAA	ZSCAN20	Intergenic	1882	291	165	977	1400	164	651	614	1013	540	1265	594	968
pool1	Experimental	chr1	33433903	000001414	000001414_66	AGTCAACAACTTCTCATCCC	ZSCAN20	Intergenic	2771	211	544	1908	2709	337	1223	961	2010	1464	2292	920	1376
pool1	Experimental	chr1	33433903	000001414	000001414_76	GACCCTCTAGGGTGAATGGC	ZSCAN20	Intergenic	2666	368	487	1766	2091	328	478	883	1633	1029	1891	925	812
pool1	Experimental	chr1	33433903	000001414	000001414_83	GCAGCAATAGCACCAAAGGG	ZSCAN20	Intergenic	2309	310	479	1491	2447	470	1024	960	1327	1200	1517	734	1350
pool1	Experimental	chr1	33433903	000001414	000001414_89	CTGTTGGAGTGTGCACATAT	ZSCAN20	Intergenic	3872	628	1201	2255	2319	471	1148	1131	3023	1648	3147	1210	1400
pool1	Experimental	chr1	33433903	000001414	000001414_98	GATACTGCAGAATAGAACAC	ZSCAN20	Intergenic	1582	300	616	1070	1582	232	648	854	926	937	960	541	1323
pool1	Experimental	chr1	33433903	000001414	000001414_99	GATAGTTGAGTAGTAGAAGC	ZSCAN20	Intergenic	1934	158	374	818	786	324	237	756	804	610	858	464	960
pool1	Experimental	chr1	35268793	000001454	000001454_100	GCCGGGACTCGGGGGGTTAA	ZMYM4	promoter-TSS	3599	537	724	2771	4609	527	1459	1469	3272	1787	2302	1309	1820
pool1	Experimental	chr1	35268793	000001454	000001454_125	GATCCCACGGGTCCGCGCGT	ZMYM4	5' UTR	3558	546	966	2744	3018	431	1363	1617	2691	1378	2606	1130	1110
pool1	Experimental	chr1	35268793	000001454	000001454_144	GCCGGGCCTTGCGCCGAGAG	ZMYM4	5' UTR	3960	703	1130	1605	2860	241	984	1460	2455	1171	1599	381	437
pool1	Experimental	chr1	35268793	000001454	000001454_171	GGCGGTACCTCTCGGCCCCC	ZMYM4	5' UTR	2403	359	730	1576	1902	336	973	935	1546	1327	1588	664	1043
pool1	Experimental	chr1	35268793	000001454	000001454_187	CCGCCATGTTGGGCCCCGCT	ZMYM4	5' UTR	3378	732	1088	2674	3291	642	1280	1630	3055	2028	3210	2285	1842
pool1	Experimental	chr1	35268793	000001454	000001454_198	ACCTCACCTACCCTCTTTCG	ZMYM4	intron	3207	473	767	1904	2425	335	1254	1015	2069	1126	1477	893	729
pool1	Experimental	chr1	35268793	000001454	000001454_44	CTTAAAGGGACCATGACGCA	ZMYM4	promoter-TSS	2787	361	623	1355	1469	299	704	904	1411	1153	1018	746	985
pool1	Experimental	chr1	35268793	000001454	000001454_58	TGCAGGATTTGGCCTACCCA	ZMYM4	promoter-TSS	4404	924	752	2813	3954	531	1993	1487	3467	1518	2475	1016	1639
pool1	Experimental	chr1	35268793	000001454	000001454_77	TTAGGGTGCGCCTGCGCATC	ZMYM4	promoter-TSS	5000	687	1226	2614	3575	435	1703	2049	3119	1885	3751	1685	2636
pool1	Experimental	chr1	35268793	000001454	000001454_88	CTCCGCCTGCGGTTTCTTAA	ZMYM4	promoter-TSS	2707	451	770	1702	2060	528	1010	903	1944	984	1285	698	705
pool2	Experimental	chr1	35605477	000001466	000001466_104	CCCCAGTCAGCTGCAAATCA	PSMB2	intron	2669	660	2793	1340	697	777	1999	2198	1200	1167	2206	1102	2740
pool2	Experimental	chr1	35605477	000001466	000001466_115	GCTGGGTCTCTGTTTAACAA	PSMB2	intron	1839	346	1724	601	436	460	1181	1466	880	788	1779	638	1174
pool2	Experimental	chr1	35605477	000001466	000001466_37	GAGAGACAAACATTCCTTTC	PSMB2	intron	1151	272	1239	743	146	462	1048	1027	551	387	1204	593	1020
pool2	Experimental	chr1	35605477	000001466	000001466_48	TTCAGCTATCTCACGTGAGA	PSMB2	exon	3431	518	2743	1007	960	878	2265	1904	1181	1224	2670	1221	2375
pool2	Experimental	chr1	35605477	000001466	000001466_53	AATCAAAAGCTTCTGAGAGT	PSMB2	intron	1559	227	1048	316	349	435	1153	924	731	523	1282	605	1047
pool2	Experimental	chr1	35605477	000001466	000001466_57	CAGTGCCACACAAACGTAAA	PSMB2	intron	2259	301	2047	798	910	519	2599	1453	1319	1111	1972	822	1774
pool2	Experimental	chr1	35605477	000001466	000001466_60	ATGTGGAGTAAGTTGATTGC	PSMB2	intron	2508	285	1517	940	619	584	1422	1361	786	875	1565	1078	2108
pool2	Experimental	chr1	35605477	000001466	000001466_71	GCTTATAGCTGCTGGAGCAC	PSMB2	intron	3916	578	2935	1227	1352	891	2084	3079	1368	1216	3519	1523	3418
pool2	Experimental	chr1	35605477	000001466	000001466_77	TGAAGGAATTCTGCCTCCCC	PSMB2	intron	2649	351	2644	787	930	1060	1991	2122	1326	1332	2431	1313	1945
pool2	Experimental	chr1	35605477	000001466	000001466_89	GGGTTATGATAAAGAGAGAC	PSMB2	intron	834	132	401	80	53	139	214	501	266	112	593	182	601
pool2	Experimental	chr1	35650720	000001468	000001468_101	TAGTCTCATCTATTGACATG	PSMB2	Intergenic	1677	248	1291	559	405	672	1624	1221	651	741	1371	937	1123
pool2	Experimental	chr1	35650720	000001468	000001468_105	TGCACAGCCCTTTCTTGCTC	PSMB2	Intergenic	3315	943	2060	1140	962	883	2581	2128	1415	1404	2823	1698	2595
pool2	Experimental	chr1	35650720	000001468	000001468_108	AGTCAAATGGCCCAAGCGGC	PSMB2	Intergenic	3187	704	2634	1021	1265	1102	2544	1999	1351	1266	2871	1655	1883
pool2	Experimental	chr1	35650720	000001468	000001468_112	AAAGTTCTGTTAGTTTACAA	PSMB2	Intergenic	714	186	607	242	236	301	460	417	316	198	669	409	476
pool2	Experimental	chr1	35650720	000001468	000001468_116	CACGGCCTTTTAATGTGCTA	PSMB2	Intergenic	2090	407	1753	911	892	807	2248	1782	1350	1098	1806	1450	1773
pool2	Experimental	chr1	35650720	000001468	000001468_121	ACTTGACATTTATAACTTGG	PSMB2	Intergenic	1082	347	817	349	349	287	988	677	380	381	935	392	745
pool2	Experimental	chr1	35650720	000001468	000001468_127	TCAAGCTCAAGCAAATCCAG	PSMB2	Intergenic	2340	284	2844	790	1121	874	1621	1841	1423	1006	1877	916	1813
pool2	Experimental	chr1	35650720	000001468	000001468_136	CCTAATCATCATGAGGAGAT	PSMB2	Intergenic	2299	356	2094	781	562	825	2823	1937	1015	1085	1714	1991	2630
pool2	Experimental	chr1	35650720	000001468	000001468_97	TTGCTCACATAAGTATATGC	PSMB2	Intergenic	1946	196	1043	385	333	508	1270	942	472	468	882	478	1123
pool1	Experimental	chr1	36008741	000001478	000001478_57	GTGTAGAGCTTGATGGGGTA	TEKT2	intron	3239	477	537	1589	2102	331	1055	1363	2150	1939	2679	1719	2415
pool1	Experimental	chr1	36008741	000001478	000001478_60	ACATATAACATTGCTAATAA	TEKT2	intron	719	56	48	260	776	31	286	313	396	320	242	239	191
pool1	Experimental	chr1	36008741	000001478	000001478_62	GACAAAAAATTCTGTGATAC	TEKT2	intron	816	98	78	586	301	69	233	391	993	262	552	126	453
pool1	Experimental	chr1	36008741	000001478	000001478_65	GTAACCTCCATTTTTCTTGT	TEKT2	intron	1424	65	154	939	1211	209	449	415	1067	423	1405	578	772
pool1	Experimental	chr1	36008741	000001478	000001478_71	ACCGTGTTTGTAATGTAACA	TEKT2	exon	1918	157	527	1060	1700	279	736	730	1171	999	1021	505	971
pool1	Experimental	chr1	36008741	000001478	000001478_79	GGCAGCTTGCTCTAGTTAGT	TEKT2	intron	2954	645	446	1469	2289	255	1142	951	2218	1511	1969	987	2002
pool1	Experimental	chr1	36008741	000001478	000001478_85	CTAACTGTAAAGGAAAGCTG	TEKT2	exon	2600	508	608	1449	1755	450	817	884	1860	1462	1441	1625	1222
pool1	Experimental	chr1	36008741	000001478	000001478_89	CTTGCAGACAGGGAAGGTGC	TEKT2	exon	3442	666	631	1796	2035	298	579	1260	1947	989	2712	495	1009
pool1	Experimental	chr1	36008741	000001478	000001478_98	AAGGCATTACTTCTAGTGGC	TEKT2	intron	2376	185	242	880	993	191	433	412	893	922	508	844	518
pool1	Experimental	chr1	36149782	000001484	000001484_179	CGCAGTGAGTCAGTGCCGGT	TRAPPC3	promoter-TSS	4335	345	948	2946	3624	462	1366	1871	2846	1395	2548	1051	1972
pool1	Experimental	chr1	36149782	000001484	000001484_193	CGGCCGGACCACTAGTCCCG	TRAPPC3	promoter-TSS	3318	483	478	1685	2533	426	1309	1369	2241	1892	2003	1440	1556
pool1	Experimental	chr1	36149782	000001484	000001484_206	TAAGAGGCGGTGCTGCCAAA	TRAPPC3	promoter-TSS	5018	1073	1834	3891	4541	870	1696	2506	3820	3276	4634	1888	3017
pool1	Experimental	chr1	36149782	000001484	000001484_211	AGGCGCGCGCGGAGCACTCC	TRAPPC3	promoter-TSS	3060	494	641	1645	2812	272	928	918	1863	1533	1521	1037	1235
pool1	Experimental	chr1	36149782	000001484	000001484_228	TCCGCAGCCTTCGGTAATCC	TRAPPC3	promoter-TSS	3479	636	1192	2219	3263	358	1308	1474	3076	1851	3531	1531	2399
pool1	Experimental	chr1	36149782	000001484	000001484_240	TCATCTCTGAGCCGGGCGCG	TRAPPC3	promoter-TSS	4946	884	979	2892	3676	666	1390	1936	4024	2551	3503	2565	2428
pool1	Experimental	chr1	36149782	000001484	000001484_253	GGAAGACGCTAGCTCGAAAG	TRAPPC3	promoter-TSS	17	0	0	0	1	0	0	0	0	0	0	0	0
pool1	Experimental	chr1	36149782	000001484	000001484_258	GTGAGTCATTGCTAGTTTTC	TRAPPC3	promoter-TSS	2510	390	369	1603	2280	356	736	996	1449	1159	1952	595	1715
pool1	Experimental	chr1	36149782	000001484	000001484_260	AAAGACACTAGCGAAATGCT	TRAPPC3	promoter-TSS	2829	475	443	1297	1958	419	805	842	1688	1535	1652	755	1142
pool1	Experimental	chr1	36149782	000001484	000001484_271	AGACTGGATATTCCATCACG	TRAPPC3	promoter-TSS	2300	333	431	1316	1451	155	600	890	2138	1357	1503	1135	1338
pool2	Experimental	chr1	36321350	000001494	000001494_109	AGGGACCGTCAGGAATGCGG	EVA1B	TTS	3368	586	2780	1161	836	838	2444	2299	1212	1900	2530	1774	1904
pool2	Experimental	chr1	36321350	000001494	000001494_126	AAATAGCCGCGCGCAGGCCT	EVA1B	TTS	3385	802	2903	1336	935	1054	1715	2350	1334	1461	3468	2231	2836
pool2	Experimental	chr1	36321350	000001494	000001494_147	CCGCGCACTGGAGAAATGGC	EVA1B	TTS	3192	514	3042	752	850	875	2477	2104	898	908	2103	1728	1708
pool2	Experimental	chr1	36321350	000001494	000001494_161	TTGACGCCCGGCCTAGATTC	EVA1B	TTS	4294	645	3880	1350	1275	1058	2763	2928	1634	1476	3173	1896	2427
pool2	Experimental	chr1	36321350	000001494	000001494_176	GGCGGGCCTTCTCGCCAGCT	EVA1B	TTS	3725	1022	3765	1578	1075	965	2844	2452	1616	1468	3028	2321	2761
pool2	Experimental	chr1	36321350	000001494	000001494_191	CGAGGTGCGTTCAAGCGAGA	EVA1B	TTS	4161	612	4123	1262	1691	1164	3422	2929	1766	1448	3849	2089	3236
pool2	Experimental	chr1	36321350	000001494	000001494_202	AAGCACGCATGCTTACACCG	EVA1B	TTS	3974	890	3716	1146	1315	1271	3097	2811	1721	1644	3571	1898	3208
pool2	Experimental	chr1	36321350	000001494	000001494_67	TCTGCGTGTGGATGACGCGC	EVA1B	TTS	4054	916	3964	1407	1403	1210	2512	3075	2055	1921	3627	2504	3437
pool2	Experimental	chr1	36321350	000001494	000001494_80	GAAGGGACCGCGGCCTGACC	EVA1B	TTS	3116	653	2582	754	1023	598	1941	1618	1194	1129	3151	1446	2642
pool2	Experimental	chr1	36321350	000001494	000001494_92	TGCCTAGCACGGCGCCACGC	EVA1B	TTS	3904	685	2738	1355	970	1168	2890	2608	1515	1416	2959	1614	3027
[truncated: 162,678 more rows]
