# Supplementary material for: Cancer lineage-specific regulation of YAP responsive elements revealed through large-scale functional epigenomic screens
Source: Nat Commun. 2023 Jul 3;14:3907. doi: 10.1038/s41467-023-39527-w (PMC10317959; doi:10.1038/s41467-023-39527-w)
Supplement: Supplementary file 7 — Supplementary Data 3 [file 41467_2023_39527_MOESM7_ESM.xlsx]

## Sheet: YMCi160K_LFC
Pool	Category	Chr	Absolute_summit	UnionID	sgRNA_ID	sgRNA_seq	Closest_TSS	Annotation	log2FC_H2052_d8_vs_d0	log2FC_H2052_d15_vs_d0	log2FC_H2052_d22_vs_d0	log2FC_92.1_d8_vs_d0	log2FC_92.1_d15_vs_d0	log2FC_92.1_d22_vs_d0	PValue_H2052_d8_vs_d0	PValue_H2052_d15_vs_d0	PValue_H2052_d22_vs_d0	PValue_92.1_d8_vs_d0	PValue_92.1_d15_vs_d0	PValue_92.1_d22_vs_d0	FDR_H2052_d8_vs_d0	FDR_H2052_d15_vs_d0	FDR_H2052_d22_vs_d0	FDR_92.1_d8_vs_d0	FDR_92.1_d15_vs_d0	FDR_92.1_d22_vs_d0
pool1	Experimental	chr1	1024831	000000022	000000022_312	CACAGGGTCCCACCTTGTAT	AGRN	intron	0.606222	0.0935518	0.201832	0.101051	0.378152	0.489231	0.0981623	0.779955	0.554365	0.671999	0.135641	0.0635643	0.554968	1	0.923427	0.973778	0.608403	0.366953
pool1	Experimental	chr1	1024831	000000022	000000022_326	CCCGACCTGGGGAGCTCGGA	AGRN	intron	0.151454	0.0326849	-0.18827	0.233601	0.171838	-0.119361	0.375974	0.843786	0.278243	0.146134	0.271535	0.43842	0.787598	1	0.831761	0.804897	0.738601	0.770686
pool1	Experimental	chr1	1024831	000000022	000000022_344	GGTGCACCTCAGGCGGTGTC	AGRN	intron	-0.615905	-0.0864012	-0.397175	-0.0897722	0.535087	0.3867	0.0532677	0.757831	0.183272	0.664539	0.0254522	0.085576	0.484882	1	0.779689	0.973244	0.356086	0.415149
pool1	Experimental	chr1	1024831	000000022	000000022_355	CAGGGCCAGGTGAGAAACTG	AGRN	intron	-0.114126	0.152888	0.599777	0.145136	0.281733	0.200051	0.522555	0.390343	0.00672936	0.292109	0.0577309	0.157828	0.857191	1	0.285813	0.888765	0.47205	0.528687
pool1	Experimental	chr1	1024831	000000022	000000022_371	TTCTGAGGGTTGTTGACTGG	AGRN	intron	0.350279	0.0924737	0.0944828	0.0855429	0.214079	0.206367	0.0428987	0.545551	0.541015	0.676727	0.308502	0.326171	0.458369	1	0.920418	0.974247	0.763891	0.692924
pool1	Experimental	chr1	1024831	000000022	000000022_387	TCTTAGTTATGCCAGGAATG	AGRN	intron	0.0478164	0.17299	-0.0473924	0.201764	-0.0217983	0.439223	0.867093	0.545079	0.868318	0.374574	0.921807	0.0729263	0.970091	1	0.98373	0.916952	0.98527	0.388926
pool1	Experimental	chr1	1024831	000000022	000000022_398	TCTGCGCCACCTTTGGGCGG	AGRN	intron	0.274651	-0.0380926	0.152246	0.21613	0.340524	0.319591	0.16128	0.835732	0.419507	0.0911454	0.0154377	0.0209694	0.631765	1	0.887784	0.750162	0.293805	0.233612
pool1	Experimental	chr1	1024831	000000022	000000022_417	GGCCACTTCCCTGACAAAGC	AGRN	intron	0.310405	0.0590354	-0.261091	0.0416822	0.293305	0.377477	0.351266	0.85468	0.43179	0.826391	0.146168	0.0715245	0.774522	1	0.891065	0.990909	0.620542	0.385389
pool1	Experimental	chr1	1024831	000000022	000000022_427	GGCTGAGCGGGCGACTCCTC	AGRN	intron	0.49325	0.262308	0.223101	0.316872	0.272272	0.119169	0.0185091	0.157677	0.226042	0.0768889	0.119847	0.47215	0.407227	1	0.80465	0.734133	0.588104	0.790932
pool1	Experimental	chr1	1024831	000000022	000000022_448	CTCTAGGACCAGCCTTTGTG	AGRN	intron	0.3	0.28211	-0.0939585	0.0715896	0.204995	0.249073	0.15828	0.178311	0.642048	0.580825	0.135004	0.077729	0.629159	1	0.943245	0.962266	0.607426	0.399388
pool1	Experimental	chr1	1024831	000000022	000000022_465	AGGGCCGGCCAGGCCGCCCG	AGRN	intron	0.259394	-0.017047	0.191514	-0.128182	-0.0430108	0.279149	0.256774	0.937768	0.394554	0.660489	0.882095	0.34844	0.713401	1	0.878031	0.973235	0.97727	0.709014
pool1	Experimental	chr1	1265023	000000030	000000030_23	ACTATTTCTGTCACTCAGGC	UBE2J2	intron	0.0250952	-0.154471	-0.0315534	0.0888893	-0.21782	-0.225825	0.933286	0.605683	0.916267	0.64575	0.274371	0.259336	0.985747	1	0.991714	0.971998	0.740015	0.636681
pool1	Experimental	chr1	1265023	000000030	000000030_27	CGTATAGTAATGTATACTAA	UBE2J2	intron	-1.37686	-0.656427	0.256204	-0.490372	-0.700833	-0.675218	0.0251875	0.217587	0.618422	0.277081	0.133251	0.147457	0.424153	1	0.938245	0.883458	0.604758	0.513443
pool1	Experimental	chr1	1265023	000000030	000000030_32	TTATCATGTGTCATTGACCC	UBE2J2	intron	-0.278024	-0.241299	-0.161479	-0.351039	-0.286415	-0.146797	0.189984	0.244945	0.430782	0.268334	0.359817	0.633032	0.660887	1	0.890868	0.879544	0.793977	0.874058
pool1	Experimental	chr1	1265023	000000030	000000030_41	ACAACGTAAGGCCACATTCC	UBE2J2	intron	-0.430881	0.209768	-0.191828	0.0934214	-0.11848	0.0530248	0.194698	0.506165	0.546578	0.666779	0.586115	0.806479	0.664683	1	0.921891	0.973244	0.896167	0.941306
pool1	Experimental	chr1	1265023	000000030	000000030_51	AGACAGAGCCCAGCAGCCTT	UBE2J2	intron	-0.195885	0.141254	0.451442	0.195965	0.31794	0.267289	0.472055	0.597296	0.116711	0.180651	0.0428954	0.0794668	0.833953	1	0.719025	0.834372	0.42933	0.402323
pool1	Experimental	chr1	1265023	000000030	000000030_61	TGGCCCATAGCGCACCCCAC	UBE2J2	intron	-0.0836176	-0.137218	-0.334823	0.151783	0.0289922	-0.0128682	0.73669	0.57955	0.200044	0.443304	0.881638	0.94741	0.935127	1	0.789636	0.933992	0.977206	0.98579
pool1	Experimental	chr1	1265023	000000030	000000030_79	TCAGTGCGAGAGCCCCTGGC	UBE2J2	intron	-0.290718	0.0268337	0.000941	0.0346766	-0.135477	0.219773	0.185149	0.896136	0.996375	0.782583	0.295395	0.105305	0.656654	1	0.999868	0.985921	0.756264	0.44977
pool1	Experimental	chr1	1360767	000000039	000000039_108	ACAAACCAGGACAAAGCCAC	MXRA8	intron	0.538645	-0.0336764	0.389674	0.0843465	0.210169	0.230593	0.221596	0.935727	0.367521	0.662303	0.289358	0.248968	0.687641	1	0.869525	0.973244	0.752473	0.627199
pool1	Experimental	chr1	1360767	000000039	000000039_117	GACGGTCCAGGGCGCTGGTT	MXRA8	intron	-0.0707697	0.029645	-0.309489	0.135824	-0.0385749	0.00598764	0.66528	0.854132	0.0830381	0.25748	0.739104	0.958723	0.91098	1	0.666268	0.873503	0.94221	0.989705
pool1	Experimental	chr1	1360767	000000039	000000039_144	CAGATCCTCAGTGCGGGCCG	MXRA8	intron	0.403568	0.24265	0.282009	0.0175336	0.411275	0.310415	0.056056	0.216143	0.160125	0.94489	0.129503	0.240224	0.488919	1	0.762676	0.998771	0.600296	0.619253
pool1	Experimental	chr1	1360767	000000039	000000039_154	TCCAGGCAGCCCGTCTCATT	MXRA8	intron	0.56444	0.552237	0.32897	0.518245	0.677057	0.541023	0.0265748	0.0280778	0.156838	0.00817794	0.00170249	0.00653245	0.426744	0.864922	0.758925	0.482474	0.0896698	0.133557
pool1	Experimental	chr1	1360767	000000039	000000039_162	ACACTCATGGGAGTGAATAT	MXRA8	intron	-0.0674287	-0.185841	-0.344971	0.0290378	0.206474	-0.159199	0.897547	0.720906	0.516386	0.91031	0.430907	0.542123	0.977244	1	0.914644	0.996015	0.831381	0.830376
pool1	Experimental	chr1	1360767	000000039	000000039_167	CGGAGACACACAGAGATACA	MXRA8	intron	-0.0541631	-0.145467	0.38884	0.0331492	-0.0775101	-0.211826	0.869252	0.6568	0.254822	0.846438	0.65215	0.236141	0.970632	1	0.82092	0.992112	0.917886	0.615404
pool1	Experimental	chr1	1360767	000000039	000000039_88	ACTGTGGAGCCTCTGCTCGC	MXRA8	intron	-0.24612	-0.0566829	-0.0608956	-0.0592019	0.051965	0.118416	0.187677	0.747524	0.731585	0.76074	0.788967	0.545971	0.658606	1	0.960115	0.983787	0.956073	0.832147
pool1	Experimental	chr1	1360767	000000039	000000039_98	ACTTAATTCCCAGCCTGGCC	MXRA8	intron	0.424013	0.176944	-0.0738173	-0.0542257	-0.00509101	0.175462	0.0607448	0.390241	0.717951	0.666422	0.967503	0.183396	0.495815	1	0.958524	0.973244	0.994261	0.560277
pool2	Experimental	chr1	1375294	000000041	000000041_127	AGGCAACGCGATTCGCGCGG	AURKAIP1	5' UTR	0.0282063	0.0941078	-0.195554	-0.0887521	0.280388	-0.0648177	0.874305	0.599891	0.287223	0.547191	0.0795105	0.658123	0.98434	0.902685	0.977554	0.900552	0.563446	0.879071
pool2	Experimental	chr1	1375294	000000041	000000041_146	CGCCGGGCGCTGCGGCAGGC	AURKAIP1	promoter-TSS	0.0829249	-0.10256	0.00340426	0.19944	0.187239	0.113535	0.699664	0.634663	0.98729	0.164966	0.18945	0.411225	0.952437	0.914037	1	0.701902	0.723603	0.745912
pool2	Experimental	chr1	1375294	000000041	000000041_162	AATTTGAGCCGCGTCGAGGT	AURKAIP1	promoter-TSS	0.346715	-0.359738	-0.283084	0.0394226	-0.240637	-0.285375	0.0599747	0.0533567	0.113501	0.81624	0.179202	0.118038	0.739989	0.48889	0.875721	0.967982	0.710872	0.455606
pool2	Experimental	chr1	1375294	000000041	000000041_178	GCTGCCGATCGGGGCCGACT	AURKAIP1	promoter-TSS	0.274082	0.747531	0.352481	0.116009	0.14226	0.081426	0.0738555	0.000351	0.0282293	0.444525	0.352304	0.587857	0.744068	0.0450007	0.57567	0.866622	0.835851	0.845621
pool2	Experimental	chr1	1375294	000000041	000000041_194	CGCGGCCCCCGATTCTGCAT	AURKAIP1	promoter-TSS	0.260553	0.393823	-0.138589	0.0831359	-0.0342721	0.0593294	0.202939	0.06743	0.483835	0.575733	0.816121	0.687994	0.808355	0.524337	1	0.908967	0.974949	0.893442
pool2	Experimental	chr1	1375294	000000041	000000041_213	GGGACCGTGATTCCACTAAC	AURKAIP1	promoter-TSS	0.344036	0.20162	-0.821436	-0.103064	-0.342546	0.352225	0.27087	0.508873	0.0211015	0.731809	0.271423	0.257391	0.833266	0.870425	0.499964	0.950627	0.788914	0.626697
pool2	Experimental	chr1	1375294	000000041	000000041_223	TTTTGCCTCCGTAAGGGACC	AURKAIP1	promoter-TSS	-0.221154	-0.550571	-0.428073	-0.371565	0.0514818	-0.12383	0.392821	0.052507	0.115751	0.101414	0.804942	0.555985	0.875964	0.48662	0.877047	0.630393	0.972803	0.828864
pool2	Experimental	chr1	1375294	000000041	000000041_241	CGGAAACGATTCTGGACCTG	AURKAIP1	promoter-TSS	0.0803004	0.171033	0.0522718	-0.145957	-0.078952	-0.126513	0.780255	0.55477	0.855314	0.59777	0.774033	0.646583	0.96911	0.8854	1	0.915317	0.966673	0.87374
pool2	Experimental	chr1	1375294	000000041	000000041_256	CGCACTTCCGTCGGCCCGTT	AURKAIP1	promoter-TSS	-0.441186	-0.406791	-0.695202	-0.222054	0.176922	0.195706	0.094378	0.119043	0.0163147	0.164425	0.256939	0.213355	0.752045	0.609103	0.434694	0.701545	0.77991	0.580757
pool2	Experimental	chr1	1375294	000000041	000000041_264	GACGTATCTGGCAACGGAAG	AURKAIP1	promoter-TSS	-0.502665	-0.172734	-0.148004	-0.0437225	-0.360068	-0.293009	0.028484	0.39357	0.461275	0.767126	0.0337994	0.071788	0.737318	0.818026	1	0.95796	0.412315	0.36943
pool1	Experimental	chr1	1567451	000000052	000000052_104	GCACAAACAAGGGCCGGACG	SSU72	intron	0.0340631	0.0575037	-0.0775489	-0.187958	0.242331	0.143016	0.862831	0.76884	0.695537	0.32251	0.208739	0.445746	0.968766	1	0.954822	0.899997	0.686334	0.775517
pool1	Experimental	chr1	1567451	000000052	000000052_55	TGGCGCAGCAGGGTGCCCTT	SSU72	intron	-0.0504236	0.0529979	0.32319	-0.000847	0.152283	0.313363	0.798224	0.786285	0.125479	0.995604	0.334592	0.0658553	0.952123	1	0.729055	1	0.781314	0.372545
pool1	Experimental	chr1	1567451	000000052	000000052_61	TGAAACACCTGAGTCCCCTG	SSU72	intron	0.449387	-0.05292	0.0129647	-0.264731	-0.320882	-0.250255	0.0580212	0.80224	0.95151	0.227204	0.150721	0.252352	0.490617	1	0.995739	0.859501	0.627467	0.63007
pool1	Experimental	chr1	1567451	000000052	000000052_66	TGTGTAGCTCGGAATATCTA	SSU72	intron	-0.799476	-0.231794	-0.370535	-0.32425	-0.465337	0.0817729	0.0781352	0.571182	0.377004	0.0855363	0.0218211	0.637213	0.527813	1	0.872387	0.744228	0.337931	0.875761
pool1	Experimental	chr1	1567451	000000052	000000052_74	GCCACATTTCTGGCCGTGTG	SSU72	intron	0.269185	0.0556695	0.0704246	0.065381	0.0938022	0.382438	0.172257	0.763883	0.707191	0.764567	0.667844	0.104668	0.64281	1	0.956802	0.984115	0.922906	0.448569
pool1	Experimental	chr1	1567451	000000052	000000052_78	AGTCCGGGTGCCGTGAACAC	SSU72	intron	0.473102	0.434041	-0.0273665	0.0622663	0.408832	0.322295	0.0653085	0.0843085	0.906167	0.604069	0.00642926	0.0214859	0.503187	1	0.990583	0.966425	0.197903	0.235878
pool1	Experimental	chr1	1567451	000000052	000000052_84	CATGTTTCCGTCAGGATCTG	SSU72	intron	0.178534	0.00615891	0.538797	0.250994	0.246296	0.426488	0.496078	0.980832	0.0611243	0.0977496	0.102931	0.0120483	0.846194	1	0.621701	0.758086	0.562245	0.180635
pool1	Experimental	chr1	1567451	000000052	000000052_93	CCAGACACAAGGCATACCAC	SSU72	intron	-0.100576	-0.192717	0.0353073	0.0792242	-0.193871	0.126077	0.657626	0.398605	0.875738	0.69131	0.342354	0.530956	0.908468	1	0.985722	0.977102	0.785429	0.824391
pool1	Experimental	chr1	1567451	000000052	000000052_98	GTATGTTGTCTGAATTGGTA	SSU72	intron	0.605224	-0.244776	-0.250323	-0.326181	0.303022	-0.30404	0.0690416	0.421728	0.416561	0.249995	0.281264	0.281977	0.510468	1	0.886448	0.871598	0.745265	0.655732
pool1	Experimental	chr1	1686378	000000058	000000058_13	TCACTACAAGACTGCCCTGA	SLC35E2B	intron	0.692254	0.189814	0.354376	0.447875	0.430582	0.457147	0.00422977	0.31953	0.083255	0.0376064	0.043661	0.0347318	0.363237	1	0.666748	0.646401	0.432198	0.288928
pool1	Experimental	chr1	1686378	000000058	000000058_9	ATTTATGTATTTGCCCAATC	SLC35E2B	intron	-0.0599226	-0.103883	-0.183522	-0.659381	-0.68445	-0.197185	0.870407	0.775505	0.619716	0.0562734	0.0489753	0.526779	0.970791	1	0.938521	0.700694	0.447585	0.822379
pool1	Experimental	chr1	1741146	000000060	000000060_1	TTCACTCACATGATGAAATC	SLC35E2A	intron	0.226344	-0.239247	-0.226597	-0.153504	0.0426551	0.118176	0.424869	0.396694	0.425495	0.465646	0.836764	0.571988	0.812861	1	0.888856	0.939167	0.967551	0.845186
pool1	Experimental	chr1	1741146	000000060	000000060_2	TCACTACAAGGCTGCCTTGA	SLC35E2A	intron	0.497726	0.243611	-0.0628685	0.454832	0.430789	0.651547	0.0163714	0.179649	0.719043	0.0105568	0.0138121	0.00130115	0.402314	1	0.958563	0.508435	0.281004	0.0492998
pool2	Experimental	chr1	1859494	000000063	000000063_102	TGAGCCACCACGCCCCGACG	GNB1	intron	-0.127849	-0.188394	-0.239141	-0.0336674	0.185959	-0.427493	0.443618	0.267964	0.167174	0.831989	0.258051	0.0222021	0.892439	0.745509	0.930028	0.97098	0.780748	0.214732
pool2	Experimental	chr1	1859494	000000063	000000063_110	ATTTATGTCCTAGGAAGTTA	GNB1	intron	0.0723379	0.361983	-0.172795	0.285058	0.377163	0.624725	0.828848	0.293665	0.607527	0.281842	0.163963	0.0336039	0.977922	0.762344	1	0.790471	0.696145	0.262664
pool2	Experimental	chr1	1859494	000000063	000000063_117	GAAAGATTCAACAAAGGGCT	GNB1	intron	-0.124532	0.101324	0.0929962	0.987016	0.0297192	0.295635	0.704155	0.756448	0.775382	0.000385	0.870686	0.13004	0.953566	0.949414	1	0.175167	0.982752	0.472736
pool2	Experimental	chr1	1859494	000000063	000000063_119	CAAACAAAAAAATTCAATAA	GNB1	intron	0.695015	-0.371689	0.890338	-1.05697	0.971461	0.026618	0.352486	0.616664	0.239901	0.0912054	0.108536	0.961949	0.862704	0.907646	0.963065	0.615443	0.620826	0.989834
pool2	Experimental	chr1	1859494	000000063	000000063_127	CATCCCTGAGGGCAGATTCA	GNB1	intron	-0.0104132	0.188392	-0.260105	-0.127153	-0.0079939	0.0951091	0.952382	0.294704	0.158587	0.46981	0.96312	0.585219	0.99432	0.763194	0.924567	0.876111	0.995947	0.844331
pool2	Experimental	chr1	1859494	000000063	000000063_141	GGGGGAGCAGGGTAAACTAA	GNB1	intron	0.652348	0.470367	0.163784	0.194524	0.54322	0.657196	0.0604084	0.15575	0.602524	0.308328	0.0148038	0.00547847	0.739989	0.648752	1	0.806395	0.284774	0.0992305
pool2	Experimental	chr1	1859494	000000063	000000063_151	AAAGAAGAGGGAGGCAGGCC	GNB1	intron	0.102407	-0.131831	0.020538	0.0683309	-0.0153943	0.0168039	0.554739	0.450561	0.904631	0.756021	0.943989	0.938853	0.921006	0.845724	1	0.955372	0.993051	0.983169
pool2	Experimental	chr1	1859494	000000063	000000063_152	GGCCGAGAGGCGGGCAAATC	GNB1	intron	0.172476	-0.227788	0.019012	0.133861	0.0999124	-0.0339993	0.595565	0.486727	0.95287	0.461403	0.579843	0.849326	0.929778	0.861358	1	0.874004	0.922469	0.954514
pool2	Experimental	chr1	2135602	000000072	000000072_446	AGGAAGCTGTACCGTGCCAA	PRKCZ	exon	0.1344	0.0658663	-0.116548	-0.138108	0.151066	0.260778	0.434023	0.697579	0.495038	0.503875	0.464995	0.220062	0.889819	0.932564	1	0.887711	0.882927	0.588461
pool2	Experimental	chr1	2135602	000000072	000000072_458	TTGAGGGACTAGTCCCAAGG	PRKCZ	intron	-0.0479306	0.297863	-0.0124043	-0.158161	0.0958055	0.313242	0.819294	0.176748	0.95265	0.319609	0.538371	0.0662985	0.976343	0.671124	1	0.81296	0.907792	0.356646
pool2	Experimental	chr1	2135602	000000072	000000072_472	CGTCCCGCTGAGCCCAGGCT	PRKCZ	intron	0.130288	0.0306901	0.405488	0.186695	0.487134	0.316074	0.47616	0.864981	0.0449539	0.368806	0.0360365	0.143759	0.900676	0.97425	0.697817	0.838122	0.421793	0.492959
pool2	Experimental	chr1	2135602	000000072	000000072_487	GCAGGATGAGGCTTTGACTA	PRKCZ	intron	0.381238	0.215391	0.0244535	0.272705	0.152891	0.166213	0.0965455	0.322905	0.908009	0.185961	0.442192	0.404793	0.754138	0.778623	1	0.720005	0.874409	0.742091
pool2	Experimental	chr1	2135602	000000072	000000072_494	CCGGGCCTTTCCCTGCGTGG	PRKCZ	intron	0.238469	0.388722	0.113896	-0.0983871	0.443493	0.28823	0.139385	0.0264706	0.458168	0.501638	0.0117583	0.070369	0.779058	0.402236	1	0.886799	0.253057	0.365878
pool2	Experimental	chr1	2135602	000000072	000000072_505	TGTGACTCTTATCAGGGCTC	PRKCZ	intron	-0.205596	0.0791469	-0.257946	-0.556148	-0.353671	-0.452514	0.406039	0.744345	0.300955	0.0763041	0.233311	0.136662	0.879848	0.945912	0.98019	0.589815	0.763023	0.482304
pool2	Experimental	chr1	2135602	000000072	000000072_517	TTCCATCCGCATGTAGCGCC	PRKCZ	intron	-0.226906	-0.0239433	-0.201044	-0.210388	-0.13126	0.123714	0.246425	0.898679	0.299305	0.275451	0.486717	0.510601	0.823212	0.980173	0.98019	0.785925	0.890605	0.805884
pool2	Experimental	chr1	2135602	000000072	000000072_524	CTAAGAGTCTCCGTGAACCC	PRKCZ	intron	-0.48068	0.01525	-0.592147	-0.258586	-0.141235	-0.363615	0.10365	0.955376	0.0524193	0.265999	0.532588	0.130074	0.759024	0.992745	0.732917	0.780513	0.905895	0.472811
pool2	Experimental	chr1	2135602	000000072	000000072_540	TTCCCAGCGGCCACCCACGG	PRKCZ	intron	0.181751	0.13465	0.100008	0.263811	0.0814204	0.0843344	0.336664	0.471355	0.589408	0.119276	0.607657	0.594734	0.857012	0.854959	1	0.652663	0.93042	0.849612
pool2	Experimental	chr1	2135602	000000072	000000072_551	CTTTTCTAGTTCCTATGAAA	PRKCZ	intron	-0.493076	0.531466	-0.189327	-0.141203	0.188691	0.177226	0.182899	0.151858	0.590658	0.625292	0.515496	0.540525	0.800198	0.644167	1	0.924269	0.899891	0.820765
pool2	Experimental	chr1	2290868	000000081	000000081_100	GAGTGTTTCGTAAGAGCGGC	LOC100129534	intron	-0.24206	0.243373	0.255456	-0.339504	-0.418649	-0.490329	0.375687	0.371898	0.348406	0.279067	0.189755	0.131191	0.871592	0.806088	0.987065	0.788324	0.724056	0.47437
pool2	Experimental	chr1	2290868	000000081	000000081_108	GCGGAACACAGAAGCGGCAC	LOC100129534	intron	-0.483594	-0.122534	-0.145234	-0.0339435	0.0363467	0.304879	0.159118	0.706233	0.654857	0.863654	0.85401	0.146736	0.788367	0.934676	1	0.976599	0.980056	0.496971
pool2	Experimental	chr1	2290868	000000081	000000081_115	GTCTCCCTCAATCTTTGGCG	LOC100129534	intron	-0.0921565	0.0582927	-0.0247925	-0.0585194	0.264909	0.370394	0.654331	0.775831	0.903252	0.703234	0.108485	0.0344798	0.942854	0.954439	1	0.944444	0.620757	0.265968
pool2	Experimental	chr1	2290868	000000081	000000081_133	CGGACGCTCCTGCCAGCGAC	LOC100129534	intron	0.207844	0.118285	0.108815	0.0233116	-0.0870323	0.102908	0.325714	0.568539	0.598633	0.910916	0.677617	0.623157	0.852738	0.89071	1	0.985801	0.94738	0.863069
pool2	Experimental	chr1	2290868	000000081	000000081_145	ACCCCAGAACTGAAGCAGCG	LOC100129534	intron	-0.219995	0.202308	-0.114319	-0.137452	-0.141185	0.0857325	0.329721	0.367085	0.604559	0.465426	0.453748	0.645134	0.854813	0.803257	1	0.874461	0.878618	0.873134
pool2	Experimental	chr1	2290868	000000081	000000081_157	CATGCCAGCTTGCTGTTCTT	LOC100129534	intron	0.2665	0.606222	0.275654	0.0986167	0.29856	0.359339	0.0809543	0.00149204	0.072058	0.425591	0.0326538	0.0141545	0.748121	0.115486	0.800229	0.859381	0.406931	0.170108
pool2	Experimental	chr1	2290868	000000081	000000081_54	CGGCAGCGCACAGAAAACTC	LOC100129534	intron	0.09806	-0.0925454	-0.411273	-0.177664	-0.19259	-0.254455	0.636603	0.655451	0.0700584	0.375552	0.338429	0.214445	0.938358	0.919745	0.794531	0.84001	0.829921	0.581999
pool2	Experimental	chr1	2290868	000000081	000000081_64	GCGATGCCTTCTGTGGTTTG	LOC100129534	intron	-0.0753585	0.252528	0.200482	0.135851	-0.20941	-0.210241	0.705543	0.22231	0.3246	0.447924	0.253482	0.251232	0.953772	0.713147	0.984153	0.868537	0.77671	0.620968
pool2	Experimental	chr1	2290868	000000081	000000081_73	GACCAGTGAAGTATCTCAGC	LOC100129534	intron	-0.803442	-0.237994	-0.403153	-0.266046	-0.484892	-0.472054	0.0164126	0.404147	0.171763	0.265452	0.0594462	0.0650009	0.737318	0.823953	0.932446	0.780421	0.510647	0.353749
pool2	Experimental	chr1	2290868	000000081	000000081_88	GCGGAGCCGTCCTGTAAAGC	LOC100129534	intron	-0.0350056	-0.199528	-0.115712	-0.0136245	0.0874448	-0.0580471	0.910142	0.525507	0.709719	0.94423	0.655058	0.765979	0.989572	0.87729	1	0.991787	0.94119	0.924879
pool2	Experimental	chr1	3313268	000000102	000000102_105	GTAGCCTGAGAGTGATCCCC	ARHGEF16	intron	-0.0911418	0.295575	0.0909384	0.0308282	0.42408	0.348672	0.64405	0.154669	0.643856	0.836956	0.017382	0.0402355	0.940286	0.647087	1	0.971762	0.307475	0.284618
pool2	Experimental	chr1	3313268	000000102	000000102_122	TCCAGGTTGTTTCTCTCCCC	ARHGEF16	intron	0.502944	0.101947	-0.172156	-0.156148	0.271419	-0.448486	0.0771243	0.695954	0.512293	0.562029	0.321586	0.118782	0.745406	0.931991	1	0.905302	0.820467	0.456756
pool2	Experimental	chr1	3313268	000000102	000000102_23	ATAGCTGTACTCGCCCCTTT	ARHGEF16	intron	0.168792	0.208118	-0.0597583	0.0973979	0.0427734	0.103495	0.42769	0.332058	0.774908	0.497855	0.76332	0.471506	0.887474	0.783089	1	0.885973	0.964866	0.783463
pool2	Experimental	chr1	3313268	000000102	000000102_35	TCCCAGTTGGCGTTCACACG	ARHGEF16	intron	0.150367	-0.372283	-0.175096	-0.179032	0.0307393	-0.0667839	0.396501	0.0553217	0.326607	0.346204	0.867976	0.718828	0.876728	0.494865	0.984251	0.826678	0.982603	0.90612
pool2	Experimental	chr1	3313268	000000102	000000102_41	GTCCCAAGGCCATCTCCCAA	ARHGEF16	intron	0.144109	0.0571726	-0.115163	-0.299078	0.0416661	0.0142293	0.391915	0.729731	0.490166	0.0785575	0.787394	0.926464	0.875886	0.941746	1	0.593425	0.969224	0.978867
pool2	Experimental	chr1	3313268	000000102	000000102_54	TCATCATCCTCTCACGAGGA	ARHGEF16	intron	0.205149	0.130955	-0.122523	0.178932	0.285758	0.25088	0.43751	0.616201	0.638463	0.310001	0.120127	0.165569	0.891122	0.907491	1	0.807485	0.639469	0.524725
pool2	Experimental	chr1	3313268	000000102	000000102_65	CTCGATGTCTAAGGCTCCGT	ARHGEF16	intron	-0.498074	-0.332529	-0.395814	-0.165939	-0.326988	-0.213199	0.023532	0.102565	0.0583216	0.334293	0.0758427	0.222078	0.737318	0.585262	0.757263	0.820002	0.55306	0.590565
pool2	Experimental	chr1	3313268	000000102	000000102_72	GCGGCATTTCATAGACAGCG	ARHGEF16	intron	-0.994755	-0.351058	-0.545246	-0.305874	-0.388447	-0.566846	0.0232847	0.357445	0.165597	0.276678	0.175821	0.0612701	0.737318	0.79774	0.92981	0.787042	0.707783	0.344634
pool2	Experimental	chr1	3313268	000000102	000000102_81	GCGCCGAGCGGTGAGTCAGA	ARHGEF16	intron	-0.0319516	0.0707764	0.166096	0.325285	0.241787	0.278951	0.842843	0.661712	0.314588	0.0471229	0.121182	0.079813	0.980015	0.921524	0.983297	0.530414	0.640955	0.387063
pool2	Experimental	chr1	3313268	000000102	000000102_93	CCGGTCAGCACACAGGCTTC	ARHGEF16	intron	0.248372	0.105832	0.0114835	0.0634075	-0.0435816	0.000578	0.289152	0.642767	0.959529	0.683938	0.779177	0.997022	0.840408	0.916337	1	0.939081	0.967363	0.999653
pool2	Experimental	chr1	3496262	000000110	000000110_102	TTGGCTGGCCCCACCCTGTC	ARHGEF16	intron	0.117348	0.129466	0.0332839	-0.103567	0.24837	0.315185	0.472518	0.429137	0.835941	0.512119	0.135806	0.0674608	0.899396	0.836076	1	0.890297	0.660984	0.359719
pool2	Experimental	chr1	3496262	000000110	000000110_110	GGCATCTCCCTTCCACCCGC	ARHGEF16	intron	0.0340233	0.58274	-0.184144	0.195146	0.312848	0.232705	0.900517	0.0543806	0.502984	0.466183	0.25315	0.38713	0.987974	0.491763	1	0.874461	0.776366	0.730634
pool2	Experimental	chr1	3496262	000000110	000000110_126	GCCCACCCCGCCAGCTCTGC	ARHGEF16	intron	0.397249	0.414077	0.175697	0.19311	0.116601	0.113366	0.0901168	0.0791286	0.422783	0.249635	0.475942	0.487765	0.751593	0.549508	0.999572	0.76915	0.886985	0.792531
pool2	Experimental	chr1	3496262	000000110	000000110_147	CCGTTTCCCAGCAGGACGCT	ARHGEF16	intron	0.294206	0.145108	0.487536	0.281368	0.125478	0.0634524	0.21061	0.522866	0.051416	0.0641411	0.37057	0.644857	0.811537	0.876169	0.727265	0.566075	0.844308	0.873134
pool2	Experimental	chr1	3496262	000000110	000000110_162	CGACCTGCGCCATGTCTGCC	ARHGEF16	intron	0.26847	0.197082	0.371589	0.265817	0.273993	0.181692	0.187318	0.322194	0.0787959	0.103566	0.0946427	0.246345	0.801506	0.778115	0.814687	0.632475	0.596717	0.615829
pool2	Experimental	chr1	3496262	000000110	000000110_176	CAGCGCTGGGGGTGTCTATG	ARHGEF16	intron	-0.0620091	0.159572	-0.0742559	-0.309772	0.0241433	-0.168052	0.683631	0.306063	0.625553	0.0737589	0.877566	0.299134	0.949017	0.769714	1	0.584676	0.983669	0.663729
pool2	Experimental	chr1	3496262	000000110	000000110_190	GCTTAGCCCCACTTGGGGCC	ARHGEF16	intron	-0.206994	0.13654	-0.213926	0.0208885	0.216285	0.317579	0.56007	0.699164	0.547269	0.950051	0.520702	0.352096	0.922115	0.932854	1	0.992839	0.901772	0.706087
pool2	Experimental	chr1	3496262	000000110	000000110_62	GCCGAAGCGGCCCTGCGGAC	ARHGEF16	exon	0.211771	0.395066	0.229338	0.0765437	0.233132	0.0117438	0.276052	0.0582605	0.239621	0.594466	0.127146	0.934296	0.835339	0.500174	0.963065	0.914443	0.649105	0.981414
pool2	Experimental	chr1	3496262	000000110	000000110_83	ATCCCCACTCCGGGGTTGAC	ARHGEF16	intron	-0.491045	-0.0445426	-0.032823	-0.130792	-0.138851	-0.0166388	0.0143286	0.789994	0.843939	0.301527	0.274279	0.891908	0.737318	0.958336	1	0.802723	0.79109	0.967923
pool1	Experimental	chr1	3504364	000000111	000000111_110	CAGCTCCATTACTCATGCCG	ARHGEF16	intron	-0.247756	0.0267303	0.183164	0.344326	0.103868	0.0237674	0.37167	0.920324	0.502269	0.0892246	0.579352	0.898475	0.785377	1	0.911105	0.748498	0.893247	0.97177
pool1	Experimental	chr1	3504364	000000111	000000111_120	GAAATACCCGAGTGTGTCAT	ARHGEF16	intron	0.37135	0.499615	0.724974	-0.0614155	0.26955	0.349136	0.310933	0.179086	0.0662392	0.74074	0.167783	0.0844878	0.749974	1	0.634426	0.981678	0.64741	0.412965
pool1	Experimental	chr1	3504364	000000111	000000111_130	AGCTTGGTCAGCTTTCTGCT	ARHGEF16	intron	0.327897	0.349392	0.389264	0.212385	-0.197047	-0.0778425	0.208525	0.178941	0.142469	0.232155	0.265475	0.650664	0.677035	1	0.747027	0.863047	0.734261	0.881887
pool1	Experimental	chr1	3504364	000000111	000000111_136	TGGCGGGAGGTGCAATAACC	ARHGEF16	intron	0.386192	-0.181247	-0.410601	-0.0581128	0.0540714	-0.12247	0.044453	0.298266	0.0359393	0.665605	0.686996	0.372008	0.463035	1	0.544414	0.973244	0.928545	0.727149
pool1	Experimental	chr1	3504364	000000111	000000111_158	AGCCCAGCGTGCGTGGGGCT	ARHGEF16	intron	0.171551	0.0377452	0.00147172	-0.0658103	0.0849761	0.149504	0.470714	0.871029	0.994995	0.707589	0.628484	0.402017	0.833619	1	0.999652	0.978462	0.911085	0.74766
pool1	Experimental	chr1	3504364	000000111	000000111_176	TACCTAAGCATGGACTCCGC	ARHGEF16	intron	-0.105334	-0.0958694	0.222761	0.0260539	-0.0835342	0.310562	0.630767	0.658002	0.318916	0.846783	0.539438	0.0420723	0.898895	1	0.850012	0.992112	0.877871	0.310613
pool1	Experimental	chr1	3504364	000000111	000000111_58	GACTCAAGCCCCCCCAGCAT	ARHGEF16	intron	0.469716	0.375693	0.152085	0.146055	0.165563	0.477438	0.0203045	0.049319	0.385978	0.500822	0.446457	0.0478362	0.41107	0.977332	0.874955	0.946158	0.83857	0.326497
pool1	Experimental	chr1	3504364	000000111	000000111_71	GAGGGGGCTGGCCCCAGGGG	ARHGEF16	intron	0.625974	0.237624	0.742143	0.264433	0.157307	-0.312107	0.00398775	0.174501	0.00140232	0.0772466	0.265336	0.043904	0.363237	1	0.100521	0.734264	0.734197	0.315793
pool1	Experimental	chr1	3504364	000000111	000000111_79	TGACCAGCATGACCATGGCC	ARHGEF16	intron	0.160309	-0.0215335	0.116512	0.0337707	0.123956	0.0935289	0.62373	0.946638	0.721223	0.865718	0.538687	0.6419	0.896019	1	0.95873	0.99261	0.877871	0.877859
pool1	Experimental	chr1	3504364	000000111	000000111_92	CGCTGTCCACGCCCATTGGC	ARHGEF16	intron	-0.318624	0.0988357	0.17292	0.135719	0.153408	0.389212	0.083387	0.5552	0.315655	0.27323	0.219328	0.00865963	0.536531	1	0.84926	0.881104	0.696173	0.153449
pool2	Experimental	chr1	3531595	000000113	000000113_116	GAACTTAAAGGCGAGGGGCG	MIR551A	intron	-0.199811	-0.0634216	-0.10005	-0.032255	-0.562944	-0.787151	0.464235	0.813876	0.710352	0.886791	0.0319777	0.00645775	0.897277	0.964902	1	0.981634	0.402738	0.109851
pool2	Experimental	chr1	3531595	000000113	000000113_135	ACAACCGAGGGAGCCGCCCC	MIR551A	intron	0.374318	-0.0772461	-0.42817	0.139278	0.500581	0.770863	0.208822	0.78671	0.156363	0.334877	0.00534722	0.000342	0.810984	0.957405	0.921892	0.820406	0.160364	0.0129483
pool2	Experimental	chr1	3531595	000000113	000000113_161	AGCGCGCACGCTGGAATGCG	MIR551A	intron	-0.299921	-0.461922	-0.333866	-0.223915	-0.0612374	0.218531	0.0711438	0.0116598	0.0482504	0.127221	0.655886	0.134551	0.741173	0.306683	0.712331	0.66452	0.941378	0.479515
pool2	Experimental	chr1	3531595	000000113	000000113_172	GGATGTCTGCGTTTGTGCCT	MIR551A	intron	-0.00985605	0.0493476	0.0769073	-0.156495	0.279983	0.0826756	0.969966	0.850615	0.768855	0.419469	0.163821	0.664618	0.99677	0.971834	1	0.857243	0.69601	0.882344
pool2	Experimental	chr1	3531595	000000113	000000113_176	AGGAGGTACACAGACACGCA	MIR551A	intron	-0.144876	0.146299	-0.222972	0.0182593	0.00635913	0.205828	0.548548	0.544541	0.362196	0.9189	0.971699	0.267626	0.920136	0.882946	0.990153	0.987139	0.996829	0.637016
pool2	Experimental	chr1	3531595	000000113	000000113_179	GTGTGTTCTTGGAGCCAACA	MIR551A	intron	0.304911	0.297787	0.173177	-0.0920564	0.147872	-0.183303	0.125049	0.132967	0.361176	0.582254	0.382636	0.285241	0.771425	0.623633	0.989912	0.910159	0.85044	0.652907
pool2	Experimental	chr1	3531595	000000113	000000113_188	AGCCGTCCTGGCCGGGCCGC	MIR551A	intron	0.419474	0.617538	0.255791	-0.205086	0.0119231	0.275932	0.0944735	0.0222461	0.283424	0.18334	0.93482	0.0836785	0.752246	0.379091	0.975041	0.71817	0.991439	0.39472
pool2	Experimental	chr1	3531595	000000113	000000113_206	GGTGGGGCTGAACTCTGACA	MIR551A	intron	0.0249809	0.513096	0.41269	0.253491	0.295248	0.147043	0.921226	0.0655858	0.12593	0.202843	0.143896	0.445314	0.990572	0.519398	0.892267	0.733314	0.67298	0.767387
pool2	Experimental	chr1	3531595	000000113	000000113_74	CGCCGGCTTAGGGCGCAGCG	MIR551A	intron	-0.365062	-0.00320677	0.114829	-0.183034	0.155212	0.162555	0.0549066	0.984965	0.503891	0.20031	0.270068	0.249286	0.739419	0.997878	1	0.730763	0.787786	0.619039
pool2	Experimental	chr1	3531595	000000113	000000113_96	CGGGCGCGCAATCCCAGCCC	MIR551A	intron	0.348643	-0.0600124	-0.18828	0.300544	0.236381	0.398021	0.0768347	0.739861	0.309476	0.0484714	0.105974	0.014493	0.745353	0.944802	0.982046	0.533777	0.617464	0.172443
pool1	Experimental	chr1	3543509	000000114	000000114_310	GCACTCACTCAGAGCTTGAT	MIR551A	intron	0.0230685	0.309966	0.0402324	0.0220025	-0.00319778	0.0763797	0.919213	0.190638	0.859468	0.878177	0.982203	0.597841	0.982611	1	0.981562	0.993416	0.997185	0.858555
pool1	Experimental	chr1	3543509	000000114	000000114_316	CCGGGCCCACCCCATCAACT	MIR551A	intron	0.325806	0.441461	0.331871	0.0731482	-0.152698	0.0297051	0.0997227	0.0334833	0.0946018	0.654209	0.358918	0.855193	0.557059	0.901714	0.684816	0.972197	0.793562	0.957751
pool1	Experimental	chr1	3543509	000000114	000000114_335	CGCGTTGCTTGGTCACCCGC	MIR551A	intron	-0.40646	-0.207544	0.122191	-0.117967	-0.0202366	0.293921	0.0867039	0.345647	0.575168	0.677213	0.942724	0.311984	0.538821	1	0.929823	0.974297	0.989531	0.682152
pool1	Experimental	chr1	3543509	000000114	000000114_345	CCGAGAGTGAGCACGAACGC	MIR551A	intron	-0.165541	-0.288464	-0.476639	-0.181243	0.0033419	-0.0936832	0.41049	0.163591	0.0354032	0.344977	0.985714	0.619147	0.805798	1	0.543179	0.908298	0.998069	0.867723
pool1	Experimental	chr1	3543509	000000114	000000114_354	GCTCGGCAAGACTACATTTT	MIR551A	intron	0.0166591	-0.0303487	0.275623	0.100283	0.251561	0.208826	0.938574	0.887232	0.221912	0.592864	0.197555	0.278806	0.986979	1	0.802359	0.965528	0.675517	0.652583
pool1	Experimental	chr1	3543509	000000114	000000114_370	GGCCGAGGGGGCCCTGCCAA	MIR551A	intron	0.332999	0.556065	0.470083	0.34474	0.303369	0.716519	0.0640109	0.0062027	0.0154768	0.111865	0.155073	0.00533732	0.500599	0.446447	0.41393	0.773535	0.632413	0.118437
pool1	Experimental	chr1	3543509	000000114	000000114_382	CATCCCAAACACGCAGAGCT	MIR551A	intron	-0.0651532	-0.162965	-0.232329	-0.0610338	-0.106097	0.187914	0.780535	0.487001	0.333385	0.716768	0.531155	0.278793	0.94756	1	0.85589	0.979617	0.875017	0.652583
pool1	Experimental	chr1	3543509	000000114	000000114_406	GAAGCGTCGGCACTGCTGGG	MIR551A	intron	-0.707717	-0.0563114	0.0590792	-0.0117288	0.0627147	0.194989	0.00179651	0.730123	0.719759	0.950028	0.737973	0.312214	0.36059	1	0.958631	0.99924	0.941848	0.682189
pool1	Experimental	chr1	3543509	000000114	000000114_412	GCTAGACGGCATCTCGGCCA	MIR551A	intron	0.293774	9.39e-05	0.126737	0.138394	0.0249291	0.270552	0.111956	0.99956	0.466456	0.473355	0.895667	0.177833	0.572174	1	0.900174	0.9405	0.979868	0.554004
pool1	Experimental	chr1	3543509	000000114	000000114_431	CAGAAAAGGTCTTTGCCATC	MIR551A	intron	0.274075	0.124657	-0.0290214	0.012513	0.0494203	0.139098	0.460438	0.731388	0.936739	0.957081	0.831786	0.554219	0.828907	1	0.993345	0.999519	0.966379	0.836721
pool1	Experimental	chr1	3543509	000000114	000000114_444	TCGACCCGTATCCCTTCAGG	MIR551A	intron	-0.00579081	0.137559	-0.0510895	0.284873	-0.310775	-0.0204509	0.9783	0.519102	0.810957	0.205593	0.171824	0.92427	0.995725	1	0.973898	0.849054	0.65129	0.979224
pool1	Experimental	chr1	3613581	000000116	000000116_104	CACACTTGCTGACCACCCAT	MEGF6	Intergenic	0.339891	0.282335	0.174626	0.0795116	-0.21926	-0.233681	0.0977093	0.155855	0.367275	0.582973	0.151172	0.129833	0.554297	1	0.86948	0.963155	0.62787	0.491049
pool1	Experimental	chr1	3613581	000000116	000000116_109	GCTGAATTCCAGCCGGCCCT	MEGF6	Intergenic	0.19234	-0.21713	0.0244245	0.11663	-0.0165098	-0.0558558	0.333462	0.274851	0.899703	0.508786	0.924531	0.749923	0.763209	1	0.989527	0.948059	0.986018	0.921459
pool1	Experimental	chr1	3613581	000000116	000000116_118	AACATTCTCCAGCTTATCAG	MEGF6	Intergenic	-0.165082	0.298514	0.406722	0.180326	-0.0863602	-0.195016	0.646011	0.406181	0.269295	0.492251	0.739523	0.460257	0.904673	1	0.828402	0.944736	0.942251	0.784312
pool1	Experimental	chr1	3613581	000000116	000000116_126	AGACCTCCTTTTGAACCCAC	MEGF6	Intergenic	-0.299433	0.258649	0.422344	0.153711	-0.0149642	0.271811	0.378098	0.436945	0.220817	0.470008	0.943046	0.215524	0.788847	1	0.801959	0.940062	0.989532	0.594688
pool1	Experimental	chr1	3613581	000000116	000000116_136	CCCCTCATTTTATACGTTTC	MEGF6	Intergenic	-1.34517	0.400408	0.307619	-0.280573	-0.402036	-0.262869	0.0200608	0.40395	0.520677	0.403365	0.240809	0.433271	0.410563	1	0.91576	0.924789	0.715054	0.76751
pool1	Experimental	chr1	3613581	000000116	000000116_143	GCCCTAGAAATGCATACACG	MEGF6	Intergenic	0.427874	-0.124124	-0.414944	-0.164146	-0.175421	-0.506267	0.237403	0.719935	0.25514	0.453674	0.423939	0.0398472	0.699639	1	0.821043	0.936273	0.828346	0.304873
pool1	Experimental	chr1	3613581	000000116	000000116_148	CACAGCGGCAGGGTTCTGCG	MEGF6	Intergenic	-0.0589172	-0.0028561	0.300896	0.0154825	-0.0442203	-0.134772	0.713443	0.985604	0.0845166	0.925647	0.790119	0.426251	0.927464	1	0.668581	0.997052	0.956186	0.762937
pool1	Experimental	chr1	3613581	000000116	000000116_74	CAGTGCCCCACTTCTGCGCT	MEGF6	Intergenic	0.116778	0.355406	0.274513	0.0140792	-0.057738	0.171132	0.570949	0.104722	0.200209	0.912284	0.653064	0.202198	0.876199	1	0.789645	0.996151	0.918009	0.581025
pool1	Experimental	chr1	3613581	000000116	000000116_94	GAAGCCATTCCACAGCTCTC	MEGF6	Intergenic	0.424479	0.269554	0.218048	-0.101215	0.246661	0.0755847	0.0790688	0.236071	0.336184	0.517199	0.134171	0.626954	0.529451	1	0.857207	0.949667	0.606081	0.870989
pool2	Experimental	chr1	5717915	000000129	000000129_14	GAATAAACCTTCCTCCCTTC	MIR4689	Intergenic	0.359696	-0.146883	-0.352548	-0.45999	0.112334	0.0242644	0.278594	0.649909	0.287906	0.107466	0.670734	0.92644	0.835787	0.918123	0.977769	0.637783	0.945296	0.978863
pool2	Experimental	chr1	5717915	000000129	000000129_24	TATTCTGTGAGCATGGCCGC	MIR4689	Intergenic	0.210381	0.0428071	-0.0888007	0.193241	0.0236622	-0.287419	0.207321	0.788737	0.580156	0.315978	0.899328	0.149393	0.810336	0.958029	1	0.810628	0.986395	0.501241
pool2	Experimental	chr1	5717915	000000129	000000129_31	GGGTGCAGACCCTGCTATTG	MIR4689	Intergenic	0.378265	0.281271	0.333667	0.232821	0.405035	0.0618883	0.121619	0.236456	0.165424	0.162391	0.0267864	0.69487	0.769299	0.723181	0.92981	0.700606	0.375574	0.896186
pool2	Experimental	chr1	5717915	000000129	000000129_43	GCACGTCACACCCCGAGGTT	MIR4689	Intergenic	0.155583	-0.277075	0.0427773	-0.0470391	0.236262	0.0687284	0.473566	0.216826	0.841564	0.713948	0.0898806	0.593239	0.899932	0.708902	1	0.946866	0.587562	0.849001
pool2	Experimental	chr1	5717915	000000129	000000129_55	GCAACGCCAGGAGGCGGCTC	MIR4689	Intergenic	0.0854936	0.00871789	-0.0739046	0.0150952	-0.24547	-0.695496	0.636929	0.961379	0.68226	0.951197	0.333914	0.0184757	0.938428	0.993407	1	0.993213	0.827696	0.195671
pool2	Experimental	chr1	5717915	000000129	000000129_64	CAGGAGCAGGTCATCTTCGA	MIR4689	Intergenic	-0.0106376	-0.119255	-0.113814	-0.0320045	-0.0455927	0.219019	0.96078	0.585098	0.601053	0.831347	0.761883	0.167416	0.995573	0.89775	1	0.970789	0.964631	0.527383
pool2	Experimental	chr1	5717915	000000129	000000129_70	TTCCAGAACTAAAATACGGC	MIR4689	Intergenic	-0.396079	-0.835564	-0.454192	0.108686	-0.153872	-0.14316	0.235626	0.0256693	0.178416	0.565591	0.420714	0.45233	0.821336	0.398341	0.936259	0.906226	0.866498	0.771827
pool2	Experimental	chr1	5717915	000000129	000000129_75	AACCTCTTAGGGTCCAGTCA	MIR4689	Intergenic	0.399866	0.154372	-0.310246	0.0604449	0.00984366	-0.00795961	0.122775	0.527672	0.219351	0.775377	0.962839	0.96993	0.769864	0.877664	0.952959	0.959927	0.995875	0.992002
pool2	Experimental	chr1	5717915	000000129	000000129_89	ATTGCGCCTGGGTCTTCCGA	MIR4689	Intergenic	0.0558505	-5.69447	-0.592253	-0.171734	-0.310512	-0.926689	0.966648	0.0191319	0.668777	0.828249	0.695543	0.265228	0.996284	0.362912	1	0.97034	0.951828	0.634903
pool2	Experimental	chr1	5717915	000000129	000000129_97	GCCACGATGATTCCCAATGC	MIR4689	Intergenic	-0.849625	-0.372906	-0.20623	-0.304361	-0.272156	-0.00879933	0.0128138	0.206091	0.468975	0.156702	0.20008	0.965185	0.737318	0.699339	1	0.693819	0.733564	0.990606
pool2	Experimental	chr1	5917768	000000131	000000131_277	GGTAGAGCTGATGTTAGGCA	MIR4689	intron	-0.0106433	0.1004	0.0177881	0.160816	-0.166766	-0.197436	0.971505	0.736564	0.952279	0.524991	0.510298	0.437999	0.997052	0.943974	1	0.895131	0.898917	0.763202
pool2	Experimental	chr1	5917768	000000131	000000131_281	TTCAACAAGAGAGAATGTAT	MIR4689	intron	-0.384716	-0.519784	-0.340359	0.0489764	-0.020134	0.375203	0.228824	0.115205	0.2815	0.809783	0.921069	0.0901688	0.818766	0.604572	0.974985	0.966828	0.989456	0.40741
pool2	Experimental	chr1	5917768	000000131	000000131_285	CAAAACCCTTTTGTATACAA	MIR4689	intron	0.359175	-0.228353	0.207815	0.139987	-0.0722322	-0.403193	0.424495	0.608488	0.638735	0.715532	0.850488	0.308523	0.886259	0.905062	1	0.947175	0.979602	0.671737
pool2	Experimental	chr1	5917768	000000131	000000131_291	GTACATTGCCTGATGAGTCC	MIR4689	intron	0.159846	0.270134	-0.160199	0.278428	0.150267	0.0839783	0.697514	0.515031	0.697061	0.345515	0.603996	0.770639	0.951984	0.872961	1	0.82608	0.929337	0.926907
pool2	Experimental	chr1	5917768	000000131	000000131_294	ATCATTGAAGCAGCTCACGG	MIR4689	intron	-0.287294	-0.0718044	-0.108955	-0.114006	0.137689	0.212136	0.228823	0.75425	0.635274	0.518594	0.437413	0.241993	0.818766	0.948572	1	0.89282	0.872829	0.611178
pool2	Experimental	chr1	5917768	000000131	000000131_300	TGACTCATCGTATGCCTGGA	MIR4689	intron	-0.710867	-0.126722	-0.491538	-0.169516	-0.146441	-0.34183	0.00628873	0.542767	0.0361891	0.342331	0.40873	0.0744462	0.737318	0.882627	0.643999	0.824088	0.861666	0.374741
pool2	Experimental	chr1	5917768	000000131	000000131_313	CCGGGTTAGAAGTAGCCACG	MIR4689	intron	-0.0799285	0.0758954	0.00920461	0.0084017	0.185068	0.169401	0.702322	0.716447	0.964669	0.953013	0.214713	0.25244	0.952988	0.93755	1	0.993376	0.748208	0.622432
pool2	Experimental	chr1	5917768	000000131	000000131_322	TGGGCCAGAGCCGTAACTGA	MIR4689	intron	-0.247958	-0.198262	-0.0207136	-0.0723013	0.136479	0.30516	0.36956	0.469348	0.938676	0.709224	0.485333	0.138174	0.869845	0.854138	1	0.945924	0.890111	0.484643
pool2	Experimental	chr1	5917768	000000131	000000131_339	CAAGATGGCGAACACCCTCT	MIR4689	intron	-0.0134772	-0.208621	-0.190605	0.0895078	-0.264444	-0.264769	0.955988	0.402368	0.441539	0.540918	0.0940863	0.0935983	0.994888	0.822892	1	0.899423	0.595421	0.414179
pool2	Experimental	chr1	5917768	000000131	000000131_346	CGCTGCGTGCGCATTGCAGT	MIR4689	intron	0.110021	0.340532	0.124886	0.221249	0.255989	0.432855	0.44434	0.034682	0.386494	0.160364	0.110409	0.0152553	0.892502	0.431425	0.993222	0.698411	0.624007	0.177121
pool2	Experimental	chr1	5917768	000000131	000000131_348	TATTTTAAGCTACCGAGATC	MIR4689	intron	-0.662591	-1.59001	-0.740691	-0.505491	-0.248519	-0.771592	0.0632047	0.000746	0.0420114	0.0128554	0.160285	0.0011334	0.740007	0.075956	0.682763	0.402466	0.692534	0.0326732
pool2	Experimental	chr1	6026283	000000137	000000137_162	AGCCGATCCCGGCACACTGC	KCNAB2	promoter-TSS	-0.13968	0.17027	-0.13715	-0.144811	-0.0604329	0.168948	0.445153	0.354954	0.451972	0.384737	0.711349	0.312981	0.892752	0.796934	1	0.844485	0.95537	0.675606
pool2	Experimental	chr1	6026283	000000137	000000137_177	AAAGGGGCTCCTGGGCCGAC	KCNAB2	promoter-TSS	0.372063	0.291638	-0.00637003	0.117617	0.133925	0.212139	0.203223	0.310161	0.981753	0.429291	0.370339	0.169537	0.808618	0.772128	1	0.86079	0.844211	0.529585
pool2	Experimental	chr1	6026283	000000137	000000137_190	TGGAGGGGCCGCTTGGGGAC	KCNAB2	promoter-TSS	0.0577001	0.508166	0.229171	0.196784	0.108403	0.433114	0.705715	0.00719997	0.154374	0.163525	0.424565	0.00879097	0.953772	0.257935	0.918884	0.701477	0.868309	0.131268
pool2	Experimental	chr1	6026283	000000137	000000137_202	TGGATGAGCAGCGGCCAGAT	KCNAB2	promoter-TSS	0.0332682	0.173046	0.243509	0.194077	0.134854	-0.104618	0.856394	0.357571	0.204635	0.174639	0.332158	0.447025	0.982468	0.79774	0.949241	0.710645	0.826651	0.768529
pool2	Experimental	chr1	6026283	000000137	000000137_216	GCCTAGCGCGTGACCCAGGT	KCNAB2	promoter-TSS	-0.530335	-0.977898	-1.21128	-0.0836349	-0.17792	-0.463582	0.121206	0.0120375	0.00376096	0.589964	0.265346	0.0132049	0.768985	0.308488	0.158198	0.912915	0.785724	0.164334
pool2	Experimental	chr1	6026283	000000137	000000137_229	TGGCGCGCCAGGGCCCCGTG	KCNAB2	promoter-TSS	0.441068	0.122668	-0.288072	0.246715	0.00197296	-0.30055	0.0482857	0.542077	0.170577	0.148955	0.990196	0.0874241	0.737318	0.882315	0.9324	0.686424	0.99936	0.402545
pool2	Experimental	chr1	6026283	000000137	000000137_240	GCGCTGCACCAACTTCCTGT	KCNAB2	promoter-TSS	0.204754	-0.00502063	0.219784	0.260831	0.153258	-0.0195688	0.440889	0.984692	0.408541	0.20775	0.445193	0.921006	0.89184	0.997878	0.996708	0.738175	0.875283	0.976982
pool2	Experimental	chr1	6026283	000000137	000000137_253	GGCCATTTTCCGAGCACTCA	KCNAB2	promoter-TSS	0.0288152	0.0271977	-0.00759	0.0686191	-0.132916	0.0334394	0.931288	0.93514	0.981836	0.775624	0.583356	0.889198	0.991391	0.988487	1	0.96006	0.923671	0.967333
pool2	Experimental	chr1	6026283	000000137	000000137_269	ATCCTAGACAACGGGATCCC	KCNAB2	intron	0.10671	0.122295	0.363395	-0.0293516	-0.389503	-0.734346	0.668945	0.624989	0.165406	0.918065	0.195477	0.0278868	0.945859	0.910777	0.92981	0.987139	0.729582	0.239812
pool2	Experimental	chr1	6026283	000000137	000000137_284	TTAGGTCCCCCGTAATGTCC	KCNAB2	intron	-0.610564	-0.162	-0.30998	-0.358551	-0.0601614	0.0116521	0.0173046	0.459135	0.172387	0.139762	0.791088	0.958969	0.737318	0.850022	0.932535	0.678276	0.969738	0.988788
pool2	Experimental	chr1	6026283	000000137	000000137_298	AATCCCTAGGCGGGCATGCG	KCNAB2	intron	0.223168	0.557126	0.432625	0.0282791	0.231825	0.194898	0.173962	0.00486901	0.0182148	0.893523	0.287734	0.366679	0.79443	0.217202	0.460083	0.982755	0.798805	0.716812
pool2	Experimental	chr1	6206039	000000141	000000141_129	CGGGGTCTTCAAGGGTAGGC	LOC102724450	promoter-TSS	-2.81427	-0.736176	0.374372	-2.82502	-1.46579	-1.71846	0.14187	0.646814	0.804056	0.139008	0.382157	0.310003	0.779278	0.917454	1	0.677784	0.850362	0.6729
pool2	Experimental	chr1	6206039	000000141	000000141_147	TGCGCGGCGCTCTGGTCTTG	LOC102724450	promoter-TSS	-0.439728	-0.44675	0.0846819	-0.213103	-0.259769	-0.270475	0.0536487	0.0506827	0.67802	0.132839	0.0749786	0.0654843	0.739419	0.481927	1	0.671442	0.550968	0.354968
pool2	Experimental	chr1	6206039	000000141	000000141_157	CCGATCCTTGCACCCTTGCC	LOC102724450	promoter-TSS	0.494837	0.108336	0.354846	0.0686346	0.163039	0.077836	0.133098	0.726376	0.265803	0.664307	0.314167	0.622706	0.775886	0.940886	0.970968	0.933898	0.815083	0.862913
pool2	Experimental	chr1	6206039	000000141	000000141_176	TCCACCTCCAGCCCGCGGGG	LOC102724450	promoter-TSS	0.474891	0.20355	0.184132	0.210129	0.132236	-0.223606	0.105546	0.46067	0.502655	0.358642	0.557363	0.33065	0.760751	0.850552	1	0.834284	0.914492	0.689932
pool2	Experimental	chr1	6206039	000000141	000000141_186	CGCAAAGCAGATGGCGAGCG	RNF207	promoter-TSS	-0.313204	-0.0998636	-0.320696	-0.0897958	-0.194349	-0.099277	0.0913622	0.561725	0.0842957	0.629999	0.309147	0.594561	0.751886	0.888269	0.827512	0.925576	0.8121	0.849568
pool2	Experimental	chr1	6206039	000000141	000000141_204	GCCGGAAGAGGCGTCGCCTG	RNF207	promoter-TSS	0.158012	0.268597	0.507573	-0.0237148	0.241975	0.131538	0.566722	0.339044	0.0877791	0.87567	0.134886	0.394431	0.923274	0.787784	0.834764	0.979405	0.660194	0.735171
pool2	Experimental	chr1	6206039	000000141	000000141_221	GAATTCCGAGGGTGGGAGTG	RNF207	promoter-TSS	0.0300064	0.302878	0.318325	0.228286	0.17572	0.0769752	0.86332	0.10658	0.0916336	0.122441	0.221606	0.57881	0.983241	0.591389	0.84215	0.657259	0.753467	0.840966
pool2	Experimental	chr1	6206039	000000141	000000141_237	TTCAGGCCCGCACCGGGCGA	RNF207	promoter-TSS	-0.0142141	0.0635031	0.229464	0.160935	-0.103964	-0.265605	0.941386	0.742924	0.25116	0.276325	0.473304	0.0887917	0.992913	0.945623	0.965885	0.786716	0.885883	0.405104
pool2	Experimental	chr1	6206039	000000141	000000141_247	ACCGCGCGGTCGCTCTGCCG	RNF207	promoter-TSS	0.341735	0.56046	0.323993	0.219309	0.291928	0.354793	0.0804166	0.010182	0.0943594	0.30909	0.185271	0.115048	0.747551	0.292109	0.848091	0.806801	0.718881	0.451054
pool2	Experimental	chr1	6206039	000000141	000000141_255	GCCGTCCAGCGCTCTTAGTG	RNF207	promoter-TSS	0.219088	0.158479	0.201609	-0.397607	-0.274921	-0.142748	0.249246	0.396294	0.285009	0.0484156	0.148019	0.431194	0.823803	0.819574	0.975758	0.533604	0.677895	0.758943
pool2	Experimental	chr1	6206039	000000141	000000141_269	CGGCCCAGCGGGTAGGTACA	RNF207	promoter-TSS	-0.0661731	0.122592	-0.0287215	0.211775	0.0345049	0.133067	0.705508	0.487763	0.868966	0.236733	0.840933	0.445617	0.953772	0.861756	1	0.760764	0.978745	0.767549
pool2	Experimental	chr1	6206039	000000141	000000141_281	TGCCTGTTCTCCCTGCGCCG	RNF207	promoter-TSS	0.359251	0.160357	0.34933	-0.0716643	-0.312301	-0.236947	0.0332566	0.292861	0.0370504	0.598588	0.0420131	0.105254	0.737318	0.761695	0.651173	0.915627	0.449016	0.433942
pool2	Experimental	chr1	6515903	000000162	000000162_20	AAAAAAAAGACTATGTAAGA	PLEKHG5	intron	-0.770694	-0.248498	-0.339914	-1.50139	0.175423	-0.970161	0.210931	0.673052	0.564306	0.0128199	0.715234	0.071369	0.811579	0.925436	1	0.402466	0.956333	0.368316
pool2	Experimental	chr1	6515903	000000162	000000162_24	ATTTAATATAGTGTATCCTC	PLEKHG5	intron	-1.02316	-0.354966	-0.544574	-1.0805	-1.01608	-0.810979	0.0446186	0.434484	0.240805	0.0614943	0.0750839	0.140487	0.737318	0.838585	0.963168	0.560748	0.551273	0.488086
pool2	Experimental	chr1	6515903	000000162	000000162_32	GGCAGCGGTAGGGGACTCTG	PLEKHG5	intron	0.380625	0.337829	0.00808453	0.00990628	-1.37118	-2.59774	0.163377	0.210485	0.97496	0.955178	2.95e-05	2.3e-07	0.790701	0.703507	1	0.993558	0.00348954	6.51e-05
pool2	Experimental	chr1	6515903	000000162	000000162_44	AAATGCCTGGTGACCACATA	PLEKHG5	intron	0.513163	0.170217	0.369546	0.183786	0.451087	0.440666	0.0087266	0.299921	0.0398481	0.546599	0.158797	0.167309	0.737318	0.766581	0.668651	0.900483	0.690384	0.527234
pool2	Experimental	chr1	6515903	000000162	000000162_56	ACGGTGACCACTTACTCTGC	PLEKHG5	intron	-0.0613889	-0.181744	-0.118128	-0.282902	-0.42093	-0.559694	0.853157	0.586565	0.721718	0.173077	0.0556381	0.0171884	0.981597	0.898328	1	0.709507	0.498622	0.188926
pool2	Experimental	chr1	6515903	000000162	000000162_63	CAGTGGAATTTCTGTGTGGA	PLEKHG5	intron	0.0556812	0.598752	0.354418	0.280459	0.320664	0.443223	0.775101	0.0111095	0.0922149	0.242751	0.186886	0.0797998	0.967983	0.302483	0.84357	0.765414	0.720525	0.387063
pool2	Experimental	chr1	6515903	000000162	000000162_70	TCTTGCAAATGGTGCCATAG	PLEKHG5	intron	0.684725	0.159783	0.0614257	0.479667	0.250221	0.286172	0.00100931	0.29796	0.68059	0.0104617	0.125866	0.0857934	0.737318	0.764978	1	0.387016	0.648535	0.399057
pool2	Experimental	chr1	6654069	000000172	000000172_105	ATCATAGCGATCAAAAAGGT	THAP3	exon	0.172955	-0.189719	-0.670842	-0.0520458	-0.344145	-0.24942	0.400751	0.359633	0.00764128	0.767497	0.0757624	0.178738	0.878027	0.798964	0.267389	0.95796	0.55306	0.540968
pool2	Experimental	chr1	6654069	000000172	000000172_115	CAAGCCGTCAGCAGAACGGG	THAP3	intron	0.483253	-0.130177	-0.243598	0.239036	-0.0349505	-0.241517	0.0516246	0.562198	0.288248	0.135367	0.815746	0.132343	0.738791	0.888451	0.978118	0.673607	0.974855	0.476158
pool2	Experimental	chr1	6654069	000000172	000000172_118	CTTGTTCAATTAAAGCGAGC	THAP3	intron	0.281412	-0.352108	-0.250169	-0.335369	-0.310393	-0.0686223	0.337665	0.238191	0.391369	0.188263	0.219993	0.776519	0.85702	0.725111	0.99396	0.721522	0.752616	0.928975
pool2	Experimental	chr1	6654069	000000172	000000172_125	TTTAGGTAGGACACTCCACC	THAP3	intron	-0.383728	-0.504326	-0.719358	-0.389773	-0.165525	0.0571804	0.111428	0.0455807	0.00903625	0.0663132	0.395871	0.764624	0.761757	0.467527	0.300766	0.570572	0.856673	0.924212
pool2	Experimental	chr1	6654069	000000172	000000172_130	TGGTGCTCTGCAGTTTGGTT	THAP3	intron	0.127398	-0.251153	-0.132563	0.110131	0.116345	-0.0353102	0.446773	0.151626	0.42876	0.447787	0.423392	0.804748	0.893448	0.644059	1	0.868472	0.867763	0.938691
pool2	Experimental	chr1	6654069	000000172	000000172_137	TGCTCTGCAGACATGCGGAC	THAP3	intron	0.0313593	-0.223153	0.00916033	-0.204211	-0.13346	-0.0832636	0.840809	0.175408	0.953036	0.148519	0.327768	0.534138	0.979807	0.669996	1	0.685922	0.823951	0.817295
pool2	Experimental	chr1	6654069	000000172	000000172_140	TTGATTTTCAGAGACCAAAC	THAP3	intron	0.132574	0.442458	-0.261112	0.156781	-0.0399998	-0.16634	0.662452	0.16553	0.397349	0.564058	0.881985	0.541231	0.944479	0.658265	0.994625	0.905804	0.984429	0.821242
pool2	Experimental	chr1	6654069	000000172	000000172_82	GAAGCGCTTTCTTTTTTAAG	THAP3	intron	0.283573	-0.83471	-0.293273	0.220775	0.173789	0.292279	0.593955	0.142563	0.581958	0.489373	0.584139	0.36439	0.929272	0.634526	1	0.883255	0.923853	0.715114
pool2	Experimental	chr1	6654069	000000172	000000172_86	CTGGAATGAGAGTCTGCCCA	THAP3	intron	0.386695	0.160751	0.138038	0.0906393	-0.0315014	-0.313618	0.155797	0.53585	0.592897	0.69759	0.892198	0.199789	0.786904	0.880346	1	0.943184	0.985932	0.565191
pool2	Experimental	chr1	6654069	000000172	000000172_91	ACTCGAGCCCTTGCTGTACT	THAP3	intron	0.143036	0.512563	0.214763	0.385829	0.180639	0.049501	0.439888	0.0173548	0.254586	0.00703603	0.137308	0.665002	0.891572	0.351688	0.966627	0.357467	0.663061	0.88248
pool2	Experimental	chr1	6654069	000000172	000000172_99	GCACATATCCCAGTCCATTG	THAP3	exon	0.163074	0.475459	-0.0272138	0.197938	0.374458	0.22419	0.349721	0.0179272	0.872801	0.280484	0.0580505	0.225149	0.861752	0.354216	1	0.789284	0.506538	0.593968
pool1	Experimental	chr1	6724765	000000174	000000174_11	GATTCTGACCAAAGTAAGGA	LINC01672	promoter-TSS	0.271513	0.0434272	-0.223876	0.172503	0.0200179	0.0876673	0.590324	0.930283	0.657349	0.629377	0.955005	0.805608	0.883583	1	0.946355	0.969749	0.991848	0.940874
pool1	Experimental	chr1	6724765	000000174	000000174_19	ATCCTAACCTTTTGTTTCCA	LINC01672	promoter-TSS	0.091618	-0.0277022	0.682522	0.0226419	-0.171599	-0.228026	0.813282	0.942385	0.103747	0.931666	0.520903	0.399055	0.956074	1	0.699161	0.997575	0.870443	0.745858
pool1	Experimental	chr1	6724765	000000174	000000174_24	AATGAACGGAACTCCATGAC	LINC01672	promoter-TSS	-0.368784	-0.239837	-0.0514519	-0.206246	-0.133885	-0.224787	0.22265	0.410917	0.858644	0.164864	0.351182	0.134304	0.688416	1	0.981562	0.820991	0.789586	0.496464
pool1	Experimental	chr1	6724765	000000174	000000174_31	GGTTGAAAATCAGGGAGTTA	LINC01672	promoter-TSS	0.234201	-0.0704042	0.34032	0.192373	0.301022	0.219331	0.536562	0.84987	0.375532	0.424133	0.222315	0.365328	0.862179	1	0.871825	0.930277	0.698106	0.72246
pool1	Experimental	chr1	6724765	000000174	000000174_37	CATGAAGCGTGGAGCGACCC	LINC01672	promoter-TSS	-0.216869	-0.154578	-0.475482	-0.535878	-0.0938818	-0.449155	0.583923	0.691717	0.246235	0.0299265	0.660518	0.0591837	0.881231	1	0.8156	0.625975	0.920586	0.35666
pool1	Experimental	chr1	6724765	000000174	000000174_47	ATGTGCATGTAAATGTCAAC	LINC01672	promoter-TSS	-0.10565	-0.267438	-0.442386	-0.418535	0.0339284	-0.361925	0.787764	0.496596	0.276598	0.0707965	0.871147	0.110469	0.949437	1	0.831051	0.724052	0.975154	0.458312
pool1	Experimental	chr1	6724765	000000174	000000174_57	GGAGAGATGGAAGTTCTAGC	LINC01672	intron	-0.248247	0.105171	-0.32033	-0.080803	0.19485	0.28876	0.336096	0.673141	0.22272	0.671231	0.316828	0.151495	0.765067	1	0.802607	0.973701	0.76981	0.51906
pool1	Experimental	chr1	6724765	000000174	000000174_60	GCGTCAGAACCAGTGAGTCG	LINC01672	intron	-0.217784	0.201035	-0.178804	-0.124386	0.00843215	0.227622	0.290204	0.321336	0.379974	0.467562	0.960048	0.198525	0.736163	1	0.872901	0.939523	0.992955	0.577083
pool1	Experimental	chr1	6724765	000000174	000000174_70	AATGTAAACTCCCAGTCGTG	LINC01672	intron	0.446306	-0.346504	-0.562372	-0.392761	-0.254016	-0.695265	0.115856	0.207115	0.057792	0.109162	0.278877	0.012255	0.57819	1	0.612517	0.769675	0.743815	0.182094
pool1	Experimental	chr1	6724765	000000174	000000174_8	TTCAAATGAGCTTCAGGTAG	LINC01672	promoter-TSS	0.0649578	0.0773049	0.0682496	-0.0112538	-0.133452	-0.0154509	0.70737	0.652463	0.693287	0.9561	0.518878	0.939848	0.924958	1	0.954491	0.999519	0.869545	0.983833
pool1	Experimental	chr1	6860185	000000182	000000182_38	GACAACACTTACCATTGGTA	CAMTA1	intron	-0.0882644	0.0927789	0.143464	-0.121102	0.181233	0.177877	0.832592	0.822472	0.731552	0.635324	0.480695	0.489427	0.961878	1	0.960115	0.970817	0.854441	0.801754
pool1	Experimental	chr1	6860185	000000182	000000182_43	GATCTGAGTCTTCTACCTGT	CAMTA1	intron	-6.56889	-0.226671	-6.56889	1.5272	1.04765	-6.86779	0.0601212	0.857314	0.0515391	0.359517	0.521175	0.0699862	0.495008	1	0.59726	0.912052	0.870558	0.38182
pool1	Experimental	chr1	6860185	000000182	000000182_46	GTCAAACCATGCTAAATTGC	CAMTA1	intron	-0.302342	-0.408977	0.194727	-0.213548	-0.0207261	-0.22976	0.229884	0.112339	0.425765	0.568131	0.955283	0.540142	0.694072	1	0.888947	0.960381	0.991906	0.829417
pool1	Experimental	chr1	6860185	000000182	000000182_49	CTTCAGTCTTTTTTTCTAGT	CAMTA1	intron	0.225997	-0.340978	0.170934	0.149912	0.419061	0.503343	0.568937	0.392496	0.665398	0.634482	0.202199	0.133669	0.875233	1	0.948592	0.970653	0.679589	0.495702
pool1	Experimental	chr1	6860185	000000182	000000182_50	CTGAAATACAGATGACTAAA	CAMTA1	intron	0.407416	0.102206	0.124235	0.187194	0.378147	0.400111	0.445541	0.84425	0.81317	0.554863	0.246565	0.222948	0.822465	1	0.97427	0.957975	0.71937	0.601683
pool1	Experimental	chr1	6860185	000000182	000000182_54	AGTTTGGGAGCATGACTCAT	CAMTA1	intron	0.293524	0.469299	0.485676	0.231495	0.251963	0.138811	0.135226	0.0266156	0.0237795	0.24257	0.206054	0.472892	0.6011	0.855275	0.482603	0.867055	0.683907	0.791276
pool1	Experimental	chr1	6860185	000000182	000000182_63	TAGGGAGAATACTTAATTAC	CAMTA1	intron	0.0602955	-0.774348	-0.645278	-0.756513	-0.357593	0.000464	0.939661	0.34286	0.432647	0.234537	0.558331	0.999386	0.987207	1	0.891438	0.864226	0.885148	1
pool1	Experimental	chr1	6860185	000000182	000000182_65	TCAGCTATATTAAACATCTA	CAMTA1	intron	-0.266858	-0.0139821	0.154107	-0.656994	0.587268	0.86021	0.523626	0.972642	0.709202	0.0698707	0.0966333	0.0242357	0.85764	1	0.95704	0.721532	0.551931	0.249066
pool1	Experimental	chr1	6860185	000000182	000000182_66	TCATTTTTCTCCAAATAAGA	CAMTA1	intron	0.242183	0.11039	0.290158	0.323147	0.424181	0.815264	0.690073	0.853817	0.634332	0.404436	0.280438	0.0556192	0.919153	1	0.941944	0.925067	0.744886	0.347547
pool1	Experimental	chr1	6860185	000000182	000000182_68	ATTTGTGGAAACTTAGCACA	CAMTA1	intron	0.243082	-0.00370028	0.0910246	0.15577	0.00762082	-0.382069	0.236403	0.984871	0.646136	0.602843	0.979537	0.221296	0.699146	1	0.943954	0.966325	0.996803	0.600252
pool1	Experimental	chr1	6870335	000000183	000000183_203	AAAAAGGGGAAAAAGTAAAC	CAMTA1	intron	0.227249	-0.0701297	-0.170366	0.161679	0.283775	0.12024	0.755982	0.922636	0.815203	0.717415	0.528165	0.787791	0.940324	1	0.974558	0.979708	0.873413	0.935077
pool1	Experimental	chr1	6870335	000000183	000000183_205	TTGTTACAAACATGCTGAAA	CAMTA1	intron	-0.217513	-0.118702	-0.0691927	-0.091003	0.149645	0.278841	0.54882	0.738916	0.846713	0.683805	0.505518	0.229569	0.867757	1	0.979982	0.975678	0.864758	0.608244
pool1	Experimental	chr1	6870335	000000183	000000183_207	AACGTATGCATTGTTTTCAT	CAMTA1	intron	-0.414892	0.207086	-0.0272031	-0.462553	-0.224385	0.156084	0.2963	0.588258	0.94335	0.118597	0.422302	0.573028	0.740453	1	0.994292	0.780696	0.827664	0.84572
pool1	Experimental	chr1	6870335	000000183	000000183_210	CATATGTGTTTGTTGCTCGG	CAMTA1	intron	-0.544522	-0.300303	-0.266622	-0.26764	-0.286697	-0.0617516	0.0330038	0.192635	0.24713	0.355309	0.323333	0.827095	0.437767	1	0.816481	0.91002	0.774515	0.948456
pool1	Experimental	chr1	6870335	000000183	000000183_212	AAACTTGCATTTCATTTCTC	CAMTA1	intron	0.103794	0.105145	0.354748	0.149577	-0.29614	-0.261485	0.67505	0.668012	0.172653	0.70633	0.461715	0.515346	0.91469	1	0.771601	0.978424	0.846272	0.816411
pool1	Experimental	chr1	6870335	000000183	000000183_216	GGCTTTAGGGCACTAACACT	CAMTA1	intron	-0.169151	-0.00582292	0.130119	0.239816	0.0654786	0.1329	0.402417	0.976243	0.51475	0.122585	0.652511	0.370284	0.801875	1	0.914327	0.782753	0.917908	0.725629
pool1	Experimental	chr1	6870335	000000183	000000183_220	TAATCACAGGAACAAACATC	CAMTA1	intron	-0.0758041	-0.192535	0.154839	-0.158679	-0.22551	0.110311	0.749356	0.420027	0.517216	0.447213	0.287658	0.593866	0.93872	1	0.914855	0.934839	0.750996	0.856379
pool1	Experimental	chr1	6870335	000000183	000000183_221	ATATTCTTTCTAGAGGCTTA	CAMTA1	intron	-0.262097	-0.875263	-0.482819	-0.407985	-0.148839	-1.33048	0.578948	0.0863365	0.317348	0.240328	0.656255	0.00310728	0.879384	1	0.84926	0.865587	0.919272	0.0860719
pool1	Experimental	chr1	6870335	000000183	000000183_224	AAATATAGACAACTTCCAAA	CAMTA1	intron	-0.0794277	-0.489179	-0.209418	-0.555357	-1.52932	-0.620487	0.880584	0.363204	0.693299	0.305486	0.017106	0.257055	0.973161	1	0.954491	0.894713	0.307299	0.634796
pool1	Experimental	chr1	6870335	000000183	000000183_227	CTCAAATGTTAAATTTATTG	CAMTA1	intron	-0.305344	0.718842	0.943549	-0.0941883	0.295915	0.168196	0.677678	0.331791	0.214277	0.821625	0.48326	0.688095	0.915372	1	0.79838	0.990185	0.855129	0.897863
pool1	Experimental	chr1	7299467	000000195	000000195_140	TAAAGAATCCATGAAAACGA	LOC102725193	intron	-0.341105	-0.422569	-0.864277	-0.1934	-0.167298	-0.00527297	0.485216	0.386214	0.100908	0.482419	0.541593	0.9845	0.840916	1	0.694663	0.942646	0.878793	0.996515
pool1	Experimental	chr1	7299467	000000195	000000195_141	AAGGCGAAGCTCTTGCTCAG	LOC102725193	intron	-0.166922	-0.0458669	0.0950049	-0.230144	-0.27234	-0.246043	0.676449	0.907115	0.810812	0.467234	0.392389	0.438873	0.915107	1	0.973857	0.9394	0.811413	0.770895
pool1	Experimental	chr1	7299467	000000195	000000195_149	GACTCAATATGAACTAAGCA	LOC102725193	intron	0.0563853	0.233013	0.451859	-0.444665	0.373109	0.278808	0.852674	0.445356	0.159614	0.109639	0.168441	0.29275	0.96644	1	0.762159	0.770451	0.64823	0.664997
pool1	Experimental	chr1	7299467	000000195	000000195_163	TGCCCAGACTATAAACAAGT	LOC102725193	intron	-0.899998	-0.185032	-0.554096	-0.370167	-0.210337	0.0792091	0.0376753	0.620194	0.164491	0.28471	0.532894	0.812569	0.449001	1	0.76493	0.886074	0.875711	0.94314
pool1	Experimental	chr1	7299467	000000195	000000195_170	GGAGCCGCTGGCTCATTGCG	LOC102725193	intron	0.0115035	0.0576005	0.22707	-0.170847	-0.0916965	-0.31674	0.953806	0.769938	0.269556	0.337323	0.599083	0.0939294	0.990626	1	0.828402	0.906505	0.9013	0.430807
pool1	Experimental	chr1	7299467	000000195	000000195_181	AGGCTTAATCGGAAGGTTCC	LOC102725193	intron	-0.355236	-0.0191898	-0.0904823	-0.183067	-0.186591	0.056758	0.237669	0.94623	0.753316	0.544525	0.536481	0.849523	0.699639	1	0.963153	0.955996	0.877167	0.955776
pool1	Experimental	chr1	7299467	000000195	000000195_195	ATTGGGCGTGTGTCTCTGTG	LOC102725193	intron	-0.0838484	-0.119479	0.049417	-0.0429413	-0.000326	-0.0547278	0.630382	0.49166	0.77535	0.779224	0.998297	0.72164	0.898847	1	0.967746	0.985568	1	0.911513
pool1	Experimental	chr1	7299467	000000195	000000195_207	TTCCAACCCCTCACTGAGAC	LOC102725193	intron	-0.0420367	-0.130624	-0.197555	-0.2071	-0.190814	-0.292374	0.856733	0.574359	0.405948	0.254993	0.291231	0.121154	0.967433	1	0.882568	0.872763	0.753566	0.477197
pool2	Experimental	chr1	7300283	000000195	000000195_238	TGATAATTACTTAAGGTACA	LOC102725193	intron	-0.318669	0.114561	0.399491	-0.699335	0.0366863	0.336822	0.572856	0.837822	0.480024	0.206345	0.944139	0.524139	0.924951	0.968848	1	0.737073	0.993076	0.812604
pool2	Experimental	chr1	7300283	000000195	000000195_241	ATCTGGTGCTTTATTGCGAA	LOC102725193	intron	0.253111	-0.0992718	-0.512025	-0.634721	-0.249152	-0.218862	0.524617	0.801087	0.214239	0.0293851	0.332924	0.391819	0.913423	0.961238	0.951707	0.480971	0.827033	0.733711
pool2	Experimental	chr1	7300283	000000195	000000195_247	TCTGAAAACAGCTGCATTAG	LOC102725193	intron	0.208603	0.0850847	0.349992	0.461667	0.368685	0.451364	0.280774	0.651346	0.0852036	0.0295605	0.0686794	0.0322985	0.836456	0.918433	0.829655	0.481134	0.537022	0.258103
pool2	Experimental	chr1	7300283	000000195	000000195_254	CAAGGGTCTCCCCTAGACCC	LOC102725193	intron	0.404546	0.205762	0.109062	0.211039	-0.0506724	-0.0931493	0.107191	0.387545	0.641331	0.351916	0.818929	0.674837	0.760751	0.814958	1	0.830565	0.975386	0.887169
pool2	Experimental	chr1	7300283	000000195	000000195_271	TGGAAGTGATCTGCTGCACC	LOC102725193	intron	0.177064	0.0770276	0.0624519	0.0935311	0.110789	-0.179681	0.284829	0.632878	0.697187	0.625309	0.563702	0.357058	0.838132	0.91346	1	0.924269	0.916952	0.70965
pool2	Experimental	chr1	7300283	000000195	000000195_274	TTGTTTAGAAAATTGTATAG	LOC102725193	intron	0.421139	-0.348241	-0.404978	-0.825866	-0.626419	0.257622	0.571524	0.641164	0.58702	0.212323	0.332255	0.680392	0.924579	0.915919	1	0.742152	0.826653	0.889752
pool1	Experimental	chr1	7301175	000000195	000000195_288	TCATGATAAATAAAAGTTTA	LOC102725193	intron	0.597673	-1.14082	-0.117354	-0.907599	0.451369	-0.201557	0.309356	0.0713149	0.838169	0.230686	0.532492	0.779556	0.7489	1	0.978297	0.861955	0.875659	0.931911
pool1	Experimental	chr1	7301175	000000195	000000195_289	ATGAGATACAACACACACAT	LOC102725193	intron	-0.146955	-0.0776146	0.0986572	0.295815	0.254482	0.145184	0.754151	0.866967	0.833338	0.293264	0.361854	0.597742	0.939644	1	0.977455	0.889585	0.795644	0.8585
pool1	Experimental	chr1	7301175	000000195	000000195_293	ATACCGACTTGCATAAAGGA	LOC102725193	intron	-0.5493	-0.31662	-0.344889	-0.334291	-0.428272	-0.287317	0.0598251	0.239814	0.208541	0.285979	0.180268	0.355682	0.494153	1	0.794875	0.886074	0.65953	0.714822
pool1	Experimental	chr1	7301175	000000195	000000195_296	ATCTTCCATGGCTATTACCC	LOC102725193	intron	-0.287164	-0.273137	0.103348	-0.394763	-0.14635	0.187345	0.491959	0.508513	0.80136	0.0429869	0.403663	0.291305	0.844085	1	0.972263	0.659916	0.817335	0.663572
pool1	Experimental	chr1	7301175	000000195	000000195_309	TCCTTGTGTCTGGCCCCTGC	LOC102725193	intron	-0.0729782	0.0234125	-0.0353491	0.304217	0.0549975	0.181602	0.629068	0.874833	0.813919	0.0371107	0.668656	0.178894	0.898193	1	0.974498	0.645351	0.923174	0.555192
pool1	Experimental	chr1	7301175	000000195	000000195_313	GCTTCAGATGAATTACTGCC	LOC102725193	intron	0.360697	0.376874	0.0139572	0.0646161	-0.0209343	0.0657694	0.181693	0.161542	0.956559	0.659384	0.885798	0.654192	0.652234	1	0.996406	0.97294	0.978117	0.883401
pool1	Experimental	chr1	7301175	000000195	000000195_317	CGCAGGTGAAGGCAATTACA	LOC102725193	intron	0.324216	0.0810467	0.28353	0.0667025	0.167116	0.189676	0.171625	0.716286	0.226002	0.697976	0.341026	0.284359	0.642159	1	0.80465	0.977899	0.78466	0.657623
pool1	Experimental	chr1	7301175	000000195	000000195_324	ACTTTTTCAGGGTGATAGTT	LOC102725193	intron	-0.682851	-0.212918	-0.000369	-0.331649	-0.245992	-0.256362	0.0243867	0.412908	0.998854	0.24339	0.377885	0.359962	0.422262	1	1	0.867289	0.804075	0.718261
pool1	Experimental	chr1	7301175	000000195	000000195_327	GATCAACTTCCTTGACTTTG	LOC102725193	intron	-0.150924	-0.0267336	0.358577	0.360739	0.026675	0.354755	0.619294	0.928524	0.25156	0.13576	0.906135	0.141904	0.894028	1	0.819131	0.797525	0.982011	0.505435
pool1	Experimental	chr1	7301175	000000195	000000195_339	GACTGAGGGGCTTTGCCCGT	LOC102725193	intron	0.108576	0.0413174	0.287278	-0.317563	-0.18776	0.150684	0.701388	0.882336	0.321894	0.225523	0.460171	0.551406	0.923068	1	0.851304	0.859101	0.845331	0.835147
pool1	Experimental	chr1	7402054	000000197	000000197_17	GCAATGTAAAATTGGAAATG	LOC102725193	intron	-0.473896	-0.810065	-0.2982	0.0364758	0.0318349	-0.390564	0.379694	0.146672	0.574153	0.901596	0.914003	0.208782	0.789952	1	0.929557	0.995563	0.983588	0.587609
pool1	Experimental	chr1	7402054	000000197	000000197_20	GACCTGAGCTTAGGTCTTTA	LOC102725193	intron	0.21322	-0.565819	-0.177621	-0.132031	0.18542	0.049952	0.426824	0.0541582	0.506619	0.703276	0.593179	0.88499	0.813877	0.985146	0.912223	0.97808	0.898446	0.967813
pool1	Experimental	chr1	7402054	000000197	000000197_30	CTGCTAAGGAAACAGCCTAG	LOC102725193	intron	0.130814	0.374711	0.280997	0.247395	0.362205	-0.0549551	0.455846	0.0507993	0.128461	0.117635	0.0319868	0.710255	0.826532	0.977332	0.732261	0.779358	0.388425	0.907368
pool1	Experimental	chr1	7402054	000000197	000000197_41	CTGACTCTGAGTCACCTTAA	LOC102725193	intron	0.151213	-0.066696	0.498398	0.214433	0.172438	0.291733	0.613547	0.821122	0.119137	0.437248	0.52938	0.298198	0.892106	1	0.721929	0.932991	0.87408	0.669827
pool1	Experimental	chr1	7402054	000000197	000000197_47	GTGGTTTAATCCTTGCTTTA	LOC102725193	intron	-0.360575	0.368295	-0.164738	0.169177	-0.43805	0.0223412	0.233377	0.218418	0.572556	0.551243	0.144694	0.93675	0.697043	1	0.929155	0.957153	0.618943	0.983182
pool1	Experimental	chr1	7402054	000000197	000000197_54	ATGAGTGACTAAGGCAGCAA	LOC102725193	intron	0.160278	-0.161562	-0.0417756	-0.119351	-0.307753	-0.225855	0.360597	0.353379	0.807652	0.393459	0.0463222	0.124902	0.77896	1	0.973529	0.921114	0.440491	0.483686
pool1	Experimental	chr1	7402054	000000197	000000197_55	AGTTTGACGTAATTGAGACC	LOC102725193	intron	-1.1287	-0.504838	-0.805818	-0.413322	-1.38435	-0.833334	0.0171306	0.21361	0.0644584	0.353515	0.0106805	0.0824606	0.405045	1	0.630189	0.91002	0.249689	0.408356
pool1	Experimental	chr1	7402054	000000197	000000197_60	TTGACAATAACACCTGGATT	LOC102725193	intron	-0.317378	0.294419	0.00168297	0.239068	0.234192	0.210525	0.49493	0.520489	0.997062	0.231609	0.240267	0.288512	0.84566	1	0.999868	0.862581	0.714627	0.661701
pool1	Experimental	chr1	7402054	000000197	000000197_65	GACAGCTGCTCACACTCTGT	LOC102725193	intron	0.0931548	0.203084	0.131316	0.329396	0.374703	0.160735	0.636176	0.309397	0.507302	0.0451661	0.0266424	0.286346	0.901007	1	0.912223	0.668037	0.362234	0.659659
pool1	Experimental	chr1	7402054	000000197	000000197_74	GCAAAACAAGGGAGGACCAG	LOC102725193	intron	0.148767	-0.0444218	0.364721	0.0677198	-0.441902	-0.569491	0.693093	0.904999	0.343979	0.793316	0.113013	0.0508892	0.920216	1	0.860226	0.98733	0.576964	0.335375
pool2	Experimental	chr1	7894027	000000214	000000214_32	CTTGAGGGCAATACCGTGTT	UTS2	Intergenic	-0.0963138	-0.212788	0.0390593	-0.2919	0.132391	0.316409	0.670817	0.356879	0.861973	0.131424	0.468939	0.104273	0.946511	0.79774	1	0.669351	0.884727	0.432658
pool2	Experimental	chr1	7894027	000000214	000000214_35	AAAAGTGCGACGAAATATAT	UTS2	Intergenic	-0.399052	-0.246624	-0.422887	-0.274613	0.126568	-0.516202	0.445429	0.632339	0.416824	0.473456	0.737153	0.193837	0.892775	0.913284	0.99855	0.877329	0.961339	0.557962
pool2	Experimental	chr1	7894027	000000214	000000214_40	TCTCCCTCACCTTGAACAGA	UTS2	Intergenic	0.368021	0.334923	0.216227	-0.162919	0.186166	0.0666035	0.0475599	0.0666565	0.210833	0.435955	0.374749	0.745798	0.737318	0.522074	0.951023	0.863795	0.846863	0.917258
pool2	Experimental	chr1	7894027	000000214	000000214_49	AATCTATCATTTCCCAATTG	UTS2	Intergenic	0.473279	-0.662244	-0.210377	-0.240159	-0.00378693	-0.716158	0.303132	0.163646	0.638947	0.435873	0.990002	0.0391263	0.844954	0.656391	1	0.863795	0.999314	0.281133
pool2	Experimental	chr1	7894027	000000214	000000214_54	CTAGAGAGAGAATTCGGGTC	UTS2	Intergenic	-0.274775	-0.0946405	-0.17409	-0.264971	-0.0249611	-0.148794	0.217931	0.658963	0.422084	0.243265	0.908587	0.499631	0.815042	0.920745	0.999572	0.765824	0.987348	0.800053
pool2	Experimental	chr1	7894027	000000214	000000214_67	AGTGACTAAGCAACAGTTAA	UTS2	Intergenic	-0.0071985	0.0615157	0.305365	-0.131635	-0.0160662	0.00875025	0.978305	0.816302	0.263602	0.489819	0.931819	0.962801	0.997761	0.965437	0.969917	0.883387	0.990933	0.990034
pool2	Experimental	chr1	7894027	000000214	000000214_73	ACCCAGAGAGAACAGTGGAT	UTS2	Intergenic	-0.0158211	0.102605	0.126848	0.143343	0.0235	0.0877592	0.934532	0.597045	0.514241	0.469061	0.904037	0.654023	0.991889	0.901601	1	0.875649	0.986778	0.877249
pool2	Experimental	chr1	7894027	000000214	000000214_76	GTGGGGGCCTGCTACTTGGG	UTS2	Intergenic	0.179592	0.455897	0.081701	0.215828	0.00762822	0.0492748	0.4292	0.0644046	0.714767	0.169814	0.959054	0.740755	0.887899	0.515898	1	0.706626	0.995484	0.915329
pool1	Experimental	chr1	8005288	000000225	000000225_103	TTCACTCTGACTTACACAAG	ERRFI1	Intergenic	0.226558	0.175646	0.302578	-0.0604355	0.15522	0.379479	0.450721	0.552249	0.318865	0.697361	0.328388	0.0328018	0.824454	1	0.850012	0.977783	0.777641	0.281807
pool1	Experimental	chr1	8005288	000000225	000000225_111	CAGTCTCAGGGGAAGGCACT	ERRFI1	Intergenic	0.426799	0.0219343	0.389843	0.0918386	0.383161	0.448224	0.0830069	0.921657	0.108617	0.479844	0.0132309	0.00584282	0.536156	1	0.707825	0.941785	0.275183	0.124719
pool1	Experimental	chr1	8005288	000000225	000000225_115	ACTAGGGTGTTTATTTGACG	ERRFI1	Intergenic	0.75545	-0.820197	-0.982527	-0.176154	0.0183532	-0.249721	0.291216	0.253968	0.184187	0.663543	0.963571	0.540161	0.736751	1	0.780442	0.973244	0.993658	0.829417
pool1	Experimental	chr1	8005288	000000225	000000225_121	CATTTTGCTCTGTTGTAGAA	ERRFI1	Intergenic	0.300155	0.118565	-0.307242	0.100252	0.241173	-0.201996	0.378868	0.720732	0.370097	0.701502	0.36541	0.447217	0.789373	1	0.870383	0.97808	0.79775	0.776544
pool1	Experimental	chr1	8005288	000000225	000000225_129	GTGAGACAGCGTTTTTAGCG	ERRFI1	Intergenic	-0.612646	-0.372857	-0.271217	-0.148315	-0.480264	-0.588492	0.0174892	0.106199	0.227623	0.405965	0.0202202	0.00747151	0.406226	1	0.80577	0.925825	0.328283	0.142717
pool1	Experimental	chr1	8005288	000000225	000000225_133	TGTTTTAGGGAGCTTGCTAC	ERRFI1	Intergenic	-0.761104	-0.253943	-0.100399	-0.104307	-0.00199997	-0.0472171	0.00810597	0.27858	0.661823	0.693541	0.993935	0.858127	0.375905	1	0.947498	0.9774	0.999252	0.958705
pool1	Experimental	chr1	8005288	000000225	000000225_139	TGGTAGGTTTCAGGATTCCC	ERRFI1	Intergenic	-0.0890661	-0.0370619	-0.35089	-0.110316	-0.192959	0.0810586	0.789618	0.910507	0.307664	0.50389	0.25421	0.621436	0.950066	1	0.845678	0.946832	0.725068	0.868763
pool1	Experimental	chr1	8005288	000000225	000000225_78	GATTGATAAAAGTTCTTGGC	ERRFI1	Intergenic	-0.64115	-0.308222	-0.681999	-0.838351	-1.05658	-1.13569	0.211466	0.527503	0.185371	0.022694	0.00733297	0.00504852	0.679157	1	0.781323	0.596988	0.209603	0.114748
pool1	Experimental	chr1	8005288	000000225	000000225_82	CCGGTTCATCCAAGAACATC	ERRFI1	Intergenic	0.649153	0.089836	0.24204	-0.120283	0.18915	0.153928	0.0555994	0.765443	0.434065	0.604372	0.419518	0.509551	0.487707	1	0.891703	0.966429	0.826263	0.813247
pool1	Experimental	chr1	8005288	000000225	000000225_88	CCGCCTGGGGTGCAACATGC	ERRFI1	Intergenic	0.0539036	0.0373515	0.00891783	-0.19071	-0.0394544	0.134822	0.785425	0.848849	0.964018	0.188564	0.774663	0.340501	0.948757	1	0.996738	0.841145	0.951876	0.703
pool2	Experimental	chr1	8017785	000000227	000000227_101	TATTGTGGTCAGAAGTGAGC	ERRFI1	intron	-0.0417743	-0.806782	-0.412363	0.00694887	-0.462835	-0.211575	0.90431	0.0416817	0.252845	0.974523	0.0578237	0.34395	0.988783	0.456125	0.966627	0.996481	0.505372	0.700205
pool2	Experimental	chr1	8017785	000000227	000000227_107	CCCCATTGAAATTTAGAGGC	ERRFI1	intron	0.0791592	0.0107086	-0.213913	0.0778897	0.0882495	-0.267047	0.811637	0.974205	0.523039	0.721026	0.685881	0.23906	0.975573	0.995924	1	0.948006	0.949742	0.608069
pool2	Experimental	chr1	8017785	000000227	000000227_66	CTAAATTTTTTATAGCTTGA	ERRFI1	intron	-0.505568	-1.67059	-0.679954	-0.397844	-0.212335	-0.838521	0.362519	0.0131237	0.227271	0.412345	0.656048	0.105607	0.866715	0.319248	0.958096	0.855317	0.941378	0.43457
pool2	Experimental	chr1	8017785	000000227	000000227_73	GAAAAAGCTTGATAAACCAC	ERRFI1	intron	-0.0143946	-0.409984	-0.522564	-0.826421	-0.322663	0.0954167	0.979185	0.464873	0.355052	0.0790093	0.454443	0.821761	0.997915	0.852378	0.988512	0.594335	0.878978	0.944792
pool2	Experimental	chr1	8017785	000000227	000000227_75	GACTATGAGGAAAGTATCTG	ERRFI1	intron	-0.434931	-7.65141	0.646299	-4.27425	-3.05761	-1.9987	0.691498	0.00624501	0.540951	0.0385253	0.0755603	0.196809	0.951186	0.243065	1	0.507266	0.552213	0.561769
pool2	Experimental	chr1	8017785	000000227	000000227_78	AGATCGCTCATCCAGATTAC	ERRFI1	intron	0.311024	-0.674065	-0.168853	-0.0366391	-0.00848185	0.215027	0.41224	0.0972502	0.65138	0.824344	0.958939	0.212275	0.880823	0.578631	1	0.969814	0.995464	0.579706
pool2	Experimental	chr1	8017785	000000227	000000227_90	GTACTTGTTGGCTTGCAGAC	ERRFI1	intron	-0.0936449	-0.22384	-0.199161	-0.121462	-0.101991	-0.154613	0.753876	0.460383	0.508819	0.557317	0.620724	0.457388	0.964075	0.850429	1	0.903836	0.932745	0.7751
pool2	Experimental	chr1	8017785	000000227	000000227_94	GTTGAAAGCTAAGATTTAGA	ERRFI1	intron	-0.199331	0.324288	0.548758	-0.0478293	-0.193129	-0.414035	0.560084	0.348653	0.127711	0.877728	0.538997	0.204984	0.922115	0.793391	0.894476	0.979773	0.907928	0.570924
pool2	Experimental	chr1	8017785	000000227	000000227_95	CGCCTCTGCAGAAATTGCCT	ERRFI1	intron	-0.0821279	0.289803	0.24685	0.0881369	0.0316358	-0.304305	0.683022	0.169702	0.234536	0.606458	0.852292	0.0993043	0.948994	0.663194	0.96225	0.918266	0.980056	0.42476
pool2	Experimental	chr1	8017785	000000227	000000227_99	GAAAGCTAACAAGTAGGTGA	ERRFI1	intron	-0.0101346	0.668308	-0.102657	0.281257	0.17916	-0.27868	0.974528	0.0579217	0.746265	0.294492	0.496158	0.299533	0.997565	0.499383	1	0.797778	0.894512	0.66414
pool2	Experimental	chr1	8020209	000000228	000000228_112	AGGAATAGTGTTTTAAGAGA	ERRFI1	intron	-0.337681	0.0417932	0.424656	-0.25318	-0.577766	-0.19487	0.429242	0.920468	0.322402	0.530114	0.17225	0.626654	0.887899	0.98522	0.983668	0.896561	0.704621	0.864461
pool2	Experimental	chr1	8020209	000000228	000000228_115	AAGAAGGTGCAGTGTGCTTT	ERRFI1	intron	-0.0647666	0.0317024	0.0321157	0.125768	-0.0811295	0.178039	0.816608	0.909442	0.908093	0.441083	0.615767	0.282842	0.976058	0.982923	1	0.865388	0.931986	0.650873
pool2	Experimental	chr1	8020209	000000228	000000228_119	AGAGACTGTCCTCAAGCTAA	ERRFI1	intron	0.245521	-0.321561	0.00774233	0.295985	0.493617	0.532961	0.442194	0.320751	0.980274	0.171918	0.0354878	0.0257013	0.892251	0.777083	1	0.708572	0.419816	0.230608
pool2	Experimental	chr1	8020209	000000228	000000228_121	GTAACCTAGATATGCTTACC	ERRFI1	intron	-0.737376	-0.0922523	-0.519934	-0.0520645	-0.21192	0.00156073	0.0524033	0.785325	0.148647	0.875176	0.527481	0.996233	0.73911	0.957002	0.912663	0.979233	0.904262	0.999336
pool2	Experimental	chr1	8020209	000000228	000000228_125	AAATCTCAGAAGCCATCCAT	ERRFI1	intron	0.187669	0.662801	0.132024	0.450737	-0.0456204	0.0235025	0.537287	0.0496775	0.662138	0.0535603	0.826949	0.910095	0.917908	0.479388	1	0.545205	0.976181	0.973593
pool2	Experimental	chr1	8020209	000000228	000000228_133	ACTCTTAAATAAGGAAGCAC	ERRFI1	intron	-0.282044	0.153754	-0.256733	0.0290601	0.0968778	-0.0144536	0.526814	0.727843	0.563799	0.931895	0.776151	0.966083	0.914618	0.9411	1	0.989479	0.966856	0.990803
pool2	Experimental	chr1	8020209	000000228	000000228_141	TGTTTATTCAGGGTGATAAA	ERRFI1	intron	-0.347085	-0.105984	-0.00759676	-0.189734	0.224098	0.0881068	0.556919	0.85567	0.989564	0.566982	0.499542	0.788329	0.921269	0.973237	1	0.906692	0.895563	0.933325
pool2	Experimental	chr1	8020209	000000228	000000228_142	GTTATGGAAGTACTTAATGT	ERRFI1	intron	0.078568	-0.349893	-0.125857	0.0233938	-0.0710606	-0.323323	0.80146	0.279148	0.687252	0.929026	0.787209	0.238567	0.973523	0.75297	1	0.9888	0.969224	0.60771
pool2	Experimental	chr1	8020209	000000228	000000228_149	TTATAAAAGGAAACTGATTT	ERRFI1	intron	0.132676	0.225272	0.0740996	-0.313425	-0.375022	-0.385155	0.868212	0.778158	0.925774	0.415036	0.333271	0.321017	0.983841	0.954965	1	0.856055	0.827179	0.681958
pool2	Experimental	chr1	8020209	000000228	000000228_154	CATGCAGAGATTGGTATATT	ERRFI1	intron	0.421548	0.389657	0.360764	-0.0346969	0.335525	0.17671	0.180972	0.212999	0.244967	0.858415	0.109662	0.373632	0.799014	0.705499	0.964505	0.975749	0.622522	0.721454
pool2	Experimental	chr1	8020209	000000228	000000228_157	GTTTGTTTTAATTTCCTCAC	ERRFI1	intron	0.118044	-1.32531	-1.23579	-0.502711	-0.621099	-0.952273	0.872143	0.102617	0.12161	0.269375	0.179938	0.0543838	0.984261	0.585365	0.884777	0.78222	0.711741	0.325916
pool2	Experimental	chr1	8047930	000000233	000000233_100	TAGTCATGATTAAACACAAT	ERRFI1	Intergenic	-0.227924	0.265988	-0.378082	0.0786522	0.146037	0.216118	0.502345	0.434252	0.275335	0.759874	0.572529	0.408587	0.907505	0.838585	0.973723	0.956143	0.919718	0.744423
pool2	Experimental	chr1	8047930	000000233	000000233_102	AGTCGTAACTTCTGTGCCTG	ERRFI1	Intergenic	0.162222	0.330741	0.166271	-0.0107706	0.278416	0.291119	0.590929	0.285026	0.581031	0.955562	0.172664	0.155707	0.928568	0.756051	1	0.993558	0.705225	0.51072
pool2	Experimental	chr1	8047930	000000233	000000233_110	GTTCAGCGTCTACAGACATA	ERRFI1	Intergenic	0.117363	-0.104356	-0.350378	-0.390811	-0.0258346	0.13629	0.589827	0.631522	0.129126	0.257515	0.93778	0.681469	0.928348	0.913114	0.895572	0.775525	0.992056	0.890128
pool2	Experimental	chr1	8047930	000000233	000000233_118	TCATGGGCATTTTCCATGGC	ERRFI1	Intergenic	0.112849	-0.0540682	-0.28797	0.0513189	0.19888	0.215107	0.647412	0.82587	0.257825	0.747931	0.230973	0.197915	0.94153	0.967107	0.967407	0.9547	0.761805	0.563024
pool2	Experimental	chr1	8047930	000000233	000000233_123	TATCCCCTATTTAATTTCCC	ERRFI1	Intergenic	-1.2588	0.368196	-0.488223	-0.356685	-0.347718	-1.01721	0.0479082	0.513633	0.392087	0.246548	0.257584	0.00691619	0.737318	0.872421	0.994108	0.7673	0.780409	0.114495
pool2	Experimental	chr1	8047930	000000233	000000233_133	TTAAGTTGCTGAAGGGTATT	ERRFI1	Intergenic	-0.452255	0.3139	0.31855	0.0849498	0.0804632	0.036192	0.0203831	0.081891	0.0776345	0.717608	0.731563	0.876962	0.737318	0.55321	0.813291	0.94754	0.960338	0.963524
pool2	Experimental	chr1	8047930	000000233	000000233_139	GTTTGGCAAGCAATGAATCT	ERRFI1	Intergenic	0.421378	-0.0485881	0.0737389	0.550104	0.323961	0.42673	0.35645	0.913355	0.868585	0.05188	0.218628	0.115528	0.864366	0.983655	1	0.541854	0.752035	0.451906
pool2	Experimental	chr1	8047930	000000233	000000233_140	CTAGAGATTTCATCAGACAG	ERRFI1	Intergenic	0.00956997	-0.0683501	-0.0748203	-0.0604609	0.197266	0.00722832	0.977316	0.839236	0.82383	0.824893	0.475637	0.978821	0.997654	0.969322	1	0.969814	0.88671	0.994258
pool2	Experimental	chr1	8047930	000000233	000000233_145	CGGACTCAAATGAGTTTAAG	ERRFI1	Intergenic	0.20671	0.276154	-0.124957	0.226203	-0.150071	0.0667742	0.557573	0.435919	0.720584	0.362347	0.540536	0.783194	0.921491	0.839011	1	0.83557	0.9082	0.931424
pool2	Experimental	chr1	8047930	000000233	000000233_151	AGGCTGCTGAAATAAAAATT	ERRFI1	Intergenic	0.533868	0.0233495	0.498583	0.916889	0.286417	0.299386	0.181595	0.95108	0.209046	0.00742022	0.307254	0.286587	0.799742	0.991808	0.950915	0.361643	0.810789	0.653818
pool2	Experimental	chr1	8047930	000000233	000000233_155	GAGATTTCTCAAAGGGACTT	ERRFI1	Intergenic	-0.127736	-0.0366275	-0.0296414	0.564827	0.58223	0.448884	0.792872	0.940007	0.95129	0.136944	0.126651	0.226104	0.972349	0.988939	1	0.675496	0.649105	0.59507
pool2	Experimental	chr1	8061472	000000234	000000234_15	CATTTCCTAGCTGTGTAGCC	ERRFI1	Intergenic	0.0697025	0.0407273	0.353734	0.304959	0.00697233	0.145941	0.770082	0.864273	0.159421	0.216038	0.976389	0.539586	0.966804	0.974084	0.925411	0.744679	0.997768	0.820359
pool2	Experimental	chr1	8061472	000000234	000000234_22	CTCATTAGTTCATGCCAGGC	ERRFI1	Intergenic	-0.461988	-0.120524	0.016531	-0.0134278	-0.390469	-0.338166	0.099199	0.642638	0.94878	0.945792	0.0737474	0.113104	0.756606	0.91628	1	0.992191	0.548814	0.447413
pool2	Experimental	chr1	8061472	000000234	000000234_29	GCTTTCCTTCAGTGACTAAG	ERRFI1	Intergenic	0.668578	0.395548	0.383924	0.142846	0.088646	0.170618	0.022087	0.137088	0.146792	0.674568	0.79357	0.616275	0.737318	0.628163	0.911163	0.936954	0.970212	0.859574
pool2	Experimental	chr1	8061472	000000234	000000234_35	CCTCCATGGGAATGTACTTC	ERRFI1	Intergenic	0.390777	0.0760853	0.0783774	0.198671	0.182873	-0.051285	0.202706	0.795132	0.788575	0.163643	0.195903	0.704192	0.808355	0.959482	1	0.701477	0.729747	0.899906
pool2	Experimental	chr1	8061472	000000234	000000234_40	TAAGCCAGTGAGATAGATGG	ERRFI1	Intergenic	0.00459708	0.0814156	0.510766	0.353733	0.215219	0.361842	0.982961	0.706243	0.0364701	0.0732843	0.247892	0.0676621	0.998459	0.934676	0.645873	0.583819	0.773044	0.360112
pool2	Experimental	chr1	8061472	000000234	000000234_45	AGGGGAAAATTATTTCAGTA	ERRFI1	Intergenic	0.356502	0.330931	0.94171	0.302427	0.354409	0.941735	0.524987	0.553259	0.113718	0.475364	0.405472	0.0466258	0.913635	0.884628	0.875721	0.87792	0.860803	0.304279
pool2	Experimental	chr1	8061472	000000234	000000234_51	GTACAAATCAGTAGAATTTG	ERRFI1	Intergenic	-0.761379	-0.360822	-0.376776	-0.454635	-0.685776	-1.16415	0.191464	0.517469	0.498834	0.242161	0.0925095	0.0116924	0.803297	0.874006	1	0.765279	0.593466	0.154489
pool2	Experimental	chr1	8061472	000000234	000000234_56	GAAGAAACCCTGCATGTACT	ERRFI1	Intergenic	0.0881108	0.473976	0.14897	-0.0511162	-0.0281613	0.113146	0.673672	0.0432425	0.47935	0.840473	0.911643	0.657049	0.946932	0.459873	1	0.972526	0.987829	0.878685
pool2	Experimental	chr1	8061472	000000234	000000234_66	GGTCGGATTTTGGTTCTCAG	ERRFI1	Intergenic	-0.0428585	-0.181912	0.102742	-0.0398631	0.296557	0.439733	0.912288	0.642134	0.791284	0.844108	0.166372	0.0525491	0.989572	0.916138	1	0.973169	0.699172	0.32098
pool2	Experimental	chr1	8061472	000000234	000000234_8	CACAGCTACTCTTTGATGAA	ERRFI1	Intergenic	-0.498358	0.140766	0.117671	0.240797	0.028812	-0.337541	0.153095	0.66897	0.719866	0.373586	0.913166	0.222812	0.784992	0.924063	1	0.839584	0.987863	0.591328
pool1	Experimental	chr1	8090385	000000239	000000239_103	TTAAAGCATTTATCATTTCC	ERRFI1	Intergenic	0.707018	0.316852	0.225111	-0.977622	-0.176538	0.247651	0.278905	0.614665	0.723256	0.00491513	0.514521	0.366258	0.727656	1	0.959048	0.429188	0.867569	0.722851
pool1	Experimental	chr1	8090385	000000239	000000239_106	TATGTTTCTTTAAAGTGTTC	ERRFI1	Intergenic	-2.23101	0.0425617	-0.865546	-0.200577	-0.391847	-0.196631	0.000734	0.919734	0.0697416	0.668003	0.40993	0.67482	0.36059	1	0.643533	0.973244	0.820617	0.892771
pool1	Experimental	chr1	8090385	000000239	000000239_108	ATCCACTGACTTGCCTGCTG	ERRFI1	Intergenic	-0.168199	0.170284	0.29672	0.287633	0.535012	0.214746	0.276257	0.265592	0.0704948	0.0851685	0.00579949	0.183057	0.726641	1	0.644826	0.743473	0.188859	0.559984
pool1	Experimental	chr1	8090385	000000239	000000239_112	TTTTACTCCAGATCCACATC	ERRFI1	Intergenic	0.233998	0.0564412	-0.109636	-0.30159	-0.0843671	0.161512	0.555339	0.884661	0.780862	0.250522	0.738269	0.526424	0.870291	1	0.969097	0.871693	0.941854	0.822244
pool1	Experimental	chr1	8090385	000000239	000000239_115	TCCCCAAGTACCATGTTTCT	ERRFI1	Intergenic	0.404012	0.347174	0.503336	0.336487	0.537687	0.687696	0.177205	0.23582	0.101102	0.0770574	0.0110267	0.00282161	0.64799	1	0.694785	0.734145	0.253322	0.0812466
pool1	Experimental	chr1	8090385	000000239	000000239_123	AGCCATTACAAAGTCACTTG	ERRFI1	Intergenic	0.976942	0.4262	0.756609	0.251615	-0.00626588	0.27222	0.00445958	0.130181	0.0170004	0.289253	0.978226	0.25446	0.363237	1	0.426387	0.887563	0.99641	0.632574
pool1	Experimental	chr1	8090385	000000239	000000239_124	ACATCTTTGGGACAGAGGAA	ERRFI1	Intergenic	0.615699	0.297914	0.300768	-0.103215	0.0226653	0.0341331	0.0296273	0.238546	0.238875	0.592395	0.905509	0.85852	0.430978	1	0.813267	0.965351	0.98192	0.95875
pool1	Experimental	chr1	8090385	000000239	000000239_136	CTATCCCTACCCAGTACAGC	ERRFI1	Intergenic	0.194686	-0.0253327	-0.0441177	-0.310823	-0.262333	-0.256662	0.27389	0.881769	0.797903	0.0899565	0.142874	0.151598	0.724932	1	0.972005	0.749599	0.616973	0.519194
pool1	Experimental	chr1	8090385	000000239	000000239_139	AAAATACGTTGGGAATGTCA	ERRFI1	Intergenic	-0.494445	0.0741247	-0.330055	-0.017472	0.249436	-0.25739	0.21129	0.841982	0.390868	0.95779	0.456827	0.444976	0.679064	1	0.876514	0.999519	0.843729	0.774957
pool2	Experimental	chr1	8091188	000000239	000000239_154	AGGAAAAAGAAATAGTAAAT	ERRFI1	Intergenic	0.302906	-1.28248	0.668428	0.0864987	-0.0645405	-0.669198	0.589538	0.0475698	0.245742	0.882287	0.912149	0.272624	0.928228	0.471848	0.964729	0.980768	0.987829	0.641985
pool2	Experimental	chr1	8091188	000000239	000000239_163	TCAATAATCTGTGAGTAACG	ERRFI1	Intergenic	0.193229	0.567616	0.492192	-0.0205493	0.0171916	0.386277	0.594315	0.138057	0.190803	0.922495	0.935064	0.0926327	0.929323	0.629318	0.942722	0.987856	0.991458	0.41225
pool2	Experimental	chr1	8091188	000000239	000000239_169	TTTGTGCTCACAGGCACACT	ERRFI1	Intergenic	-0.0603232	0.121389	0.0395755	0.0173724	0.198356	0.179474	0.699579	0.442778	0.799077	0.917521	0.25455	0.299159	0.952437	0.842161	1	0.987139	0.777833	0.663767
pool2	Experimental	chr1	8091188	000000239	000000239_177	TGAACACGGGGGAGCGCAGG	ERRFI1	Intergenic	-0.247265	-0.38894	-0.71984	-0.0905322	-1.20355	-2.06551	0.45341	0.25037	0.0491998	0.629174	0.000117	2.05e-06	0.894564	0.733281	0.71597	0.925254	0.00958442	0.00025
pool2	Experimental	chr1	8091188	000000239	000000239_186	AAACTGCACCATAATGACTT	ERRFI1	Intergenic	0.437437	0.480426	0.289534	-0.101815	-0.0377757	-0.0415033	0.0823146	0.0601872	0.227113	0.61203	0.849657	0.834952	0.748918	0.505642	0.957992	0.920121	0.979509	0.948987
pool2	Experimental	chr1	8091188	000000239	000000239_189	GGCTTTTGTTGTTTGAGACC	ERRFI1	Intergenic	-0.263872	-0.195831	0.114516	-0.11886	0.190071	0.453216	0.549848	0.656386	0.79312	0.678765	0.510275	0.137003	0.920403	0.920104	1	0.937513	0.898917	0.482735
pool1	Experimental	chr1	8090385	000000239	000000239_97	TAACCCGTAAGAAAACTTTT	ERRFI1	Intergenic	-0.557002	0.192127	0.170258	-0.194944	0.0338465	-0.65069	0.12225	0.563416	0.611213	0.477991	0.900345	0.0367358	0.585792	1	0.936569	0.941526	0.98108	0.295612
pool1	Experimental	chr1	8096724	000000240	000000240_225	CGGCCTGCCGATAAAGAGCG	ERRFI1	Intergenic	-0.190754	0.250524	0.034866	-0.0106968	0.141513	0.242419	0.37489	0.245777	0.867764	0.932641	0.2792	0.0806069	0.787102	1	0.983629	0.997655	0.743975	0.404673
pool1	Experimental	chr1	8096724	000000240	000000240_232	GTTGAATAACAATCTGATAA	ERRFI1	Intergenic	0.0461429	-0.461364	0.269365	-0.0103617	0.177737	0.140063	0.95092	0.53921	0.718947	0.977548	0.631037	0.704951	0.990114	1	0.958563	0.999816	0.911791	0.90503
pool1	Experimental	chr1	8096724	000000240	000000240_237	ACAGGCATTGGTTAAAGATA	ERRFI1	Intergenic	-1.08396	-0.0396739	-0.498646	0.070793	0.122983	-0.350646	0.00312371	0.883376	0.0942385	0.743741	0.572273	0.131205	0.362574	1	0.684368	0.982254	0.890257	0.492257
pool1	Experimental	chr1	8096724	000000240	000000240_240	TTGAATGAATCATAAGAATC	ERRFI1	Intergenic	-0.474681	-0.449896	0.338562	-0.263347	-0.380009	-0.0759226	0.306076	0.32475	0.45597	0.445118	0.279079	0.823013	0.747009	1	0.897675	0.934631	0.743975	0.947019
pool1	Experimental	chr1	8096724	000000240	000000240_244	TTTTAGTATCACTCACCATA	ERRFI1	Intergenic	-0.142182	-0.0608864	-0.0946129	-0.000649	-0.00641901	0.0741023	0.629326	0.833544	0.747084	0.998196	0.982141	0.796784	0.898287	1	0.962276	1	0.997185	0.938137
pool1	Experimental	chr1	8096724	000000240	000000240_249	AGGTAGCCTCTGCTGTTCAT	ERRFI1	Intergenic	0.389811	0.211065	0.164231	0.144677	-0.125039	-0.395004	0.0567496	0.262748	0.381074	0.513933	0.571466	0.0981636	0.489847	1	0.873145	0.94928	0.890068	0.437842
pool1	Experimental	chr1	8096724	000000240	000000240_251	AAACGTAGTCTCACAAAATC	ERRFI1	Intergenic	0.0539473	-0.4407	-0.0258439	-0.153091	-0.130045	-0.355791	0.874922	0.216075	0.93978	0.700617	0.743226	0.381578	0.971689	1	0.993814	0.97808	0.943178	0.733382
pool1	Experimental	chr1	8096724	000000240	000000240_252	TGTTGTCACTTCCTTAGAAA	ERRFI1	Intergenic	-0.303485	0.0107061	0.39048	0.156287	-0.0304212	0.0125368	0.212803	0.962751	0.11641	0.375019	0.859829	0.942071	0.680047	1	0.718797	0.916986	0.972728	0.984295
pool1	Experimental	chr1	8096724	000000240	000000240_258	GAGGTTAAATGAAAGCTTTC	ERRFI1	Intergenic	0.438174	-0.16842	-0.334178	-0.648528	-0.479399	-1.35398	0.309418	0.686145	0.435671	0.323271	0.457383	0.0608683	0.748908	1	0.892341	0.900371	0.843979	0.360425
pool1	Experimental	chr1	8096724	000000240	000000240_263	ACTATCAGGTAAGAAGGCCT	ERRFI1	Intergenic	0.270711	0.0592015	0.418924	0.264008	0.460035	0.179003	0.216598	0.775811	0.0700433	0.16773	0.0280261	0.336207	0.683426	1	0.644181	0.823632	0.369333	0.700083
pool1	Experimental	chr1	8097590	000000240	000000240_286	TCGGTAGACTTCCATGCACG	ERRFI1	Intergenic	0.188117	-0.03725	0.031822	0.0439108	-0.365257	-0.0528763	0.519828	0.896569	0.912309	0.774684	0.0369028	0.73105	0.855804	1	0.991496	0.985113	0.407504	0.914767
pool1	Experimental	chr1	8097590	000000240	000000240_293	ACGCTGTCAATGATCTGTCT	ERRFI1	Intergenic	-0.096388	0.105627	0.406744	0.312217	0.33933	0.176088	0.66136	0.627617	0.0875723	0.087784	0.0670318	0.308977	0.909867	1	0.674619	0.747735	0.494071	0.679843
pool1	Experimental	chr1	8097590	000000240	000000240_298	AATTAGATCAACATCCTTAT	ERRFI1	Intergenic	-0.148172	0.138157	-0.356057	0.309874	0.486233	0.503765	0.737783	0.751801	0.429944	0.320193	0.133	0.121924	0.935476	1	0.89056	0.899208	0.604408	0.478376
pool1	Experimental	chr1	8097590	000000240	000000240_310	CTCAGTCCATATTAGGCAAC	ERRFI1	Intergenic	0.756579	-0.0268877	-0.0108843	-0.177419	0.207511	-0.277691	0.00505021	0.897504	0.958837	0.391407	0.318726	0.193474	0.363237	1	0.996471	0.920659	0.771487	0.571429
pool1	Experimental	chr1	8097590	000000240	000000240_314	TATCAGAACTGAGTCATTTA	ERRFI1	Intergenic	0.212623	-0.2256	-0.575899	-0.421072	-0.219763	-0.192143	0.472376	0.443527	0.074941	0.0823437	0.332648	0.39491	0.834031	1	0.652457	0.740693	0.780182	0.742846
pool1	Experimental	chr1	8097590	000000240	000000240_319	AATCTTAATATAGTCTCAGC	ERRFI1	Intergenic	0.152504	-0.371811	-0.51719	-0.475111	-0.0578233	-0.231023	0.802328	0.543409	0.409472	0.196437	0.868165	0.513802	0.953568	1	0.884044	0.84589	0.974686	0.815673
pool1	Experimental	chr1	8097590	000000240	000000240_324	AACTAGCTGACTCATCTCCC	ERRFI1	Intergenic	-0.073231	-0.10708	0.182765	0.0805882	0.104862	-0.23902	0.746051	0.633465	0.425474	0.737506	0.663322	0.333937	0.937877	1	0.888856	0.981599	0.921742	0.698785
pool1	Experimental	chr1	8097590	000000240	000000240_330	TAAGTAATTTTACTGTCATC	ERRFI1	Intergenic	0.596652	0.00800234	0.489592	0.315876	0.378461	0.00246432	0.216269	0.986011	0.303599	0.2508	0.175222	0.992581	0.68338	1	0.843517	0.87192	0.654574	0.998261
pool1	Experimental	chr1	8097590	000000240	000000240_333	AGGCACACTTGAAAACTTAG	ERRFI1	Intergenic	0.208047	-0.0689887	-0.0658466	0.0688694	0.222926	-0.31472	0.530438	0.832255	0.841427	0.768913	0.352187	0.20176	0.860231	1	0.978684	0.984261	0.789877	0.580569
pool1	Experimental	chr1	8137866	000000245	000000245_25	AAATTCAGATGCTCTAAGGA	LINC01714	Intergenic	-0.780394	-0.122141	-0.39508	-0.598161	-0.445265	0.212565	0.0395361	0.709474	0.249885	0.115411	0.225696	0.549082	0.452353	1	0.818447	0.77721	0.700794	0.834029
pool1	Experimental	chr1	8137866	000000245	000000245_28	CTGCTGCTGTGGATTTTTGT	LINC01714	Intergenic	-0.0472047	0.426594	0.530375	0.323581	0.0262502	0.209659	0.838872	0.0883144	0.04303	0.0326857	0.842305	0.137115	0.963401	1	0.570229	0.635191	0.968361	0.499812
pool1	Experimental	chr1	8137866	000000245	000000245_32	TTTTCATGATACAAGAAAGC	LINC01714	Intergenic	-0.551959	-0.140729	-0.116183	0.0552851	-0.807142	-0.604868	0.118867	0.665426	0.723004	0.839465	0.0146199	0.0500414	0.582561	1	0.959019	0.991716	0.286873	0.333057
pool1	Experimental	chr1	8137866	000000245	000000245_36	CCCTAAAACCTTGAGGATAA	LINC01714	Intergenic	-0.237905	0.348759	0.283546	-0.0360637	0.233672	0.137392	0.484211	0.306273	0.404523	0.867155	0.29309	0.528731	0.840495	1	0.88225	0.99261	0.754458	0.823264
pool1	Experimental	chr1	8137866	000000245	000000245_45	CCCATCTGATAACCTTCCTC	LINC01714	Intergenic	0.398395	-0.0114341	-0.112653	-0.090232	-0.280311	0.119381	0.179197	0.967291	0.690944	0.603721	0.129336	0.494768	0.649533	1	0.953949	0.966325	0.60004	0.805091
pool1	Experimental	chr1	8137866	000000245	000000245_50	GCAGATTTATAGTCATTGGT	LINC01714	Intergenic	-0.233154	0.27904	0.549071	0.283162	-0.445758	0.28511	0.594058	0.519306	0.222963	0.359918	0.164554	0.357347	0.885019	1	0.802607	0.912063	0.643889	0.716047
pool1	Experimental	chr1	8137866	000000245	000000245_57	AGACCACATTTCCCTGACCT	LINC01714	Intergenic	-0.0822829	-0.00540521	0.304185	-0.189704	0.180726	0.207647	0.692443	0.978935	0.164567	0.671463	0.684898	0.642224	0.919897	1	0.76493	0.973701	0.928085	0.877992
pool1	Experimental	chr1	8137866	000000245	000000245_58	CTGCCGATTTACCAGCTCTC	LINC01714	Intergenic	0.122574	0.293401	0.317898	0.214771	-0.0491365	0.245722	0.57221	0.190428	0.163058	0.249942	0.784828	0.193595	0.876915	1	0.763799	0.87159	0.955119	0.571583
pool1	Experimental	chr1	8137866	000000245	000000245_67	CGTGACTGACCGATTCTCTC	LINC01714	Intergenic	-0.569087	-0.142009	0.0905511	0.147611	0.106497	-0.00519863	0.0250349	0.512079	0.675921	0.457128	0.588325	0.978807	0.423535	1	0.950817	0.93682	0.897005	0.995017
pool1	Experimental	chr1	8137866	000000245	000000245_74	GGTGAGTCAGTCAGCTGTAA	LINC01714	Intergenic	-0.630872	0.223014	0.243175	0.230338	0.0991354	0.266313	0.0320444	0.384321	0.348487	0.157057	0.522639	0.108285	0.435604	1	0.863057	0.812892	0.87099	0.454995
pool1	Experimental	chr1	8182523	000000249	000000249_67	CCGCAGCCCTAGAAAGAGGA	LINC01714	Intergenic	0.274139	0.000868	-0.0769708	0.0123379	0.114206	0.0367771	0.429363	0.997948	0.821553	0.938816	0.48308	0.819522	0.815272	1	0.975717	0.998023	0.854998	0.945669
pool1	Experimental	chr1	8182523	000000249	000000249_72	TAAATATTACAAGTAAGATA	LINC01714	Intergenic	0.928313	0.425741	-0.313694	-0.833068	-1.1924	-0.126	0.118752	0.442823	0.579618	0.211364	0.0885701	0.841487	0.582561	1	0.930576	0.851181	0.536051	0.95303
pool1	Experimental	chr1	8182523	000000249	000000249_74	TGCAGTGAATCACCTAAGTC	LINC01714	Intergenic	-0.282871	-0.0740903	0.0939638	-0.016122	-0.18718	-0.00309481	0.240549	0.746442	0.685168	0.923578	0.281658	0.985322	0.701691	1	0.952814	0.99674	0.74564	0.996632
pool1	Experimental	chr1	8182523	000000249	000000249_78	TTCATCAGCCTATTCTGCGT	LINC01714	Intergenic	-0.107131	-0.405313	-0.180572	-0.434822	-0.155677	-0.198711	0.647271	0.105007	0.445631	0.0131623	0.296733	0.192235	0.905222	1	0.895353	0.542095	0.757075	0.570198
pool1	Experimental	chr1	8182523	000000249	000000249_83	GTTATTACCTGAAATTGATG	LINC01714	Intergenic	-0.340593	0.540079	0.0363923	-0.0857481	-0.889625	-0.327785	0.577498	0.375712	0.951815	0.893525	0.191758	0.613235	0.8789	1	0.995802	0.994601	0.670315	0.865528
pool1	Experimental	chr1	8182523	000000249	000000249_84	TTTGTTTACTTATTTGTTTT	LINC01714	Intergenic	0.404476	0.0611561	-0.374684	-0.381464	-0.0470108	-0.60581	0.50699	0.918364	0.540543	0.388533	0.913235	0.18667	0.850328	1	0.920418	0.920121	0.98353	0.564401
pool1	Experimental	chr1	8182523	000000249	000000249_85	TCGAAACACAGATATGAAAC	LINC01714	Intergenic	-0.319555	-0.470103	-0.823003	-0.165786	-0.561619	-0.408781	0.373171	0.198418	0.0408656	0.649832	0.14742	0.278549	0.786309	1	0.563115	0.972197	0.622365	0.652455
pool1	Experimental	chr1	8182523	000000249	000000249_89	TTTTTTTTACTCTCATATAT	LINC01714	Intergenic	0.943711	-0.0822712	0.782813	-0.838606	-0.23774	-0.972973	0.246192	0.914899	0.329429	0.219001	0.713057	0.163364	0.706608	1	0.85417	0.857015	0.935647	0.536287
pool1	Experimental	chr1	8182523	000000249	000000249_90	GCTAAGTTTCTCATCTATAC	LINC01714	Intergenic	-0.409461	-0.165614	0.503664	-0.0677625	-1.17441	-0.920869	0.340801	0.689115	0.244567	0.85322	0.0101226	0.0311863	0.768135	1	0.815147	0.99261	0.243875	0.275444
pool1	Experimental	chr1	8182523	000000249	000000249_93	CTGTTTTATCAGCATATGAT	LINC01714	Intergenic	-0.365496	-0.11828	0.0388475	0.122893	0.404465	0.38429	0.395969	0.776915	0.926334	0.623336	0.128263	0.146619	0.798562	1	0.992339	0.969171	0.598862	0.512338
pool1	Experimental	chr1	8197908	000000251	000000251_111	GACCCTGCAGGGGGGACACT	LINC01714	Intergenic	0.125018	0.187215	0.109272	0.0829376	-0.187306	-0.170243	0.641737	0.484951	0.683956	0.62158	0.278311	0.322772	0.90302	1	0.952303	0.968831	0.743443	0.690494
pool1	Experimental	chr1	8197908	000000251	000000251_118	CAAAAGGGCTAAGTTGCCCA	LINC01714	Intergenic	-0.449373	0.10506	-0.4605	0.124579	-0.0256276	-0.0150759	0.128941	0.700669	0.120361	0.628827	0.920256	0.953137	0.594016	1	0.722992	0.969706	0.984859	0.987614
pool1	Experimental	chr1	8197908	000000251	000000251_30	GTGCCTGTGGTCCCATGACT	LINC01714	Intergenic	0.240275	0.356197	-0.1921	-0.0614108	0.157954	0.267927	0.264571	0.108993	0.367456	0.777326	0.471649	0.235534	0.7194	1	0.86948	0.985326	0.850741	0.614779
pool1	Experimental	chr1	8197908	000000251	000000251_34	TAAGGGCATTCTGTTTATGT	LINC01714	Intergenic	-0.459887	-0.0475022	0.0490987	0.2787	0.0936572	0.260926	0.168156	0.878393	0.875338	0.174934	0.632186	0.201685	0.638677	1	0.985722	0.828376	0.912051	0.580492
pool1	Experimental	chr1	8197908	000000251	000000251_45	GGCCCGCCAGGAAAGCTGCA	LINC01714	Intergenic	0.858457	0.405682	0.454393	0.265942	0.484573	0.498431	0.00409691	0.100786	0.0735649	0.0809241	0.00592622	0.00511698	0.363237	1	0.649396	0.740046	0.190455	0.115661
pool1	Experimental	chr1	8197908	000000251	000000251_55	GGGGTGCATGACTCAGCACT	LINC01714	Intergenic	0.573099	0.267686	0.231437	0.455038	0.75603	0.65923	0.0139979	0.184885	0.250297	0.0183396	0.00101897	0.00247575	0.391904	1	0.818565	0.578452	0.0624986	0.0751468
pool1	Experimental	chr1	8197908	000000251	000000251_69	CTGCGGTTAGACTCGGACCT	LINC01714	Intergenic	0.322001	-0.0850797	0.0815384	0.208742	-0.136858	0.180557	0.0926792	0.628164	0.645497	0.228645	0.419315	0.293527	0.547406	1	0.943906	0.861005	0.826193	0.665536
pool1	Experimental	chr1	8197908	000000251	000000251_84	AGATGCGGTCTCACAGTGCC	LINC01714	Intergenic	0.273843	0.240469	0.00994232	-0.00985488	0.0353428	0.170927	0.372129	0.427135	0.973592	0.95635	0.844327	0.354705	0.785634	1	0.997338	0.999519	0.968627	0.71389
pool1	Experimental	chr1	8197908	000000251	000000251_92	TCCACGAAAAGTGATCCCCA	LINC01714	Intergenic	0.100199	0.0790665	-0.177053	0.290447	0.0319595	-0.275764	0.684109	0.745543	0.478208	0.154723	0.867966	0.176088	0.917304	1	0.904203	0.810919	0.974686	0.552104
pool1	Experimental	chr1	8212128	000000252	000000252_109	TGTTGGCCCCTCACGCTCGC	LINC01714	intron	0.0357838	0.0804279	0.0106615	-0.0796966	0.0654402	0.280069	0.861627	0.693558	0.958602	0.639008	0.698987	0.12241	0.968513	1	0.996432	0.971042	0.931586	0.479501
pool1	Experimental	chr1	8212128	000000252	000000252_120	TTAGCGCTGGTCGGGCTCTG	LINC01714	intron	-0.387616	0.0349373	-0.0557571	-0.0970382	-0.253495	-0.295484	0.0539936	0.844247	0.756222	0.567282	0.155568	0.105088	0.485716	1	0.96379	0.960381	0.632614	0.44926
pool1	Experimental	chr1	8212128	000000252	000000252_126	ATATGCCGCAGCTGAAAGGG	LINC01714	intron	0.0913707	-0.0141109	-0.134475	0.0749325	-0.151064	0.0435784	0.694932	0.951114	0.566878	0.536064	0.227114	0.717327	0.920508	1	0.927262	0.954735	0.702298	0.90997
pool1	Experimental	chr1	8212128	000000252	000000252_133	TGCCTTGCTGCCGCGAGGTA	LINC01714	intron	0.380675	0.226275	0.321103	0.381018	0.0591468	-0.198403	0.0268533	0.147787	0.0528407	0.0640539	0.750361	0.301606	0.427929	1	0.599956	0.711306	0.945297	0.672993
pool1	Experimental	chr1	8212128	000000252	000000252_139	AAACAAATAGTCTCGATACA	LINC01714	intron	-0.186331	-0.209842	0.220134	-0.477994	-0.268465	-0.483236	0.679203	0.637967	0.623876	0.327338	0.573412	0.322876	0.915735	1	0.939333	0.902811	0.890834	0.690517
pool1	Experimental	chr1	8212128	000000252	000000252_146	CGTGCCCTAGCACACGGAGA	LINC01714	intron	0.19092	0.155544	0.388908	-0.0821711	0.00691301	0.490253	0.320046	0.409196	0.0606985	0.607936	0.965245	0.011401	0.75529	1	0.620187	0.966842	0.993905	0.175536
pool1	Experimental	chr1	8212128	000000252	000000252_158	AGAGAGGGCACACACCGTTG	LINC01714	intron	0.127433	0.0959534	-0.013115	0.112912	-0.0488977	0.247072	0.628869	0.712477	0.960041	0.587452	0.813001	0.250206	0.898056	1	0.996471	0.964082	0.961505	0.627996
pool1	Experimental	chr1	8212128	000000252	000000252_162	GCGCATAGAACACATATACG	LINC01714	intron	-0.553593	-0.159916	-0.124116	-0.223854	0.187071	0.00696616	0.104528	0.609017	0.693137	0.450653	0.525429	0.980962	0.563761	1	0.954491	0.935443	0.872163	0.995631
pool1	Experimental	chr1	8212128	000000252	000000252_85	ACGAACACAATGTGGACCTA	LINC01714	intron	-0.292051	-0.0797699	-0.432422	-0.119459	0.0348661	-0.184056	0.32853	0.781752	0.160715	0.410877	0.806569	0.217436	0.760314	1	0.762839	0.92676	0.960281	0.596829
pool1	Experimental	chr1	8212128	000000252	000000252_92	CACACCAGGTTGACTCGGTT	LINC01714	intron	-0.116375	0.304228	0.428314	-0.111574	-0.117949	0.0260969	0.548491	0.133538	0.0469115	0.553936	0.531625	0.888887	0.867568	1	0.584897	0.957975	0.875186	0.968861
pool1	Experimental	chr1	8343595	000000258	000000258_102	GAGTGGAGCGGTCGCCTGGC	SLC45A1	intron	0.107083	0.0453237	-0.158844	0.0649832	-0.221831	-0.41416	0.530854	0.787055	0.360345	0.760796	0.312205	0.0780664	0.860411	1	0.866599	0.983787	0.766824	0.400085
pool1	Experimental	chr1	8343595	000000258	000000258_115	GAAAGTGTCTCCCGCCACCT	SLC45A1	intron	0.0642445	0.126234	0.33827	0.285479	0.0653652	0.0987959	0.738814	0.511907	0.103361	0.243806	0.781459	0.676571	0.935666	1	0.699006	0.867564	0.953989	0.89344
pool1	Experimental	chr1	8343595	000000258	000000258_127	GAAAAGAATCCATGACTAAT	SLC45A1	intron	-0.110339	0.338936	-0.00390705	-0.118241	0.211901	-0.0984276	0.82993	0.508875	0.993904	0.738343	0.55163	0.78103	0.960943	1	0.999463	0.981599	0.882661	0.932414
pool1	Experimental	chr1	8343595	000000258	000000258_133	TTTTCAGCGCCAACATGCAC	SLC45A1	intron	0.268247	0.118117	0.237177	0.176961	-0.00712071	0.0515246	0.118099	0.46221	0.160944	0.272035	0.963459	0.741603	0.582109	1	0.762892	0.880518	0.993658	0.918263
pool1	Experimental	chr1	8343595	000000258	000000258_145	TCGGTGTGTCCTGCGAGCCC	SLC45A1	intron	-0.0310639	0.00812612	0.385068	-0.0040813	0.0663819	-0.0557869	0.858874	0.962507	0.049426	0.975848	0.624514	0.681012	0.967982	1	0.590212	0.999816	0.909981	0.89502
pool1	Experimental	chr1	8343595	000000258	000000258_153	CGTGTCAGCGAGACACGCCG	SLC45A1	intron	0.156938	0.116714	0.794085	0.306012	-0.218354	-0.16656	0.745156	0.806464	0.124487	0.0962517	0.218235	0.339966	0.937759	1	0.727881	0.756513	0.695667	0.702801
pool1	Experimental	chr1	8343595	000000258	000000258_165	AGTGCGGACGGCACCCGGCG	SLC45A1	exon	-0.349971	-0.229721	-0.245386	0.104679	-0.31289	-0.580815	0.0702992	0.205651	0.182945	0.742729	0.338958	0.0957473	0.513059	1	0.77968	0.98213	0.783443	0.434573
pool1	Experimental	chr1	8343595	000000258	000000258_175	GATTCTGGTCTCCCTGGTCC	SLC45A1	exon	0.225494	0.178477	0.531045	-0.0380402	0.337145	0.479644	0.411468	0.508416	0.0729491	0.858164	0.136922	0.0456793	0.805953	1	0.647464	0.99261	0.609869	0.320197
pool1	Experimental	chr1	8343595	000000258	000000258_191	GGAGAAGTACATCACCCCGT	SLC45A1	exon	0.293556	0.0221949	0.121264	0.347165	0.477276	0.329363	0.185274	0.915257	0.568626	0.247101	0.12285	0.270898	0.656681	1	0.92783	0.869104	0.591463	0.646218
pool1	Experimental	chr1	8343595	000000258	000000258_77	CCGAGGCTCCAAGGTCCTCG	SLC45A1	intron	0.354082	0.0334279	0.0808327	0.299477	0.269764	0.0680665	0.0574671	0.840304	0.631138	0.0537779	0.0766317	0.626815	0.490562	1	0.941554	0.693729	0.514654	0.87093
pool1	Experimental	chr1	8343595	000000258	000000258_91	GCAGGTCCCATCCTGGATGA	SLC45A1	intron	0.340174	0.190989	0.352874	-0.201047	0.116087	0.0926241	0.0578325	0.249084	0.0505774	0.224706	0.469575	0.562582	0.490562	1	0.593548	0.859101	0.849732	0.840975
pool1	Experimental	chr1	8397057	000000261	000000261_213	CGTTTTGGAATTAGATCTGA	RERE	intron	0.0641195	-0.126911	0.136199	-0.0448737	-0.138142	-0.0288657	0.881056	0.765301	0.750711	0.905961	0.716915	0.939439	0.973213	1	0.962771	0.995768	0.936604	0.983776
pool1	Experimental	chr1	8397057	000000261	000000261_225	CACTTTGACTGCTTAATGAG	RERE	intron	0.160794	0.457138	0.89295	0.395009	0.275813	-0.175113	0.462277	0.0549545	0.00214284	0.0646218	0.175226	0.376499	0.829537	0.990375	0.139925	0.711667	0.654574	0.729938
pool1	Experimental	chr1	8397057	000000261	000000261_230	AAGTGAATAAACTGATACTG	RERE	intron	-0.448567	0.0944108	-0.0994792	-0.0826771	-0.040582	-0.269711	0.422337	0.861245	0.855621	0.876687	0.939125	0.616105	0.811504	1	0.981277	0.993416	0.988839	0.866508
pool1	Experimental	chr1	8397057	000000261	000000261_235	TTTGTGAGTGTTAGTTCTCA	RERE	intron	-0.317188	0.180311	0.173449	0.00159056	0.141178	0.332959	0.16723	0.408342	0.429681	0.993326	0.464032	0.105568	0.637708	1	0.890513	1	0.847119	0.45031
pool1	Experimental	chr1	8397057	000000261	000000261_239	TCTGGTGAGACAGTTATCTC	RERE	intron	0.0739497	-0.0399345	-0.527553	-0.206154	-0.227732	-0.121846	0.790974	0.885024	0.0851247	0.335802	0.289913	0.562742	0.950474	1	0.669752	0.905904	0.752963	0.840987
pool1	Experimental	chr1	8397057	000000261	000000261_246	GAAACAGGAGCTGATTCTAA	RERE	intron	0.335024	-0.0181963	0.0814961	0.192157	-0.167562	-0.0400199	0.289631	0.95218	0.790314	0.626629	0.671066	0.918925	0.735722	1	0.970829	0.969662	0.923929	0.977949
pool1	Experimental	chr1	8397057	000000261	000000261_248	ACAGCACAGCAGCTAAGACT	RERE	intron	-0.04984	0.0135814	-0.2565	-0.180368	0.117738	0.260727	0.852819	0.959266	0.352716	0.37616	0.557284	0.2109	0.96644	1	0.865054	0.917147	0.884789	0.589568
pool1	Experimental	chr1	8397057	000000261	000000261_252	AGTTCACACTGAATTGGAAC	RERE	intron	0.104173	0.157434	0.125781	0.056497	0.00579392	-0.514635	0.829869	0.743023	0.794994	0.852568	0.984775	0.118024	0.960943	1	0.971657	0.992501	0.997755	0.471756
pool1	Experimental	chr1	8397057	000000261	000000261_258	TCTCTTCACACGTATTGTGA	RERE	intron	0.0394486	0.374098	0.0534524	0.260661	0.28222	0.218368	0.843291	0.0832818	0.788821	0.43511	0.398701	0.511395	0.964407	1	0.970643	0.932343	0.814839	0.814348
pool1	Experimental	chr1	8397057	000000261	000000261_264	GTCGTAGTGAAAGTCGAATA	RERE	intron	-1.33911	-0.933356	-0.556607	-0.760295	-0.420649	-0.529056	0.00402841	0.0230007	0.138625	0.00326891	0.0542986	0.0217584	0.363237	0.81497	0.742513	0.400703	0.46339	0.237249
pool1	Experimental	chr1	8395098	000000261	000000261_58	GCACTTACCACAGTTACACT	RERE	intron	0.151921	0.287118	0.112608	0.070921	0.124661	-0.0408844	0.585103	0.307828	0.684226	0.746326	0.571721	0.852069	0.881546	1	0.952418	0.982296	0.890072	0.956769
pool1	Experimental	chr1	8395098	000000261	000000261_62	GCAGGTGATTAATACTTTAA	RERE	intron	-0.116964	-0.353576	-0.780849	0.059289	0.0562463	0.446464	0.794512	0.434696	0.110314	0.865028	0.871781	0.221123	0.951295	1	0.709587	0.99261	0.975347	0.600012
pool1	Experimental	chr1	8395098	000000261	000000261_64	GACATTTTAGATAGATGCTG	RERE	intron	-0.255706	-0.306186	-0.263435	-0.159812	-0.326147	-0.0464767	0.6386	0.571429	0.628044	0.739903	0.502956	0.922915	0.90184	1	0.940684	0.981678	0.863649	0.978984
pool1	Experimental	chr1	8395098	000000261	000000261_68	TTAAGGGCCAAACAGCCCAA	RERE	intron	-0.0565383	-0.140538	-0.0238414	-0.0795391	0.00764682	0.398967	0.771875	0.472461	0.902458	0.73891	0.974309	0.118823	0.945401	1	0.990054	0.981599	0.995608	0.47326
pool1	Experimental	chr1	8395098	000000261	000000261_75	TGTTACTAAACTTTCAGATA	RERE	intron	-0.100444	0.117675	0.0744159	0.0988122	-0.343577	-0.62641	0.785404	0.747049	0.839698	0.788022	0.361587	0.115828	0.948757	1	0.978297	0.986627	0.795457	0.467919
pool1	Experimental	chr1	8395098	000000261	000000261_79	ACTTGATTTATTCTGTGGGC	RERE	intron	-0.822404	-0.385428	0.179895	-0.254623	-0.44774	-0.240452	0.0275127	0.240028	0.573066	0.350186	0.11749	0.376671	0.428098	1	0.929291	0.909307	0.583883	0.730048
pool1	Experimental	chr1	8395098	000000261	000000261_86	GAATGAGCAATTTCCGGGTC	RERE	intron	-0.0561636	0.0496435	0.0483278	0.0124248	0.153946	-0.0860126	0.784091	0.806523	0.813473	0.957918	0.517513	0.716343	0.948425	1	0.97438	0.999519	0.868838	0.909556
pool1	Experimental	chr1	8626621	000000278	000000278_46	AGGGCATGTTGAGTTGAGTA	SNORD128	intron	0.454159	0.13148	0.166221	0.0155686	0.013187	0.00844663	0.0458351	0.515483	0.418991	0.91174	0.925117	0.952102	0.466462	1	0.887595	0.996062	0.986018	0.987273
pool1	Experimental	chr1	8626621	000000278	000000278_50	TGTCAGTAGCTAGGCTATGA	SNORD128	intron	-0.140515	-0.235755	0.0566078	0.0177097	-0.0901779	0.0143995	0.455855	0.219421	0.760298	0.960621	0.801612	0.968007	0.826532	1	0.964421	0.999519	0.959234	0.992059
pool1	Experimental	chr1	8626621	000000278	000000278_53	TCATGATGTCATTAGCCATT	SNORD128	intron	0.123827	0.1476	0.324992	0.244787	0.423402	0.525932	0.641199	0.575857	0.237298	0.195487	0.0386698	0.0150333	0.902705	1	0.812314	0.845115	0.414908	0.200947
pool1	Experimental	chr1	8626621	000000278	000000278_54	AGGATTGGAATGTTTGTGGT	SNORD128	intron	0.644141	0.296285	0.218672	0.114223	0.445874	0.387342	0.0985594	0.414184	0.546371	0.700729	0.155558	0.211955	0.555689	1	0.921886	0.97808	0.632614	0.590586
pool1	Experimental	chr1	8626621	000000278	000000278_57	CCAGAGGGGACGTTATCTCT	SNORD128	intron	0.30717	-0.14298	-0.0276334	0.0263259	0.0917038	0.072272	0.184507	0.516986	0.900105	0.860723	0.544553	0.632392	0.655757	1	0.989636	0.99261	0.879666	0.873673
pool1	Experimental	chr1	8626621	000000278	000000278_60	ATTACTTAAGGATTTAGGGC	SNORD128	intron	0.111923	-1.00925	-0.39651	-0.311954	-0.435682	-0.381911	0.775977	0.0275208	0.329397	0.440133	0.288881	0.349971	0.946097	0.858494	0.85417	0.933451	0.751981	0.710224
pool1	Experimental	chr1	8626621	000000278	000000278_65	GCTCATTTTGGAGAATAAAC	SNORD128	intron	-0.936291	0.0413005	0.605193	-0.191903	0.120642	0.140543	0.0251239	0.905512	0.110082	0.691697	0.802354	0.771062	0.423764	1	0.709376	0.977163	0.959342	0.928992
pool1	Experimental	chr1	8626621	000000278	000000278_66	CTCTTACAGCTACTACTCAC	SNORD128	intron	-0.614973	-0.114087	0.272361	-0.184863	-0.0559841	-0.356625	0.0206429	0.608506	0.240736	0.464334	0.821953	0.17613	0.412237	1	0.814281	0.939071	0.964108	0.552178
pool2	Experimental	chr1	8712619	000000286	000000286_100	TTAATCACTTTTATACTCAA	RERE	intron	0.286663	0.214099	-0.153926	0.104633	0.894913	0.570812	0.491613	0.605008	0.708657	0.746768	0.01969	0.102884	0.90442	0.903705	1	0.954482	0.327274	0.430198
pool2	Experimental	chr1	8712619	000000286	000000286_102	GGATGTAACCACAGCTATAT	RERE	intron	0.287546	-0.0294325	-0.172594	-0.0480042	-0.411079	-0.186226	0.367927	0.92502	0.583283	0.820164	0.0772498	0.387735	0.868853	0.985998	1	0.968549	0.556621	0.731135
pool2	Experimental	chr1	8712619	000000286	000000286_107	ATGTTTGTTTTAACAGCCTA	RERE	intron	-0.580946	-0.563357	-0.0413121	-0.229659	-0.416806	-0.593307	0.148203	0.159398	0.91238	0.459706	0.195617	0.0784665	0.781865	0.651702	1	0.873539	0.729675	0.383855
pool2	Experimental	chr1	8712619	000000286	000000286_72	GTGAGTACAAAGGAAGGCAT	RERE	intron	-0.355945	-0.0486686	0.12941	0.149858	0.34405	0.34332	0.187118	0.849134	0.613949	0.635424	0.28925	0.289755	0.801474	0.971278	1	0.926703	0.799555	0.656704
pool2	Experimental	chr1	8712619	000000286	000000286_73	CAGTGTTTAGATTTTATTGT	RERE	intron	-0.667923	0.307155	-0.130696	-0.0518906	-0.0179346	0.681678	0.112378	0.435753	0.736404	0.890614	0.962061	0.0963916	0.761757	0.838973	1	0.982365	0.995706	0.419294
pool2	Experimental	chr1	8712619	000000286	000000286_78	AGAGCCCTATCAGCTGACTC	RERE	intron	0.21907	0.103158	-0.37373	0.183067	0.125927	0.00405776	0.339784	0.646325	0.119552	0.232062	0.400536	0.97793	0.857478	0.917423	0.882373	0.757788	0.858591	0.994049
pool2	Experimental	chr1	8712619	000000286	000000286_81	TGTTCATTCTCTTAAGTGAA	RERE	intron	0.277061	-0.179323	0.346808	0.145157	0.23138	0.119564	0.416207	0.595422	0.312209	0.705827	0.550036	0.755461	0.882248	0.900979	0.983026	0.944925	0.912254	0.920455
pool2	Experimental	chr1	8712619	000000286	000000286_86	CAATCTCTCCAGAATAGGGC	RERE	intron	0.237009	0.25158	-0.0221905	-0.118546	-0.129606	-0.062615	0.492085	0.467102	0.947987	0.606008	0.572982	0.783681	0.904476	0.85316	1	0.918085	0.920015	0.931543
pool2	Experimental	chr1	8712619	000000286	000000286_89	TCTGCTACAATTGGAATGTC	RERE	intron	-0.150339	-0.0578061	0.157983	0.337039	-0.102725	0.254342	0.489087	0.787667	0.466099	0.0920838	0.579542	0.187922	0.903678	0.957598	1	0.616601	0.922469	0.551632
pool2	Experimental	chr1	8712619	000000286	000000286_93	CAATAAAAGATAATAGAACC	RERE	intron	-0.785268	-0.746911	-0.387128	-0.281517	-0.583773	-0.487882	0.187927	0.207753	0.495361	0.55961	0.243263	0.322372	0.801695	0.700844	1	0.904771	0.77068	0.682935
pool1	Experimental	chr1	8858280	000000295	000000295_13	CTCAGTGAAACATTTAAGAT	MIR6728	Intergenic	-0.122145	0.159472	-0.270944	-0.00545566	0.00898438	-0.0280541	0.818401	0.761963	0.611895	0.983603	0.972969	0.91597	0.957525	1	0.936636	0.999816	0.995279	0.976975
pool1	Experimental	chr1	8858280	000000295	000000295_17	GAGCCTGTCTGAAGCAGGAC	MIR6728	Intergenic	-0.195266	0.0550139	-0.238413	0.0412593	-0.0223435	0.0666841	0.453473	0.828192	0.363796	0.793344	0.886917	0.673343	0.825713	1	0.868661	0.98733	0.978446	0.892145
pool1	Experimental	chr1	8858280	000000295	000000295_26	CACATCTGCCAGTCAATGTC	MIR6728	Intergenic	0.577636	0.484175	0.341732	0.479081	0.622758	0.413005	0.00449869	0.0112223	0.0529178	0.0284908	0.00808192	0.0515488	0.363237	0.620361	0.599956	0.620953	0.218357	0.337032
pool1	Experimental	chr1	8858280	000000295	000000295_31	TCAGGAAGTTTAGTCACAGT	MIR6728	Intergenic	0.160756	0.175205	0.520581	-0.0693765	-0.121586	-0.0404212	0.558459	0.520314	0.0807743	0.755947	0.587784	0.85621	0.871204	1	0.660961	0.983246	0.896942	0.958094
pool1	Experimental	chr1	8858280	000000295	000000295_40	GCGGTTTACCACATTGACCC	MIR6728	Intergenic	-0.0763986	-0.0451059	0.504963	-0.183693	-0.223042	0.0181033	0.867606	0.92077	0.285709	0.410898	0.322034	0.934125	0.970108	1	0.835595	0.92676	0.773569	0.982388
pool1	Experimental	chr1	8858280	000000295	000000295_5	ACTATATATATGGTTTGGTT	MIR6728	Intergenic	0.0208224	-0.428239	-0.558182	-0.179107	-0.198468	0.214479	0.966484	0.393075	0.280673	0.702525	0.672054	0.647536	0.993438	1	0.832955	0.97808	0.924269	0.880588
pool1	Experimental	chr1	8858280	000000295	000000295_53	CCTTTCAGGGTGGTGTGGAC	MIR6728	Intergenic	0.0567334	0.0141919	0.0367104	0.0934971	0.129068	0.0927192	0.724768	0.928914	0.819517	0.45873	0.312584	0.462894	0.931336	1	0.975193	0.937682	0.766842	0.785815
pool1	Experimental	chr1	8858280	000000295	000000295_62	ATGAGGTTCACCTCACAGTC	MIR6728	Intergenic	-0.401315	-0.0590212	0.102004	-0.052394	-0.314055	-0.209779	0.0612427	0.756839	0.597528	0.724795	0.0577359	0.180856	0.496626	1	0.934553	0.980478	0.47205	0.557556
pool1	Experimental	chr1	8858280	000000295	000000295_65	TCTTGTTTGTCTCAACTCGA	MIR6728	Intergenic	0.0907551	0.232122	0.282726	0.338093	0.275142	0.25568	0.705916	0.340593	0.256061	0.0610477	0.115297	0.14051	0.924629	1	0.821417	0.706893	0.580399	0.503884
pool1	Experimental	chr1	8858280	000000295	000000295_73	CAGTGTCTGAGAACTGATCC	MIR6728	Intergenic	-0.281475	-0.249713	-0.117472	-0.318069	0.0248016	0.408727	0.238128	0.286259	0.609776	0.168219	0.909151	0.0857079	0.699915	1	0.936395	0.824654	0.982584	0.415271
pool1	Experimental	chr1	8904098	000000300	000000300_145	ATAGAGTTTTTTTCTGACAC	ENO1-AS1	Intergenic	-0.010051	-0.464995	-0.294988	-0.30366	-0.37883	-0.663658	0.981246	0.290034	0.497917	0.493961	0.397315	0.156572	0.996549	1	0.910679	0.944924	0.814144	0.526636
pool1	Experimental	chr1	8904098	000000300	000000300_152	CCACGTCTTCAGAATCTCAC	ENO1-AS1	Intergenic	2.3368	0.31897	1.55083	0.21885	-0.468422	1.63052	0.130883	0.819568	0.29781	0.861174	0.71076	0.208678	0.596354	1	0.84183	0.99261	0.934686	0.58754
pool1	Experimental	chr1	8904098	000000300	000000300_160	CTGTAAAACAAGTCCTCATG	ENO1-AS1	Intergenic	-0.106161	0.215305	0.659339	0.255734	0.657299	0.47528	0.80898	0.621693	0.155828	0.33002	0.0268163	0.0885554	0.955262	1	0.758411	0.903813	0.363116	0.42053
pool1	Experimental	chr1	8904098	000000300	000000300_165	ACAGATCAGAGAGATCCTGC	ENO1-AS1	Intergenic	-0.335771	-0.334392	-0.537434	-0.0997287	-0.0609445	-0.1375	0.482557	0.480066	0.27169	0.724986	0.829198	0.62934	0.839437	1	0.829278	0.980478	0.965761	0.872243
pool1	Experimental	chr1	8904098	000000300	000000300_175	CTGAACTAGGTTTGCGCCAT	ENO1-AS1	Intergenic	-0.0725317	0.208424	0.0346809	-0.236251	-0.0459993	0.0341673	0.738569	0.343618	0.872736	0.156644	0.769734	0.827989	0.935666	1	0.985079	0.812414	0.950727	0.948615
pool1	Experimental	chr1	8904098	000000300	000000300_183	ACTTGCATACCACGGATGCC	ENO1-AS1	Intergenic	0.305522	0.306187	0.38612	0.297845	0.198927	0.349536	0.122124	0.118543	0.0595863	0.0514978	0.167783	0.0273924	0.585529	1	0.617424	0.687868	0.64741	0.261423
pool1	Experimental	chr1	8904098	000000300	000000300_190	CTTTGTAAATTTCCGCCTGA	ENO1-AS1	Intergenic	-0.875664	-0.771207	-0.165966	-0.294522	-0.564042	-0.38158	0.0120663	0.0206598	0.561673	0.340568	0.0866567	0.225463	0.388618	0.788878	0.926052	0.907189	0.532616	0.604478
pool1	Experimental	chr1	8904098	000000300	000000300_196	CAAGGAGAAACTCAATACTG	ENO1-AS1	Intergenic	0.337561	0.437798	-0.120486	0.00626321	-0.431812	-0.487509	0.309524	0.192541	0.710643	0.98317	0.170288	0.127849	0.749011	1	0.957196	0.999816	0.650167	0.487869
pool1	Experimental	chr1	8904098	000000300	000000300_207	CTTGGGATCCACCCTCTCAC	ENO1-AS1	Intergenic	0.536339	0.382249	0.55211	-0.0957996	0.053289	0.0262942	0.00778213	0.0365486	0.00664679	0.536878	0.728747	0.86412	0.374582	0.918292	0.283615	0.954878	0.939538	0.960237
pool1	Experimental	chr1	8904098	000000300	000000300_213	GGATGAGAAGTTGAATAGGG	ENO1-AS1	Intergenic	0.0603804	0.111587	0.139124	-0.0553025	-0.589506	-0.832192	0.810731	0.656245	0.583347	0.870374	0.108692	0.0340852	0.955691	1	0.931419	0.992745	0.571584	0.286483
pool1	Experimental	chr1	8986458	000000307	000000307_35	AACTTTGAGGACAAAAAGCG	SLC2A7	Intergenic	-0.591114	-0.142726	-0.251239	-0.125747	-0.0205697	0.0205015	0.0488461	0.589486	0.355651	0.659088	0.942082	0.942382	0.474874	1	0.866085	0.972852	0.989331	0.984375
pool1	Experimental	chr1	8986458	000000307	000000307_38	GCTCACTGCTCCCAAAGTGC	SLC2A7	Intergenic	0.236988	0.156607	-0.0148806	0.0558006	-0.0279376	0.162586	0.37644	0.550151	0.954789	0.756196	0.876111	0.375732	0.787789	1	0.996208	0.98332	0.97588	0.729501
pool1	Experimental	chr1	8986458	000000307	000000307_45	ACCCTGTAAACTGTCACTGT	SLC2A7	Intergenic	0.503007	0.352484	0.366043	-0.0030644	0.190473	0.155917	0.0107435	0.0494376	0.0443944	0.982999	0.205748	0.294174	0.384139	0.977332	0.577051	0.999816	0.683548	0.665881
pool1	Experimental	chr1	8986458	000000307	000000307_52	TCACGGAGGAATGGCAGGCT	SLC2A7	Intergenic	-0.120431	-0.0571338	-0.280073	0.324514	0.037076	0.36304	0.488229	0.737292	0.128046	0.0798384	0.82639	0.0548064	0.841833	1	0.731618	0.737869	0.965147	0.345701
pool1	Experimental	chr1	8986458	000000307	000000307_59	CAGTCCAACCAGCAGCTTCC	SLC2A7	Intergenic	-0.0505624	0.178948	0.324686	-0.0352273	0.0254396	0.305564	0.875646	0.578214	0.327183	0.772994	0.834577	0.0298754	0.971753	1	0.853485	0.984721	0.967044	0.270705
pool1	Experimental	chr1	8986458	000000307	000000307_65	ACTCTTTGTTTGTTTGTCTG	SLC2A7	Intergenic	0.11135	0.0842308	0.509953	-0.0782953	0.325464	-0.0384776	0.771949	0.824369	0.203785	0.808289	0.325271	0.905058	0.945401	1	0.790911	0.988643	0.775282	0.973768
pool2	Experimental	chr1	9163980	000000318	000000318_101	TGGATTAGAGGCTTTGGAAA	MIR34A	intron	-0.0749302	0.219933	-0.183241	0.122099	-0.00465134	0.0322885	0.786737	0.433893	0.511904	0.524732	0.980429	0.864796	0.970973	0.838367	1	0.895082	0.998181	0.959795
pool2	Experimental	chr1	9163980	000000318	000000318_29	TCCGAGGATGGAGCCCTTCG	MIR34A	intron	0.479301	0.410524	0.286276	0.115698	0.238947	0.181541	0.028308	0.0523435	0.153387	0.323423	0.0595225	0.13547	0.737318	0.486473	0.917394	0.814787	0.510778	0.480709
pool2	Experimental	chr1	9163980	000000318	000000318_44	AAGGCCTTTGACCCGGGGAC	MIR34A	intron	-0.0359452	0.196049	0.300983	-0.12944	0.14182	0.407641	0.909732	0.539881	0.351869	0.490037	0.449906	0.0495231	0.989572	0.881709	0.987065	0.883485	0.87704	0.312416
pool2	Experimental	chr1	9163980	000000318	000000318_56	TAGCGGATGATCTAAGGGCC	MIR34A	intron	-0.0949932	-0.150633	-0.3158	0.0279808	-0.120267	-0.126642	0.65333	0.480493	0.156513	0.884239	0.536277	0.515008	0.942464	0.858718	0.921892	0.980913	0.907183	0.808585
pool2	Experimental	chr1	9163980	000000318	000000318_65	GGAAATATTTGGCGATTTCA	MIR34A	intron	-0.507794	-0.184844	-0.646063	-0.279231	-0.611193	-0.44539	0.121016	0.547481	0.0569885	0.349724	0.0601624	0.150517	0.768707	0.883504	0.752606	0.829717	0.512497	0.502823
pool2	Experimental	chr1	9163980	000000318	000000318_70	CACGCCCCTTAAACACTCTA	MIR34A	intron	0.129309	0.285908	0.0420029	0.0213788	0.231243	0.0813411	0.646169	0.320457	0.880468	0.926494	0.331023	0.726079	0.941052	0.776909	1	0.988531	0.826022	0.909293
pool2	Experimental	chr1	9163980	000000318	000000318_77	ATTATTTTCTACTAAATCAG	MIR34A	intron	-0.0896759	0.590345	0.667661	0.626074	-0.483851	0.0754032	0.892484	0.380652	0.323787	0.24589	0.365583	0.884112	0.986641	0.81142	0.984153	0.767277	0.842425	0.965867
pool2	Experimental	chr1	9163980	000000318	000000318_81	GGATCCCAAATGACTTATCA	MIR34A	intron	0.199116	-0.129645	0.171197	0.640355	-0.0184504	0.0715591	0.522021	0.674886	0.57963	0.0197834	0.936555	0.757844	0.912742	0.926008	1	0.444434	0.991962	0.921613
pool2	Experimental	chr1	9163980	000000318	000000318_91	ACAAACAAATGGGCCCGATG	MIR34A	intron	-0.258136	0.963568	0.540058	-0.152119	-0.11226	-0.0198631	0.351687	0.00504183	0.06864	0.387095	0.518648	0.907907	0.862272	0.221436	0.79177	0.845463	0.90115	0.973061
pool2	Experimental	chr1	9163980	000000318	000000318_98	ATTGTAAGCTGCCTCTCATT	MIR34A	intron	0.477398	0.66743	0.520932	0.164465	0.416926	0.449299	0.018566	0.00303255	0.0119818	0.315756	0.0249069	0.0177159	0.737318	0.173377	0.361468	0.810541	0.362862	0.191916
pool2	Experimental	chr1	9300303	000000331	000000331_11	ATAAATTCTACTGAAATTCG	SPSB1	intron	0.827963	-0.176865	0.0650591	0.374421	0.0519807	-0.147451	0.0964274	0.701569	0.886821	0.218706	0.858247	0.615015	0.753921	0.933368	1	0.746878	0.980702	0.859021
pool2	Experimental	chr1	9300303	000000331	000000331_16	CTTCACAGGCCTGACACTAC	SPSB1	intron	-0.0167602	0.0511179	-0.063401	0.0603009	-0.0065588	0.278458	0.942169	0.824904	0.783663	0.770773	0.974641	0.198515	0.992942	0.967107	1	0.959177	0.997412	0.56381
pool2	Experimental	chr1	9300303	000000331	000000331_20	AAAGTCCAAACAGGCCCACG	SPSB1	intron	0.14362	0.253254	0.0797209	-0.0374679	0.0917891	0.349383	0.477653	0.222909	0.689725	0.830612	0.602122	0.070135	0.901139	0.71405	1	0.970763	0.929157	0.365434
pool2	Experimental	chr1	9300303	000000331	000000331_23	CGTTAGGGTGACTCAGCAAA	SPSB1	intron	0.248662	0.0654629	0.10021	0.137858	0.347218	0.795402	0.174795	0.707593	0.566897	0.432963	0.068956	0.0011243	0.79464	0.935178	1	0.86252	0.537731	0.032514
pool2	Experimental	chr1	9300303	000000331	000000331_29	CCGTAGCAGAAGACTGCAAC	SPSB1	intron	-2.31876	-6.69141	1.45202	-3.52832	1.36515	0.581863	0.176041	0.0415639	0.296753	0.187799	0.484696	0.762912	0.795296	0.455582	0.98019	0.72102	0.889927	0.923418
pool2	Experimental	chr1	9300303	000000331	000000331_3	CGCAACCACTGTAGCCTTAT	SPSB1	intron	0.325022	-0.231521	0.288228	0.11898	0.112667	0.288744	0.0923067	0.2142	0.128458	0.489148	0.511864	0.114084	0.751886	0.706311	0.895027	0.88316	0.898995	0.449031
pool2	Experimental	chr1	9300303	000000331	000000331_39	GGTTGAGGTCAGCGGCAGAC	SPSB1	intron	0.188018	0.0100367	-0.0858599	-0.142761	0.0849291	0.222568	0.327029	0.957139	0.647102	0.482248	0.672404	0.281699	0.853133	0.992857	1	0.880156	0.94565	0.650255
pool2	Experimental	chr1	9300303	000000331	000000331_46	ATGAATCGCAGTACAGGCCT	SPSB1	intron	-0.19823	0.0768926	-0.236256	-0.266721	-0.337406	-0.193601	0.371567	0.723616	0.290958	0.191055	0.107672	0.330815	0.870342	0.939955	0.97895	0.724095	0.618998	0.690019
pool2	Experimental	chr1	9300303	000000331	000000331_50	ATGAAGTTATTTGTGGATGA	SPSB1	intron	0.048383	-0.596046	0.381752	0.120911	0.0376506	0.310905	0.885083	0.101633	0.269236	0.571712	0.858995	0.165459	0.985815	0.584102	0.97208	0.907866	0.980784	0.524725
pool2	Experimental	chr1	9300303	000000331	000000331_52	CTCTACTAGGGTCCAGTATT	SPSB1	intron	-0.0103997	-0.123638	0.247538	0.287389	0.255271	0.0965554	0.975091	0.712318	0.463329	0.312385	0.366769	0.727326	0.997565	0.936521	1	0.809155	0.843096	0.910025
pool1	Experimental	chr1	9444154	000000340	000000340_265	ATCTCACTTCTGACCTTCAG	LINC02606	Intergenic	0.0288821	-0.0909936	-0.114164	0.0478375	-0.514957	-0.115231	0.939297	0.808799	0.763862	0.835721	0.0480735	0.620306	0.987163	1	0.965455	0.991584	0.445639	0.868321
pool1	Experimental	chr1	9444154	000000340	000000340_269	GGATGAGGTGAAGAACAGAG	LINC02606	Intergenic	0.0242667	0.0497	-0.389139	0.335699	0.134453	0.478529	0.926659	0.849263	0.165322	0.124647	0.514187	0.0392942	0.984188	1	0.765392	0.785276	0.867404	0.303421
pool1	Experimental	chr1	9444154	000000340	000000340_285	GATTTCTGCTCCTCCAAGAC	LINC02606	Intergenic	-0.100687	-0.239314	-0.139448	-0.405351	-0.272318	-0.373653	0.580324	0.202342	0.447667	0.0467556	0.15529	0.0629869	0.879989	1	0.895516	0.673508	0.632614	0.365679
pool1	Experimental	chr1	9444154	000000340	000000340_299	GAAGCAGTCGGGCCCGAACA	LINC02606	Intergenic	0.16671	0.204326	0.00991607	-0.217911	-0.00211055	-0.0386704	0.453571	0.357877	0.963847	0.288547	0.991504	0.845846	0.825713	1	0.996738	0.887354	0.999018	0.954439
pool1	Experimental	chr1	9444154	000000340	000000340_306	TTTTGCAGATACAAGGACGT	LINC02606	Intergenic	-0.302842	-0.40735	-0.344528	-0.377572	-0.0777171	-0.364491	0.43236	0.29305	0.373239	0.104581	0.7177	0.11581	0.816582	1	0.871066	0.767809	0.936796	0.467891
pool1	Experimental	chr1	9444154	000000340	000000340_308	GCTTGCACGTGAAAAATCTC	LINC02606	Intergenic	-0.478587	-0.0952209	0.154146	-0.311808	-0.0963217	0.0297026	0.148024	0.756239	0.619382	0.156472	0.64327	0.885967	0.61655	1	0.938506	0.812286	0.914703	0.968161
pool1	Experimental	chr1	9444154	000000340	000000340_316	GACGGTGTATACTGCTGACC	LINC02606	Intergenic	-0.149004	-0.191313	-0.194567	0.0384278	0.0182528	-0.0275051	0.401732	0.283383	0.2804	0.865054	0.935572	0.903327	0.801463	1	0.832665	0.99261	0.98799	0.97327
pool1	Experimental	chr1	9444154	000000340	000000340_327	GCTTACAGCTCCCTCCGGGC	LINC02606	Intergenic	0.037592	0.0440735	-0.20528	-0.48803	-0.738177	-1.23552	0.884788	0.863848	0.437014	0.0570555	0.00940349	0.000425	0.973976	1	0.892977	0.702589	0.235839	0.0210912
pool1	Experimental	chr1	9444154	000000340	000000340_335	TGTCTGTACTGGAGACAGTC	LINC02606	Intergenic	-0.502405	0.0278184	0.165704	-0.147226	-0.103081	-0.246614	0.0251175	0.883128	0.395272	0.412409	0.561547	0.184729	0.423764	1	0.87833	0.927063	0.886608	0.56181
pool1	Experimental	chr1	9444154	000000340	000000340_339	ACGCAACATCATTTCAGACG	LINC02606	Intergenic	0.003794	-0.0369904	-0.0568594	-0.141625	-0.0675893	-0.302959	0.985733	0.860394	0.789057	0.413805	0.691787	0.101133	0.997603	1	0.970686	0.92747	0.929894	0.442465
pool1	Experimental	chr1	9444154	000000340	000000340_347	ATCTTGGGACTCAAATGGGC	LINC02606	Intergenic	0.424397	0.222435	-0.468989	-0.0150477	-0.284404	-0.133523	0.101514	0.359904	0.0764423	0.921198	0.0870376	0.391134	0.559301	1	0.655116	0.996648	0.533374	0.739993
pool1	Experimental	chr1	9444154	000000340	000000340_349	TTGGTGGAATAGAGAGGCCT	LINC02606	Intergenic	0.343561	-0.201722	-0.115242	0.0594466	-0.0555828	0.230324	0.192195	0.425851	0.647937	0.809332	0.821399	0.361166	0.662445	1	0.944233	0.988809	0.963963	0.719052
pool2	Experimental	chr1	9449356	000000341	000000341_133	TTAAATAAGAAGTAGCTTCA	LINC02606	Intergenic	-0.462725	0.39763	-0.243472	-0.225193	0.160706	0.201731	0.273271	0.340838	0.553627	0.48726	0.616856	0.531577	0.833631	0.788668	1	0.882537	0.932201	0.81589
pool2	Experimental	chr1	9449356	000000341	000000341_137	CCTGTCATTTTCCATCCTGC	LINC02606	Intergenic	0.44519	-0.311698	0.123753	0.21948	-0.00478531	0.383357	0.168777	0.324269	0.686828	0.384196	0.984515	0.144329	0.792025	0.779105	1	0.844072	0.998773	0.493695
pool2	Experimental	chr1	9449356	000000341	000000341_145	GTTCCAAACTACGTATCGGC	LINC02606	Intergenic	-1.02887	-0.887994	-0.925395	-0.378894	-0.39724	-0.458601	0.00174811	0.00424626	0.00328617	0.293311	0.2719	0.210082	0.737318	0.204538	0.142413	0.797125	0.789557	0.577126
pool2	Experimental	chr1	9449356	000000341	000000341_150	AGATAAGCATCAGCTACTTT	LINC02606	Intergenic	-0.124963	0.444942	0.14283	-0.121478	0.0972119	0.104877	0.474243	0.0254165	0.413554	0.45261	0.54466	0.513879	0.900027	0.397103	0.998197	0.870356	0.910161	0.807933
pool2	Experimental	chr1	9449356	000000341	000000341_166	GGGGGGGTCTGAGCCCACGT	LINC02606	Intergenic	0.564156	0.664296	0.250399	0.180897	0.314056	0.32995	0.0446709	0.0225128	0.327628	0.25799	0.0656121	0.0551237	0.737318	0.380788	0.984251	0.775675	0.527353	0.327806
pool2	Experimental	chr1	9449356	000000341	000000341_179	GGCGTCAGAAGAGGGAGATT	LINC02606	Intergenic	0.187714	0.306659	-0.299736	0.0623162	-0.515749	-0.802153	0.508061	0.288734	0.299946	0.811647	0.0744979	0.0123851	0.909535	0.758406	0.98019	0.967106	0.549684	0.159487
pool2	Experimental	chr1	9449356	000000341	000000341_182	CCGCCACCCTCATCTCGCTT	LINC02606	Intergenic	0.547786	0.0997339	0.217771	0.324824	0.255372	0.406201	0.00781514	0.552971	0.209761	0.0401858	0.0920068	0.0150767	0.737318	0.884607	0.950915	0.512953	0.5924	0.17605
pool2	Experimental	chr1	9449356	000000341	000000341_192	TTGGTCCCTTTGCCAAGGCA	LINC02606	Intergenic	0.344266	0.328017	0.467429	0.25262	0.319553	0.121732	0.0457271	0.0546888	0.0115754	0.201424	0.115417	0.52269	0.737318	0.492618	0.352892	0.732073	0.631677	0.81213
pool2	Experimental	chr1	9449356	000000341	000000341_203	GTACATGACTGGGCAGCTAG	LINC02606	Intergenic	-0.0610728	-0.0363623	0.074508	0.117324	0.0692713	0.222068	0.743539	0.845223	0.689201	0.46639	0.663993	0.18374	0.961869	0.970586	1	0.874461	0.943647	0.546988
pool2	Experimental	chr1	9449356	000000341	000000341_208	GCAAAGGGAGCTATTTCTAC	LINC02606	Intergenic	-0.215193	0.0849528	-0.175006	-0.0998768	-0.0161725	-0.225227	0.505348	0.789602	0.584654	0.700365	0.950041	0.393436	0.908618	0.958336	1	0.943876	0.993918	0.734747
pool2	Experimental	chr1	9449356	000000341	000000341_213	AGGAACATCAGTTATGGCTG	LINC02606	Intergenic	0.0686722	-0.141709	-0.0137143	-0.00382328	-0.00663658	-0.0441976	0.740585	0.499405	0.947036	0.982574	0.969752	0.80088	0.960844	0.866979	1	0.997919	0.996665	0.93747
pool2	Experimental	chr1	9898488	000000370	000000370_10	TATTAAGGAAATTTGTCCTA	CTNNBIP1	intron	0.196901	0.283746	-0.181944	0.472899	-0.232304	0.56494	0.677652	0.550666	0.700657	0.166823	0.479078	0.105798	0.947505	0.884236	1	0.703509	0.888034	0.4351
pool2	Experimental	chr1	9898488	000000370	000000370_11	CTGTAAACCTAAAAAAGAAA	CTNNBIP1	intron	0.22076	0.174398	0.251706	0.155012	0.113831	-0.041604	0.568052	0.650699	0.515301	0.677344	0.75934	0.910648	0.92374	0.918278	1	0.937264	0.964145	0.973754
pool2	Experimental	chr1	9898488	000000370	000000370_15	GGATTTTGGTTTCTGTGTAG	CTNNBIP1	intron	-0.698641	0.496515	-0.124784	0.284909	-0.0447755	0.238841	0.180526	0.326421	0.800195	0.465444	0.907271	0.538158	0.799014	0.780223	1	0.874461	0.987331	0.819402
pool2	Experimental	chr1	9899085	000000370	000000370_17	GTTATTGTATTGTTATATTT	CTNNBIP1	intron	-0.954571	0.189582	0.0573862	-0.288049	0.304612	-0.0949913	0.375823	0.856019	0.956059	0.69622	0.677701	0.89652	0.871592	0.97328	1	0.942696	0.947418	0.969352
pool2	Experimental	chr1	9899085	000000370	000000370_20	AAAAAATTTTTTACTTCCGT	CTNNBIP1	intron	-1.42463	-0.588356	-0.209658	-0.80445	-0.749357	-2.44895	0.0346466	0.322387	0.714404	0.478447	0.505382	0.0645398	0.737318	0.778309	1	0.87905	0.897652	0.352554
pool2	Experimental	chr1	9899085	000000370	000000370_21	AACCAACCACAAAAATATTC	CTNNBIP1	intron	-0.285628	0.0649213	0.0364755	-0.614228	-0.419518	-1.70696	0.544364	0.888961	0.937245	0.235306	0.405798	0.00758558	0.9189	0.978462	1	0.760107	0.860952	0.120423
pool2	Experimental	chr1	9899085	000000370	000000370_23	ACTAAGAGATGGTTCATAAG	CTNNBIP1	intron	0.237679	0.0893396	0.0871677	-0.251681	-0.4149	-0.337929	0.610861	0.847317	0.850869	0.380356	0.163687	0.246857	0.932554	0.970927	1	0.842262	0.695826	0.616544
pool2	Experimental	chr1	9898488	000000370	000000370_4	TAATTAAAAGAACAGTGGGC	CTNNBIP1	intron	-0.290533	-0.0956406	-0.3223	-0.468214	-0.631072	-0.660288	0.377578	0.766776	0.329571	0.285751	0.161535	0.144915	0.872066	0.951686	0.98471	0.792458	0.693722	0.494506
pool2	Experimental	chr1	9898488	000000370	000000370_5	GCACAAGAATCTGTGGAATC	CTNNBIP1	intron	-0.164548	-0.299542	-0.546322	-0.0403424	-0.159136	-0.565304	0.555321	0.294538	0.0725919	0.875557	0.540843	0.0515386	0.921138	0.763065	0.801739	0.979367	0.908484	0.318509
pool2	Experimental	chr1	9898488	000000370	000000370_8	TAAAAAGAACAGTGACAAAT	CTNNBIP1	intron	-0.162123	-0.78827	-0.683636	0.162503	-0.0378975	-0.106426	0.771469	0.183061	0.239408	0.585769	0.898024	0.719773	0.967292	0.676315	0.96301	0.911511	0.986235	0.906508
pool1	Experimental	chr1	9959058	000000375	000000375_12	TTAATTTACAGTCATGATAA	TMEM274P	intron	0.693204	0.165353	0.134636	-0.438269	0.11917	0.0776033	0.0891341	0.656835	0.720041	0.196811	0.712064	0.810064	0.542411	1	0.958657	0.846039	0.935183	0.942353
pool1	Experimental	chr1	9959058	000000375	000000375_14	AAGTTATCAATATTCATAAT	TMEM274P	intron	-0.34077	0.477772	1.16543	0.420092	0.236186	-0.264284	0.594728	0.447513	0.090033	0.666147	0.807797	0.786873	0.885273	1	0.677426	0.973244	0.960377	0.934679
pool1	Experimental	chr1	9959058	000000375	000000375_17	GAACCACAGTCCTATGTCAT	TMEM274P	intron	0.609633	0.0562017	0.383585	0.00343949	0.0575786	0.190079	0.0258938	0.809489	0.128094	0.983855	0.735345	0.280244	0.426573	1	0.731618	0.999816	0.941205	0.65407
pool1	Experimental	chr1	9959058	000000375	000000375_18	TTGCTTGTGCAAGTTGTGGT	TMEM274P	intron	0.163291	-0.109009	-0.411346	-0.0663254	0.346678	0.0516076	0.358672	0.53139	0.0386081	0.685375	0.0561787	0.752243	0.777777	1	0.554435	0.976208	0.468235	0.922423
pool1	Experimental	chr1	9959058	000000375	000000375_20	TTACGTGTACGTAGTTTCCA	TMEM274P	intron	0.0501666	-0.377787	0.156044	-0.120395	0.226402	-0.0777577	0.911721	0.409668	0.731368	0.459337	0.179253	0.630053	0.980859	1	0.960104	0.937793	0.658368	0.872597
pool2	Experimental	chr1	10015795	000000377	000000377_13	GCAGTGTCCCAGCTACTTTG	UBE4B	intron	-0.380349	0.171085	-0.282177	-0.133339	0.309467	0.0843445	0.0826473	0.401657	0.18042	0.483699	0.124046	0.654253	0.748918	0.822627	0.937825	0.880555	0.645652	0.877343
pool2	Experimental	chr1	10015795	000000377	000000377_14	GTCGTCCTGGCTAAGTACAG	UBE4B	intron	-0.00775607	0.240364	0.158836	0.0753942	0.315546	0.156376	0.976031	0.362641	0.541701	0.748107	0.198805	0.508703	0.997654	0.800346	1	0.9547	0.732013	0.804698
pool2	Experimental	chr1	10015795	000000377	000000377_16	ATTGTGTTTTAACCCTTTTC	UBE4B	intron	0.380631	0.112882	-0.158697	-0.260431	-0.1407	0.00967661	0.214661	0.701929	0.591788	0.408526	0.649832	0.97492	0.812496	0.933433	1	0.854046	0.939428	0.993416
pool2	Experimental	chr1	10015795	000000377	000000377_19	TCCTAGGGCGTAAGGAGGAA	UBE4B	intron	-0.483407	0.124677	0.210934	0.120615	-0.395154	-0.817934	0.0378938	0.54501	0.313567	0.64876	0.159046	0.0117503	0.737318	0.882946	0.983026	0.930677	0.690842	0.154978
pool2	Experimental	chr1	10015795	000000377	000000377_25	TGGATGTGGATCAGGCTCTC	UBE4B	non-coding	-0.227732	0.0313521	-0.0879759	-0.208175	0.14265	-0.319019	0.250613	0.869383	0.645504	0.308501	0.477303	0.132874	0.824372	0.975195	1	0.806426	0.887427	0.47698
pool2	Experimental	chr1	10015795	000000377	000000377_32	AGACGTTTATCTATCCCATT	UBE4B	non-coding	-0.232131	-0.0380454	0.257257	-0.0376496	-0.605839	-0.0941253	0.484595	0.907526	0.43844	0.898534	0.065686	0.750333	0.902802	0.982347	1	0.983331	0.52764	0.91854
pool2	Experimental	chr1	10015795	000000377	000000377_38	ACTTCAGGTTACACGCTGTG	UBE4B	TTS	0.00644479	0.234277	0.150398	0.147719	0.0924902	0.253199	0.96864	0.17474	0.368303	0.255362	0.466075	0.0670677	0.996693	0.668732	0.991456	0.773948	0.883627	0.358745
pool2	Experimental	chr1	10015795	000000377	000000377_43	AACTTCAGAGTCATTTGGAC	UBE4B	TTS	-0.317587	0.377748	0.263964	-0.220687	-0.123345	-0.017269	0.210171	0.141111	0.287977	0.467794	0.681619	0.953886	0.811537	0.633037	0.977929	0.875042	0.948512	0.987365
pool2	Experimental	chr1	10015795	000000377	000000377_49	TCAAATATTTTTTTAAATGC	UBE4B	TTS	-1.84176	-1.8315	-1.97821	-0.160235	-1.12491	-0.36826	0.115322	0.1175	0.0958088	0.785015	0.0859912	0.534302	0.764023	0.60716	0.85035	0.961876	0.578951	0.817295
pool1	Experimental	chr1	10031691	000000378	000000378_24	TGTTCTGAAATTGGACAGTG	UBE4B	Intergenic	0.00759973	-0.139629	0.104345	0.122243	0.0349847	-0.0153487	0.977297	0.600887	0.697384	0.393407	0.803212	0.913044	0.995625	1	0.955284	0.921114	0.959634	0.976049
pool1	Experimental	chr1	10031691	000000378	000000378_27	CACCCAATTAAGGTGTACAG	UBE4B	Intergenic	-0.101543	0.113838	0.089762	-0.107719	0.0976326	-0.243867	0.684112	0.64504	0.718309	0.704988	0.730775	0.400262	0.917304	1	0.958524	0.97808	0.939916	0.746372
pool1	Experimental	chr1	10031691	000000378	000000378_31	TTTAACATCAATGTCACCAG	UBE4B	Intergenic	-0.0675128	-0.0460621	0.0142505	0.480692	0.43302	0.544414	0.838005	0.887879	0.965456	0.0327739	0.0491417	0.0190874	0.963281	1	0.996738	0.635191	0.447926	0.222833
pool1	Experimental	chr1	10031691	000000378	000000378_36	TTGCATATTATCTGCTCTCC	UBE4B	Intergenic	-0.247682	-0.57852	0.20262	-0.163921	-0.505033	-0.425378	0.346944	0.0445663	0.436304	0.581426	0.113112	0.173797	0.77198	0.958876	0.89272	0.962607	0.577189	0.549589
pool1	Experimental	chr1	10031691	000000378	000000378_39	TCCTTACATATCTAGTAGTC	UBE4B	Intergenic	-0.585155	-0.301956	-0.139944	-0.216284	-0.44404	-0.275639	0.277489	0.559048	0.786961	0.568755	0.256639	0.471244	0.727213	1	0.970448	0.960448	0.726816	0.790181
pool1	Experimental	chr1	10031691	000000378	000000378_41	TACATTGTAACTCTTAATTC	UBE4B	Intergenic	-0.262491	-0.331852	0.10426	-0.235383	0.336985	-0.0262492	0.654132	0.568564	0.857944	0.427871	0.263843	0.928256	0.907617	1	0.981389	0.930898	0.732811	0.98027
pool1	Experimental	chr1	10031691	000000378	000000378_48	CGGCAAAATCTGGAATTTCA	UBE4B	Intergenic	-0.375672	-0.0409928	-0.788724	-0.0230605	0.00202761	0.302322	0.354373	0.91637	0.0721576	0.915722	0.992566	0.187606	0.775702	1	0.646368	0.996355	0.999058	0.565242
pool1	Experimental	chr1	10055883	000000380	000000380_24	CTATTCCATAAAACTGATTC	UBE4B	intron	-0.467488	-0.474559	-0.662253	-0.549146	-0.518437	-0.0428958	0.432154	0.421138	0.27542	0.133251	0.153271	0.899872	0.816471	1	0.830933	0.794361	0.629841	0.97211
pool1	Experimental	chr1	10055883	000000380	000000380_27	TCACTTGAAGCTGGGGATGG	UBE4B	intron	0.620835	0.207159	0.266261	0.181729	0.342644	0.701027	0.00762791	0.278694	0.175926	0.390116	0.122652	0.00704328	0.373622	1	0.772692	0.920549	0.591248	0.138688
pool1	Experimental	chr1	10055883	000000380	000000380_28	GCATCTACTACTTCTACTTC	UBE4B	intron	-0.0777098	-0.102523	0.250176	-0.326625	-0.441096	-0.479835	0.782263	0.712984	0.382244	0.300379	0.172088	0.142085	0.948029	1	0.87341	0.892718	0.651581	0.505746
pool1	Experimental	chr1	10055883	000000380	000000380_30	TTCTCATCTTTGATCCTACT	UBE4B	intron	0.712798	0.310695	-0.0554403	0.151172	0.10692	0.0687821	0.0860031	0.417332	0.884122	0.451909	0.591385	0.729188	0.538309	1	0.986696	0.935641	0.897984	0.914028
pool1	Experimental	chr1	10055883	000000380	000000380_37	TCTATCCCCTGGGATGTTTT	UBE4B	intron	0.412325	-0.0203348	0.270313	0.319547	0.0729891	-0.0415361	0.246211	0.952148	0.437986	0.210634	0.764953	0.865036	0.706613	1	0.893094	0.851071	0.949777	0.960605
pool1	Experimental	chr1	10055883	000000380	000000380_44	TGCATTCTGTTATTTAAAGA	UBE4B	intron	0.114036	-0.071189	0.305828	-0.145758	-0.249095	-0.292087	0.819697	0.885516	0.543299	0.661849	0.459481	0.389914	0.957895	1	0.920972	0.973244	0.845148	0.739273
pool1	Experimental	chr1	10055883	000000380	000000380_46	ATGTAATGTTTGGCAGTTTT	UBE4B	intron	-0.203186	0.208725	0.695832	0.0955877	-0.0632991	0.277822	0.525748	0.508888	0.0495924	0.785259	0.856594	0.435837	0.858502	1	0.590545	0.986383	0.971608	0.768998
pool2	Experimental	chr1	10510762	000000408	000000408_102	GCTACGCAAGCAACATAAAG	PEX14	intron	-0.150878	0.209415	0.152922	0.114408	0.109475	0.227578	0.505904	0.360551	0.498938	0.648703	0.662417	0.372478	0.908853	0.799565	1	0.930656	0.943233	0.720671
pool2	Experimental	chr1	10510762	000000408	000000408_107	TTATAGCCTTTCCATTATTA	PEX14	intron	-0.221768	0.428161	-0.0168882	-0.323459	0.346618	0.694635	0.63865	0.371195	0.971166	0.344483	0.31113	0.0605501	0.938817	0.80571	1	0.825784	0.81332	0.342562
pool2	Experimental	chr1	10510762	000000408	000000408_112	GGAGTGAGCATTGTCTTTAC	PEX14	intron	0.108275	0.00882102	0.219943	0.0997866	-0.0246397	-0.32916	0.671274	0.972265	0.394514	0.666138	0.914724	0.176472	0.946593	0.995318	0.994173	0.934852	0.988058	0.538413
pool2	Experimental	chr1	10510762	000000408	000000408_118	CTATCGGTGCACCACAGCTA	PEX14	intron	0.0222518	0.113667	0.0299987	0.0721565	0.214747	-0.0211272	0.91593	0.592254	0.886544	0.635086	0.177902	0.888734	0.989899	0.900367	1	0.92669	0.70975	0.967258
pool2	Experimental	chr1	10511066	000000408	000000408_123	GCCCCTTTTGACTCAGAAGT	PEX14	intron	0.325031	-0.0484147	0.358951	0.0687725	0.386484	0.353268	0.232646	0.85329	0.189954	0.747897	0.0957305	0.122884	0.820371	0.97245	0.942328	0.9547	0.599006	0.462783
pool2	Experimental	chr1	10511066	000000408	000000408_129	TTTACAGTTTAAAGCTGTCA	PEX14	intron	-0.0970425	0.0445398	0.144152	-0.220564	-0.0761184	-0.228201	0.752622	0.884533	0.639408	0.404056	0.768909	0.388143	0.963747	0.977937	1	0.852228	0.965958	0.731265
pool2	Experimental	chr1	10511066	000000408	000000408_132	GAAAATAAGTCTGAAAAGAA	PEX14	intron	0.429139	0.116615	-0.147223	-0.0245796	-0.995692	-0.476884	0.412484	0.82064	0.774696	0.951648	0.03466	0.258769	0.880927	0.96614	1	0.993252	0.415752	0.628261
pool2	Experimental	chr1	10511066	000000408	000000408_136	CCCCCCTTTGATGACTCTAA	PEX14	intron	0.432624	0.562644	0.299898	0.227917	0.344297	0.569378	0.181009	0.0922702	0.341107	0.241071	0.0905842	0.0121884	0.799014	0.5718	0.986244	0.764132	0.5892	0.15808
pool2	Experimental	chr1	10510762	000000408	000000408_62	TAAGTGCCTGGCAGCCTAGC	PEX14	intron	0.198593	0.190041	0.0963611	0.182575	0.138675	0.147316	0.278941	0.298436	0.588965	0.149359	0.261318	0.234637	0.83581	0.765302	1	0.686424	0.783781	0.60311
pool2	Experimental	chr1	10510762	000000408	000000408_69	ATATACGGCCATACAACACA	PEX14	intron	-0.354697	-0.494814	-0.368758	-0.0307001	-0.0917588	-0.199019	0.0740404	0.0201107	0.0645576	0.841208	0.552849	0.214415	0.744068	0.368312	0.775459	0.972638	0.913336	0.581956
pool2	Experimental	chr1	10510762	000000408	000000408_80	GGTATATGCCCAACCCATAC	PEX14	intron	0.142178	-0.0813497	0.157517	-0.140155	-0.210837	0.0165654	0.590112	0.756814	0.550173	0.593751	0.427396	0.949221	0.92841	0.949529	1	0.914196	0.869274	0.986123
pool2	Experimental	chr1	10510762	000000408	000000408_84	TAGGCACTCATACATATTTG	PEX14	intron	0.561055	0.33298	0.44593	-0.0901695	0.0370519	0.104726	0.0764637	0.266095	0.145439	0.712402	0.879143	0.66841	0.744398	0.744249	0.910403	0.946501	0.984008	0.884308
pool2	Experimental	chr1	10510762	000000408	000000408_86	GCGATGGAGATGATGAGCCA	PEX14	intron	-0.0261122	-0.244147	0.280109	-0.324952	-0.149601	-0.509782	0.881295	0.185098	0.1321	0.113679	0.439124	0.0228293	0.98516	0.677919	0.897519	0.645787	0.873196	0.217558
pool2	Experimental	chr1	10510762	000000408	000000408_96	TAGGGTGCAACATTCCCACT	PEX14	intron	0.116325	-0.247238	-0.134041	-0.00403592	-0.149898	0.143791	0.613451	0.295406	0.560783	0.984148	0.46784	0.484762	0.933382	0.76385	1	0.99826	0.884108	0.791045
pool1	Experimental	chr1	10528553	000000409	000000409_46	AAGTTCGGCCAGATGGAGAT	PEX14	intron	-0.279333	0.0549082	0.0849982	0.195355	-0.0422633	0.05173	0.147499	0.759307	0.639411	0.343214	0.833489	0.79739	0.61615	1	0.943043	0.908027	0.966772	0.938356
pool1	Experimental	chr1	10528553	000000409	000000409_54	ATCTGAAGCTGCTGGAGGTT	PEX14	intron	0.15197	0.180528	0.318794	0.172344	0.13636	0.0597281	0.313576	0.233285	0.0519707	0.197168	0.298681	0.641242	0.751527	1	0.597793	0.846294	0.758295	0.877471
pool1	Experimental	chr1	10528553	000000409	000000409_57	AGTCTCTTTCTCTCCACCAC	PEX14	intron	-0.181062	0.0658218	0.145993	-0.500015	-0.646611	-0.235159	0.749116	0.905921	0.795638	0.0981382	0.0410489	0.407264	0.938644	1	0.97187	0.758776	0.422756	0.750694
pool1	Experimental	chr1	10528553	000000409	000000409_66	GTGCCACATATTTTTAGTGT	PEX14	intron	-0.119261	0.327281	0.241804	-0.135356	-0.252093	-0.127876	0.669523	0.251853	0.392846	0.607267	0.347127	0.627298	0.912384	1	0.877789	0.966842	0.787978	0.871175
pool1	Experimental	chr1	10528553	000000409	000000409_71	TGTGAGCTCACAGTTCTCTC	PEX14	intron	-0.120903	0.0956447	-0.151849	-0.309425	-0.119864	-0.0775741	0.600366	0.674198	0.512085	0.125146	0.527629	0.681208	0.887657	1	0.913791	0.785788	0.873026	0.89502
pool1	Experimental	chr1	10528553	000000409	000000409_73	GTTGAGTTAAATCACTCTAA	PEX14	intron	0.0379581	-0.134482	-0.125817	-0.440017	0.0514053	-0.217346	0.933251	0.76513	0.781494	0.119711	0.844507	0.417194	0.985747	1	0.969253	0.780696	0.968648	0.756811
pool1	Experimental	chr1	10528553	000000409	000000409_78	GCTTCCTCTTTAACAGTGCA	PEX14	intron	-0.141469	0.184278	0.0435869	-0.17613	0.195894	0.269135	0.655562	0.558497	0.889914	0.529632	0.484777	0.343783	0.907935	1	0.987451	0.953378	0.855834	0.70548
pool1	Experimental	chr1	10528553	000000409	000000409_83	AATATAAAACCAGGGGATAC	PEX14	intron	-0.337811	0.00456038	0.523818	-0.226833	-0.040961	-0.38827	0.51996	0.992884	0.324549	0.464852	0.893192	0.225292	0.855811	1	0.852249	0.939167	0.9795	0.604316
pool1	Experimental	chr1	10528553	000000409	000000409_87	TTGAACTACTTGTCTTTCCT	PEX14	intron	0.403205	0.153368	0.315559	0.230187	0.197006	0.314231	0.292729	0.678083	0.40544	0.225216	0.293533	0.109686	0.738162	1	0.88225	0.859101	0.754772	0.457145
pool1	Experimental	chr1	10528553	000000409	000000409_96	GTGCCAGGAACGGAAATAAA	PEX14	intron	-0.11636	0.389952	0.493753	0.307033	0.359454	0.0877713	0.6734	0.173907	0.0967354	0.190607	0.131666	0.695579	0.914149	1	0.688413	0.843707	0.602715	0.901364
pool2	Experimental	chr1	10575794	000000410	000000410_34	AAATTCCGATAAAGCCCAAA	PEX14	intron	-0.104205	0.129134	0.0386514	-0.0354861	0.0738693	0.236697	0.750063	0.69336	0.905514	0.957778	0.91233	0.724831	0.963565	0.931367	1	0.994106	0.987829	0.908852
pool2	Experimental	chr1	10575794	000000410	000000410_42	ATTTTAGCTTTATTGCCATA	PEX14	intron	-0.197106	-0.148034	0.0159267	-0.430252	0.040246	-0.0791071	0.711659	0.780886	0.975977	0.175365	0.892993	0.791708	0.955331	0.955929	1	0.711399	0.985958	0.934284
pool2	Experimental	chr1	10575794	000000410	000000410_45	AGTGTTTTAAATTTTCCAAG	PEX14	intron	-0.571236	0.276459	0.0314255	-1.20913	-0.288919	-0.219418	0.239404	0.552745	0.945539	0.109236	0.673323	0.747955	0.821337	0.884607	1	0.640558	0.946013	0.917681
pool2	Experimental	chr1	10575794	000000410	000000410_48	CTTTCTTGTTTTTTGTATAA	PEX14	intron	0.212807	-1.09394	-0.71358	-0.445963	-0.485205	-0.445719	0.681453	0.0614222	0.191474	0.461202	0.42316	0.460708	0.948361	0.508649	0.943441	0.873893	0.867604	0.776939
pool2	Experimental	chr1	10575794	000000410	000000410_50	CAAAATGGATTCCTGAAATG	PEX14	intron	-0.415417	-0.227245	0.116252	0.342304	0.131828	0.552851	0.250601	0.518431	0.737796	0.238524	0.638192	0.0720484	0.824372	0.874006	1	0.762573	0.936915	0.369765
pool2	Experimental	chr1	10575794	000000410	000000410_55	TATGATGGTTTTAAGACTCT	PEX14	intron	0.908308	0.0563082	0.362297	-0.249977	0.43656	0.18613	0.103788	0.912908	0.485989	0.34755	0.116788	0.477339	0.759297	0.983427	1	0.827542	0.634196	0.786715
pool2	Experimental	chr1	10575794	000000410	000000410_58	GGCATAGTAGATCCTTCACC	PEX14	intron	0.576273	-0.0566047	0.0235846	-0.0690737	0.0964123	-0.892484	0.226684	0.901378	0.95866	0.833279	0.768922	0.0221263	0.817819	0.98084	1	0.97119	0.965958	0.214302
pool2	Experimental	chr1	10575794	000000410	000000410_65	AAAGCTGTTTTGTTGCTACT	PEX14	intron	0.131875	-0.188168	0.113509	0.446529	0.153594	-0.496165	0.722154	0.613734	0.758465	0.119684	0.567983	0.0895256	0.957694	0.90672	1	0.652953	0.918089	0.406456
pool2	Experimental	chr1	10575794	000000410	000000410_66	AATAGAAAATGGTGGGAAGA	PEX14	intron	-0.254749	-0.78352	-0.467646	0.127783	0.221997	0.11224	0.571034	0.105747	0.307351	0.680334	0.478227	0.716957	0.924579	0.589994	0.981494	0.938135	0.887713	0.905416
pool1	Experimental	chr1	11158803	000000428	000000428_101	AATAGATTGCAGAAACTATA	MTOR-AS1	intron	0.725935	0.451235	-0.284207	0.0528507	-0.631069	-0.259609	0.0973529	0.274983	0.490096	0.913311	0.217023	0.597594	0.553665	1	0.908135	0.996305	0.694663	0.858494
pool1	Experimental	chr1	11158803	000000428	000000428_102	AAATTTTGCTGAGAAAGCAC	MTOR-AS1	intron	-0.0200256	0.069991	-0.624422	-0.322845	-0.31053	-0.180399	0.957868	0.852223	0.128095	0.286304	0.303461	0.54202	0.99148	1	0.731618	0.886197	0.760977	0.830298
pool1	Experimental	chr1	11158803	000000428	000000428_104	AATCATATTAAGCTTGACAA	MTOR-AS1	intron	0.330098	0.184803	0.293976	0.0800223	-0.161353	0.142188	0.352511	0.592848	0.405187	0.83308	0.672431	0.709258	0.775418	1	0.88225	0.991114	0.924446	0.906905
pool1	Experimental	chr1	11158803	000000428	000000428_110	CACGGGTTTAGCAATAATCC	MTOR-AS1	intron	0.0337529	-0.461313	-0.0383805	0.215908	-0.0736862	-0.130062	0.910109	0.14534	0.897881	0.462498	0.799314	0.65564	0.980594	1	0.98912	0.938671	0.958652	0.883964
pool1	Experimental	chr1	11158803	000000428	000000428_119	GAAGGCTGGCATTCTGAGTA	MTOR-AS1	intron	0.0873788	-0.0619831	0.0607885	0.307892	0.213043	0.0216368	0.726713	0.801975	0.807464	0.0972825	0.231982	0.899601	0.931734	1	0.973463	0.757833	0.707037	0.972054
pool1	Experimental	chr1	11158803	000000428	000000428_72	TATGGCAGCAGAATTAGTCT	MTOR-AS1	intron	0.664045	-0.0131223	-0.122762	0.0320643	0.12791	0.212159	0.0355333	0.961714	0.659825	0.882629	0.55893	0.341532	0.444366	1	0.947122	0.993514	0.885392	0.70384
pool1	Experimental	chr1	11158803	000000428	000000428_78	AGCGTATCTGGCTCCACGTA	MTOR-AS1	intron	0.152655	-0.0257689	-0.232242	-0.297185	-0.0275655	-0.125579	0.450274	0.896042	0.262395	0.197631	0.899838	0.570996	0.82434	1	0.825071	0.846773	0.981029	0.844639
pool1	Experimental	chr1	11158803	000000428	000000428_81	AGGCATAATAGATATTATTT	MTOR-AS1	intron	1.16119	0.00204609	-0.500841	-0.154886	-0.0191329	-0.526374	0.108198	0.997523	0.464228	0.77989	0.972342	0.357064	0.567675	1	0.899657	0.985568	0.995166	0.715863
pool1	Experimental	chr1	11158803	000000428	000000428_84	ACTGTAAAATTTAAAAGCAC	MTOR-AS1	intron	-0.674828	-0.707949	-0.0140083	-0.12928	-0.265054	-0.242576	0.2349	0.208726	0.979305	0.748754	0.515669	0.551875	0.69811	1	0.997783	0.982617	0.86798	0.835308
pool1	Experimental	chr1	11158803	000000428	000000428_88	AAGAGCTGGTGACTAATGTG	MTOR-AS1	intron	0.291958	0.158795	0.412777	0.273929	-0.218511	0.266346	0.238458	0.5055	0.108276	0.308706	0.412544	0.322394	0.700172	1	0.707198	0.895584	0.821952	0.690252
pool1	Experimental	chr1	11158803	000000428	000000428_99	TATGGAGTGGGTCAGTTAGA	MTOR-AS1	intron	-0.132461	-0.248394	-0.0884791	-0.0972738	0.0850659	0.0551657	0.463299	0.181138	0.620947	0.573676	0.62141	0.748358	0.829986	1	0.938939	0.961275	0.908959	0.920972
pool2	Experimental	chr1	11800928	000000448	000000448_113	CCATTTCAGGAACCAAGTTC	MTHFR	intron	0.248619	0.616582	0.0738649	0.288106	0.387985	0.286686	0.424871	0.0679508	0.809188	0.166557	0.0734879	0.167996	0.886409	0.52555	1	0.703509	0.548392	0.528138
pool2	Experimental	chr1	11800928	000000448	000000448_127	CCAGCACTCCCCTACACTCT	MTHFR	intron	0.171224	0.15237	0.213302	0.268456	0.386747	0.324852	0.398174	0.450191	0.296643	0.0758702	0.018007	0.0380984	0.87704	0.845507	0.98019	0.58888	0.31304	0.27773
pool2	Experimental	chr1	11800928	000000448	000000448_136	CTGCACAAAGCTAAGCAGCT	MTHFR	exon	0.0655904	0.140033	0.150936	-0.405073	0.172397	-0.0325952	0.73026	0.466999	0.432903	0.0888036	0.435039	0.880609	0.958985	0.85316	1	0.611814	0.872491	0.964874
pool2	Experimental	chr1	11800928	000000448	000000448_37	GATGAGTAGAAAATTCTCCC	MTHFR	intron	0.146654	-0.992754	-0.0441494	-0.0576682	0.0552907	-0.167282	0.62765	0.00837388	0.883068	0.819545	0.826733	0.512719	0.936264	0.272704	1	0.968511	0.976181	0.807149
pool2	Experimental	chr1	11800928	000000448	000000448_46	GCCATAGGATCCCACCCATC	MTHFR	intron	0.312133	0.462841	-0.324091	-0.464107	-0.232125	-0.990477	0.18768	0.0630833	0.172791	0.0596996	0.30739	0.00141836	0.801635	0.512559	0.93267	0.558236	0.810789	0.038603
pool2	Experimental	chr1	11800928	000000448	000000448_63	AGAATAGCCGGTCAGGCCTC	MTHFR	intron	0.208727	-0.292427	0.318746	-0.119031	-0.108086	0.0794394	0.224467	0.101754	0.0767303	0.479676	0.519809	0.633645	0.816261	0.584102	0.811677	0.879744	0.901424	0.867317
pool2	Experimental	chr1	11800928	000000448	000000448_74	TACACCACTGCATCGATTGC	MTHFR	intron	-0.442477	-0.461256	-0.20906	-0.460979	-0.500906	-0.401849	0.0638925	0.0554956	0.343787	0.00904099	0.00578283	0.01773	0.740007	0.49522	0.986883	0.374896	0.169574	0.192023
pool2	Experimental	chr1	11800928	000000448	000000448_82	CTCGACATAGGAGTTCCGTC	MTHFR	intron	0.153771	-0.397599	-0.158898	-0.2222	-0.234547	0.0769927	0.516185	0.115483	0.502679	0.173821	0.153431	0.619847	0.911479	0.604816	1	0.709807	0.684378	0.861253
pool2	Experimental	chr1	11800928	000000448	000000448_93	GTAGTGTCAGTAGGCATTGT	MTHFR	intron	0.073053	-0.195575	0.0249665	0.267676	-0.139341	0.442361	0.751132	0.405387	0.91339	0.0593612	0.29042	0.00613997	0.963587	0.824613	1	0.558236	0.800398	0.106294
pool2	Experimental	chr1	11805874	000000449	000000449_466	GGTCACTGAGTCACCGATGG	CLCN6	promoter-TSS	0.494725	0.279181	0.220382	0.160136	0.298086	0.566286	0.0639191	0.264051	0.370603	0.447019	0.172929	0.0205458	0.740007	0.743321	0.991456	0.868095	0.705486	0.206472
pool2	Experimental	chr1	11805874	000000449	000000449_479	GACGATCCCGCCCCTCTGAC	CLCN6	promoter-TSS	0.662558	-0.0445554	-0.308686	0.143265	0.0601696	0.179743	0.0496411	0.882514	0.319066	0.520684	0.785341	0.423181	0.737318	0.977454	0.983668	0.893748	0.969082	0.753456
pool2	Experimental	chr1	11805874	000000449	000000449_493	CCAAAGTCAGTCTTCGCTTG	CLCN6	promoter-TSS	-1.63624	-4.85369	-4.85369	-5.08996	-5.08996	-2.65538	0.0959566	0.0112693	0.00170117	0.00719379	0.00618406	0.0316316	0.7535	0.303262	0.0831504	0.359512	0.176506	0.255799
pool2	Experimental	chr1	11805874	000000449	000000449_504	AGTTACACTAATCCCGCGAA	CLCN6	promoter-TSS	-1.03022	-0.428801	-1.03002	-0.508375	-0.791603	-0.755122	0.00153122	0.093859	0.00150161	0.0828331	0.0144593	0.0179834	0.737318	0.573952	0.0748553	0.601284	0.28155	0.193462
pool2	Experimental	chr1	11805874	000000449	000000449_516	CGGCCTGCCTCTCTTCTTGG	CLCN6	promoter-TSS	0.323811	0.0893713	0.179575	0.187318	0.363707	0.276221	0.164602	0.686709	0.423076	0.362374	0.0956158	0.19067	0.790781	0.929623	0.999572	0.83557	0.598758	0.554325
pool2	Experimental	chr1	11805874	000000449	000000449_534	GCCGGCAAACAACCTCCCGG	CLCN6	promoter-TSS	0.29387	0.339803	0.270026	0.0484213	0.0661199	0.446994	0.150382	0.102215	0.181547	0.722027	0.627982	0.00814447	0.783731	0.585076	0.937825	0.94821	0.93367	0.12529
pool2	Experimental	chr1	11805874	000000449	000000449_555	CGTTCTGAGTCACCCGGGAC	CLCN6	promoter-TSS	0.070174	0.1143	0.196931	0.22419	-0.150018	-0.438141	0.781989	0.653718	0.443277	0.47727	0.632318	0.183039	0.969698	0.918871	1	0.878573	0.935346	0.546134
pool2	Experimental	chr1	11805874	000000449	000000449_573	GGGCGGGGAACGCAGTGAAG	CLCN6	promoter-TSS	0.427702	0.123467	0.104962	0.194403	0.290408	0.322342	0.0265333	0.465836	0.532722	0.294843	0.130801	0.0980872	0.737318	0.853006	1	0.798051	0.653972	0.42227
pool2	Experimental	chr1	11805874	000000449	000000449_586	AGGGCGGAAACCACCGGCGC	CLCN6	promoter-TSS	-0.158391	-0.0336629	-0.0680608	-0.115057	-0.0681996	-0.13139	0.546206	0.89688	0.793112	0.504197	0.689424	0.447066	0.91936	0.980059	1	0.887768	0.950282	0.768529
pool2	Experimental	chr1	11805874	000000449	000000449_601	ACGGCCTCCAACGAGACCTG	CLCN6	promoter-TSS	0.136789	0.0532031	0.0052623	0.170444	0.157054	0.457841	0.579794	0.828357	0.982846	0.439081	0.474311	0.0577964	0.926831	0.96772	1	0.865053	0.886273	0.334974
pool2	Experimental	chr1	11805874	000000449	000000449_612	TCTCAGTCCCAGAGCTCGAG	CLCN6	promoter-TSS	0.138693	0.183727	0.0614159	0.0291185	0.0343098	0.29677	0.432522	0.304282	0.723922	0.81692	0.785002	0.038126	0.889134	0.76872	1	0.967982	0.968897	0.277805
pool2	Experimental	chr1	11821691	000000450	000000450_11	TGATTCAGAACAAATAATAC	CLCN6	intron	0.555204	-0.754924	-1.00759	-0.525231	-0.178786	-0.522173	0.436924	0.301187	0.178137	0.285141	0.705947	0.286543	0.890937	0.766771	0.935917	0.792404	0.954016	0.653756
pool2	Experimental	chr1	11821691	000000450	000000450_15	ACAACAGATGGTCCAATGGA	CLCN6	intron	-0.270946	0.195571	0.0869626	0.28548	0.23074	0.191605	0.243311	0.390143	0.697107	0.255078	0.351082	0.434825	0.822387	0.816316	1	0.773729	0.835629	0.761119
pool2	Experimental	chr1	11821691	000000450	000000450_22	GTAAACCTCTAGAAAAAGGA	CLCN6	intron	-0.486432	0.235925	0.253942	-0.0864937	-0.466074	0.0894556	0.237172	0.552875	0.522632	0.796397	0.18795	0.789301	0.821336	0.884607	1	0.964429	0.72178	0.933674
pool2	Experimental	chr1	11821691	000000450	000000450_26	TGAACCGTAGACATGTACAA	CLCN6	intron	-0.379849	0.162486	-0.258415	-0.248719	-0.185493	0.0235912	0.0912591	0.437975	0.228788	0.267504	0.400091	0.912817	0.751886	0.840082	0.958905	0.781282	0.858365	0.974266
pool2	Experimental	chr1	11821691	000000450	000000450_32	GGAGTCACCAAATGGGAGAA	CLCN6	intron	0.319494	0.461008	0.195203	0.0445446	0.0255807	0.0791321	0.413778	0.246942	0.612652	0.806409	0.887908	0.664087	0.881313	0.73128	1	0.966612	0.985129	0.882069
pool2	Experimental	chr1	11821691	000000450	000000450_34	TGTTGATACACACAACTCTG	CLCN6	intron	0.19906	-0.447061	0.0557442	0.0579716	0.254781	-0.265857	0.431783	0.098562	0.822467	0.718579	0.136734	0.123121	0.888851	0.579618	1	0.947829	0.662326	0.463101
pool2	Experimental	chr1	11821691	000000450	000000450_36	AAGTGCCGTGTACAACAGTG	CLCN6	intron	-0.0207712	0.380512	0.41629	0.125218	-0.059771	-0.0636502	0.904122	0.0485458	0.0338349	0.444785	0.71182	0.69387	0.988783	0.475668	0.626139	0.866811	0.955622	0.8959
pool1	Experimental	chr1	11883410	000000455	000000455_310	GGGAACAGGAAGCCGTGAGT	NPPB	Intergenic	0.0604197	-0.0495582	-0.115543	0.350818	0.0503105	0.132155	0.788117	0.823767	0.609513	0.0229867	0.703577	0.329981	0.94959	1	0.936332	0.600105	0.93278	0.695791
pool1	Experimental	chr1	11883410	000000455	000000455_332	GAACAAAGTGGAGTGGCCAT	NPPB	Intergenic	0.20579	0.194005	0.158064	0.125725	0.273866	0.560505	0.430468	0.452355	0.541519	0.49441	0.154776	0.0114056	0.815918	1	0.920517	0.94495	0.631826	0.175541
pool1	Experimental	chr1	11883410	000000455	000000455_342	CTGGTGCTTAAGAGCGGGAT	NPPB	Intergenic	-0.159875	0.0506977	-0.00373262	-0.0629858	-0.160782	-0.244544	0.404228	0.785297	0.984107	0.720349	0.370232	0.186707	0.802554	1	0.998366	0.980138	0.800348	0.564401
pool1	Experimental	chr1	11883410	000000455	000000455_357	GAGATTCAGGATAGGGGTGC	NPPB	Intergenic	0.0252776	-0.618306	-0.38189	-0.290064	-0.0693984	-0.0210471	0.915331	0.0252024	0.135205	0.135679	0.703192	0.907829	0.981493	0.844139	0.739248	0.797525	0.932678	0.97442
pool1	Experimental	chr1	11883410	000000455	000000455_366	TCGGCCCATGTGACTTCCTC	NPPB	Intergenic	0.368534	0.469596	0.605799	0.262146	0.190473	0.595933	0.109461	0.048262	0.0171539	0.0969314	0.210725	0.00230944	0.569818	0.974048	0.427115	0.757319	0.687898	0.0721877
pool1	Experimental	chr1	11883410	000000455	000000455_370	GGAGAATCCCAGGAATGTGT	NPPB	Intergenic	0.233317	-0.105083	-0.101567	-0.032774	-0.0801339	0.260442	0.363503	0.674109	0.687462	0.960747	0.904208	0.697265	0.780911	1	0.953234	0.999519	0.981728	0.902264
pool1	Experimental	chr1	11883410	000000455	000000455_390	GAGAGCCTGGGTCATTGTCA	NPPB	Intergenic	0.0505681	0.144369	-0.0273794	0.100713	0.045108	0.0459755	0.859446	0.611769	0.923494	0.482128	0.74999	0.745938	0.968138	1	0.992269	0.942448	0.945116	0.920097
pool1	Experimental	chr1	11883410	000000455	000000455_400	ACCCACTCACGTGCGGGCAC	RNU5E-1	Intergenic	-0.0536047	0.0435481	0.144277	0.149256	0.072003	0.361303	0.815929	0.848376	0.53387	0.44644	0.709679	0.0865605	0.957027	1	0.918923	0.934631	0.934476	0.416754
pool1	Experimental	chr1	11883410	000000455	000000455_411	AGTCATCGTTCATCAAGCCT	RNU5E-1	Intergenic	-0.264035	-0.0908143	-0.310435	0.285998	-0.0351767	0.183777	0.30165	0.71167	0.22935	0.15944	0.854519	0.350763	0.743917	1	0.807521	0.815329	0.971038	0.710882
pool1	Experimental	chr1	11883410	000000455	000000455_427	CCGGCAGACTGGGTCCATCC	RNU5E-1	Intergenic	0.357313	0.333305	0.363028	0.25413	0.138786	0.160951	0.187789	0.212512	0.182133	0.22188	0.491325	0.427904	0.658698	1	0.779521	0.858042	0.858361	0.76399
pool1	Experimental	chr1	11908280	000000458	000000458_100	GCAAGGCATCAGATTCTCCT	RNU5E-1	TTS	-0.0226041	-0.048187	-0.0497724	0.333756	0.124884	0.0432755	0.925954	0.841529	0.837957	0.218421	0.632101	0.867836	0.984117	1	0.978297	0.857015	0.912051	0.961574
pool2	Experimental	chr1	11908430	000000458	000000458_102	TGCTCCTTTTAAGAATCTAA	RNU5E-1	TTS	0.621405	0.73275	0.758496	-0.194723	-0.135282	0.389575	0.166395	0.109046	0.0980885	0.661526	0.76022	0.38796	0.791501	0.594368	0.855085	0.933734	0.964278	0.731212
pool2	Experimental	chr1	11908430	000000458	000000458_107	TAGGGGGTGTGGACAGTTCC	RNU5E-1	TTS	0.0183603	0.0585232	-0.206402	-0.434738	-0.107882	-0.635094	0.938322	0.80525	0.393389	0.082808	0.637912	0.0193364	0.992521	0.962272	0.994108	0.60124	0.936844	0.200158
pool2	Experimental	chr1	11909866	000000458	000000458_204	TCGCATGGCGGGGCACGGCG	RNU5E-1	Intergenic	0.176161	0.238865	-0.096419	0.0805067	-0.0363804	0.198786	0.411459	0.272194	0.648082	0.647648	0.835625	0.272821	0.880651	0.748216	1	0.930499	0.977884	0.642164
pool2	Experimental	chr1	11909866	000000458	000000458_218	TAAATTGTCCTTTTCCCCCA	RNU5E-1	Intergenic	0.167171	0.246626	0.551465	0.298902	0.404039	0.771276	0.536482	0.367595	0.0620625	0.399785	0.262411	0.0489804	0.917697	0.803539	0.767712	0.850484	0.784109	0.311271
pool2	Experimental	chr1	11909866	000000458	000000458_227	GTCCTTCAGACTCAAATACT	RNU5E-1	Intergenic	0.636023	0.38171	0.543955	0.463527	0.333729	0.307597	0.0208053	0.127974	0.0400941	0.0642267	0.162737	0.194424	0.737318	0.618092	0.66874	0.566109	0.694845	0.558693
pool2	Experimental	chr1	11909866	000000458	000000458_230	GTAAATACGAACCGTCGTAA	RNU5E-1	Intergenic	-0.475758	-0.864317	-0.441102	-0.676781	-0.528496	-0.499987	0.095844	0.00827043	0.117839	0.0307775	0.075775	0.0900073	0.7535	0.271837	0.878992	0.48536	0.55306	0.40704
pool2	Experimental	chr1	11909866	000000458	000000458_235	ATGCAAGACCTCTAAAAAAT	RNU5E-1	Intergenic	-0.479718	0.0299762	-0.244228	0.360774	0.0384106	-0.0267814	0.0988989	0.910775	0.371681	0.152702	0.871463	0.910138	0.756452	0.983101	0.991456	0.689565	0.982786	0.973593
pool2	Experimental	chr1	11909866	000000458	000000458_238	AGAGTAAGAACTTCGATGAG	RNU5E-1	Intergenic	0.102459	-0.161984	0.0828807	-0.525618	0.134578	-0.249658	0.709906	0.559467	0.762833	0.12152	0.66931	0.434739	0.954755	0.887253	1	0.655809	0.944906	0.761119
pool2	Experimental	chr1	11909866	000000458	000000458_242	GGCTACTCCCAACAGGCTAA	RNU5E-1	Intergenic	0.0134883	-0.296086	0.197812	0.310863	0.228053	-0.0367213	0.945199	0.155569	0.325027	0.0813106	0.183471	0.821542	0.993405	0.648457	0.984153	0.597659	0.716463	0.944755
pool2	Experimental	chr1	11909866	000000458	000000458_245	GGAACAGCAATCTCAGTTTC	RNU5E-1	Intergenic	0.272425	0.200679	0.236379	0.00767643	0.193086	0.148203	0.29111	0.430367	0.355095	0.970999	0.371163	0.488242	0.840839	0.8366	0.988512	0.996044	0.844556	0.792662
pool2	Experimental	chr1	11909866	000000458	000000458_252	TTTGGTGCACAATGCATTGT	RNU5E-1	Intergenic	-0.0789356	-0.531436	-0.000502	0.00189585	0.132497	0.206608	0.70657	0.0280124	0.998076	0.989639	0.375073	0.179468	0.953838	0.409735	1	0.999007	0.84705	0.541672
pool2	Experimental	chr1	11909866	000000458	000000458_253	AAGCTCCAATTTTGACAAAC	RNU5E-1	Intergenic	-0.145955	-0.250513	-0.212945	-0.0465047	-0.207321	-0.166242	0.59561	0.370366	0.442284	0.882243	0.514115	0.598909	0.929778	0.805375	1	0.980758	0.899469	0.851547
pool2	Experimental	chr1	11908244	000000458	000000458_50	ATTTAGTGCGCAATGCATTG	RNU5E-1	promoter-TSS	-0.12916	-0.709979	-0.220273	0.301335	-0.0755779	-0.0748365	0.575785	0.0111251	0.347128	0.0526393	0.589	0.592353	0.925561	0.302668	0.987065	0.542728	0.925408	0.84866
pool1	Experimental	chr1	11908244	000000458	000000458_55	TTCCGAGAAAGATATGTTGA	RNU5E-1	promoter-TSS	0.241288	-0.0914736	-0.408261	0.250759	0.226793	0.317865	0.553807	0.819606	0.327544	0.260176	0.304923	0.162502	0.869957	1	0.853681	0.875487	0.761898	0.534875
pool1	Experimental	chr1	11908244	000000458	000000458_58	CAATAGCTCTTTTGGGCCGA	RNU5E-1	promoter-TSS	0.151734	0.0647705	0.145803	-0.0359022	0.215109	0.247909	0.705306	0.869958	0.715676	0.855051	0.288205	0.226525	0.92436	1	0.958524	0.99261	0.751592	0.605468
pool1	Experimental	chr1	11908244	000000458	000000458_65	TCGTCGACACTACAGTTCTC	RNU5E-1	promoter-TSS	-0.757741	-0.4406	-0.769211	-0.526707	-0.0738547	-0.233152	0.0402333	0.189977	0.0376278	0.0159229	0.685627	0.220996	0.453438	1	0.550412	0.557167	0.928157	0.599942
pool1	Experimental	chr1	11908244	000000458	000000458_67	CTCACACTCGTTTCTCTCCA	RNU5E-1	promoter-TSS	0.448492	-0.0766029	0.0405145	0.15926	0.238549	0.475162	0.0317031	0.671693	0.823831	0.517892	0.339172	0.0759392	0.435302	1	0.976023	0.949863	0.783648	0.395266
pool1	Experimental	chr1	11908244	000000458	000000458_71	AAGCCCTGCTAAGAAACGCA	RNU5E-1	TTS	0.423682	0.465574	-0.0231844	0.0797843	0.148782	0.2945	0.0838847	0.059718	0.91769	0.723025	0.512063	0.210523	0.537239	1	0.991802	0.980215	0.866715	0.589272
pool1	Experimental	chr1	11908244	000000458	000000458_72	CGATTCCGTTAAATCGCGTG	RNU5E-1	TTS	0.252548	-0.491741	0.0167594	-0.10068	-0.124396	0.166794	0.339444	0.080029	0.948098	0.70774	0.643596	0.537317	0.767303	1	0.994969	0.978462	0.914791	0.827464
pool1	Experimental	chr1	11908244	000000458	000000458_75	TTCAGCTTTTCGCTTTGTTA	RNU5E-1	TTS	0.071948	0.158624	0.0222436	-0.339241	-0.474564	0.197663	0.808374	0.591881	0.94026	0.289999	0.150304	0.527607	0.955198	1	0.994051	0.887812	0.626906	0.822787
pool1	Experimental	chr1	11908244	000000458	000000458_79	ATAATATTAAGATGTTGGGG	RNU5E-1	TTS	0.00870754	0.130741	0.701862	0.15582	-0.152263	0.241791	0.989632	0.843817	0.310125	0.730379	0.736663	0.595164	0.998461	1	0.847278	0.980973	0.941598	0.857013
pool1	Experimental	chr1	11908244	000000458	000000458_84	TTGTTGGTTGATTACACCAG	RNU5E-1	TTS	-0.351281	0.119822	0.351835	-0.148644	-0.166729	-0.314088	0.172094	0.619343	0.168673	0.598952	0.555959	0.280635	0.642649	1	0.768514	0.966089	0.884435	0.654498
pool1	Experimental	chr1	11908244	000000458	000000458_93	GTTAATGCTCGCTTGTGAGT	RNU5E-1	TTS	-0.0543923	-0.222685	-0.312118	-0.376995	-0.0988733	-0.0962734	0.835612	0.4005	0.25285	0.0232867	0.490626	0.502776	0.962665	1	0.819437	0.600646	0.857935	0.809696
pool2	Experimental	chr1	12075911	000000474	000000474_29	CTCATATACGTCTCCTTACA	TNFRSF8	intron	-0.184911	-0.386201	0.0752524	0.259648	0.0709169	-0.238732	0.573479	0.254464	0.816958	0.30832	0.774553	0.347336	0.925191	0.735049	1	0.806395	0.96668	0.702448
pool2	Experimental	chr1	12075911	000000474	000000474_38	ACCATCCTCACTGGGTCCCC	TNFRSF8	intron	-0.0937765	0.152653	0.102682	-0.00208179	-0.187609	-0.0642791	0.748098	0.602623	0.724733	0.989733	0.264269	0.692259	0.963062	0.903323	1	0.999026	0.785541	0.895191
pool2	Experimental	chr1	12075911	000000474	000000474_42	ACGGCGATGCTTGTCCAAGA	TNFRSF8	intron	0.188791	0.257239	0.15637	-0.184035	-0.162369	0.0777053	0.378286	0.23787	0.461213	0.30505	0.362167	0.655964	0.87222	0.724664	1	0.804297	0.840756	0.878193
pool2	Experimental	chr1	12075911	000000474	000000474_43	TGGGGGTGTTGGAATGTTTC	TNFRSF8	intron	0.193745	-0.287837	0.248642	0.0106599	0.407615	0.140543	0.581791	0.42002	0.481317	0.962772	0.0998441	0.542204	0.92685	0.831235	1	0.9948	0.606245	0.821614
pool2	Experimental	chr1	12075911	000000474	000000474_53	AGGAGAGTTTTACTGTATGC	TNFRSF8	intron	-0.17703	-0.326525	-0.362094	-0.38029	-0.406672	-0.593361	0.730357	0.528995	0.485004	0.207737	0.180367	0.0639045	0.959039	0.87809	1	0.738175	0.71228	0.351312
pool2	Experimental	chr1	12075911	000000474	000000474_55	CTGGGATGGGAGCTTTTCGC	TNFRSF8	intron	0.337935	0.183911	0.0972554	-0.34362	-0.248996	-0.269672	0.158236	0.424076	0.667866	0.173667	0.311519	0.275255	0.788367	0.833291	1	0.709807	0.813434	0.644407
pool2	Experimental	chr1	12075911	000000474	000000474_61	GCTGAACGAAATTGGCCAGA	TNFRSF8	intron	-0.292278	-0.268685	-0.254161	-0.0751342	0.162295	0.0647237	0.224533	0.26138	0.28505	0.689377	0.395333	0.729802	0.816261	0.741254	0.975758	0.940676	0.856418	0.91109
pool2	Experimental	chr1	12342640	000000489	000000489_27	AAACTCCACCCAATTCCATC	VPS13D	intron	0.162273	-0.45686	-0.27716	0.378361	-0.00501937	-0.403322	0.659844	0.234178	0.457392	0.110719	0.981764	0.092945	0.943899	0.721812	1	0.642134	0.998309	0.412952
pool2	Experimental	chr1	12342640	000000489	000000489_32	TGTTAGAAAAGGTTCTCGCC	VPS13D	intron	-0.283752	0.142382	-0.723543	-0.45669	-0.0805675	-0.458416	0.373593	0.649068	0.0409863	0.303816	0.8512	0.302152	0.870891	0.917991	0.675013	0.803658	0.979754	0.666306
pool2	Experimental	chr1	12342640	000000489	000000489_37	ACGACCACCATGTACTTGGA	VPS13D	intron	0.656082	0.0576358	-0.141873	-0.0246369	-0.00457453	-0.0939715	0.0836618	0.868157	0.683638	0.941863	0.989182	0.781086	0.749931	0.975089	1	0.991345	0.999314	0.930773
pool2	Experimental	chr1	12342640	000000489	000000489_42	GAAATGTGATTTCAAATCAA	VPS13D	intron	-0.400946	0.0890759	0.0756999	-0.25924	-0.0341355	-0.198274	0.301931	0.812859	0.840075	0.647225	0.951477	0.724864	0.844364	0.964726	1	0.930478	0.994153	0.908861
pool2	Experimental	chr1	12342640	000000489	000000489_49	CTTTTTTGTTTTAACAGTGT	VPS13D	intron	0.0491282	0.264224	0.137103	-0.287959	0.148924	-0.197055	0.886446	0.44885	0.690241	0.349031	0.62046	0.514943	0.986049	0.844699	1	0.829154	0.932715	0.808585
pool2	Experimental	chr1	12342640	000000489	000000489_51	TAAGGCATGACTTTTTCAAG	VPS13D	intron	0.248286	0.450238	0.62982	0.125881	0.239089	0.171532	0.349756	0.106605	0.0330253	0.691171	0.45598	0.589456	0.861756	0.591389	0.620271	0.941317	0.8793	0.84659
pool2	Experimental	chr1	12342640	000000489	000000489_56	ACTCTGTAGCCACTTACCTC	VPS13D	intron	0.134691	0.212843	0.280593	-0.20097	-0.0995106	-0.442619	0.516854	0.313663	0.19193	0.372869	0.652979	0.0696601	0.911631	0.773834	0.943661	0.839287	0.940533	0.364565
pool2	Experimental	chr1	12342640	000000489	000000489_57	GCTATAGTTAGCGACCCTCA	VPS13D	intron	-0.243084	-0.307982	-0.509342	-1.18541	-0.459496	-0.406592	0.25103	0.154321	0.0298419	0.000108	0.0291374	0.0472583	0.824573	0.646698	0.591698	0.100784	0.388403	0.305957
pool2	Experimental	chr1	12342640	000000489	000000489_62	TCATGCAGCCTTTTATTGCT	VPS13D	intron	-0.232654	-0.0345615	0.107881	-0.0576218	0.0312875	0.210482	0.310422	0.876555	0.628706	0.784829	0.881924	0.330375	0.848045	0.976133	1	0.961876	0.984429	0.689744
pool2	Experimental	chr1	12342640	000000489	000000489_69	TGCACGGGGCTCCTGTGAGA	VPS13D	intron	0.00554282	-0.0627477	0.0132084	-0.190078	0.34277	0.29704	0.969106	0.662826	0.926325	0.30737	0.0826006	0.124538	0.996693	0.921921	1	0.805929	0.572017	0.464881
pool2	Experimental	chr1	12342640	000000489	000000489_79	GAGCTGCACTCTCTCACAGT	VPS13D	exon	0.380165	-0.052707	0.0760174	0.410786	-0.276777	-0.0123227	0.101307	0.806635	0.723782	0.0322395	0.122812	0.940956	0.756831	0.962574	1	0.488156	0.644086	0.983468
pool1	Experimental	chr1	12455273	000000494	000000494_109	TGTCACAAGACAATCTGAAA	SNORA59B	intron	0.791535	-0.079823	0.337887	0.26206	0.157182	0.0525454	0.0442864	0.817035	0.344529	0.310877	0.535392	0.834631	0.462872	1	0.860532	0.896064	0.876631	0.950902
pool1	Experimental	chr1	12455273	000000494	000000494_112	CTGTCTCATCCATCAAAGCT	SNORA59B	intron	-0.0241973	0.456814	0.0525806	0.0617673	0.399419	0.397316	0.915068	0.066046	0.816669	0.776488	0.0909792	0.0930311	0.981428	1	0.974601	0.985326	0.541086	0.429008
pool1	Experimental	chr1	12455273	000000494	000000494_120	TCTCTGAATTGTGGAAAGGG	SNORA59B	intron	0.57795	-0.0220174	0.199346	-0.201579	-0.226749	-0.191672	0.00805727	0.899109	0.272602	0.427113	0.373627	0.449978	0.375905	1	0.830022	0.93051	0.802029	0.778061
pool1	Experimental	chr1	12455273	000000494	000000494_125	CAGGTTAGGTCACCGTTCAT	SNORA59B	intron	-0.0241363	-0.0282659	-0.0841467	-0.221504	-0.0912775	-0.239674	0.948239	0.938742	0.820911	0.14524	0.526626	0.11903	0.989608	1	0.975684	0.804897	0.87245	0.473628
pool1	Experimental	chr1	12455273	000000494	000000494_130	CGTTTTTGGCTTTTGACAAA	SNORA59B	intron	-0.116208	0.034048	-0.334368	-0.0589459	-0.322116	-0.035275	0.75051	0.924853	0.371202	0.780317	0.151326	0.867411	0.93905	1	0.870383	0.985568	0.62801	0.961516
pool1	Experimental	chr1	12455273	000000494	000000494_135	ATGAAAGACAGCATTACTGG	SNORA59B	intron	-0.05501	0.212626	0.0846094	0.106825	-0.245809	-0.288226	0.866758	0.517076	0.796709	0.763149	0.493661	0.425765	0.970018	1	0.971915	0.983987	0.859566	0.762695
pool1	Experimental	chr1	12455273	000000494	000000494_138	CAGATTGTTGCTTTAGGGTT	SNORA59B	intron	0.470592	0.0594406	-0.016382	0.0976857	0.0851269	0.12916	0.128369	0.835631	0.954802	0.782971	0.80988	0.716247	0.593398	1	0.996208	0.986092	0.960524	0.909556
pool1	Experimental	chr1	12455273	000000494	000000494_144	TGAGCTTCAGGACTGTATCA	SNORA59B	intron	-0.212987	-0.23929	-0.077022	-0.0676692	0.171572	-0.249103	0.324992	0.267923	0.71486	0.690061	0.322726	0.164927	0.758092	1	0.95831	0.976974	0.77393	0.538562
pool1	Experimental	chr1	12455273	000000494	000000494_150	GTAAATTTGGAGTAGTATTC	SNORA59B	intron	0.126451	-0.256917	0.174255	-0.357625	-0.300017	-0.101927	0.721087	0.469919	0.623627	0.5063	0.575209	0.84791	0.929887	1	0.939253	0.947593	0.891402	0.955324
pool1	Experimental	chr1	12455273	000000494	000000494_154	CATTGTATGCATCCCCCAAT	SNORA59B	intron	-0.0342253	0.160896	-0.144952	-0.0108322	0.231883	0.199207	0.926401	0.662597	0.696593	0.940978	0.137173	0.195374	0.984164	1	0.954927	0.998506	0.610325	0.573452
pool1	Experimental	chr1	12455273	000000494	000000494_166	TTACCTATACTGTCTGCCCC	SNORA59B	intron	0.330017	0.337882	0.477727	0.108283	0.25625	-0.0374534	0.202541	0.188851	0.077708	0.591526	0.219913	0.85192	0.670872	1	0.656488	0.965082	0.696433	0.95672
pool1	Experimental	chr1	12457092	000000494	000000494_214	TGCAATTCCTTTTCGTTCTC	SNORA59B	intron	-0.210834	-0.0868709	-0.0378263	-0.239451	-0.0938802	0.0790806	0.551668	0.802454	0.913754	0.26121	0.648706	0.701035	0.868944	1	0.991496	0.875705	0.916575	0.903585
pool1	Experimental	chr1	12457092	000000494	000000494_220	GCAGCTACAATTCTAAGAAC	SNORA59B	intron	-0.0551931	0.0776616	0.0143696	-0.328233	-0.279072	-0.108121	0.796413	0.71419	0.946315	0.198744	0.267933	0.658389	0.951625	1	0.994585	0.846773	0.735775	0.885017
pool1	Experimental	chr1	12457092	000000494	000000494_223	TTTGGAAGGAATGATCAGTA	SNORA59B	intron	0.268497	0.0458107	-0.0991971	-0.0151868	0.137506	-0.0185021	0.418136	0.887139	0.76189	0.943144	0.522862	0.930891	0.808859	1	0.96479	0.998722	0.871189	0.981304
pool1	Experimental	chr1	12457092	000000494	000000494_228	AAACACCTGGGCTACAAACC	SNORA59B	intron	0.601624	-0.045567	-0.120042	-0.117204	-0.0295702	0.0723668	0.0108756	0.81209	0.539656	0.523918	0.870644	0.691847	0.384139	1	0.920205	0.951462	0.975105	0.899644
pool1	Experimental	chr1	12457092	000000494	000000494_231	TTTATTTGCCTAAGAGATGT	SNORA59B	intron	-0.131658	-0.0226565	0.306305	-0.0199021	-0.424873	0.337774	0.739419	0.953682	0.44479	0.9314	0.092309	0.167585	0.935855	1	0.895252	0.997575	0.543645	0.541942
pool1	Experimental	chr1	12457092	000000494	000000494_233	GTTAAGAAAAATGCAACAAA	SNORA59B	intron	0.654401	0.232065	0.271254	0.22238	0.0525594	0.373404	0.310952	0.709532	0.668075	0.441408	0.853151	0.209875	0.749974	1	0.949261	0.933451	0.970633	0.588692
pool1	Experimental	chr1	12457092	000000494	000000494_238	GGCTGGATTTATAGTTCCAA	SNORA59B	intron	0.293112	-0.447031	-0.312964	-0.294253	-0.228886	0.213907	0.484457	0.292603	0.458465	0.340544	0.453396	0.482595	0.840613	1	0.898185	0.907189	0.841888	0.79778
pool1	Experimental	chr1	12457092	000000494	000000494_248	ACAGCTATGTACTGCTTCCC	SNORA59B	intron	0.161862	0.0384493	0.146411	0.148556	-0.125235	-0.108469	0.67623	0.91977	0.704895	0.473419	0.544169	0.599151	0.915027	1	0.95675	0.9405	0.879433	0.859279
pool1	Experimental	chr1	12457092	000000494	000000494_254	TAGACAAGGAAATGAGGCAG	SNORA59B	intron	0.034578	-0.0667855	-0.157859	0.0450685	-0.0486106	0.0942517	0.919101	0.843194	0.645575	0.759096	0.740806	0.525585	0.982582	1	0.943906	0.983605	0.942506	0.821815
pool1	Experimental	chr1	12457092	000000494	000000494_261	TCTAACAGGGACAATAGAGC	SNORA59B	intron	0.0995068	-0.364023	-0.316279	-0.115475	-0.127202	-0.0762086	0.795068	0.350886	0.41892	0.473918	0.431188	0.634021	0.951389	1	0.887595	0.940639	0.831389	0.87448
pool2	Experimental	chr1	12473504	000000496	000000496_106	AGAAATAGGAAGGGGCAACG	SNORA59B	intron	0.431897	0.182347	0.0894168	0.434376	0.154075	0.293454	0.156586	0.530637	0.75609	0.0277319	0.375316	0.109383	0.787257	0.878379	1	0.476245	0.847068	0.441543
pool2	Experimental	chr1	12473504	000000496	000000496_108	AAGAAGGGGTTCCGCAGCAC	SNORA59B	intron	0.327459	-0.0830139	-0.304803	0.160369	-0.174773	0.00710008	0.305515	0.789595	0.338229	0.507834	0.472391	0.976304	0.845881	0.958336	0.986136	0.888564	0.885763	0.993709
pool2	Experimental	chr1	12473504	000000496	000000496_115	GCGAGGGTAAACAGGCCTAC	SNORA59B	intron	0.255298	-0.0571863	-0.1187	0.0228833	-0.0721992	0.0610737	0.171909	0.747892	0.507807	0.920375	0.753253	0.789839	0.793207	0.946952	1	0.987663	0.963386	0.933862
pool2	Experimental	chr1	12473504	000000496	000000496_127	TGAGTCATTGGGCTGCTGCT	SNORA59B	intron	0.578676	0.565484	0.280744	0.225106	0.130582	0.266349	0.00632051	0.00716202	0.120661	0.125763	0.352513	0.0767801	0.737318	0.257107	0.883841	0.662573	0.835851	0.380182
pool2	Experimental	chr1	12473504	000000496	000000496_136	AGTCATATGCCTACCTCGGT	SNORA59B	intron	-0.00689272	-0.481347	-0.146816	-0.358242	-0.0480281	-0.307671	0.982026	0.14096	0.632695	0.110588	0.816965	0.162107	0.998251	0.633014	1	0.641955	0.975126	0.519979
pool2	Experimental	chr1	12473504	000000496	000000496_146	TGGCATGTGGCATGCAGGTA	SNORA59B	intron	0.201173	0.0827151	-0.281249	0.0476872	-0.5016	-0.933103	0.177423	0.562765	0.0708635	0.737865	0.00576433	9.89e-05	0.797063	0.888643	0.796374	0.952529	0.169158	0.00473583
pool2	Experimental	chr1	12473504	000000496	000000496_152	AATGTTGGAATGTTGTGTGA	SNORA59B	intron	-0.249364	0.284638	0.234553	0.177982	0.145576	-0.00151914	0.344995	0.283632	0.371336	0.335925	0.426846	0.99326	0.859483	0.755419	0.991456	0.821303	0.869075	0.998471
pool2	Experimental	chr1	12473504	000000496	000000496_158	GTCAGCAAGAATTCGGGGAC	SNORA59B	intron	0.273736	-0.34601	-0.0273657	0.248792	0.000502	0.218127	0.284286	0.18507	0.911778	0.190038	0.99778	0.244977	0.837597	0.67791	1	0.723404	1	0.61404
pool2	Experimental	chr1	12473504	000000496	000000496_96	GCTTGTTTCAGAAAAAGATG	SNORA59B	intron	0.108472	-0.0231425	0.0887807	-0.125328	-0.0616136	0.0386332	0.806457	0.958226	0.840408	0.703359	0.851029	0.906074	0.974554	0.992977	1	0.944452	0.979722	0.97233
pool1	Experimental	chr1	12478333	000000497	000000497_100	CCGTGCTTCGGAGGACTACA	SNORA59B	intron	0.308504	-0.284479	-0.225219	-0.0381119	-0.583597	-1.98909	0.181255	0.211747	0.319519	0.848392	0.015038	4.51e-06	0.651746	1	0.850307	0.992112	0.290062	0.000614
pool1	Experimental	chr1	12478333	000000497	000000497_119	TGAAGCCGCATTCCTCGGCC	SNORA59B	intron	0.0951354	0.242063	0.0495747	0.081188	0.297339	-0.10291	0.764836	0.448233	0.875841	0.679403	0.151891	0.602356	0.94355	1	0.985722	0.974876	0.628679	0.861017
pool1	Experimental	chr1	12478333	000000497	000000497_125	TTATCTCCTTTTCGTCGTGC	SNORA59B	intron	-0.236985	-0.69916	-0.830102	-0.346496	-0.216438	-0.325091	0.339569	0.0154218	0.00685606	0.181568	0.38833	0.208002	0.767331	0.703223	0.288327	0.835628	0.809008	0.587083
pool1	Experimental	chr1	12478333	000000497	000000497_134	TGGGCCAGACCGCAATCAAT	SNORA59B	intron	0.292389	0.262063	0.448641	0.311512	0.270115	0.450148	0.0772947	0.104894	0.0136165	0.0561051	0.0895626	0.0115322	0.526964	1	0.394793	0.7006	0.53802	0.176489
pool1	Experimental	chr1	12478333	000000497	000000497_145	TATTACACGCCTTAATGATA	SNORA59B	intron	0.485709	-0.184537	-0.515369	-0.0315498	-0.021295	0.133333	0.0984907	0.498296	0.0846532	0.88908	0.924923	0.559593	0.555572	1	0.6691	0.994346	0.986018	0.839202
pool1	Experimental	chr1	12478333	000000497	000000497_149	CCCTGTGGATATGCACTCAT	SNORA59B	intron	-0.0424779	0.0553047	0.505867	0.200535	0.0805264	0.181533	0.803551	0.743504	0.0136941	0.140006	0.53156	0.177376	0.953929	1	0.395809	0.800769	0.875186	0.553453
pool1	Experimental	chr1	12478333	000000497	000000497_153	CTATTACATGCAGTGTGAGA	SNORA59B	intron	0.105039	-0.0387451	-0.0641068	-0.0867425	0.097508	0.0297512	0.73667	0.900191	0.83727	0.598729	0.55421	0.855811	0.935116	1	0.97819	0.966089	0.883633	0.957961
pool1	Experimental	chr1	12478333	000000497	000000497_158	TTGCCCATCTGAGGTCATAA	SNORA59B	intron	-0.592921	-0.239128	-0.191378	0.0732951	0.0294752	0.286713	0.0261489	0.30362	0.40951	0.678747	0.867105	0.128971	0.426689	1	0.884044	0.974767	0.974538	0.489556
pool1	Experimental	chr1	12478393	000000497	000000497_168	ACGCTGTCTAGAGAGGGTCA	SNORA59B	intron	-0.128503	-0.740856	-1.11303	-0.230865	-0.130535	-0.385505	0.787798	0.14351	0.0430855	0.243213	0.497291	0.0675797	0.949442	1	0.570599	0.867265	0.861405	0.376592
pool1	Experimental	chr1	12478333	000000497	000000497_79	GCAGCTCGGGGCCTATATAT	SNORA59B	intron	0.308005	0.25988	0.399675	0.287081	0.363249	0.394226	0.276133	0.348807	0.166693	0.128286	0.063001	0.0472958	0.726641	1	0.766891	0.789461	0.484235	0.325081
pool1	Experimental	chr1	12478333	000000497	000000497_97	GACTGAAGTGAAAAGAGTTC	SNORA59B	intron	-0.0585517	-0.203941	-0.151407	0.165384	-0.0636839	-0.330472	0.875464	0.584673	0.686664	0.453792	0.769848	0.153977	0.971753	1	0.953164	0.936277	0.950729	0.522829
pool1	Experimental	chr1	12550018	000000501	000000501_107	GAATGGGAAAGAGAGTCCAG	MIR6730	Intergenic	0.384383	0.236201	0.243837	0.356504	0.12351	0.19552	0.133505	0.333005	0.322638	0.131449	0.578932	0.386977	0.598764	1	0.851536	0.791445	0.893095	0.737393
pool1	Experimental	chr1	12550018	000000501	000000501_111	GGCTTTTATAGTTGCCAAAA	MIR6730	Intergenic	-0.684306	-0.364569	-0.311638	-0.0933203	0.345831	-0.194898	0.137572	0.399776	0.473919	0.807927	0.376583	0.614352	0.604185	1	0.902737	0.988578	0.803303	0.865906
pool1	Experimental	chr1	12550018	000000501	000000501_117	ATGGGGGGCGGGGCTGCGGC	MIR6730	Intergenic	0.603992	0.300285	0.130821	0.116492	0.237867	0.389918	0.0206173	0.193183	0.558889	0.362512	0.0816807	0.0107527	0.412237	1	0.925134	0.912533	0.524579	0.170356
pool1	Experimental	chr1	12550018	000000501	000000501_127	ATTTGTGAGTGCGGAGACCG	MIR6730	Intergenic	-0.120959	-0.0710753	0.202256	-0.424378	-0.24746	-0.169655	0.572453	0.735843	0.352145	0.0145948	0.111486	0.257845	0.877	1	0.864905	0.549684	0.575679	0.635546
pool1	Experimental	chr1	12550018	000000501	000000501_134	TCGCTTGTTTTGACAATAAT	MIR6730	Intergenic	-0.519976	-0.383366	-0.0465094	-0.119187	-0.370283	0.0113861	0.210367	0.33933	0.905949	0.668065	0.202486	0.967166	0.678237	1	0.990583	0.973244	0.679958	0.991823
pool1	Experimental	chr1	12550018	000000501	000000501_141	TGTTTACTAACCGTGCCGCG	MIR6730	Intergenic	0.221867	-0.0575227	-0.0866274	0.0827666	-0.0205205	-0.061293	0.481924	0.852252	0.781627	0.570028	0.886947	0.673404	0.839245	1	0.969345	0.960579	0.978446	0.892145
pool1	Experimental	chr1	12550018	000000501	000000501_151	GCTGCACGAGATTCCTAATC	MIR6730	Intergenic	0.190622	0.206054	0.0982407	-0.0310327	-0.0192284	0.143124	0.479584	0.44151	0.712451	0.896538	0.935683	0.55275	0.837709	1	0.957885	0.994845	0.988015	0.835939
pool1	Experimental	chr1	12550018	000000501	000000501_99	TTGTTCGGTCACCACCAGCT	MIR6730	Intergenic	-0.115293	-0.204499	-0.235385	-0.0454894	-0.171688	-0.0825474	0.472234	0.212376	0.160499	0.784281	0.314767	0.621654	0.833997	1	0.762676	0.986225	0.767848	0.868796
pool1	Experimental	chr1	12556659	000000502	000000502_101	GCTGGCGGAACTCACCAAGA	MIR6730	Intergenic	0.296677	0.219583	-0.00968617	0.0679567	-0.000515	0.214568	0.271163	0.403999	0.970304	0.751898	0.998084	0.330793	0.723235	1	0.997098	0.982866	0.999978	0.696254
pool1	Experimental	chr1	12556659	000000502	000000502_109	GATTCAAGTGGTTACATGGA	MIR6730	Intergenic	-0.0695731	0.14657	-0.142141	0.0808854	-0.178559	-0.190494	0.858664	0.705195	0.716442	0.650868	0.328713	0.300367	0.96798	1	0.958524	0.972197	0.777881	0.671623
pool1	Experimental	chr1	12556659	000000502	000000502_118	GGGCCCTTAACCTGCCAAGG	MIR6730	Intergenic	0.218372	0.345368	0.304969	0.371809	0.14961	-0.0512548	0.649241	0.471156	0.526427	0.0887814	0.461741	0.798916	0.906224	1	0.917466	0.748357	0.846272	0.939056
pool1	Experimental	chr1	12556659	000000502	000000502_134	AGGCCCGCAGCAGAACCGGG	MIR6730	Intergenic	-0.0168978	-0.377354	-1.087	-0.0941057	-0.617061	-1.75214	0.927222	0.0642528	0.000232	0.70126	0.0295261	5.91e-05	0.984188	1	0.0247341	0.97808	0.377846	0.00441774
pool1	Experimental	chr1	12556659	000000502	000000502_31	ACCGACTTGGCCAGCCTATC	MIR6730	Intergenic	0.129876	0.230842	0.203017	-0.0414938	0.595628	0.343589	0.701726	0.496297	0.551887	0.802714	0.0049749	0.0620321	0.923216	1	0.922918	0.988131	0.173468	0.36319
pool1	Experimental	chr1	12556659	000000502	000000502_44	TGGCTGAGAAGGGTGGTCTA	MIR6730	Intergenic	0.260828	-0.0635095	0.317464	0.112187	0.0959245	0.126668	0.31739	0.800702	0.230157	0.562383	0.619183	0.514791	0.753782	1	0.808378	0.959874	0.908057	0.816127
pool1	Experimental	chr1	12556659	000000502	000000502_59	ATTGCCTGAGGAATCCACCG	MIR6730	Intergenic	0.506878	0.323791	0.0659476	0.48502	0.65489	0.548783	0.0413542	0.159354	0.76411	0.00849456	0.00143911	0.00430222	0.45564	1	0.965495	0.487702	0.0794472	0.104515
pool1	Experimental	chr1	12556659	000000502	000000502_68	CTTCTCTCGTGCCCACAGCC	MIR6730	Intergenic	0.454922	0.143142	0.161841	0.32113	0.333924	0.0517084	0.20252	0.672441	0.63659	0.0343008	0.0290404	0.697944	0.670872	1	0.942631	0.638689	0.375531	0.902515
pool1	Experimental	chr1	12556659	000000502	000000502_77	CCCTTGTGACCTTCCCAAGC	MIR6730	Intergenic	0.500542	0.0390998	-0.196911	0.156599	0.259764	0.688997	0.0324288	0.846486	0.347425	0.387865	0.166153	0.00321202	0.437047	1	0.862296	0.920118	0.645937	0.0878511
pool1	Experimental	chr1	12556659	000000502	000000502_85	CAGCTTGTGTCTGCTTCCAA	MIR6730	Intergenic	-0.435635	-0.0460812	0.0619221	0.21215	0.394037	0.39672	0.0645843	0.82607	0.769848	0.529542	0.254914	0.25281	0.502308	1	0.96663	0.953378	0.725703	0.630533
pool1	Experimental	chr1	12556659	000000502	000000502_93	TAAGGATTTGTGGGCTGGAG	MIR6730	Intergenic	0.375554	-0.258545	-0.694653	0.255491	0.0331443	-0.291978	0.248892	0.415385	0.0509257	0.0907678	0.811257	0.0596425	0.708204	1	0.594797	0.749599	0.961203	0.357562
pool2	Experimental	chr1	12596624	000000505	000000505_162	CGAAAACCCGAAGCTGACCC	DHRS3	5' UTR	-1.0061	-0.437209	-0.575997	-0.144109	-0.179249	-0.500688	0.016337	0.230643	0.124181	0.481399	0.38496	0.0318844	0.737318	0.718869	0.890992	0.880145	0.85116	0.256542
pool2	Experimental	chr1	12596624	000000505	000000505_172	TACTTCTCCCTTGCAAAGCC	DHRS3	5' UTR	-0.109693	-0.528502	-0.0472361	-0.0610088	-0.0904909	-0.2566	0.653267	0.0524339	0.845588	0.790384	0.693884	0.279296	0.942464	0.48662	1	0.962968	0.951546	0.64812
pool2	Experimental	chr1	12596624	000000505	000000505_187	GAGGTATAAAAGTGTCCCGT	DHRS3	5' UTR	-0.500293	-0.934871	-0.340148	0.20548	-0.294398	-0.032705	0.212966	0.0344772	0.383777	0.482238	0.322542	0.909657	0.812289	0.430971	0.992948	0.880156	0.82111	0.973572
pool2	Experimental	chr1	12596624	000000505	000000505_203	GGGAGCTCCGCGGGATAAAC	DHRS3	promoter-TSS	-0.00247276	-0.303777	-0.590079	-0.182319	-0.302697	0.0173861	0.992896	0.290509	0.0570681	0.516482	0.291278	0.949898	0.999309	0.759872	0.753196	0.891704	0.801342	0.986298
pool2	Experimental	chr1	12596624	000000505	000000505_215	TTCATTCCAAAGGGCAGTGC	DHRS3	promoter-TSS	0.0234268	-0.288251	-0.319252	-0.242179	0.0242174	0.119811	0.917975	0.225444	0.182125	0.224408	0.898697	0.533108	0.990229	0.715963	0.937825	0.751251	0.986395	0.816812
pool2	Experimental	chr1	12596624	000000505	000000505_226	TGACTTTTGGATGAGTCACT	DHRS3	promoter-TSS	-0.00563171	0.279693	0.213444	0.166133	0.336482	0.411402	0.978665	0.203858	0.322332	0.271641	0.0419896	0.0177475	0.997804	0.69762	0.983668	0.783888	0.44894	0.192031
pool2	Experimental	chr1	12596624	000000505	000000505_234	TGAAACTGGCCTCCCTGTGC	DHRS3	promoter-TSS	-0.240606	-0.298935	0.0870152	-0.0605276	0.0108014	-0.233299	0.23626	0.14969	0.656196	0.854647	0.973893	0.486531	0.821336	0.641129	1	0.975136	0.99724	0.79191
pool2	Experimental	chr1	12596624	000000505	000000505_245	TTCTGACCGGCCCTGCGGTT	DHRS3	promoter-TSS	0.282769	0.237943	0.147302	0.180794	0.30697	0.324364	0.0897061	0.144399	0.348008	0.285312	0.0859532	0.0720379	0.75119	0.635672	0.987065	0.792458	0.578938	0.369765
pool2	Experimental	chr1	12596624	000000505	000000505_255	GGAGACCCTCAGAGAAACCA	DHRS3	promoter-TSS	-0.068947	-0.0908497	0.27956	-0.502507	-0.316034	-0.0354722	0.776433	0.709028	0.264335	0.0466817	0.179755	0.873384	0.968327	0.935404	0.97029	0.530047	0.711538	0.962524
pool2	Experimental	chr1	12596624	000000505	000000505_263	GCCCCCCCAAACTGAGCCTC	DHRS3	promoter-TSS	0.0877114	0.430948	0.233029	0.273899	0.475565	0.326427	0.697943	0.0799534	0.313603	0.293082	0.0846562	0.215464	0.951986	0.549885	0.983026	0.796872	0.576454	0.58318
pool1	Experimental	chr1	12602082	000000506	000000506_127	ACTGACTCTCAGAGTCCTGT	DHRS3	intron	0.249133	-0.108833	0.130725	-0.166083	-0.0827758	0.17032	0.199831	0.557177	0.486337	0.483604	0.723621	0.472634	0.66923	1	0.907014	0.94298	0.938286	0.791235
pool1	Experimental	chr1	12602082	000000506	000000506_133	CTCGAAGTAACCTTCCAGCG	DHRS3	intron	-0.254565	0.0995774	0.26979	-0.124646	-0.174923	-0.560375	0.251141	0.63838	0.224198	0.669074	0.550496	0.0799852	0.709486	1	0.803507	0.973283	0.882357	0.403558
pool1	Experimental	chr1	12602082	000000506	000000506_137	TCAGGGCTTAGAACAGTCCC	DHRS3	intron	0.17701	0.131411	0.193029	-0.0596	-0.187596	-0.781194	0.515304	0.624024	0.478802	0.801225	0.435578	0.00843284	0.854328	1	0.904365	0.988013	0.833531	0.151951
pool1	Experimental	chr1	12602082	000000506	000000506_141	GGTCGGTCATGCATTCATTT	DHRS3	intron	0.496241	0.394931	0.452938	0.461108	0.451965	0.268052	0.012743	0.0343955	0.0197889	0.00457388	0.00510143	0.0574254	0.389816	0.906337	0.452556	0.425229	0.175607	0.352429
pool1	Experimental	chr1	12602082	000000506	000000506_144	CTCACCAAGTATCTGGCAAC	DHRS3	intron	-0.774898	0.0141307	-0.439465	-0.175296	-0.0969209	-0.296868	0.00382546	0.944069	0.0543618	0.50037	0.706477	0.265936	0.363237	1	0.60473	0.946148	0.933564	0.641885
pool1	Experimental	chr1	12602082	000000506	000000506_157	CAAAGCGTGGTGAGTTGCTA	DHRS3	intron	-0.269694	-0.029117	0.161944	0.121054	0.189647	0.136352	0.234179	0.892065	0.461	0.439918	0.236925	0.386999	0.69777	1	0.89882	0.933451	0.711653	0.737393
pool1	Experimental	chr1	12602082	000000506	000000506_169	CTGCGTCCAAGTAGCTCAAT	DHRS3	intron	0.481599	0.488435	0.468956	0.393066	0.110042	0.432752	0.096046	0.0896472	0.103353	0.0645536	0.569484	0.0458295	0.550893	1	0.699006	0.711667	0.889521	0.320591
pool1	Experimental	chr1	12602082	000000506	000000506_174	CATCCAACTTCCCCTGCACA	DHRS3	intron	0.0832424	0.385354	0.147836	0.300253	0.258311	0.0871557	0.711581	0.108157	0.514144	0.102554	0.152009	0.611022	0.926743	1	0.914327	0.764906	0.628679	0.864516
pool1	Experimental	chr1	12602082	000000506	000000506_185	CAGGGGTACAGCCTCCTCTC	DHRS3	intron	-0.212792	-1.5414	-2.20013	-0.571946	-1.58276	-2.47625	0.615641	0.00499085	0.000678	0.0176476	2.65e-05	9.26e-07	0.892804	0.390153	0.0575956	0.571677	0.0040037	0.000213
pool1	Experimental	chr1	12602082	000000506	000000506_199	ATGTTGGACCAGCCCCTGCC	DHRS3	intron	0.47561	0.0592214	0.221266	0.355003	0.0632887	-0.135143	0.0663069	0.798738	0.356875	0.118771	0.765394	0.529291	0.505861	1	0.866272	0.780696	0.949838	0.823554
pool1	Experimental	chr1	12602082	000000506	000000506_212	CTCAACAGAGGTGAGGCCTC	DHRS3	intron	0.179121	0.338721	0.33461	0.402898	0.234444	0.545909	0.375072	0.108759	0.115017	0.0152886	0.115839	0.00294101	0.787256	1	0.717352	0.554575	0.581031	0.0833983
pool1	Experimental	chr1	12602082	000000506	000000506_223	GGGAGGGAACCACTCCCTAC	DHRS3	intron	0.0785693	0.0608931	-0.0327031	0.114536	0.122936	-0.190876	0.766586	0.816079	0.901585	0.464848	0.433337	0.236744	0.944239	1	0.989895	0.939167	0.832479	0.616101
pool1	Experimental	chr1	12604542	000000506	000000506_559	CGAGGTCACTGAGCTCTGCG	DHRS3	intron	0.243048	0.12944	0.219343	-0.0774999	0.067493	0.0688138	0.193057	0.469293	0.236346	0.563465	0.613524	0.60744	0.66308	1	0.811828	0.959938	0.905825	0.86299
pool1	Experimental	chr1	12604542	000000506	000000506_568	TGCATGTTAAGATGTCACAC	DHRS3	intron	-0.5997	-0.630443	0.121652	-0.439275	-0.426999	-0.218283	0.0343572	0.0265315	0.621928	0.218596	0.229972	0.527096	0.442183	0.855275	0.939108	0.857015	0.705008	0.822532
pool1	Experimental	chr1	12604542	000000506	000000506_570	TAAAGAGTAAACTGACAAGC	DHRS3	intron	-0.0132157	-0.599966	0.15028	-0.411245	-0.396538	-1.00271	0.983021	0.34439	0.809323	0.242896	0.258306	0.0147665	0.997002	1	0.973632	0.867145	0.728555	0.198961
pool1	Experimental	chr1	12604542	000000506	000000506_577	CAGTATTTGCATACAATGAA	DHRS3	intron	-0.215534	-0.216563	0.1356	-0.020476	-0.0334092	-0.21296	0.419775	0.412958	0.606586	0.933532	0.891681	0.396787	0.810119	1	0.935797	0.997687	0.979129	0.744156
pool1	Experimental	chr1	12604542	000000506	000000506_580	TGAGTCAACAGGATGCGGGC	DHRS3	intron	-0.0890155	0.284843	0.214265	-0.106568	0.412108	0.379052	0.788547	0.395776	0.52251	0.394998	0.0072114	0.0112943	0.94972	1	0.916286	0.921699	0.208356	0.174639
pool1	Experimental	chr1	12604542	000000506	000000506_587	TAATGGGGCTTAGTACACAG	DHRS3	intron	-0.115395	0.162926	0.159477	0.39256	0.308313	0.314676	0.727061	0.619524	0.629441	0.15541	0.253577	0.245605	0.931734	1	0.941208	0.811665	0.724477	0.624577
pool1	Experimental	chr1	12604542	000000506	000000506_601	GCTGAGATTATTTGTTGCAG	DHRS3	intron	-0.248296	-0.349659	-0.479207	0.119991	0.111571	-0.199758	0.633251	0.500167	0.36678	0.680348	0.701117	0.497878	0.899793	1	0.869458	0.975164	0.932405	0.806856
pool1	Experimental	chr1	12604542	000000506	000000506_610	GTCCTGGGACACGTCGCTGA	DHRS3	intron	0.292187	0.531721	0.270105	0.209244	0.207121	0.375057	0.0735803	0.00486097	0.094015	0.154601	0.157959	0.0213559	0.520158	0.383984	0.684176	0.810919	0.635234	0.235292
pool1	Experimental	chr1	12604542	000000506	000000506_619	CAGAAATGCGTGCTGCTGGC	DHRS3	intron	0.0842592	0.0684821	-0.0860496	-0.152758	-0.252517	0.0364053	0.658719	0.716541	0.652247	0.341517	0.13134	0.816238	0.909013	1	0.945321	0.907878	0.602221	0.944344
pool2	Experimental	chr1	12810942	000000513	000000513_102	CCCACAGCAAGGCATAAAGC	LINC01784	Intergenic	0.125276	0.0860361	-0.00304071	0.139615	0.126412	0.425032	0.444128	0.596003	0.984899	0.302725	0.347926	0.0089522	0.892502	0.901159	1	0.803266	0.834735	0.132699
pool2	Experimental	chr1	12810942	000000513	000000513_106	ATTGTTTGTGGCCATACTCC	LINC01784	Intergenic	-0.219415	-0.162871	-0.240735	0.0237336	-0.102249	0.586406	0.466326	0.586315	0.42466	0.900787	0.594392	0.0115981	0.897831	0.89831	0.999613	0.983737	0.927113	0.153814
pool2	Experimental	chr1	12810942	000000513	000000513_111	CTCAGCTTCTCTGACAGCTC	LINC01784	Intergenic	0.302334	0.204164	0.0455638	0.0766755	-0.254502	-0.407714	0.245489	0.42304	0.855381	0.720126	0.251877	0.0820792	0.823002	0.832665	1	0.947982	0.77574	0.391805
pool2	Experimental	chr1	12810942	000000513	000000513_112	TAGAACCCCGATGAAAAGCC	LINC01784	Intergenic	0.048591	-0.184328	0.229596	-0.26837	-0.0586526	-0.169574	0.846976	0.470382	0.370365	0.190197	0.763281	0.392906	0.980474	0.85461	0.991456	0.723404	0.964866	0.734493
pool2	Experimental	chr1	12810942	000000513	000000513_61	AAAACCCCCTTGAGGACTAG	LINC01784	Intergenic	-0.126062	-0.0809887	-0.10228	-0.246324	0.0589642	0.149851	0.746797	0.835753	0.793091	0.258955	0.778814	0.480448	0.962742	0.968559	1	0.77664	0.967363	0.788451
pool2	Experimental	chr1	12810942	000000513	000000513_71	GCACAGAGGGCAAACACCAC	LINC01784	Intergenic	0.138747	-0.0782091	0.177154	0.0927507	0.327329	0.42979	0.462041	0.675666	0.351125	0.630007	0.112661	0.0464492	0.89687	0.926306	0.987065	0.925576	0.628096	0.303838
pool2	Experimental	chr1	12810942	000000513	000000513_75	GCCTCCTCAGCTCTAAGGCT	LINC01784	Intergenic	0.0728575	0.2147	-1.18792	0.251165	-1.19402	-2.80384	0.665702	0.220023	4.7e-05	0.292094	0.000575	1.29e-06	0.945152	0.711428	0.00460687	0.795982	0.0321505	0.000182
pool2	Experimental	chr1	12810942	000000513	000000513_87	AGCCTGGGATGGTCCCAGTG	LINC01784	Intergenic	-2.76654	1.04888	0.36643	-0.0199323	0.0982077	0.944843	0.00883035	0.189118	0.630426	0.987676	0.939379	0.46925	0.737318	0.682774	1	0.998786	0.992425	0.781968
pool2	Experimental	chr1	12810942	000000513	000000513_90	GAACCTTGTCTACCTTGCAC	LINC01784	Intergenic	-0.0289148	-0.147269	-0.559919	-0.444364	-0.170628	-0.132063	0.904543	0.545445	0.0403888	0.055064	0.41684	0.526185	0.988783	0.88316	0.670113	0.549756	0.864853	0.813603
pool2	Experimental	chr1	12852054	000000514	000000514_16	AGGAGGCTTTTAATGATGAT	HNRNPCL1	Intergenic	0.627652	-0.23856	-0.231444	-0.561429	0.170082	-0.358224	0.105518	0.513116	0.523848	0.115165	0.607107	0.292298	0.760751	0.872182	1	0.647558	0.930246	0.658519
pool2	Experimental	chr1	12852054	000000514	000000514_20	AACCCAATACTACACCACCA	HNRNPCL1	Intergenic	-0.126636	0.220473	-0.0220375	0.0628634	0.0548938	-0.0180495	0.673971	0.467838	0.941239	0.740909	0.772464	0.924093	0.946998	0.853481	1	0.953188	0.966338	0.977989
pool2	Experimental	chr1	12852054	000000514	000000514_28	GAGTCAGATCACAAGGTCAG	HNRNPCL1	Intergenic	0.0197245	0.320104	0.149962	0.423781	0.484208	0.19685	0.938329	0.227332	0.558531	0.103844	0.0687535	0.421563	0.992521	0.717763	1	0.632734	0.537371	0.752435
pool2	Experimental	chr1	12852054	000000514	000000514_30	GGAAAAAATAAAAAATTATT	HNRNPCL1	Intergenic	-1.63216	-4.96629	-8.05627	-1.76974	-2.21146	-3.89722	0.215934	0.0137625	0.00378702	0.14431	0.0788236	0.0140079	0.813574	0.32377	0.158967	0.68213	0.561077	0.169155
pool2	Experimental	chr1	12852054	000000514	000000514_35	CCAGACCAGGATGACCAATA	HNRNPCL1	Intergenic	-0.00173327	0.350999	0.270318	-0.0641914	-0.0887733	-0.0507658	0.993475	0.12187	0.220447	0.858766	0.805576	0.887827	0.999354	0.612587	0.953953	0.975778	0.973004	0.967111
pool2	Experimental	chr1	14017803	000000533	000000533_41	TGAAAAGTGTGACCTGCCCA	PRDM2	Intergenic	-0.145258	0.100335	0.35239	-0.134465	0.291365	0.474383	0.490617	0.631331	0.113688	0.372584	0.0722641	0.0091244	0.904086	0.91303	0.875721	0.839287	0.546731	0.134213
pool2	Experimental	chr1	14017803	000000533	000000533_48	AATACACTCTGTGGTCAGAC	PRDM2	Intergenic	-0.238156	-0.469921	-0.198002	-0.227626	0.106949	0.222172	0.418004	0.128278	0.496635	0.150839	0.477949	0.158462	0.88288	0.618196	1	0.687499	0.887533	0.514765
pool2	Experimental	chr1	14017803	000000533	000000533_56	CAGGCTGCAGAGGCTCTGTC	PRDM2	Intergenic	0.357836	-0.159795	-0.217984	-0.12939	0.0437917	0.114698	0.156066	0.508139	0.370364	0.423702	0.782707	0.475296	0.787162	0.870148	0.991456	0.858722	0.96825	0.785612
pool2	Experimental	chr1	14017803	000000533	000000533_59	GCTCAATGCTTTTTCAAATT	PRDM2	Intergenic	-0.0961688	0.523259	-0.0497457	0.20961	-0.0140282	0.163708	0.775205	0.143206	0.882245	0.462564	0.960183	0.563575	0.96801	0.634977	1	0.874264	0.995536	0.833335
pool2	Experimental	chr1	14017803	000000533	000000533_63	CGCACGGTCTTTTCTCATGC	PRDM2	Intergenic	-0.34151	-0.190373	-0.285594	-0.349428	-0.201677	-0.497168	0.122856	0.367554	0.187566	0.0410849	0.200906	0.00811719	0.769864	0.803539	0.942092	0.515771	0.734241	0.125088
pool2	Experimental	chr1	14017803	000000533	000000533_69	TCATCCAGAGCTGTCATGCC	PRDM2	Intergenic	0.11692	0.756887	0.293467	0.269409	0.269793	0.272627	0.531242	0.00217032	0.135535	0.0804669	0.0800264	0.0773048	0.916168	0.143275	0.900453	0.597033	0.564523	0.381379
pool2	Experimental	chr1	14017803	000000533	000000533_83	CAAAGCTTAGCAACAACACG	PRDM2	Intergenic	-0.120316	-0.0843682	-0.483032	0.012912	-0.245029	-0.196883	0.604059	0.715144	0.0591376	0.949679	0.25051	0.348772	0.931177	0.937228	0.759249	0.992731	0.774716	0.703683
pool2	Experimental	chr1	14017803	000000533	000000533_89	TATGATGATGATCATTACCC	PRDM2	Intergenic	0.0618557	0.396081	-0.507603	-0.386235	-0.43778	-0.3919	0.882998	0.355979	0.244938	0.310581	0.25416	0.303551	0.98516	0.797376	0.964505	0.807857	0.777441	0.667734
pool2	Experimental	chr1	14017803	000000533	000000533_91	TTAATCATAGGGAAGTGTTG	PRDM2	Intergenic	0.287111	0.270241	-0.104058	-0.259042	-0.18984	-0.0767625	0.375225	0.402683	0.742957	0.257833	0.398549	0.727822	0.871317	0.823088	1	0.775574	0.858085	0.910251
pool2	Experimental	chr1	14017803	000000533	000000533_97	ACTAAGTTCGCATTGATCAC	PRDM2	Intergenic	-0.287854	-0.193294	-0.343721	-0.364971	-0.495658	-0.473827	0.276068	0.455577	0.198369	0.105495	0.037501	0.0445459	0.835339	0.848581	0.946338	0.635279	0.429322	0.298203
pool2	Experimental	chr1	15179099	000000563	000000563_162	CGATTTAGCAGTGTGTTCAA	C1orf195	intron	0.0366674	0.176806	0.209586	0.00694881	0.157996	0.169556	0.85719	0.393948	0.314984	0.961552	0.28886	0.256993	0.982468	0.818218	0.983304	0.994664	0.799375	0.626511
pool2	Experimental	chr1	15179099	000000563	000000563_172	ATATGAGGGCTAAAAGCCCA	C1orf195	intron	0.07902	0.205017	0.25599	0.347287	0.531092	0.475558	0.827563	0.57486	0.485045	0.410482	0.219603	0.267406	0.977706	0.893196	1	0.854707	0.752438	0.636946
pool2	Experimental	chr1	15179099	000000563	000000563_178	TTGAAAGTTGAACCGATTCT	C1orf195	intron	-0.24554	-0.0830243	-0.777635	-0.340085	0.00724143	-0.451587	0.470981	0.804498	0.0411843	0.211329	0.977685	0.107863	0.899283	0.96206	0.67591	0.741559	0.997896	0.438823
pool2	Experimental	chr1	15179099	000000563	000000563_184	TGACTCAGGGACTGCTCGTT	C1orf195	intron	0.215444	0.0379831	0.279378	0.154508	0.0500047	0.106256	0.402625	0.880519	0.283113	0.361898	0.762938	0.525077	0.878849	0.976984	0.975041	0.83557	0.964778	0.812939
pool2	Experimental	chr1	15179099	000000563	000000563_185	GAGCAGATCTTGTAACCTCC	C1orf195	intron	-0.509437	-0.141044	-0.12425	-0.04163	0.207676	0.19791	0.120225	0.645485	0.684021	0.904167	0.551853	0.570098	0.768707	0.917149	1	0.984281	0.912972	0.836808
pool2	Experimental	chr1	15179099	000000563	000000563_199	TGGGGAATCGCACCCCAACT	C1orf195	intron	-0.29687	0.145068	0.122799	-0.00803921	-0.13244	-0.00147984	0.146539	0.456895	0.526134	0.972158	0.569239	0.994868	0.78105	0.84917	1	0.99617	0.918291	0.998885
pool2	Experimental	chr1	15179099	000000563	000000563_207	CTGGGTATTTATAGAGAGAA	C1orf195	intron	0.689303	-0.145951	-0.655773	-0.271983	0.357456	-0.00203394	0.140995	0.740652	0.160875	0.402949	0.276871	0.994885	0.779195	0.945047	0.925895	0.851792	0.792786	0.99889
pool2	Experimental	chr1	15179099	000000563	000000563_211	ACATTATGCATTTCCTCTAG	C1orf195	intron	-0.42139	0.0904481	-0.0138836	-0.191041	-0.0769163	-0.151939	0.218275	0.781982	0.96596	0.377825	0.716858	0.478683	0.815412	0.956196	1	0.841275	0.956633	0.787458
pool2	Experimental	chr1	15179099	000000563	000000563_216	GTTTAGCTGTTGGCCTGCTG	C1orf195	intron	-0.213107	0.254595	0.145778	0.119855	0.25187	-0.123796	0.426763	0.345241	0.581626	0.477316	0.1537	0.463572	0.887311	0.79132	1	0.878589	0.684781	0.778613
pool2	Experimental	chr1	15179099	000000563	000000563_218	ATGGCTACTCAGCAAGTTAA	C1orf195	intron	-0.0169337	0.426578	0.155446	0.07664	-0.152702	-0.355288	0.934903	0.0625375	0.458547	0.636702	0.356115	0.0505029	0.991942	0.511271	1	0.927113	0.837354	0.315695
pool1	Experimental	chr1	15338285	000000568	000000568_104	ACATTATTCTCTTAGCATTC	LOC101927417	intron	0.664564	-0.432862	-0.290464	-0.189509	-1.11245	-0.464322	0.258797	0.449509	0.611131	0.640041	0.0207467	0.267955	0.715349	1	0.936569	0.971042	0.331239	0.643677
pool1	Experimental	chr1	15338285	000000568	000000568_111	CTAGAGCAGTATCCGTTTCC	LOC101927417	intron	0.0357375	-0.380436	-0.229981	-0.598085	-0.385481	-0.597384	0.892875	0.17203	0.397712	0.0209862	0.104283	0.0212599	0.976094	1	0.879553	0.592101	0.564494	0.234765
pool1	Experimental	chr1	15338285	000000568	000000568_113	ACTGGAAGATGCCACATCGC	LOC101927417	intron	-0.58219	0.0879136	-0.0389504	0.00182627	-0.165196	0.0337354	0.0670591	0.75572	0.891175	0.989333	0.245276	0.805502	0.50772	1	0.987858	0.999849	0.718588	0.940874
pool1	Experimental	chr1	15338285	000000568	000000568_120	TCTTATAAGGAGACAGACGG	LOC101927417	intron	-0.194204	-0.27382	-0.686996	-0.255454	0.00646361	0.173689	0.466873	0.307899	0.0259728	0.319223	0.979235	0.491086	0.831318	1	0.496002	0.899208	0.996724	0.802846
pool1	Experimental	chr1	15338285	000000568	000000568_125	TTCGAGATGGGGTGTTATCC	LOC101927417	intron	-0.798527	0.135705	0.00802495	-0.0678429	0.0397153	-0.17234	0.0183274	0.628122	0.9772	0.800303	0.881994	0.525728	0.407227	1	0.997579	0.987936	0.97727	0.821884
pool1	Experimental	chr1	15338285	000000568	000000568_126	CGTACAGGGCAAAAAGAGCT	LOC101927417	intron	0.187397	-0.332547	-0.0666233	-0.17415	-0.0726242	-0.065497	0.606127	0.364598	0.853599	0.245682	0.61641	0.651731	0.889446	1	0.980861	0.867954	0.906643	0.882211
pool1	Experimental	chr1	15338285	000000568	000000568_70	TGAAACCGTCGGCTTGAGAG	LOC101927417	intron	-0.27241	-0.433613	-0.210721	-0.158227	-0.351897	-0.126227	0.192621	0.0504153	0.304072	0.434965	0.102983	0.531182	0.662572	0.977332	0.843709	0.932343	0.562417	0.824492
pool1	Experimental	chr1	15338285	000000568	000000568_80	GCTGGAGTAGATGATGGGAG	LOC101927417	intron	0.250457	0.0540285	0.251091	0.0835235	0.370113	0.0951511	0.32762	0.826628	0.326532	0.672596	0.0848562	0.631218	0.759808	1	0.853174	0.973792	0.529961	0.873
pool1	Experimental	chr1	15338285	000000568	000000568_89	GAAAAGGCAGTGCTCCTCCC	LOC101927417	intron	0.00239698	-0.00595864	-0.0893669	-0.241871	-0.330888	-0.0438285	0.991917	0.979723	0.707143	0.170529	0.0720215	0.793176	0.998502	1	0.956802	0.826173	0.504915	0.936909
pool1	Experimental	chr1	15338285	000000568	000000568_98	ACAGTTTCACACCGGGATGT	LOC101927417	intron	-0.45151	0.0844517	0.0105123	0.122749	-0.140452	0.022392	0.168795	0.782499	0.97281	0.389119	0.327714	0.872762	0.639338	1	0.997328	0.920215	0.776797	0.963169
pool1	Experimental	chr1	15352635	000000571	000000571_100	GAACACAAACGCCATAGACC	LOC101927417	intron	-0.0588464	0.056146	-0.289668	0.0821686	0.142353	0.0862415	0.831645	0.837697	0.310493	0.628226	0.407357	0.612053	0.961513	1	0.847278	0.969662	0.819441	0.864939
pool1	Experimental	chr1	15352635	000000571	000000571_105	AAACCCATGGCTTTGTAGAC	LOC101927417	intron	0.777977	-0.378645	-0.589631	-0.231427	0.0144941	0.447918	0.0108586	0.150772	0.0396577	0.276257	0.943573	0.0514768	0.384139	1	0.557929	0.88316	0.989728	0.336986
pool1	Experimental	chr1	15352635	000000571	000000571_116	TCATTTGGAGCCATTGGCAT	LOC101927417	intron	0.742323	0.0954838	0.0683869	0.415671	0.223602	0.558179	0.00681122	0.660066	0.754609	0.0264408	0.186939	0.00619827	0.372423	1	0.963422	0.612001	0.665169	0.129211
pool1	Experimental	chr1	15352635	000000571	000000571_128	GTTGGAAGTACTTGGCCCTT	LOC101927417	intron	0.016649	-0.317846	0.155158	-0.440363	-0.262784	0.130175	0.937302	0.154303	0.470105	0.0778609	0.263947	0.569586	0.986653	1	0.901323	0.735255	0.732916	0.844136
pool1	Experimental	chr1	15352635	000000571	000000571_135	GTAACTCAATGCCAAACACC	LOC101927417	intron	-0.0320557	0.146842	0.0471241	0.340361	0.156502	0.143001	0.867553	0.447493	0.806333	0.155006	0.492756	0.530963	0.970108	1	0.973347	0.811246	0.859083	0.824391
pool1	Experimental	chr1	15352635	000000571	000000571_145	GAGTCATCATTCAAGACTTC	LOC101927417	intron	-0.40129	-0.187328	-0.383262	-0.0865014	-0.06578	-0.362176	0.344882	0.648314	0.366025	0.804973	0.850798	0.316349	0.770928	1	0.869225	0.98844	0.969946	0.685725
pool1	Experimental	chr1	15352635	000000571	000000571_152	TCCCGGGTTCTCACCATGGT	LOC101927417	intron	0.488234	0.359344	0.199233	-0.560438	-1.57889	-2.345	0.0280574	0.0839103	0.313919	0.215248	0.00521149	0.000526	0.428499	1	0.848454	0.854653	0.17786	0.0248305
pool1	Experimental	chr1	15352635	000000571	000000571_160	CAAAGAACAAAGCACCCACT	LOC101927417	intron	0.581647	0.114825	0.0445113	0.305973	0.399126	0.103597	0.017239	0.575203	0.828485	0.0838617	0.0318869	0.527531	0.405361	1	0.97644	0.741883	0.387999	0.822715
pool1	Experimental	chr1	15352635	000000571	000000571_168	GCTTCCACGGTGACTCGTCC	LOC101927417	intron	0.06438	0.491342	0.253305	0.0154094	0.141198	0.199457	0.699135	0.01334	0.150446	0.942912	0.516037	0.365519	0.921914	0.668267	0.752996	0.998722	0.868176	0.722549
pool1	Experimental	chr1	15352635	000000571	000000571_176	TGAGGGCCTGTGCCCTCAAA	LOC101927417	intron	0.0773048	-0.436964	-0.458867	-0.359568	-0.214603	0.0588028	0.807717	0.188491	0.173435	0.0720243	0.253726	0.746033	0.955091	1	0.771769	0.725184	0.724564	0.920153
pool1	Experimental	chr1	15352635	000000571	000000571_181	GTACGAGAAACGCAAAGCAA	LOC101927417	exon	-0.345505	-0.317428	-0.0551784	-0.547056	-0.343172	-0.21213	0.331231	0.36483	0.873107	0.00681595	0.0554003	0.207316	0.762061	1	0.985307	0.46256	0.465994	0.586616
pool2	Experimental	chr1	15356614	000000571	000000571_485	CACATGCGGTTATAGCCCTT	LOC101927417	intron	-0.0413171	0.160659	-0.102119	0.469625	0.173297	0.135034	0.891842	0.599721	0.737072	0.0552117	0.436273	0.54103	0.986545	0.902685	1	0.549756	0.872829	0.821153
pool2	Experimental	chr1	15356614	000000571	000000571_492	GCTTTACTATTCCAGGATGA	LOC101927417	intron	0.18326	0.303863	0.13127	-0.063474	-0.391418	-0.308837	0.41529	0.190009	0.554992	0.753611	0.0782017	0.150576	0.881652	0.683979	1	0.955227	0.558867	0.502859
pool2	Experimental	chr1	15356614	000000571	000000571_500	GTAAATGAGTGGGAAAGCCC	LOC101927417	intron	0.0626271	0.043063	0.00940005	-0.0226293	-0.292282	-0.678573	0.734288	0.81523	0.959166	0.928369	0.264187	0.0226944	0.959715	0.965146	1	0.9888	0.785541	0.217151
pool2	Experimental	chr1	15356614	000000571	000000571_503	AGGTGCGTGCTACGTGACCC	LOC101927417	intron	-0.392262	0.163929	-0.0206554	-0.0942894	-0.130006	-0.152899	0.0971403	0.457447	0.924165	0.486194	0.342944	0.269032	0.754375	0.849252	1	0.881896	0.832181	0.638425
pool2	Experimental	chr1	15356614	000000571	000000571_506	TCGAGTCTCAAAATAATTTA	LOC101927417	intron	0.000163	0.350857	0.192925	-0.473394	0.0724102	-0.129346	0.999593	0.290299	0.551517	0.12905	0.802697	0.656731	1	0.759769	1	0.666905	0.972465	0.878534
pool1	Experimental	chr1	15357089	000000571	000000571_509	TGTCATCGAACAATCTTCCA	LOC101927417	intron	0.535147	-0.213749	0.0345952	0.00997452	0.487624	-0.0833749	0.0319543	0.333649	0.873566	0.963108	0.0450097	0.700871	0.435604	1	0.985476	0.999543	0.436578	0.903542
pool1	Experimental	chr1	15357089	000000571	000000571_519	AGAGTGAGAAACCACCCCAG	LOC101927417	intron	-0.331979	-0.213699	-0.0493953	-0.54363	-0.251158	-0.196321	0.291445	0.483848	0.870863	0.068721	0.36203	0.472766	0.737054	1	0.984532	0.71915	0.795749	0.791235
pool1	Experimental	chr1	15357089	000000571	000000571_528	GGACGTAAAGACTGATGCAC	LOC101927417	intron	-0.549742	-0.518612	-0.769642	-0.189194	-0.258413	-0.368624	0.0671728	0.0785292	0.0176058	0.440499	0.298938	0.151767	0.507821	1	0.431107	0.933451	0.758408	0.519327
pool1	Experimental	chr1	15357089	000000571	000000571_532	CACAGGACATGCACATTTTC	LOC101927417	intron	-0.435755	-0.268451	0.317825	-0.444739	-0.0689243	0.058622	0.28411	0.494059	0.424141	0.021818	0.676435	0.722659	0.732021	1	0.888822	0.592969	0.92533	0.911897
pool1	Experimental	chr1	15357089	000000571	000000571_535	TTCTTAAACTCTGTTGGTGG	LOC101927417	intron	0.301648	-0.0216819	-0.201664	0.0482141	-0.419462	-0.179451	0.187991	0.919965	0.366941	0.860787	0.152031	0.519974	0.658733	1	0.869469	0.99261	0.628679	0.819085
pool1	Experimental	chr1	15357089	000000571	000000571_541	CTTCTTGAGTGGCACTGTGC	LOC101927417	intron	-0.929129	-0.192002	-0.243477	-0.173537	-0.376881	-0.0266686	0.0188585	0.559499	0.46529	0.296701	0.0397788	0.868652	0.407517	1	0.899869	0.891112	0.418995	0.961827
pool1	Experimental	chr1	15357089	000000571	000000571_549	CTATGAAAGATCAAAAGAAT	LOC101927417	intron	0.982701	0.236409	-0.141128	0.442701	-0.103179	-0.266394	0.0239226	0.524713	0.706245	0.221369	0.7663	0.451242	0.421311	1	0.956802	0.85803	0.949969	0.778835
pool2	Experimental	chr1	15417602	000000576	000000576_218	TAAGTTACGTTATAAACACT	EFHD2	intron	-0.406258	0.0332935	-0.084132	0.327478	0.173893	0.163669	0.282454	0.927247	0.817389	0.23766	0.518261	0.542431	0.837213	0.986461	1	0.761803	0.901126	0.821661
pool2	Experimental	chr1	15417602	000000576	000000576_220	TATGAAGAGCAAGAAGCGAA	EFHD2	intron	-0.667734	-0.489243	-0.276276	-0.258775	-0.362966	0.399515	0.0872404	0.193345	0.445835	0.188608	0.077608	0.0552686	0.750948	0.68691	1	0.721831	0.557508	0.328232
pool2	Experimental	chr1	15417602	000000576	000000576_234	GGCTCAAAGGCATCCTAACC	EFHD2	intron	0.100732	-0.234579	0.0184201	0.04231	0.313132	-0.182525	0.744361	0.455005	0.952255	0.817417	0.112512	0.332144	0.962151	0.848162	1	0.968021	0.62801	0.690978
pool2	Experimental	chr1	15417602	000000576	000000576_250	TCCCCCACGGAGGATAAAGA	EFHD2	intron	0.463619	0.13925	0.456865	-0.0684541	0.127055	0.0670808	0.0932642	0.587373	0.0965175	0.723448	0.514316	0.728225	0.751886	0.898603	0.852409	0.948367	0.899534	0.910346
pool2	Experimental	chr1	15417602	000000576	000000576_255	TAAGTGGGGTATGGGGTTGG	EFHD2	intron	0.220745	0.493686	0.203937	0.339715	0.41502	0.20085	0.241755	0.0202064	0.275458	0.052798	0.0235245	0.218981	0.822038	0.368438	0.973729	0.543271	0.354374	0.587316
pool2	Experimental	chr1	15417602	000000576	000000576_268	AGATTCCCAGATAGGACTAG	EFHD2	intron	-0.405334	-0.862887	0.0172507	0.00410815	0.234128	0.13038	0.321485	0.0540404	0.965253	0.984142	0.274007	0.532331	0.851351	0.490902	1	0.99826	0.79109	0.8163
pool2	Experimental	chr1	15417602	000000576	000000576_276	CCTATATGAGTCAGGCAGTC	EFHD2	intron	-0.231072	-0.178352	0.0225371	0.00322439	0.0256577	0.164357	0.580587	0.668	0.956406	0.992149	0.937591	0.618295	0.926831	0.923876	1	0.999621	0.99203	0.860467
pool2	Experimental	chr1	15417602	000000576	000000576_292	GTATGGGCTCAGGAGCCCTC	EFHD2	intron	7.89e-08	-0.875942	-2.22349	-0.430443	-2.44579	-3.28977	0.999998	0.00845644	1.7e-05	0.532434	0.00720727	0.00159883	1	0.274125	0.00221081	0.896935	0.191693	0.0420461
pool2	Experimental	chr1	15417602	000000576	000000576_310	GAGCGGCCATCAGTAAAGCC	EFHD2	intron	-0.336621	-0.314237	-0.29992	0.00735731	0.0223686	0.0233744	0.112709	0.13536	0.151093	0.961283	0.882667	0.877338	0.762429	0.626442	0.914572	0.994623	0.984502	0.963672
pool2	Experimental	chr1	15417602	000000576	000000576_323	AAAAACTGCACACGGGAAGG	EFHD2	intron	-0.160698	-0.0333143	-0.0880274	0.335043	0.255794	-0.0727188	0.520459	0.892781	0.72187	0.111269	0.210342	0.710063	0.912496	0.979428	1	0.642523	0.744419	0.902532
pool2	Experimental	chr1	15433123	000000579	000000579_333	GGTTCTGGTGGGAGCCTGAT	CTRC	Intergenic	-0.364637	-0.227686	-0.209458	-0.0171687	-0.108038	-0.164206	0.0587216	0.209545	0.244092	0.944974	0.666061	0.514661	0.739419	0.7022	0.964133	0.991967	0.944033	0.80844
pool2	Experimental	chr1	15433123	000000579	000000579_346	GATAGTCTCCCTTGGAGAGA	CTRC	Intergenic	0.412887	-0.604746	0.0100716	0.217768	-0.364286	-0.379137	0.0971299	0.0245581	0.964969	0.366523	0.147427	0.133296	0.754375	0.392807	1	0.837106	0.677399	0.477598
pool2	Experimental	chr1	15433123	000000579	000000579_359	AATAAGACCCGTTCAGCCAT	CTRC	Intergenic	-0.278014	-0.606323	-0.187761	-0.259899	-0.0291895	0.292549	0.422574	0.10169	0.583962	0.173858	0.871466	0.129634	0.88526	0.584102	1	0.709807	0.982786	0.472238
pool2	Experimental	chr1	15433123	000000579	000000579_368	AGTTGCTCCGTGAATGTGGG	CTRC	Intergenic	0.030448	-0.0690862	0.00400116	0.121531	0.0890017	0.121897	0.897074	0.769635	0.986394	0.408155	0.540706	0.406191	0.987191	0.952835	1	0.853786	0.908359	0.74279
pool2	Experimental	chr1	15433123	000000579	000000579_370	ATGTTTCTGTGTATGACATA	CTRC	Intergenic	-0.190106	0.0796479	0.0129137	-0.0225793	0.176523	-0.413928	0.508398	0.779006	0.963539	0.932156	0.510432	0.144072	0.909535	0.955293	1	0.989479	0.898917	0.493391
pool2	Experimental	chr1	15433123	000000579	000000579_377	ATATGCAAGTTAGGTCAGGC	CTRC	Intergenic	0.138261	-0.201692	-0.523099	-0.307371	-0.0654341	-0.076359	0.697161	0.572081	0.16258	0.233601	0.791031	0.757196	0.951844	0.892174	0.926909	0.758486	0.969735	0.921296
pool2	Experimental	chr1	15678781	000000587	000000587_17	CACAGTCTCACTGAGCACGG	PLEKHM2	Intergenic	0.240353	0.158785	0.126128	0.370553	0.0267041	0.08544	0.224417	0.411727	0.51079	0.0112685	0.823427	0.480791	0.816261	0.827272	1	0.391802	0.975669	0.788721
pool2	Experimental	chr1	15678781	000000587	000000587_19	TATCACATGACAAAAGCAAG	PLEKHM2	Intergenic	0.303641	0.471987	-0.106086	-0.245785	0.0318005	-0.0577508	0.337096	0.148943	0.730926	0.189542	0.857878	0.745494	0.85702	0.639924	1	0.723073	0.98063	0.917159
pool2	Experimental	chr1	15678781	000000587	000000587_20	TGTAGTCATGTAAAAGTATG	PLEKHM2	Intergenic	0.628125	-0.0519886	-0.0959461	0.219536	-0.0715118	-0.101755	0.106907	0.885519	0.790281	0.341196	0.750889	0.652273	0.760751	0.977937	1	0.823697	0.963093	0.876331
pool2	Experimental	chr1	15678781	000000587	000000587_21	ATAAAAGGAATCCTCAGTGT	PLEKHM2	Intergenic	-0.350648	-0.365307	-0.212449	-0.514069	-0.0571185	0.176438	0.29398	0.276245	0.515649	0.0607702	0.815879	0.477328	0.841192	0.751369	1	0.559037	0.974929	0.786715
pool2	Experimental	chr1	15678781	000000587	000000587_22	ACAGGTCTTGCTCTGCACCC	PLEKHM2	Intergenic	-0.305531	-0.150202	-0.238892	0.0362528	0.106312	0.169773	0.200266	0.513577	0.306768	0.835655	0.546224	0.342772	0.807009	0.872382	0.98122	0.971557	0.910751	0.699288
pool2	Experimental	chr1	15788330	000000599	000000599_3	TATCAAGTAGCTCATATTAC	UQCRHL	Intergenic	-0.550612	-0.130758	-0.238046	-0.746615	-0.657279	-0.502761	0.161448	0.724901	0.524564	0.0760116	0.110618	0.207301	0.790323	0.940355	1	0.589119	0.624327	0.573862
pool1	Experimental	chr1	15796948	000000601	000000601_125	TATGATCCCATCGTTCACAC	UQCRHL	Intergenic	-0.564511	-0.30092	-0.469173	-0.637456	-0.147348	-0.619129	0.0687421	0.292705	0.119402	0.00301736	0.373235	0.00361785	0.50982	1	0.722286	0.388312	0.801731	0.0942735
pool1	Experimental	chr1	15796948	000000601	000000601_132	GACTTGGCTAAATATAGAGC	UQCRHL	Intergenic	-0.214587	-0.417965	-0.0140625	0.213611	0.0114937	0.326923	0.535674	0.237797	0.967222	0.540731	0.973434	0.35648	0.861877	1	0.996738	0.955219	0.99539	0.71536
pool1	Experimental	chr1	15796948	000000601	000000601_140	TTAGCCTCCTAGATGAGACA	UQCRHL	Intergenic	0.315616	-0.147813	-0.235732	0.193623	0.134343	0.56775	0.0830548	0.381414	0.181167	0.227198	0.39156	0.00429217	0.536156	1	0.778398	0.859501	0.81105	0.104484
pool1	Experimental	chr1	15796948	000000601	000000601_147	TACCTTGATCATACACGTAA	UQCRHL	Intergenic	0.497238	-0.00506396	-0.255173	0.227309	-0.240162	0.0876558	0.0805623	0.984303	0.341439	0.287463	0.263561	0.673593	0.532501	1	0.859004	0.886899	0.732811	0.892231
pool1	Experimental	chr1	15796948	000000601	000000601_151	TCCTTTCCAGAATCCATCCC	UQCRHL	Intergenic	0.269018	0.364233	0.51391	0.405739	0.332103	-0.270191	0.737884	0.648517	0.526145	0.253804	0.343829	0.439993	0.93548	1	0.91725	0.872425	0.786299	0.771703
pool1	Experimental	chr1	15796948	000000601	000000601_152	TCCCAGTAAAGTCTGGAGTT	UQCRHL	Intergenic	0.976732	0.177992	0.0646397	0.334948	0.523986	0.321381	0.0312641	0.648727	0.869071	0.0686029	0.0102519	0.0788669	0.433912	1	0.98413	0.718479	0.24523	0.401334
pool1	Experimental	chr1	15796948	000000601	000000601_154	AAAAAAATCTCACGCAACTA	UQCRHL	Intergenic	-0.320413	-0.0710301	0.290105	-0.177966	-0.179505	0.359479	0.360375	0.833407	0.403113	0.55241	0.548651	0.243859	0.778917	1	0.881987	0.95781	0.88164	0.622996
pool1	Experimental	chr1	15799216	000000601	000000601_223	CAAAAAACACAATACGACCC	UQCRHL	Intergenic	-0.40532	-0.655427	-0.777062	-0.509155	-0.150261	-0.447185	0.326726	0.125813	0.0805637	0.135087	0.637873	0.183215	0.759114	1	0.660842	0.797016	0.913275	0.560128
pool1	Experimental	chr1	15799216	000000601	000000601_230	ATCCCAAACTTCAGACCACA	UQCRHL	Intergenic	0.0565378	0.0300012	-0.279236	0.0662756	0.0351231	-0.0340803	0.797237	0.89043	0.225517	0.755961	0.868844	0.873014	0.951828	1	0.804334	0.983246	0.974791	0.96324
pool1	Experimental	chr1	15799216	000000601	000000601_245	ACCCTGAGGGCCCAATCAGA	UQCRHL	Intergenic	0.074183	0.171691	0.159768	-0.183533	0.133934	0.289695	0.731552	0.429803	0.465715	0.508963	0.626846	0.305568	0.933539	1	0.900046	0.948059	0.910689	0.676731
pool1	Experimental	chr1	15799216	000000601	000000601_268	TTGGGAAACCCCAAGCTGCC	UQCRHL	Intergenic	0.458242	0.189639	-0.500845	0.203791	0.301199	0.214426	0.0962361	0.457893	0.0748657	0.160597	0.0500534	0.142616	0.551124	1	0.652296	0.817091	0.450584	0.506889
pool1	Experimental	chr1	15799216	000000601	000000601_277	AGGGTGCAGATTTGCAAGGG	UQCRHL	Intergenic	0.421025	0.298508	0.581752	-0.0141518	-0.307888	-0.30668	0.0836979	0.197204	0.0250906	0.93697	0.111227	0.113264	0.536927	1	0.488972	0.997873	0.575541	0.463026
pool1	Experimental	chr1	15799216	000000601	000000601_302	TTGGGAGTTCTACCTTGCCA	UQCRHL	Intergenic	0.253794	-0.010661	0.388384	0.318654	-0.000464	-0.117921	0.194804	0.953924	0.0607428	0.0575526	0.997541	0.442584	0.664684	1	0.620334	0.702909	0.999814	0.77321
pool1	Experimental	chr1	15799216	000000601	000000601_313	ACTGTTTGCTTTCTGCCCGT	UQCRHL	Intergenic	0.30358	0.276288	0.181839	0.240069	0.478554	0.239553	0.184237	0.219197	0.411489	0.0914297	0.00444793	0.0924059	0.655311	1	0.884607	0.750162	0.163017	0.42759
pool1	Experimental	chr1	15799216	000000601	000000601_319	AACAAATGAATGAATGAAGC	UQCRHL	Intergenic	-0.0758962	-0.200128	-1.50343	-0.59558	-1.00247	-1.2075	0.880844	0.691693	0.0161804	0.212432	0.0517351	0.0253464	0.973161	1	0.420437	0.852284	0.456664	0.253974
pool2	Experimental	chr1	15800263	000000601	000000601_386	CCAACTGCCCATAACCACAG	UQCRHL	Intergenic	0.568631	0.461293	0.355279	0.200828	0.438344	0.306578	0.00336603	0.0108761	0.03598	0.211547	0.016783	0.0701495	0.737318	0.300205	0.642775	0.741836	0.302475	0.365434
pool2	Experimental	chr1	15800263	000000601	000000601_398	CGAGGAGGAGGATGAAGGTG	UQCRHL	Intergenic	0.0438682	0.0419988	-0.24521	-0.0780785	-0.179379	-0.111903	0.82688	0.834036	0.239221	0.593399	0.235765	0.447774	0.97758	0.968411	0.962884	0.914137	0.765239	0.768903
pool2	Experimental	chr1	15800263	000000601	000000601_404	ATAGGCTGACCCAGTGCGGA	UQCRHL	Intergenic	-0.048104	-0.503429	-0.117693	-0.143551	-0.18173	0.0475878	0.822103	0.0384627	0.583837	0.373346	0.266088	0.762683	0.976598	0.4455	1	0.839479	0.78624	0.923312
pool1	Experimental	chr1	15795322	000000601	000000601_41	ATGCAGGTCTTGGCCTGGCG	UQCRHL	Intergenic	-0.194758	0.216099	0.16685	-0.191828	0.144688	0.183752	0.405185	0.352207	0.471323	0.290832	0.418057	0.310144	0.803159	1	0.901907	0.888135	0.825659	0.680834
pool2	Experimental	chr1	15800263	000000601	000000601_417	GGGTGAGAGCACTTGCCCTA	UQCRHL	Intergenic	0.692351	-2.92212	-0.0653586	0.0757977	-1.35977	-0.283454	0.342137	0.0055332	0.92627	0.893213	0.0416907	0.618768	0.85867	0.232266	1	0.982728	0.447237	0.860699
pool1	Experimental	chr1	15795322	000000601	000000601_42	ATATGTCACTTACAAGCAAG	UQCRHL	Intergenic	-0.55817	-0.483425	-0.488235	-0.182661	0.238962	0.0527532	0.086626	0.126186	0.126334	0.420087	0.296543	0.812653	0.538562	1	0.729619	0.929409	0.756947	0.943172
pool2	Experimental	chr1	15800263	000000601	000000601_431	TTTGATCTGAGTTCCCTGGA	UQCRHL	Intergenic	0.13954	-0.194474	0.357997	0.11246	-0.10368	-0.137393	0.492963	0.346023	0.0984568	0.665324	0.690085	0.598421	0.904758	0.791729	0.855464	0.934346	0.950417	0.851286
pool2	Experimental	chr1	15800263	000000601	000000601_449	CCTCCCAATCTGGACCCACA	UQCRHL	Intergenic	0.290195	0.65348	0.491558	0.220773	-0.0160734	0.196611	0.180261	0.00949789	0.0355146	0.348647	0.944164	0.401049	0.799014	0.286977	0.639567	0.828865	0.993076	0.739637
pool1	Experimental	chr1	15795322	000000601	000000601_45	AGAATTAGTATGAGTCATAC	UQCRHL	Intergenic	-0.720591	-0.269521	-0.669157	-0.703702	-0.0926734	-0.105763	0.21374	0.622789	0.24384	0.0534099	0.774344	0.744229	0.680897	1	0.814736	0.692752	0.951844	0.919564
pool2	Experimental	chr1	15800263	000000601	000000601_458	AACTTACTAGGGCCTCGAAA	UQCRHL	Intergenic	0.155756	-0.216206	0.158978	0.00903979	-0.522628	-0.965391	0.679076	0.568184	0.671673	0.974299	0.0892545	0.00694443	0.947758	0.890571	1	0.996383	0.585956	0.114615
pool1	Experimental	chr1	15795322	000000601	000000601_47	CATACATTTTTTTCTGCAGA	UQCRHL	Intergenic	-0.189438	-0.355383	0.467951	-0.155946	0.0631144	0.00663051	0.726538	0.510769	0.394015	0.692225	0.872014	0.98651	0.931734	1	0.878031	0.977228	0.975369	0.996904
pool2	Experimental	chr1	15800263	000000601	000000601_470	TCACCTAGGACATTCGCTGC	UQCRHL	Intergenic	0.119839	-0.220489	0.144771	-0.308816	0.0350341	-0.115416	0.437624	0.169686	0.350855	0.101356	0.83997	0.510862	0.891122	0.66319	0.987065	0.630393	0.978723	0.806078
pool1	Experimental	chr1	15795322	000000601	000000601_50	ATAACCAGGAAGGGTGTGCT	UQCRHL	Intergenic	0.432002	-0.049632	-0.0140898	-0.0031418	-0.00334256	-0.0536853	0.0591491	0.807915	0.945507	0.987403	0.986587	0.788193	0.492715	1	0.994579	0.999816	0.998232	0.935261
pool1	Experimental	chr1	15795322	000000601	000000601_55	GTTTTTCAACAAGAAAGCGA	UQCRHL	Intergenic	-0.0325295	0.00135527	-0.7026	-0.45794	-0.0352855	0.0747209	0.937804	0.997382	0.12063	0.198989	0.916881	0.825553	0.98672	1	0.723283	0.846773	0.984139	0.947806
pool1	Experimental	chr1	15795322	000000601	000000601_57	CTAAGAACAGTCACATTCAT	UQCRHL	Intergenic	-0.456272	0.337253	0.676462	0.157436	-0.144624	-0.139855	0.274331	0.404126	0.116463	0.578118	0.609124	0.621728	0.725189	1	0.718877	0.961782	0.904037	0.868796
pool2	Experimental	chr1	15834987	000000602	000000602_171	CTTTCGAAGGGCTTGCAAGG	SPEN	non-coding	-0.0714684	0.159426	-0.0251416	-0.0982409	0.180628	0.224323	0.711736	0.416489	0.895996	0.545848	0.277729	0.184992	0.955331	0.829397	1	0.900296	0.79325	0.548083
pool2	Experimental	chr1	15834987	000000602	000000602_176	GATTCCCCGGCCGCGCTTCA	SPEN	non-coding	0.295255	-0.29526	-0.235733	-0.125376	0.0168405	-0.0603994	0.0972637	0.098233	0.173945	0.625404	0.947311	0.812887	0.754581	0.579196	0.933868	0.924269	0.993632	0.942
pool2	Experimental	chr1	15834987	000000602	000000602_190	ACCGCCGACCGCCTCGGAAC	SPEN	non-coding	0.128974	0.319976	-0.0854487	0.0429287	0.0159819	0.101758	0.456343	0.0849014	0.618082	0.807817	0.92771	0.56673	0.895045	0.55796	1	0.966738	0.990198	0.834976
pool2	Experimental	chr1	15834987	000000602	000000602_199	CGCGTTAGCCCGCCGCCCCG	SPEN	non-coding	0.0866753	-0.0421911	-0.0132286	-0.0859482	0.212023	0.0576264	0.702718	0.852093	0.953215	0.668593	0.302842	0.773057	0.953127	0.972176	1	0.935474	0.808645	0.92768
pool2	Experimental	chr1	15834987	000000602	000000602_220	CCGCCATTTCGCGCGGCCGA	SPEN	non-coding	0.460655	0.212385	0.367601	0.346552	0.450588	0.425238	0.127388	0.458867	0.211957	0.0375889	0.0114642	0.0152165	0.773579	0.849947	0.951108	0.505646	0.249778	0.177
pool2	Experimental	chr1	15834987	000000602	000000602_228	AGGGAGTCACGGGATTTAGC	SPEN	non-coding	0.0248294	0.563449	0.249762	-0.0680352	0.314045	0.389949	0.896292	0.0136196	0.208905	0.689	0.0885916	0.0419203	0.987191	0.322994	0.950915	0.940508	0.583903	0.290091
pool2	Experimental	chr1	15834987	000000602	000000602_241	CTGGGCGGGGAGAACGACGT	SPEN	non-coding	-0.230485	-0.159705	-0.16521	-0.278373	0.0245065	0.217399	0.311648	0.476669	0.460865	0.164858	0.896651	0.266084	0.848167	0.857341	1	0.701902	0.986131	0.63568
pool2	Experimental	chr1	15834987	000000602	000000602_267	GCCGCGTTGTTGGCGGGCTC	SPEN	non-coding	-0.0265757	0.206547	0.00645243	0.0243369	0.482674	0.251449	0.914816	0.413574	0.979182	0.870057	0.00885645	0.115947	0.989899	0.82818	1	0.978156	0.216614	0.45232
pool2	Experimental	chr1	15834987	000000602	000000602_287	TCCGGGGGGCTTTTTCTTAA	SPEN	non-coding	0.575444	0.621181	0.141546	0.311615	0.294338	0.461274	0.0830955	0.0644562	0.642348	0.139327	0.159595	0.0399552	0.749294	0.516084	1	0.67781	0.691577	0.283763
pool2	Experimental	chr1	15834987	000000602	000000602_304	CGTAGTAACCCCGGGCCTGA	SPEN	non-coding	-0.486433	-0.557325	-0.605358	-0.218026	-0.629996	-0.332219	0.0579077	0.0344556	0.0239678	0.358197	0.0215235	0.174221	0.739419	0.430971	0.532413	0.834221	0.340076	0.535697
pool1	Experimental	chr1	15952917	000000611	000000611_104	TGTGAGTGGGAGACACATGG	ZBTB17	intron	0.0475685	-0.565491	-0.18238	-0.247853	-0.277713	-0.118052	0.829973	0.0271258	0.419275	0.104037	0.0732312	0.411402	0.960943	0.855275	0.887595	0.767669	0.50683	0.753679
pool1	Experimental	chr1	15952917	000000611	000000611_115	AGCACCAATGCTCTGTGGCG	ZBTB17	intron	0.255555	-0.0684111	0.0580274	-0.0709171	0.0596139	0.0369785	0.272685	0.759658	0.797009	0.639401	0.692599	0.806213	0.72427	1	0.971915	0.971042	0.930185	0.941173
pool1	Experimental	chr1	15952917	000000611	000000611_125	CGGCCTCAACCAACACCTCG	ZBTB17	intron	0.160827	0.387231	0.183366	0.129071	0.411804	0.223852	0.626112	0.251104	0.579588	0.567133	0.0904191	0.330357	0.896937	1	0.930576	0.960381	0.540272	0.696028
pool1	Experimental	chr1	15952917	000000611	000000611_133	TCACCGATGACTTATGCCAC	ZBTB17	intron	0.0465434	-0.0285742	-0.0296013	0.116202	0.261904	0.402206	0.856133	0.910537	0.908341	0.565206	0.210888	0.0690919	0.967198	1	0.99078	0.960104	0.687968	0.380313
pool1	Experimental	chr1	15952917	000000611	000000611_142	CTGAGACGGACGGTAAAACC	ZBTB17	intron	0.203401	0.140521	-0.0285456	0.077439	-0.161384	-0.00742459	0.569745	0.690243	0.935955	0.751603	0.513652	0.975751	0.87576	1	0.993238	0.982866	0.867172	0.994045
pool1	Experimental	chr1	15952917	000000611	000000611_147	GAACCGTCATCCTGAACCTT	ZBTB17	intron	0.133344	0.10104	0.294888	0.133678	-0.379533	-0.104123	0.448093	0.558865	0.113183	0.424315	0.0420135	0.531881	0.823619	1	0.713335	0.930277	0.426382	0.824921
pool1	Experimental	chr1	15952917	000000611	000000611_160	TTTCTTTACTTGGAGTCCCC	ZBTB17	intron	-0.264179	0.238646	0.0978729	-0.0343738	0.141836	-0.0046235	0.348647	0.38885	0.721218	0.927132	0.706534	0.990193	0.772799	1	0.95873	0.997372	0.933572	0.997815
pool1	Experimental	chr1	15952917	000000611	000000611_88	GGCTTCTTTAGGTTTAGGTC	ZBTB17	intron	0.478143	-0.203696	0.259921	-0.254958	-0.393687	0.0669093	0.330187	0.668877	0.590115	0.410221	0.215378	0.825561	0.761327	1	0.933071	0.926543	0.692618	0.947806
pool1	Experimental	chr1	15952917	000000611	000000611_94	TGGGAATCCAGTCACCGAGC	ZBTB17	intron	-0.305979	-0.194032	-0.0291734	-0.237324	0.0255207	0.0804604	0.15888	0.349969	0.88638	0.137324	0.864219	0.593376	0.629784	1	0.98682	0.798887	0.973842	0.856106
pool1	Experimental	chr1	16139690	000000623	000000623_159	CTTCAGATTGTTCTGATGAG	EPHA2	intron	-0.635395	-0.227458	-0.0966899	-0.255177	-0.260854	0.020085	0.0565293	0.446132	0.744315	0.324498	0.313958	0.936339	0.489847	1	0.961767	0.900822	0.767597	0.98316
pool1	Experimental	chr1	16139690	000000623	000000623_166	GCAGAGGATCATTGTGTGTG	EPHA2	intron	-0.0341391	0.0939948	0.288912	-0.0851049	0.234211	0.19483	0.869489	0.649172	0.185395	0.774042	0.4356	0.51539	0.970683	1	0.781329	0.984856	0.833531	0.816411
pool1	Experimental	chr1	16139690	000000623	000000623_177	TCTTGGTGCATACCCAGCAC	EPHA2	intron	-0.453646	-0.16864	0.0384334	0.0237058	-0.116184	-0.0805033	0.0568592	0.431207	0.85619	0.854598	0.379369	0.538628	0.489929	1	0.981316	0.99261	0.804995	0.828369
pool1	Experimental	chr1	16139690	000000623	000000623_183	TCTGTCTTGCAGACCTTGTC	EPHA2	intron	-0.0679505	0.017396	-0.184781	-0.0742279	0.0604886	0.158488	0.78911	0.944704	0.473284	0.586994	0.656554	0.259933	0.949853	1	0.902189	0.964074	0.919386	0.637271
pool1	Experimental	chr1	16139690	000000623	000000623_196	AAGGGGAAACAACCTTGGCC	EPHA2	intron	0.121769	-0.122252	-0.133498	0.011496	0.454464	0.208182	0.648979	0.64478	0.619139	0.965969	0.116532	0.447671	0.906131	1	0.938506	0.999543	0.58251	0.776794
pool1	Experimental	chr1	16139690	000000623	000000623_207	CTGGGGTTCAGAGGCTGCAT	EPHA2	intron	0.11652	0.331837	0.338651	0.402883	0.465192	0.581494	0.613218	0.166666	0.162245	0.0211691	0.0104949	0.00305283	0.891969	1	0.763141	0.592969	0.247673	0.0852899
pool1	Experimental	chr1	16139690	000000623	000000623_217	AAGTGCATGACTAATACGGA	EPHA2	intron	0.197665	-0.421287	-0.217464	-0.142794	0.128115	-0.101497	0.307481	0.0457646	0.265827	0.428626	0.475186	0.570829	0.747746	0.96006	0.82677	0.931242	0.85218	0.844636
pool1	Experimental	chr1	16139690	000000623	000000623_225	AGCAATAAAACAGTTGAGAA	EPHA2	intron	-0.599818	-0.312159	-0.0995048	-0.307295	-0.282245	-0.735694	0.231603	0.515124	0.834952	0.314102	0.352662	0.0322352	0.695378	1	0.977749	0.897295	0.790253	0.279174
pool1	Experimental	chr1	16139690	000000623	000000623_233	AAGCCGCTGGAGGTCTGATG	EPHA2	intron	-0.0974777	-0.130034	0.0466173	-0.126877	0.144047	0.134158	0.66445	0.560655	0.834627	0.380486	0.321404	0.354928	0.910592	1	0.977695	0.918834	0.77327	0.714132
pool1	Experimental	chr1	16139690	000000623	000000623_243	GCAGCTTTTGTCCAAGACCC	EPHA2	intron	0.369668	-0.182256	0.188078	0.298124	0.304795	0.101983	0.314233	0.609361	0.601553	0.280969	0.270398	0.704318	0.75194	1	0.935472	0.884826	0.737677	0.904785
pool1	Experimental	chr1	16139690	000000623	000000623_256	GCCTAAGGACAACCCCCTCC	EPHA2	intron	-0.0176436	0.330019	0.476741	0.273993	0.154854	0.474989	0.934742	0.145774	0.0488392	0.0645525	0.264107	0.0053882	0.986078	1	0.588751	0.711667	0.733092	0.119222
pool2	Experimental	chr1	16141789	000000623	000000623_439	GTCTCCTCCACAGACAAGTC	EPHA2	intron	-0.102064	0.0609762	-0.0423953	-0.227551	0.022145	-0.0073149	0.741385	0.843125	0.89018	0.427214	0.937068	0.979184	0.961022	0.970141	1	0.860285	0.991963	0.99431
pool2	Experimental	chr1	16141789	000000623	000000623_453	AGCTGACTTGGGAAGCTCGG	EPHA2	intron	0.253216	-0.0295907	-0.116491	-0.142821	-0.20411	-0.747656	0.272974	0.894719	0.604196	0.498908	0.340195	0.00535016	0.833443	0.979691	1	0.886193	0.830881	0.0979661
pool2	Experimental	chr1	16141789	000000623	000000623_471	GCCTCCAGTGGGTCCGAGCC	EPHA2	intron	0.131045	-0.0212784	0.416175	0.191595	0.37537	0.364153	0.455582	0.902137	0.034388	0.185768	0.0206501	0.0236262	0.894828	0.981237	0.631511	0.719766	0.333509	0.221134
pool2	Experimental	chr1	16141789	000000623	000000623_479	AGCCACACGGTGGGGAGTCG	EPHA2	intron	-0.0470747	0.489815	0.163459	0.225509	0.179578	0.36143	0.859417	0.0898089	0.541494	0.151243	0.242956	0.033202	0.982819	0.566196	1	0.68791	0.770568	0.261793
pool2	Experimental	chr1	16141789	000000623	000000623_496	TCTTTGGCCCCAGCGCCCGG	EPHA2	intron	0.382021	0.583472	0.372552	0.368886	0.32428	0.493598	0.0342375	0.00409157	0.0376089	0.0595909	0.0905222	0.0181347	0.737318	0.202018	0.655826	0.558236	0.589161	0.194247
pool2	Experimental	chr1	16141789	000000623	000000623_511	ATTATCTGGCACATCCGCAG	EPHA2	intron	-0.157543	0.204005	0.0213608	0.028228	0.056123	-0.0130546	0.383256	0.264511	0.903508	0.890687	0.784831	0.949227	0.872932	0.743321	1	0.982374	0.968817	0.986123
pool2	Experimental	chr1	16141789	000000623	000000623_516	GGAAGCACATCTCGTCAGGC	EPHA2	intron	-0.219869	-0.374263	-0.277573	-0.121132	-0.237215	-0.174001	0.322959	0.108784	0.218247	0.693387	0.446559	0.57304	0.851684	0.594368	0.952451	0.942039	0.875644	0.837935
pool2	Experimental	chr1	16141789	000000623	000000623_529	TGGAAACTCTGGCGGGGCCC	EPHA2	intron	0.4757	0.545084	0.319876	0.318927	0.29158	0.00697992	0.0185328	0.00934728	0.0856261	0.168285	0.203806	0.974524	0.737318	0.285028	0.830921	0.705178	0.737363	0.993348
pool2	Experimental	chr1	16141789	000000623	000000623_545	AAATCCAACTAGATAAAGTC	EPHA2	intron	-0.775672	-0.46688	-0.38958	-0.753667	-0.895689	-0.708941	0.0613061	0.229499	0.308901	0.0250918	0.0112264	0.0323194	0.740007	0.718325	0.981739	0.467278	0.247166	0.258161
pool2	Experimental	chr1	16141789	000000623	000000623_557	AGTAGGTATCTGGTGTATGT	EPHA2	intron	-0.0781958	-0.102781	0.0288302	0.074391	0.0345847	-0.197612	0.737998	0.660878	0.901254	0.700971	0.857814	0.320066	0.960427	0.921243	1	0.94396	0.980628	0.681243
pool1	Experimental	chr1	16144049	000000624	000000624_101	CCCCTTCTGCAGAGACGACA	EPHA2	intron	-0.159105	-0.266056	-0.169247	-0.345381	-0.219556	-0.359502	0.415903	0.184132	0.388328	0.141481	0.331261	0.128216	0.80808	1	0.875596	0.801857	0.7794	0.488597
pool1	Experimental	chr1	16144049	000000624	000000624_120	CACCCTAGGGAGCTATCTGC	EPHA2	intron	-0.455856	-0.481602	-0.0651417	-0.245785	-0.513634	-0.516756	0.107642	0.0888907	0.803107	0.270568	0.0369616	0.0364159	0.56686	1	0.972831	0.880168	0.407691	0.294713
pool1	Experimental	chr1	16144049	000000624	000000624_130	CAGGACAGGAGCGGTAGGCG	EPHA2	intron	0.14672	0.102793	0.28244	0.15332	0.00628769	0.109316	0.420573	0.56531	0.138594	0.402577	0.972045	0.547352	0.810355	1	0.742513	0.924487	0.9951	0.833087
pool1	Experimental	chr1	16144049	000000624	000000624_145	AAGTGGGTCCCCAGAACGGA	EPHA2	intron	-0.184395	0.171574	-0.0443376	0.0309897	0.150294	0.0512602	0.388326	0.415261	0.831922	0.857971	0.394363	0.767816	0.794789	1	0.977183	0.99261	0.812292	0.928027
pool1	Experimental	chr1	16144049	000000624	000000624_160	TAGGCGCTGGCATCTCCGCT	EPHA2	intron	-0.212287	0.0608779	-0.129972	-0.205793	-0.2546	-0.198651	0.247381	0.728025	0.467853	0.225643	0.141871	0.241434	0.707048	1	0.900479	0.859101	0.616068	0.620409
pool1	Experimental	chr1	16144049	000000624	000000624_174	ACAGAGGTGAGAGCCACCAT	EPHA2	intron	0.165168	0.0563835	0.215217	0.287532	-0.0471515	0.252632	0.588307	0.850911	0.483741	0.20278	0.826833	0.258988	0.882859	1	0.906411	0.848961	0.965228	0.6363
pool1	Experimental	chr1	16144049	000000624	000000624_185	TTTCTTCTGGCCTACAGAGG	EPHA2	intron	0.294338	-0.0675975	-0.00486812	0.0988406	-0.175708	-0.156936	0.13057	0.708822	0.978664	0.501092	0.244451	0.295924	0.595937	1	0.997783	0.946201	0.718003	0.667687
pool1	Experimental	chr1	16144049	000000624	000000624_195	CGCAGGCTTTGTCCCCTGCT	EPHA2	intron	0.0485882	0.126161	0.304238	0.264512	0.595807	0.684935	0.756486	0.42344	0.0761134	0.155794	0.0068703	0.00312113	0.940475	1	0.654474	0.812045	0.203908	0.0862402
pool1	Experimental	chr1	16145370	000000624	000000624_336	AGTGGCTCAGCTGAACAGCT	EPHA2	intron	0.071681	-0.209319	-0.0599853	0.27949	0.221266	0.158949	0.721898	0.307687	0.765623	0.0943356	0.172571	0.31587	0.930041	1	0.965876	0.752445	0.6519	0.685456
pool1	Experimental	chr1	16145370	000000624	000000624_344	GGACCGCTGGTCAGGTGAGC	EPHA2	intron	-0.0248937	-0.515736	-0.93713	-0.0785145	-1.02569	-1.65657	0.915851	0.0502005	0.0030694	0.646362	0.000177	4.91e-06	0.981539	0.977332	0.181842	0.972017	0.0166906	0.000654
pool1	Experimental	chr1	16145370	000000624	000000624_363	CATGTCTCCGCTTCCTGTGC	EPHA2	intron	-0.470895	-0.248559	-0.301526	-0.215122	-0.0474784	0.299449	0.057174	0.27313	0.194422	0.14192	0.729909	0.0515939	0.490131	1	0.786793	0.801997	0.939916	0.33714
pool1	Experimental	chr1	16145370	000000624	000000624_372	CGGGGACAGTGGAGTCGCTC	EPHA2	intron	-0.0100488	0.146385	0.101702	-0.114924	0.125257	0.0101782	0.958934	0.456139	0.604463	0.382626	0.342423	0.937029	0.991537	1	0.935736	0.918971	0.785429	0.983182
pool1	Experimental	chr1	16145370	000000624	000000624_395	CATAGTTCATGGGAGCGCTC	EPHA2	intron	-0.130329	-0.228487	0.000349	-0.243179	0.0583987	-0.138077	0.638762	0.412143	0.998994	0.339082	0.813353	0.580667	0.901843	1	1	0.906881	0.961561	0.849872
pool1	Experimental	chr1	16145370	000000624	000000624_410	AGCTCAGGAAAGAGTTAAGT	EPHA2	intron	0.557652	-0.0146887	0.284835	-0.0148945	0.174266	0.173856	0.225055	0.973147	0.522456	0.960663	0.567227	0.568976	0.690527	1	0.916249	0.999519	0.888529	0.843865
pool1	Experimental	chr1	16145370	000000624	000000624_420	CAGTTTGTCCGTTTCTCCTC	EPHA2	intron	-0.225674	0.179623	0.0246064	0.309597	-0.0203332	0.0442965	0.371784	0.468095	0.920426	0.195566	0.928785	0.846126	0.785425	1	0.991946	0.845119	0.986472	0.95456
pool1	Experimental	chr1	16145370	000000624	000000624_430	CAGGGTGCCCCGCCTCGCTC	EPHA2	intron	0.134421	0.0279889	0.0824797	0.0229485	0.148207	0.468129	0.639916	0.921243	0.773465	0.891872	0.389281	0.019137	0.902142	1	0.967481	0.994601	0.809449	0.223127
pool1	Experimental	chr1	16145370	000000624	000000624_442	GGAGACCCAGATTCTTTCAC	EPHA2	intron	0.185975	0.134456	0.300375	-0.116841	0.172513	-0.0207079	0.510101	0.628592	0.29607	0.674314	0.536583	0.940354	0.851614	1	0.84088	0.973817	0.877167	0.984007
pool1	Experimental	chr1	16145370	000000624	000000624_459	GTACATTGAGGGAGAACCAG	EPHA2	intron	-0.110813	-0.398793	-1.55188	-0.472268	-1.74408	-2.16292	0.622536	0.0981782	7.46e-05	0.150799	0.000326	7.66e-05	0.895613	1	0.00999285	0.808201	0.0266541	0.00537756
pool1	Experimental	chr1	16145748	000000624	000000624_475	CAACAGACCCTGCCATCCCC	EPHA2	intron	0.573677	0.632339	0.602803	0.231405	0.386794	-0.186993	0.00317769	0.00166179	0.00234871	0.103903	0.0143924	0.179315	0.362574	0.182872	0.149595	0.76737	0.28541	0.555561
pool1	Experimental	chr1	16145748	000000624	000000624_497	CGGGAAGTGACCAGTTCCTT	EPHA2	intron	0.183254	0.116364	-0.127387	0.178319	0.0111248	0.451204	0.245836	0.446786	0.411646	0.376439	0.954968	0.043378	0.70632	1	0.884607	0.91734	0.991848	0.31427
pool1	Experimental	chr1	16145748	000000624	000000624_508	CTGGGCGCCGCTGCACCGCC	EPHA2	intron	-0.055266	-0.0323854	0.0198351	0.156787	0.268553	0.603894	0.741146	0.8447	0.905261	0.221085	0.050726	0.000694	0.936466	1	0.990242	0.857997	0.453157	0.0307524
pool1	Experimental	chr1	16145748	000000624	000000624_513	TCAATCCCATTTGATAGACC	EPHA2	intron	-0.206523	0.139948	-0.211803	0.227604	-0.0892653	-0.319915	0.461553	0.610449	0.449878	0.266959	0.653533	0.132315	0.829338	1	0.896138	0.878858	0.918229	0.494012
pool1	Experimental	chr1	16145748	000000624	000000624_520	CGCTTTATCAGACATGCGAG	EPHA2	intron	-0.34737	-0.521296	-0.489305	-0.421439	-0.235545	-0.220684	0.172766	0.0519051	0.0672441	0.0356036	0.199556	0.227807	0.642956	0.980514	0.637541	0.639631	0.678001	0.606567
pool1	Experimental	chr1	16145748	000000624	000000624_524	GTAGACGGGTGTCGTCCGAG	EPHA2	intron	0.153839	0.0156594	0.0410438	0.244365	0.214268	0.080201	0.462857	0.938945	0.842374	0.253822	0.312475	0.698789	0.829764	1	0.978984	0.872425	0.766824	0.90278
pool1	Experimental	chr1	16146445	000000624	000000624_558	AATCGCTAGTCACCTACTGC	EPHA2	intron	-0.380896	-0.116864	0.144716	-0.42354	-0.541576	-0.279896	0.0724808	0.542192	0.456619	0.0649496	0.0250551	0.198199	0.518059	1	0.897675	0.711926	0.354547	0.57669
pool1	Experimental	chr1	16146445	000000624	000000624_568	GCTGGGCTGATCTTCCCAAC	EPHA2	intron	-0.024836	0.202262	-0.14847	0.0359001	0.281424	0.0995136	0.911933	0.373623	0.513898	0.811838	0.0864879	0.514296	0.980866	1	0.914327	0.989068	0.53247	0.815998
pool1	Experimental	chr1	16146445	000000624	000000624_579	TGACCCCCCACCTCTAGAGG	EPHA2	intron	0.0782871	0.328078	0.42011	0.193316	0.0191413	0.119119	0.739362	0.180005	0.0982194	0.23897	0.903308	0.457714	0.935838	1	0.690432	0.864929	0.981437	0.782951
pool1	Experimental	chr1	16146445	000000624	000000624_599	CGCAGAGATAAGTGGACGGT	EPHA2	intron	-0.123334	-0.0583211	0.0929417	-0.0726442	0.0568518	-0.035602	0.622308	0.812735	0.708663	0.75312	0.805065	0.877365	0.895563	1	0.956878	0.983066	0.96017	0.964778
pool1	Experimental	chr1	16146445	000000624	000000624_616	ATCCTCGCACAAGAATGCGG	EPHA2	intron	0.318488	-0.149543	-0.569443	-0.260761	-0.54335	-0.543504	0.151817	0.477697	0.0218851	0.302048	0.0489891	0.0493375	0.621211	1	0.469086	0.893497	0.447585	0.331251
pool1	Experimental	chr1	16146445	000000624	000000624_636	TCAGACAATGAGTGCGGTTG	EPHA2	intron	0.0926719	-0.0472938	0.0830067	-0.0528179	-0.109401	-0.143342	0.609308	0.791272	0.646881	0.7763	0.558861	0.448244	0.890726	1	0.944036	0.985326	0.885386	0.777176
pool1	Experimental	chr1	16146445	000000624	000000624_643	ACCTAAAGCAGGGGCCGCCT	EPHA2	intron	0.555468	0.040194	0.229879	0.147948	0.395254	0.224869	0.0395345	0.864269	0.345298	0.314595	0.0192404	0.140481	0.452353	1	0.861093	0.897596	0.32205	0.503824
pool1	Experimental	chr1	16146445	000000624	000000624_663	AGACAAGGGGGCGATGGCAT	EPHA2	intron	-0.123779	0.0257783	-0.147248	0.321432	0.23062	0.269874	0.555875	0.900378	0.485234	0.168051	0.309549	0.240234	0.870462	1	0.90665	0.824473	0.764887	0.619261
pool1	Experimental	chr1	16146445	000000624	000000624_676	GTAGGGAACTTCTCATCGGG	EPHA2	intron	-0.250796	-0.429631	-0.503719	-0.187105	-0.533258	-0.139959	0.462797	0.218184	0.160082	0.406982	0.0355331	0.531727	0.829732	1	0.762676	0.925825	0.401823	0.824834
pool2	Experimental	chr1	16146947	000000624	000000624_684	GCAAGTAGGGCCCATCACAA	EPHA2	intron	0.26701	-0.119826	-0.470011	-0.0614343	0.636259	0.509238	0.329704	0.655728	0.103799	0.842163	0.0630672	0.123247	0.854813	0.919896	0.864364	0.972728	0.519613	0.463174
pool1	Experimental	chr1	16144049	000000624	000000624_69	CGCAGGAACCACCTTGGCCC	EPHA2	intron	-0.244407	0.106646	0.203304	-0.130137	0.296941	0.095008	0.188643	0.544829	0.264804	0.539121	0.178478	0.652261	0.65948	1	0.825792	0.955129	0.657599	0.882489
pool2	Experimental	chr1	16146947	000000624	000000624_698	ATGGATCCTGCAGCCCCTGG	EPHA2	intron	-0.0747203	0.189218	0.126407	-0.125961	0.224159	0.211835	0.617064	0.221194	0.402072	0.359106	0.119247	0.138051	0.933719	0.712299	0.99557	0.834528	0.637888	0.484463
pool2	Experimental	chr1	16146947	000000624	000000624_703	AACTTTCTCATTTTACTCAA	EPHA2	intron	0.206969	-0.232182	0.0617343	-0.0962108	0.483742	0.240831	0.626654	0.586743	0.883598	0.833225	0.304407	0.600095	0.935795	0.898348	1	0.97119	0.80956	0.852126
pool2	Experimental	chr1	16146947	000000624	000000624_712	TTAAGGAATTGGAGGTTTAG	EPHA2	intron	-0.262858	0.132828	-0.0635067	0.104726	0.111706	-0.192004	0.331018	0.61504	0.808639	0.760533	0.74537	0.579302	0.85482	0.90701	1	0.956179	0.962549	0.841282
pool2	Experimental	chr1	16146947	000000624	000000624_725	GAATGCAGGCCAACCTTTGG	EPHA2	intron	-0.0456061	0.422609	0.00120291	0.0870975	0.291252	0.360012	0.838205	0.0823787	0.995688	0.728691	0.262047	0.173331	0.979164	0.554511	1	0.949748	0.783929	0.534719
pool2	Experimental	chr1	16146947	000000624	000000624_735	CGGAAATCTCCACAGCAATG	EPHA2	intron	0.165732	0.0163646	0.0593314	-0.0359489	-0.0735421	-0.335469	0.37865	0.929202	0.747357	0.836831	0.674599	0.0801044	0.872367	0.986937	1	0.971762	0.946467	0.387748
pool2	Experimental	chr1	16146947	000000624	000000624_743	ACATGGAGGAAGCCGTGGCG	EPHA2	intron	0.0932715	0.273353	0.218319	0.156592	0.305904	0.408729	0.578683	0.124788	0.208838	0.350084	0.086526	0.0302512	0.926464	0.61478	0.950915	0.829895	0.579844	0.250196
pool2	Experimental	chr1	16146947	000000624	000000624_755	TGAATGAATTGGCCCTTTTC	EPHA2	intron	0.404467	-0.170881	0.161532	-0.129912	-0.165056	-0.0118468	0.198681	0.573093	0.592167	0.564316	0.466765	0.957611	0.805654	0.892701	1	0.905935	0.883776	0.988368
pool1	Experimental	chr1	16144049	000000624	000000624_81	GTCGCCATTTGCCGTCTGTC	EPHA2	intron	0.750344	0.478444	0.578282	0.463722	0.559304	0.386951	0.0138866	0.0813076	0.0432716	0.0281037	0.0116791	0.0571926	0.391904	1	0.57108	0.618333	0.259318	0.351677
pool1	Experimental	chr1	16144049	000000624	000000624_89	ATGAGGGAGCTGACAACCTC	EPHA2	intron	0.351735	0.217482	0.227962	0.0421007	0.02924	0.305846	0.198681	0.408654	0.391649	0.828257	0.880042	0.139491	0.668183	1	0.877238	0.990976	0.976752	0.50243
pool2	Experimental	chr1	16155173	000000625	000000625_749	GCTTCAATTTCCAACAGTGA	EPHA2	intron	0.724998	0.745742	0.182565	-0.529866	-0.0968403	0.226441	0.0254318	0.022321	0.517259	0.137718	0.770824	0.500064	0.737318	0.379736	1	0.676662	0.966196	0.800395
pool2	Experimental	chr1	16155173	000000625	000000625_770	CTCGCCCTGACCCTAGCGGA	EPHA2	intron	-0.162719	0.0874631	-0.0838166	-0.148141	0.178475	-0.224794	0.309584	0.576479	0.591628	0.347502	0.262072	0.16672	0.847816	0.894113	1	0.827503	0.783929	0.526233
pool2	Experimental	chr1	16155173	000000625	000000625_782	TGCGCCATGAGCAAAGTCTG	EPHA2	intron	0.316122	0.270357	-0.0155809	0.295597	0.16145	0.0273141	0.174693	0.239235	0.943667	0.118543	0.369808	0.876593	0.79464	0.726095	1	0.651772	0.844051	0.963378
pool2	Experimental	chr1	16155173	000000625	000000625_803	GTCAGGACACCCGGGGGTGG	EPHA2	intron	0.309971	-0.111612	0.10302	0.288847	0.377115	0.254052	0.262874	0.677921	0.700308	0.0756258	0.0278592	0.110829	0.830296	0.927068	1	0.58835	0.381776	0.44414
pool2	Experimental	chr1	16155173	000000625	000000625_828	AACGAGGAAATGCGGCAGGT	EPHA2	intron	0.285056	0.014143	-0.192505	-0.161453	-0.100218	-0.0784442	0.165531	0.942033	0.334676	0.369411	0.571383	0.656316	0.79145	0.989389	0.986127	0.838131	0.919221	0.878365
pool2	Experimental	chr1	16155173	000000625	000000625_837	GGACTTCCTGTCCGCACTCG	EPHA2	intron	0.443132	0.200056	-0.0338932	0.142498	0.278552	0.244778	0.0173925	0.223263	0.829512	0.349924	0.086302	0.124534	0.737318	0.714469	1	0.829895	0.579496	0.464881
pool2	Experimental	chr1	16155173	000000625	000000625_854	CCCGGGAGTGCGGCTTGGGA	EPHA2	intron	0.0718537	0.0748098	0.107077	-0.267431	-1.01975	-1.74822	0.640857	0.62749	0.489397	0.0693906	3.06e-05	4.45e-07	0.939573	0.91183	1	0.576952	0.0035712	9.78e-05
pool2	Experimental	chr1	16155173	000000625	000000625_863	GAGAGCGTGGAGATAGGTTC	EPHA2	intron	-0.654512	-0.132765	-0.230876	-0.413065	-0.171762	-0.151892	0.0276787	0.606728	0.376968	0.0190612	0.26353	0.318624	0.737318	0.90429	0.991631	0.441367	0.784919	0.679722
pool2	Experimental	chr1	16155173	000000625	000000625_888	GGAACAGGGGCTTCGACAGG	EPHA2	intron	0.643901	0.0427486	0.254066	0.402822	0.159376	0.115956	0.0338299	0.872247	0.349026	0.0492726	0.391243	0.528265	0.737318	0.975496	0.987065	0.535423	0.854892	0.814337
pool2	Experimental	chr1	16155173	000000625	000000625_908	ACCCGCTTGCCGAGGTTTTG	EPHA2	intron	0.166266	0.00268912	0.113106	-0.0515807	0.293994	-0.0854389	0.373513	0.988254	0.538853	0.715721	0.0609342	0.548737	0.870885	0.998654	1	0.947226	0.514029	0.824914
pool1	Experimental	chr1	16173742	000000628	000000628_177	GGGAGATCCCCCAGAGAAGC	EPHA2	Intergenic	-0.0700306	-0.0852083	0.209259	-0.412717	-0.516147	-0.598784	0.745538	0.69039	0.342452	0.131385	0.0679701	0.0402221	0.937831	1	0.859593	0.791445	0.496472	0.305816
pool1	Experimental	chr1	16173742	000000628	000000628_186	GGACAAAGGCTGGGAGTAGT	EPHA2	Intergenic	0.0390265	0.317754	0.174544	0.123692	0.194715	0.180153	0.850668	0.1455	0.408386	0.55451	0.35887	0.39525	0.966275	1	0.88373	0.957975	0.793562	0.743026
pool1	Experimental	chr1	16173742	000000628	000000628_201	GCTCCATTTCCCATGAAGGA	EPHA2	Intergenic	0.68767	0.519399	0.282632	0.388244	0.51413	0.2519	0.00774831	0.028615	0.193617	0.0321524	0.00849793	0.135286	0.374159	0.869832	0.786342	0.633439	0.224616	0.497775
pool1	Experimental	chr1	16173742	000000628	000000628_215	AGCAGAGCCCGACCCTCACC	EPHA2	Intergenic	0.211976	-0.313309	-0.659167	-0.216233	0.0189134	0.100021	0.433403	0.253606	0.032732	0.414068	0.941755	0.700907	0.81707	1	0.530265	0.927683	0.98927	0.90356
pool1	Experimental	chr1	16173742	000000628	000000628_226	TGACTCAGCGCCTGGGGATA	EPHA2	Intergenic	-0.26498	0.091015	0.0379702	0.110018	0.0277257	0.136144	0.0842292	0.517033	0.786432	0.444942	0.844829	0.349208	0.537474	1	0.970445	0.934579	0.968712	0.709643
pool1	Experimental	chr1	16173742	000000628	000000628_234	GCCGTGGCTCTGTTTGCCCG	EPHA2	Intergenic	0.151464	0.438722	0.221586	-0.0430405	0.118412	0.0328082	0.37349	0.023153	0.203866	0.78997	0.468905	0.839097	0.786454	0.816497	0.790967	0.986879	0.84924	0.952344
pool1	Experimental	chr1	16173742	000000628	000000628_247	ACGGTGCCACGGCACCCCCC	EPHA2	Intergenic	-0.575897	-0.28409	-0.0713603	-0.21178	-0.0540078	0.0530565	0.139152	0.437533	0.844126	0.258608	0.764934	0.769354	0.606366	1	0.97948	0.874202	0.949777	0.928452
pool1	Experimental	chr1	16173742	000000628	000000628_263	GTTACCTTGCCACAGGTAGA	EPHA2	Intergenic	0.121438	0.26931	0.545982	0.166709	0.108772	-0.143864	0.603242	0.258052	0.0384391	0.39377	0.573072	0.46079	0.888435	1	0.554048	0.921114	0.890626	0.78459
pool1	Experimental	chr1	16173742	000000628	000000628_282	GGGGATGGAGTGAGGTCATG	EPHA2	Intergenic	0.083097	0.0155927	-0.152031	0.153247	0.158163	0.189958	0.815236	0.964659	0.670234	0.402048	0.387322	0.304564	0.956892	1	0.94965	0.924415	0.808638	0.675862
pool1	Experimental	chr1	16173742	000000628	000000628_284	GAGGCCTTGTTCAAGTCACA	EPHA2	Intergenic	0.469509	0.176381	0.349743	0.169866	0.3461	0.20891	0.0884325	0.486905	0.18794	0.671775	0.394992	0.603514	0.541722	1	0.783712	0.973701	0.812699	0.861458
pool1	Experimental	chr1	16173742	000000628	000000628_289	GGAGAATAGCGGTAGCCTTC	EPHA2	Intergenic	0.0734408	0.126349	0.307974	0.319222	0.121328	0.196856	0.810912	0.678426	0.328629	0.0764415	0.466044	0.249122	0.955691	1	0.853723	0.733386	0.847756	0.627323
pool1	Experimental	chr1	16173742	000000628	000000628_296	TGAACGAGAGTGCGCCCGTC	EPHA2	Intergenic	-0.302763	-0.619678	-0.713987	-0.702722	-0.181306	-0.234692	0.176059	0.0145123	0.00747925	0.0036465	0.337235	0.223132	0.646794	0.688744	0.303507	0.403824	0.782434	0.601952
pool1	Experimental	chr1	16182059	000000629	000000629_107	GGCCCTAGCTGGTGGGCAAT	EPHA2	Intergenic	-0.0347914	0.145717	0.0603325	-0.0567857	0.268821	0.413393	0.839283	0.399861	0.725355	0.716511	0.109297	0.02339	0.963589	1	0.959402	0.979603	0.572278	0.245264
pool1	Experimental	chr1	16182059	000000629	000000629_124	GATCAGCCTGGTCCGGCAAG	EPHA2	Intergenic	-0.180112	0.023569	0.0670028	0.0881187	0.0741629	0.0417239	0.63972	0.950323	0.860724	0.554544	0.617621	0.778241	0.902142	1	0.981842	0.957975	0.907211	0.931523
pool1	Experimental	chr1	16182059	000000629	000000629_137	GCCAGCGGACACAGGGTTGG	EPHA2	Intergenic	0.41698	0.206911	0.404222	0.308902	0.549355	0.622488	0.0171417	0.177903	0.019829	0.172168	0.0270538	0.0154101	0.405045	1	0.452556	0.827327	0.364281	0.203627
pool1	Experimental	chr1	16182059	000000629	000000629_143	TGAAAACAAACACTTCGCCA	EPHA2	Intergenic	-0.362923	-0.554888	0.220947	0.112837	-0.142126	0.12641	0.493658	0.299292	0.672586	0.694908	0.622534	0.661342	0.84486	1	0.950101	0.9774	0.909366	0.88636
pool1	Experimental	chr1	16182059	000000629	000000629_163	GATTCACCCCTGCCCTGAAA	EPHA2	Intergenic	0.288982	0.108708	0.199794	0.125425	0.0283354	-0.0692669	0.160392	0.575402	0.318006	0.51557	0.881797	0.717965	0.630732	1	0.849531	0.949324	0.977253	0.910213
pool1	Experimental	chr1	16182059	000000629	000000629_178	TCGGGGAGTTTCCACTCCGC	EPHA2	Intergenic	0.0415518	-0.253305	-0.0919284	-0.143065	0.133897	-0.0624959	0.872057	0.335058	0.722492	0.454434	0.481967	0.740688	0.971004	1	0.958888	0.936365	0.854902	0.917958
pool1	Experimental	chr1	16182059	000000629	000000629_195	GTCCAGATACGGGAGCATCC	EPHA2	Intergenic	0.600186	0.55624	0.581774	0.687261	0.508096	0.396255	0.0527872	0.0666934	0.0586279	0.00243682	0.013044	0.0397887	0.484109	1	0.614626	0.359243	0.272742	0.304832
pool1	Experimental	chr1	16182059	000000629	000000629_203	TGGGAAAGCCACGAGACCCC	EPHA2	Intergenic	-0.0382911	-0.0173121	0.272861	-0.191036	-0.0142559	-0.106694	0.916784	0.96187	0.462445	0.320788	0.939062	0.571897	0.981766	1	0.89922	0.899274	0.988821	0.845142
pool1	Experimental	chr1	16182059	000000629	000000629_74	AAGAATCATGGGCTGGTAGC	EPHA2	Intergenic	0.0286105	-0.14346	-0.153841	-0.298463	-0.271098	0.300557	0.929033	0.654421	0.635197	0.204073	0.244072	0.200187	0.98449	1	0.942266	0.848961	0.717701	0.578795
pool1	Experimental	chr1	16182059	000000629	000000629_82	AATTTCCCTGCTCTATCCAG	EPHA2	Intergenic	-0.411732	-0.339725	0.0186582	0.142268	-0.0894132	-0.160981	0.0974388	0.156837	0.934681	0.422274	0.609936	0.367698	0.553763	1	0.993028	0.930277	0.904408	0.723841
pool1	Experimental	chr1	16182059	000000629	000000629_94	TCCAGAGGTTGGTAGGACAT	EPHA2	Intergenic	0.409303	0.250623	-0.00276597	0.348246	0.04775	0.168644	0.0650325	0.226415	0.988988	0.119743	0.818878	0.427359	0.503187	1	0.998917	0.780696	0.963474	0.763592
pool1	Experimental	chr1	16187897	000000630	000000630_100	GTTCTGGACTGAAATCAGAT	ARHGEF19	Intergenic	0.283368	-0.0159801	0.118329	0.353983	0.0875909	0.438738	0.31714	0.953287	0.668962	0.131099	0.690459	0.0700306	0.753644	1	0.949389	0.791344	0.929481	0.381853
pool1	Experimental	chr1	16187897	000000630	000000630_103	TCCAACTGATTATGTGACCT	ARHGEF19	Intergenic	0.398269	0.531609	-0.0701726	0.231549	0.381713	0.618865	0.187422	0.0872984	0.807793	0.212622	0.0542073	0.00598746	0.65838	1	0.973556	0.852362	0.46306	0.126568
pool1	Experimental	chr1	16187897	000000630	000000630_24	TGAATCACAGAAATAGTTAG	ARHGEF19	Intergenic	-0.537391	-0.429984	0.0197085	-0.232557	-0.0725655	0.186986	0.190026	0.279586	0.959352	0.532854	0.843694	0.614078	0.660887	1	0.996471	0.953849	0.968361	0.865784
pool1	Experimental	chr1	16187897	000000630	000000630_33	ACATCATAGGACCAAGGGGG	ARHGEF19	Intergenic	0.0659296	0.364556	0.209797	0.233279	-0.0705036	0.249349	0.775383	0.134866	0.372978	0.421953	0.805057	0.392362	0.945951	1	0.870864	0.930277	0.96017	0.740991
pool1	Experimental	chr1	16187897	000000630	000000630_38	CTTAGGAACCCTCACAGCTG	ARHGEF19	Intergenic	0.168048	0.197447	0.383493	-0.0270333	0.184198	0.253568	0.532586	0.46087	0.172916	0.888279	0.349797	0.208596	0.860998	1	0.771601	0.994083	0.789027	0.587448
pool1	Experimental	chr1	16187897	000000630	000000630_46	GGGCATAGAGCCCTGGAGAC	ARHGEF19	Intergenic	-0.155573	-0.897594	-0.75745	-0.489981	-0.994358	-1.63358	0.554224	0.00637469	0.0161508	0.139879	0.00991011	0.000545	0.869998	0.452931	0.419931	0.800761	0.241527	0.0255654
pool1	Experimental	chr1	16187897	000000630	000000630_65	AGACACAGCCAAGCCTCAGG	ARHGEF19	Intergenic	0.212284	0.111537	-0.113705	0.215633	0.39062	0.183818	0.29582	0.570766	0.567284	0.155386	0.0204219	0.219353	0.740085	1	0.927406	0.811665	0.329488	0.598495
pool1	Experimental	chr1	16187897	000000630	000000630_76	GGACCCCGCTATCCCAGCCC	ARHGEF19	Intergenic	0.318353	0.14114	-0.0744404	0.0480218	-0.155352	0.156235	0.41484	0.711287	0.846471	0.76514	0.345212	0.342957	0.807539	1	0.979982	0.984239	0.787527	0.704929
pool1	Experimental	chr1	16187897	000000630	000000630_87	CGGTTCTACAACGGCAGTAA	ARHGEF19	Intergenic	0.647033	-0.0224544	0.14009	-0.0819387	-0.195567	0.18846	0.00207215	0.884031	0.378314	0.615232	0.245314	0.261767	0.36059	1	0.872896	0.968306	0.718622	0.638567
pool1	Experimental	chr1	16187897	000000630	000000630_90	TGATGATATTCATTGCTTTA	ARHGEF19	Intergenic	0.167758	-0.173183	0.123594	-0.0571348	0.0864164	0.130576	0.576842	0.561767	0.679567	0.851676	0.777281	0.670569	0.878749	1	0.951286	0.992398	0.952644	0.890996
pool1	Experimental	chr1	16375746	000000643	000000643_100	TCTCTGTCTCGGACCGGGCG	SZRD1	intron	0.13572	0.205114	0.211168	0.104211	0.194908	-0.0748957	0.385455	0.197602	0.189515	0.615723	0.35587	0.718018	0.793431	1	0.785046	0.968306	0.791651	0.910213
pool1	Experimental	chr1	16375746	000000643	000000643_112	AAGGGAACGAGTTTGTTGGG	SZRD1	intron	0.338146	0.139355	0.172804	0.0538585	0.274088	0.0292086	0.154041	0.53341	0.44654	0.822204	0.268679	0.903077	0.623996	1	0.89551	0.990264	0.73639	0.973232
pool1	Experimental	chr1	16375746	000000643	000000643_121	AACAGTCATTCCTTTCTAAA	SZRD1	intron	-0.487879	0.355692	0.203228	0.498996	0.236552	0.0955136	0.241019	0.375684	0.609941	0.123416	0.440325	0.752494	0.701865	1	0.936395	0.783597	0.835876	0.922483
pool1	Experimental	chr1	16375746	000000643	000000643_126	ACAATCTCATCTAATCGCCA	SZRD1	intron	0.546275	0.0689816	0.168017	0.0047696	0.233381	0.401979	0.0272793	0.744739	0.438776	0.971899	0.109677	0.0138276	0.427929	1	0.8934	0.999816	0.572634	0.192736
pool1	Experimental	chr1	16375746	000000643	000000643_131	TTCTCAAGGTCAGTGAAGAG	SZRD1	intron	0.156657	0.179397	0.310836	0.207578	0.45715	0.593366	0.438676	0.373213	0.142574	0.271084	0.0295576	0.00863837	0.819591	1	0.747027	0.880391	0.377973	0.153443
pool1	Experimental	chr1	16375746	000000643	000000643_140	GCAGAAACACTACTGACATA	SZRD1	intron	-0.237446	-0.160547	0.0197656	0.197555	0.229709	0.260053	0.454336	0.605619	0.949336	0.635423	0.581945	0.534836	0.826042	1	0.99519	0.970916	0.894476	0.826137
pool1	Experimental	chr1	16375746	000000643	000000643_143	CGAACAAGCGCGCAGCCTGT	SZRD1	intron	0.323951	0.180172	0.438094	0.181393	0.148311	0.117244	0.10796	0.342411	0.0391109	0.414781	0.501856	0.594539	0.567472	1	0.555802	0.927921	0.863105	0.856686
pool1	Experimental	chr1	16375746	000000643	000000643_156	TATGGCTGCCTACAGCCCAG	SZRD1	intron	0.147305	-1.30362	-2.33118	0.0117616	-0.194685	-1.1791	0.732113	0.0131359	0.000557	0.941138	0.240807	4e-05	0.933696	0.66497	0.0491863	0.998519	0.715054	0.00325861
pool2	Experimental	chr1	16905120	000000658	000000658_103	GGTATGTAGAGCACATGTTA	RNU1-2	Intergenic	0.24179	-0.417265	0.13804	0.12569	-0.0236342	0.379978	0.341785	0.118676	0.579992	0.511604	0.900565	0.0689992	0.858614	0.608497	1	0.890021	0.986395	0.36343
pool2	Experimental	chr1	16905120	000000658	000000658_108	GCTGAGGGCTATGCATTCTA	RNU1-2	Intergenic	0.195388	0.0490306	-0.0605932	0.30254	0.112308	0.226022	0.399661	0.829644	0.790013	0.175146	0.59797	0.299571	0.877596	0.968069	1	0.711092	0.927625	0.664141
pool2	Experimental	chr1	16905120	000000658	000000658_110	AAAACAGAGGTTTCCACGTT	RNU1-2	Intergenic	0.233539	0.365339	0.117592	0.3078	0.105719	0.0347019	0.410337	0.20904	0.673395	0.327945	0.730158	0.909615	0.880636	0.701687	1	0.817246	0.959914	0.973572
pool2	Experimental	chr1	16905120	000000658	000000658_114	CCTGTACTTGCTTGGCTGCA	RNU1-2	Intergenic	0.146801	-0.259625	0.152945	0.229974	0.328992	0.265721	0.324905	0.0989652	0.304982	0.0927209	0.024882	0.0577078	0.852738	0.580099	0.980805	0.617653	0.362736	0.334744
pool2	Experimental	chr1	16905120	000000658	000000658_118	CATCGCTGAGAAATGAGTTC	RNU1-2	Intergenic	0.0841267	-0.260954	-0.18714	0.136777	0.024013	-0.0204148	0.779148	0.394068	0.535996	0.456986	0.894413	0.910122	0.968823	0.818246	1	0.872472	0.985968	0.973593
pool2	Experimental	chr1	16905120	000000658	000000658_67	CTCGCCCTTGTCTTTTGGGG	RNU1-2	Intergenic	0.0458705	0.288404	0.107031	-0.0876152	0.276989	0.0777827	0.804564	0.142981	0.566013	0.729004	0.287214	0.757765	0.974121	0.634922	1	0.949773	0.798805	0.921547
pool2	Experimental	chr1	16905120	000000658	000000658_83	CACCAACCCGGTGCCGCAGC	RNU1-2	Intergenic	0.245017	-0.309774	0.0540109	0.0825623	-0.208053	-0.0497301	0.220456	0.131278	0.777869	0.701974	0.346207	0.817029	0.815926	0.621823	1	0.944225	0.833653	0.943529
pool2	Experimental	chr1	16905120	000000658	000000658_91	GCAAGTCCGGGACCGCTGGC	RNU1-2	Intergenic	-0.336302	-0.0459624	-0.0710531	-0.00506918	-0.297105	-0.420968	0.172739	0.844029	0.76097	0.976055	0.104797	0.0312315	0.793898	0.970464	1	0.996755	0.614944	0.254395
pool2	Experimental	chr1	16905120	000000658	000000658_97	AGGGTGATTGGGGATTGGCT	RNU1-2	Intergenic	0.0130332	0.179615	0.0963639	-0.0272661	0.230017	0.141113	0.954915	0.443597	0.677	0.874124	0.201951	0.419972	0.994752	0.842301	1	0.979156	0.735269	0.75152
pool2	Experimental	chr1	17016149	000000662	000000662_12	CCCATCTTTCCCTACAGATC	ATP13A2	Intergenic	0.079136	0.0621401	-0.033649	0.370048	0.114392	0.169085	0.69221	0.755522	0.865596	0.045239	0.489861	0.314878	0.951267	0.948892	1	0.526928	0.89196	0.677104
pool2	Experimental	chr1	17016149	000000662	000000662_19	GGTCACATTCCTTGGATTCA	ATP13A2	Intergenic	0.291843	0.0965124	-0.162421	-0.116052	0.063586	0.202026	0.376718	0.76598	0.61756	0.703876	0.834208	0.510427	0.871873	0.951405	1	0.944535	0.977565	0.80578
pool2	Experimental	chr1	17016149	000000662	000000662_32	TGAACTGCGGGCCATGTCTG	ATP13A2	Intergenic	0.168753	0.114731	-0.0802589	0.15099	0.11533	-0.151328	0.28275	0.457707	0.600076	0.304826	0.427173	0.304052	0.83726	0.849384	1	0.804191	0.869075	0.667938
pool2	Experimental	chr1	17016149	000000662	000000662_39	ATCTTAGGCTTCAGCGCCGC	ATP13A2	Intergenic	-0.650052	-0.375135	-0.81968	-0.222356	-0.941518	-1.11434	0.0119249	0.102704	0.00324105	0.262973	0.000776	0.000244	0.737318	0.585365	0.140893	0.779139	0.040741	0.00984833
pool2	Experimental	chr1	17016149	000000662	000000662_45	AATTCCAAGATGCTGTAGGG	ATP13A2	Intergenic	0.00335897	-0.000578	0.204935	0.347275	-0.080306	-0.47681	0.989403	0.998176	0.424616	0.11235	0.693303	0.0397369	0.998978	1	0.999613	0.643833	0.951382	0.283089
pool2	Experimental	chr1	17016149	000000662	000000662_56	TTGTGACCTTGGCTCCTAGG	ATP13A2	Intergenic	-0.526074	0.160737	0.0141545	-0.339647	-0.0545635	0.0256262	0.0441626	0.492228	0.95105	0.0397011	0.706899	0.859258	0.737318	0.864085	1	0.511346	0.954159	0.958153
pool2	Experimental	chr1	17016149	000000662	000000662_66	AGCATCTGTCTCAGGCATTA	ATP13A2	Intergenic	0.433262	0.139267	0.311537	0.292084	0.034723	0.208072	0.059364	0.507187	0.155063	0.0977504	0.830852	0.219895	0.739839	0.869986	0.919552	0.624086	0.976912	0.588289
pool1	Experimental	chr1	17128604	000000668	000000668_29	AAATGATACAACTGAATATT	PADI2	Intergenic	0.337464	-0.609759	-0.959839	-0.333085	0.330118	-0.157295	0.419466	0.160025	0.0428062	0.409847	0.411695	0.692337	0.809847	1	0.569867	0.926435	0.821521	0.899829
pool1	Experimental	chr1	17128604	000000668	000000668_32	TCAAGGCTGAAGTGTGTCGG	PADI2	Intergenic	0.256509	-0.0983489	-0.0420655	0.26654	-0.0784899	0.282235	0.349826	0.711705	0.875127	0.283152	0.744338	0.258008	0.773405	1	0.985722	0.885432	0.943548	0.635706
pool1	Experimental	chr1	17128604	000000668	000000668_40	GTGAGTTAATCTACAATCTG	PADI2	Intergenic	0.671781	0.0429979	0.339919	0.0697398	0.313095	0.386217	0.291579	0.943777	0.584664	0.812335	0.300646	0.209434	0.737054	1	0.931936	0.989068	0.759481	0.588329
pool1	Experimental	chr1	17128604	000000668	000000668_41	TGCTGTTCTTTAATTCTCTC	PADI2	Intergenic	0.0056334	-0.151256	-0.989214	-0.308618	-0.0341709	-0.193765	0.988924	0.708156	0.0360405	0.436852	0.930032	0.62215	0.998385	1	0.544584	0.932882	0.986864	0.868924
pool1	Experimental	chr1	17128604	000000668	000000668_48	TACGCAGAGCAGGACAACAA	PADI2	Intergenic	0.188291	-0.124076	-0.0887557	-0.127145	-0.118633	-0.0980127	0.230265	0.414854	0.559784	0.435997	0.46591	0.545903	0.694211	1	0.925458	0.932517	0.847756	0.832147
pool1	Experimental	chr1	17128604	000000668	000000668_51	TATTTCACATTTTTTGTGAA	PADI2	Intergenic	-1.16335	0.133067	0.76108	-0.301433	-0.0989362	-0.0261559	0.0556074	0.798878	0.172323	0.619286	0.869248	0.965365	0.487707	1	0.771601	0.96866	0.974885	0.991273
pool1	Experimental	chr1	17128604	000000668	000000668_54	ACTGCCCATAACCAGTCAAA	PADI2	Intergenic	0.157905	0.339792	0.254881	0.528585	0.437868	0.467218	0.512853	0.172889	0.299859	0.00567926	0.0151378	0.011087	0.853458	1	0.842401	0.443613	0.291107	0.172755
pool1	Experimental	chr1	17128604	000000668	000000668_59	AGTTTTCATTTATAGAGGCA	PADI2	Intergenic	0.59133	0.176397	-0.122368	0.311571	0.3524	0.0200231	0.103168	0.598027	0.717001	0.286498	0.231714	0.943641	0.562022	1	0.958524	0.886524	0.706692	0.984541
pool1	Experimental	chr1	17128604	000000668	000000668_65	AGTTCATTACTTTGGAGTTG	PADI2	Intergenic	0.749063	0.0427726	0.352099	0.397787	-0.194605	0.276788	0.10303	0.918785	0.414629	0.318958	0.618278	0.481965	0.561621	1	0.885656	0.899198	0.907598	0.797239
pool1	Experimental	chr1	17128604	000000668	000000668_70	AACTCTATTTTATTTTACTT	PADI2	Intergenic	-1.43917	0.0323056	0.201702	-1.19084	0.0133531	-0.401503	0.202057	0.974453	0.845241	0.0237235	0.975701	0.375285	0.670591	1	0.979875	0.600763	0.995882	0.729185
pool2	Experimental	chr1	17190089	000000670	000000670_113	GGCGAATGCTCTGGAAAGCT	LINC02783	intron	0.0954016	-0.146663	0.0911351	-0.209949	-0.023326	0.136577	0.794209	0.689183	0.802409	0.206411	0.882722	0.397062	0.972392	0.930171	1	0.737181	0.984502	0.736613
pool2	Experimental	chr1	17190089	000000670	000000670_117	ATGACAAGTTTTCCCAGGAG	LINC02783	intron	0.246387	-0.0100273	-0.0198776	0.224388	-0.306972	-0.0212319	0.263036	0.962377	0.925332	0.227638	0.111401	0.90509	0.83036	0.993582	1	0.754181	0.626102	0.972018
pool2	Experimental	chr1	17190089	000000670	000000670_128	CTCAGGCTGCCAGCCCTGAT	LINC02783	intron	0.151873	0.726129	0.247393	0.235305	0.188785	0.302935	0.528192	0.0118264	0.312358	0.0791497	0.146337	0.0312774	0.915299	0.307383	0.983026	0.594556	0.675938	0.254668
pool2	Experimental	chr1	17190089	000000670	000000670_141	GCCAACACATTGGAGTGAAG	LINC02783	intron	0.218788	0.10281	0.135131	0.142379	0.453822	0.294679	0.338525	0.646466	0.547442	0.429345	0.0273018	0.120782	0.85702	0.917423	1	0.86079	0.378445	0.459795
pool2	Experimental	chr1	17190089	000000670	000000670_37	CGAGCTGTCTTCAAGAATGA	LINC02783	promoter-TSS	1.92804	-2.27199	-3.19248	-1.17764	-3.81826	-7.05784	0.251303	0.261473	0.148771	0.214591	0.00723486	0.00153338	0.824842	0.741254	0.91273	0.743541	0.192239	0.0408899
pool2	Experimental	chr1	17190089	000000670	000000670_45	TGAAATAAAGGTGGCTGTTA	LINC02783	promoter-TSS	-0.129753	-0.418342	-0.121445	-0.136874	0.0796994	0.0980168	0.67691	0.198885	0.695545	0.553275	0.727678	0.668882	0.947348	0.693364	1	0.902602	0.959197	0.884359
pool2	Experimental	chr1	17190089	000000670	000000670_53	ATTTCTTCAGAACCCAGGTA	LINC02783	non-coding	0.512095	-0.150595	-0.209101	0.229252	0.161908	-0.550052	0.232157	0.715376	0.612745	0.369818	0.521499	0.051094	0.820159	0.937287	1	0.838228	0.901892	0.317496
pool2	Experimental	chr1	17190089	000000670	000000670_63	CTATGCTTATTTTCTGGGCT	LINC02783	intron	0.0491061	-0.238188	-0.191329	-0.0372243	0.515044	0.520791	0.835709	0.327927	0.426328	0.894222	0.0913969	0.0882223	0.978866	0.780995	0.999613	0.982967	0.591056	0.404083
pool2	Experimental	chr1	17190089	000000670	000000670_66	ATGAGCACGCATTCAGCTGA	LINC02783	intron	0.00322786	-0.0158794	0.0180943	-0.0457582	0.111329	-0.0208102	0.987876	0.940396	0.931944	0.755489	0.45436	0.88698	0.998978	0.989144	1	0.955299	0.878909	0.966857
pool2	Experimental	chr1	17190089	000000670	000000670_83	AGAATTTGACCACATCCTGG	LINC02783	intron	-0.253134	0.0777597	0.197493	-0.163357	0.163138	0.344115	0.362462	0.774647	0.471498	0.464845	0.464397	0.141723	0.866715	0.954216	1	0.874461	0.882569	0.489817
pool2	Experimental	chr1	17190089	000000670	000000670_93	ACTTACCCACACTGAGCACC	LINC02783	intron	0.0211929	0.177491	-0.0485682	-0.0803907	-0.19043	-0.207928	0.903597	0.323437	0.781402	0.606375	0.238336	0.201002	0.988662	0.778918	1	0.918241	0.767078	0.566607
pool2	Experimental	chr1	17233269	000000672	000000672_111	CGGGAGGTGGGGAGGCACAA	PADI3	intron	0.437321	0.424316	0.36543	0.252902	0.470727	0.669683	0.0263898	0.0299667	0.0535857	0.114735	0.0101508	0.00130102	0.737318	0.41717	0.738977	0.646654	0.233738	0.0361674
pool2	Experimental	chr1	17233269	000000672	000000672_120	TAAGATCACTTCTCAGACTG	PADI3	intron	0.318679	-0.382288	-0.237242	-0.0929272	-0.0927127	0.139468	0.441683	0.361455	0.563725	0.668552	0.669158	0.522553	0.89212	0.799859	1	0.935474	0.944871	0.812098
pool2	Experimental	chr1	17233269	000000672	000000672_128	AATCAAAGACTCGGCAACCT	PADI3	intron	0.0760884	-0.560377	-0.236625	0.00867215	0.18575	0.594877	0.714309	0.0214882	0.269443	0.976572	0.533476	0.0685224	0.95609	0.374107	0.97208	0.996796	0.906263	0.36223
pool2	Experimental	chr1	17233269	000000672	000000672_132	GCTTGTGGCCTGCGATCTTT	PADI3	intron	-0.12652	0.194774	-0.214392	-0.0438106	0.168182	0.242307	0.621841	0.450699	0.407832	0.84147	0.448922	0.283306	0.93457	0.845829	0.996708	0.972638	0.87647	0.651232
pool2	Experimental	chr1	17233269	000000672	000000672_137	CTCCCGATATCTGTTTATGT	PADI3	intron	0.125532	-0.0814753	-0.061787	-0.0727501	-0.0826646	0.00558789	0.62613	0.751223	0.809197	0.714204	0.677636	0.977442	0.935716	0.947693	1	0.946898	0.94738	0.993928
pool2	Experimental	chr1	17233269	000000672	000000672_150	TGGGGAGGTGAGATACAGTC	PADI3	intron	0.0875415	0.200395	0.0997597	-0.095726	0.00752728	0.109453	0.719065	0.416469	0.681131	0.69572	0.97533	0.654614	0.95677	0.829397	1	0.942606	0.997608	0.87756
pool2	Experimental	chr1	17233269	000000672	000000672_155	AATAGCTTCTGTCCTAACCA	PADI3	intron	0.209323	0.380571	0.471765	0.0637338	0.0736286	0.0994686	0.526691	0.261388	0.170706	0.727847	0.687785	0.588512	0.914618	0.741254	0.9324	0.949666	0.950076	0.846043
pool2	Experimental	chr1	17233269	000000672	000000672_167	AGGTAAGCAAGTGATTGGCC	PADI3	intron	0.395375	0.336892	0.603027	0.319278	0.525268	0.501662	0.0746556	0.120176	0.0130012	0.135259	0.0245418	0.0298408	0.744068	0.610691	0.381652	0.673513	0.360733	0.248318
pool2	Experimental	chr1	17233269	000000672	000000672_175	TGCTCCATCACATCTGTCCA	PADI3	intron	0.46526	0.127516	0.224833	0.236684	0.237867	-0.00635487	0.0629791	0.576242	0.331679	0.210278	0.20801	0.971853	0.740007	0.894064	0.985034	0.740726	0.74216	0.992698
pool2	Experimental	chr1	17233269	000000672	000000672_182	AACAGGTGGCGATGTCTGTT	PADI3	intron	-0.131237	-0.19757	-0.0162757	0.159302	0.213705	0.243834	0.52816	0.34959	0.936806	0.376387	0.243192	0.18782	0.915299	0.79401	1	0.840315	0.770585	0.551627
pool2	Experimental	chr1	17233804	000000672	000000672_194	ACGTGTGCAGTTCAGGGTCC	PADI3	intron	-0.204007	0.20583	-0.0887351	0.0710913	-0.10404	-0.236795	0.219871	0.214744	0.579079	0.745691	0.636212	0.294612	0.815616	0.706876	1	0.954161	0.936465	0.660458
pool2	Experimental	chr1	17233804	000000672	000000672_204	TACAGTGGGTGTCATCTCCA	PADI3	intron	0.114158	0.0225752	0.0948483	0.115316	0.0107289	0.0163483	0.614474	0.920169	0.674303	0.599629	0.960701	0.940121	0.933391	0.985163	1	0.915698	0.99561	0.983385
pool2	Experimental	chr1	17233804	000000672	000000672_216	TTGTGGGGTTTTTGCATAGC	PADI3	intron	-0.361759	-0.293664	-0.0666725	0.0311987	-0.205913	-0.0249486	0.0801191	0.143879	0.72398	0.864432	0.276628	0.891241	0.747551	0.63512	1	0.976644	0.792786	0.967694
pool2	Experimental	chr1	17233804	000000672	000000672_234	ACTGCCTGACTCCTCTGGGC	PADI3	intron	0.506754	0.163212	0.421538	0.338112	0.0789625	0.299431	0.0082151	0.30806	0.0204041	0.0741812	0.64781	0.106893	0.737318	0.770721	0.49127	0.586468	0.939023	0.437276
pool2	Experimental	chr1	17233804	000000672	000000672_244	TCATCCGATCCAGAGCTCTG	PADI3	intron	0.0718858	0.0958999	0.230606	0.16865	0.125126	0.172234	0.728278	0.64373	0.278251	0.378236	0.508705	0.36825	0.958582	0.916623	0.974606	0.841611	0.898322	0.717676
pool2	Experimental	chr1	17233804	000000672	000000672_253	GGGCACCCAGTTACGTGCCT	PADI3	intron	0.543126	-0.433961	-0.181936	-0.0718375	0.109569	0.0421137	0.0499012	0.105668	0.468488	0.674104	0.523365	0.804216	0.737318	0.589862	1	0.936954	0.902306	0.938527
pool2	Experimental	chr1	17233804	000000672	000000672_264	GTGAGCACATGCCTCTCGCC	PADI3	intron	0.02754	0.0742568	0.264831	0.212472	0.139573	-0.0475085	0.865527	0.649451	0.126444	0.448397	0.615238	0.863299	0.9836	0.91801	0.892696	0.868609	0.931824	0.959269
pool2	Experimental	chr1	17233804	000000672	000000672_279	CAAGGACCGTCTGCCCCCAA	PADI3	intron	-4.28e-05	0.340605	0.027401	0.207652	-0.00579219	0.0794535	0.999786	0.0553064	0.863593	0.224073	0.97173	0.628804	1	0.494865	1	0.750944	0.996829	0.865294
pool2	Experimental	chr1	17233804	000000672	000000672_288	AACTCAGGGAGGAACCCGTG	PADI3	intron	-0.540501	-0.160787	-0.141763	-0.190497	-0.234208	-0.0773073	0.0439462	0.503181	0.552991	0.335866	0.243076	0.688992	0.737318	0.868607	1	0.821249	0.77057	0.893765
pool2	Experimental	chr1	17587830	000000692	000000692_116	CCATTTAACACCAGCTTATC	ARHGEF10L	intron	0.454294	-0.00946603	0.623541	0.563344	0.429771	0.567826	0.0647397	0.966104	0.0176047	0.0180457	0.0549321	0.0173188	0.740007	0.994433	0.452783	0.436757	0.496757	0.189615
pool2	Experimental	chr1	17587830	000000692	000000692_119	GTTATCTGAGAGAGAGAATC	ARHGEF10L	intron	-0.4652	-0.422127	-0.134164	-0.331339	-0.21183	0.237457	0.198661	0.240078	0.697535	0.410997	0.593929	0.550043	0.805654	0.726583	1	0.854707	0.927001	0.82548
pool2	Experimental	chr1	17587830	000000692	000000692_18	TCAAACTCAAACGCCTCTCC	ARHGEF10L	exon	-0.193378	-0.115694	0.0199838	-0.044216	0.0739853	0.0521761	0.481347	0.670912	0.941049	0.808311	0.68537	0.774506	0.902137	0.924701	1	0.966738	0.949719	0.927965
pool2	Experimental	chr1	17587830	000000692	000000692_27	GTCCCTCTCAGGAGCAAGGC	ARHGEF10L	exon	0.25923	0.0738277	0.0732924	0.161262	-0.0960285	0.0468262	0.120322	0.637479	0.639124	0.442788	0.644078	0.820614	0.768707	0.915134	1	0.865948	0.938469	0.944533
pool2	Experimental	chr1	17587830	000000692	000000692_44	TTTCTGGGAACTTCCGGTCC	ARHGEF10L	intron	0.188479	0.0625164	0.0894554	-0.0160949	-0.033305	0.118655	0.440334	0.794933	0.709807	0.913389	0.822123	0.430407	0.891678	0.959482	1	0.98634	0.975669	0.758228
pool2	Experimental	chr1	17587830	000000692	000000692_57	GCGGAAGCTCCAGGCTCTCA	ARHGEF10L	intron	-0.304549	-0.148282	0.109108	-0.0429246	0.0391287	-0.308249	0.105739	0.404369	0.534347	0.83391	0.848247	0.156301	0.760751	0.824155	1	0.971253	0.979275	0.511517
pool2	Experimental	chr1	17587830	000000692	000000692_74	AGACTGCAGCTTCTTCCCAC	ARHGEF10L	intron	0.138036	0.261794	-0.0718432	0.171038	-0.105422	0.0238046	0.424689	0.146848	0.673508	0.249531	0.46752	0.867585	0.886334	0.637301	1	0.769114	0.884066	0.960705
pool2	Experimental	chr1	17587830	000000692	000000692_81	CAAAGTGCGCCAGATGTTGC	ARHGEF10L	intron	-0.0807117	-0.467991	-0.262991	-0.400507	-0.142199	-0.0959774	0.716599	0.0582936	0.252527	0.0435764	0.424218	0.585373	0.956366	0.500174	0.966627	0.521743	0.868184	0.844402
pool2	Experimental	chr1	17587830	000000692	000000692_89	GACTTCAGAGACACAAGCTC	ARHGEF10L	intron	0.0240284	-0.280238	-0.40163	-0.537459	-0.0921019	-0.113898	0.950732	0.478572	0.31692	0.0371256	0.682691	0.614066	0.994003	0.857992	0.983304	0.503875	0.948775	0.85852
pool2	Experimental	chr1	17587830	000000692	000000692_96	CCTCTGGGAGGCTGCTCTTC	ARHGEF10L	intron	0.0687512	-0.00360453	-0.0180786	-0.0168389	0.10705	-0.0632531	0.67573	0.98242	0.911816	0.926745	0.562387	0.730563	0.947274	0.99762	1	0.988614	0.916279	0.91139
pool1	Experimental	chr1	17866688	000000701	000000701_105	TCTAGCCCCCTCGGTGACTC	ACTL8	Intergenic	0.437914	0.146011	0.330993	0.0670367	0.0988208	0.300271	0.0252173	0.390165	0.0735026	0.693563	0.56284	0.101964	0.424153	1	0.649261	0.9774	0.886864	0.443895
pool1	Experimental	chr1	17866688	000000701	000000701_114	TTCATATTGATTCATTCTCC	ACTL8	Intergenic	0.119426	-0.218147	-0.28581	0.0100576	-0.0484703	0.302521	0.803682	0.648645	0.557712	0.976786	0.888425	0.391916	0.953952	1	0.924766	0.999816	0.978528	0.740849
pool1	Experimental	chr1	17866688	000000701	000000701_120	CCGATAAGAGTGTGAAATCT	ACTL8	Intergenic	0.0512556	-0.196134	0.210032	0.0853582	-0.27732	-0.926572	0.876844	0.553299	0.529261	0.704761	0.236376	0.00238948	0.972142	1	0.917917	0.97808	0.711075	0.0736615
pool1	Experimental	chr1	17866688	000000701	000000701_129	CATTTGGAAAGTGGGTACGT	ACTL8	Intergenic	0.442937	0.407766	0.322079	-0.262075	0.473616	0.0435157	0.191092	0.221281	0.331428	0.263935	0.0592092	0.847448	0.662033	1	0.855087	0.877054	0.475787	0.954989
pool1	Experimental	chr1	17866688	000000701	000000701_136	TTAGTCCACATGGCGGACAT	ACTL8	Intergenic	0.0683784	0.227105	0.355876	0.18906	0.413359	0.463228	0.704317	0.221126	0.0717936	0.401965	0.0866007	0.0599545	0.924015	1	0.646184	0.924415	0.532616	0.358207
pool1	Experimental	chr1	17866688	000000701	000000701_144	TGTCCCCAATCCCTGTATGA	ACTL8	Intergenic	-0.0464892	0.273952	0.182929	0.0760678	0.226304	0.0585273	0.755902	0.0888003	0.238213	0.728985	0.31466	0.789767	0.940324	1	0.812731	0.980652	0.76784	0.935799
pool1	Experimental	chr1	17866688	000000701	000000701_59	AGAAGCAGTGATTTCTTGTC	ACTL8	Intergenic	0.822877	-0.0512733	-0.802515	-0.414768	-0.230733	-0.434865	0.151004	0.923434	0.163857	0.473156	0.685822	0.452977	0.620313	1	0.764477	0.9405	0.928291	0.780019
pool1	Experimental	chr1	17866688	000000701	000000701_60	AACTGGCTTGAGGCTTTTCG	ACTL8	Intergenic	-0.0748691	-0.022846	-0.458127	-0.286993	-0.238469	-0.437853	0.732338	0.915781	0.0603301	0.156421	0.230412	0.0432701	0.933826	1	0.619103	0.812286	0.705272	0.314182
pool1	Experimental	chr1	17866688	000000701	000000701_76	ATCCACAATTGCCAGCCACA	ACTL8	Intergenic	0.0649	0.17204	-0.116168	0.0980765	0.221539	0.0411703	0.839804	0.590923	0.71803	0.578974	0.225488	0.814776	0.963649	1	0.958524	0.961958	0.700498	0.943707
pool1	Experimental	chr1	17866688	000000701	000000701_90	GCCACTCATAGGCCAAGAGA	ACTL8	Intergenic	0.653826	0.202962	0.267168	-0.0239615	-0.0544084	-0.594203	0.0038268	0.255952	0.14825	0.920941	0.821789	0.0333176	0.363237	1	0.7518	0.996568	0.964047	0.283567
pool1	Experimental	chr1	17866688	000000701	000000701_98	GCCATGAAGATCCCTGATCC	ACTL8	Intergenic	-0.351944	-0.127895	0.0645814	-0.142695	-0.174861	-0.407353	0.21017	0.631178	0.808958	0.5882	0.508516	0.145206	0.67807	1	0.973631	0.96417	0.865768	0.51087
pool1	Experimental	chr1	17874404	000000702	000000702_104	ACTAAGACATGGAGGGATGA	ACTL8	Intergenic	0.0949712	-0.19122	-0.513677	-0.127687	-0.20907	-0.549475	0.669916	0.394543	0.0423961	0.495823	0.274983	0.0142001	0.912487	1	0.568644	0.945426	0.740605	0.195396
pool1	Experimental	chr1	17874404	000000702	000000702_113	TCGGATTCCAATTGTCCACC	ACTL8	Intergenic	-0.119794	0.00921772	0.148729	-0.162524	0.213616	0.0926484	0.576603	0.965022	0.488984	0.343922	0.220667	0.582927	0.878641	1	0.90785	0.908135	0.696963	0.850866
pool1	Experimental	chr1	17874404	000000702	000000702_126	GGGCAGGGGTTTCATGAAAG	ACTL8	Intergenic	0.581403	0.364695	0.482187	-0.234787	0.301922	0.160936	0.195458	0.399084	0.276541	0.410374	0.29408	0.568028	0.66516	1	0.831051	0.926633	0.755037	0.843502
pool1	Experimental	chr1	17874404	000000702	000000702_128	TTGTAACTTGTGGAGCGAGC	ACTL8	Intergenic	-0.542179	-0.840942	-0.454091	-0.546764	-0.401485	-0.380502	0.121291	0.0258503	0.185158	0.00268617	0.0144979	0.0189244	0.58452	0.852392	0.781244	0.37984	0.285968	0.221961
pool1	Experimental	chr1	17874404	000000702	000000702_138	GTTGGAATACCTCCAAAGAT	ACTL8	Intergenic	0.252197	0.26768	0.0420165	-0.0373733	-0.289471	-0.158223	0.455981	0.425496	0.899666	0.901197	0.348964	0.602682	0.826684	1	0.989527	0.995563	0.788562	0.861239
pool1	Experimental	chr1	17874404	000000702	000000702_151	AATGCTAGGGAGGGGTTTAG	ACTL8	Intergenic	-0.0973722	0.020171	0.012989	0.135863	0.0595727	0.268167	0.743213	0.945175	0.964987	0.623406	0.828462	0.342459	0.937276	1	0.996738	0.969192	0.965646	0.704572
pool1	Experimental	chr1	17874404	000000702	000000702_159	GGAGTCTAATGGTTATGTTC	ACTL8	Intergenic	0.451815	-0.720702	-0.0929386	-0.323283	-0.604708	-0.574521	0.450002	0.239681	0.875169	0.499769	0.221794	0.244676	0.824212	1	0.985722	0.946063	0.697846	0.62365
pool1	Experimental	chr1	17874404	000000702	000000702_168	TGGACTCTCAGGTATAACCA	ACTL8	Intergenic	0.180492	-0.254556	0.0571259	-0.334061	0.313745	0.278317	0.543579	0.393392	0.84644	0.0774885	0.0927563	0.130369	0.865349	1	0.979982	0.734264	0.544249	0.491691
pool1	Experimental	chr1	17874404	000000702	000000702_179	TACCCCTCATCTCTGTAAAA	ACTL8	Intergenic	0.0169915	0.591518	0.291941	0.105353	0.0539454	0.24295	0.953887	0.0665486	0.333257	0.73782	0.863458	0.446874	0.990644	1	0.855848	0.981599	0.97357	0.776306
pool1	Experimental	chr1	17874404	000000702	000000702_186	GATTTGAACTCCGTTCTTCA	ACTL8	Intergenic	0.301718	-0.208627	0.0783091	-0.168775	-0.179668	0.0511069	0.239203	0.402607	0.751137	0.516411	0.49022	0.842546	0.700547	1	0.962995	0.949328	0.857836	0.953431
pool1	Experimental	chr1	19010086	000000716	000000716_105	ATGCATCACACCGTGGTGAC	IFFO2	Intergenic	0.0271518	-0.0642494	-0.164515	0.091126	-0.100141	-0.185692	0.874829	0.707893	0.352693	0.570083	0.533446	0.261834	0.971638	1	0.865054	0.960579	0.875976	0.638585
pool1	Experimental	chr1	19010086	000000716	000000716_112	TCTCACATCCAGAACAGGCA	IFFO2	Intergenic	0.087782	0.17952	0.172631	0.056168	0.207873	0.240621	0.635412	0.337431	0.359332	0.712645	0.192612	0.138163	0.900606	1	0.866524	0.979158	0.67115	0.500998
pool1	Experimental	chr1	19010086	000000716	000000716_123	TTACCCGCCCCTCTCAGAGA	IFFO2	Intergenic	0.355127	0.350237	0.251007	-0.14168	0.0284975	0.0666739	0.149544	0.151384	0.29374	0.40552	0.864238	0.69085	0.618546	1	0.839783	0.925626	0.973842	0.899277
pool1	Experimental	chr1	19010086	000000716	000000716_131	TAAGGAGCATTCAGGGTGCA	IFFO2	Intergenic	-0.109694	0.0353589	0.207329	-0.0309931	0.122054	-0.268226	0.705727	0.901928	0.479532	0.850884	0.465187	0.12954	0.924629	1	0.904612	0.992353	0.847452	0.490395
pool1	Experimental	chr1	19011265	000000716	000000716_240	ACCCGTTTATAAGTACAGGC	IFFO2	Intergenic	-0.888603	-1.15337	-1.29685	-0.953494	-0.297009	-0.628331	0.0768869	0.0285803	0.018031	0.00499741	0.274156	0.036963	0.526178	0.869832	0.436365	0.430877	0.739926	0.296232
pool1	Experimental	chr1	19011265	000000716	000000716_249	TGGTGTGTGCCTCCTCTATG	IFFO2	Intergenic	0.196569	0.18045	0.26535	0.161258	0.347638	0.205859	0.486041	0.517722	0.3516	0.474453	0.141778	0.366132	0.841159	1	0.864565	0.940866	0.615902	0.72279
pool1	Experimental	chr1	19011265	000000716	000000716_260	AGCCCGCGTCCAGCCGAGGC	IFFO2	Intergenic	0.14212	0.133545	-0.281914	0.0985566	0.286933	0.109596	0.563171	0.583204	0.265748	0.445199	0.0450195	0.398261	0.872843	1	0.826716	0.934631	0.436621	0.745357
pool1	Experimental	chr1	19011265	000000716	000000716_272	CCTGTATCTAGGTCTGGACA	IFFO2	Intergenic	0.125213	0.560196	0.208572	0.169043	0.274868	0.183017	0.683469	0.0898285	0.499593	0.355457	0.147368	0.319833	0.917094	1	0.910796	0.91002	0.622365	0.688112
pool1	Experimental	chr1	19011265	000000716	000000716_284	TTGGTGAGTCAGCCCGAGCC	IFFO2	Intergenic	0.0530655	0.553267	0.124943	0.250178	0.211855	0.421628	0.840885	0.058113	0.637598	0.269529	0.344838	0.0791765	0.963924	1	0.94264	0.880168	0.787073	0.401841
pool1	Experimental	chr1	19011265	000000716	000000716_294	TTCACCTCCGCGGCAGTGAA	IFFO2	Intergenic	-0.360257	-0.224649	-0.0628527	0.0568105	-0.303667	-0.00178499	0.263649	0.47143	0.839525	0.679137	0.0485396	0.989591	0.718652	1	0.978297	0.974814	0.446588	0.997609
pool1	Experimental	chr1	19011265	000000716	000000716_299	TTCAGAGGAAATTTACCGCA	IFFO2	Intergenic	-0.47473	0.0850074	-0.144888	-0.166114	-0.0784319	-0.0177268	0.0626158	0.707965	0.530618	0.560761	0.781482	0.950002	0.497564	1	0.918236	0.959108	0.953989	0.986797
pool1	Experimental	chr1	19011265	000000716	000000716_302	CGCCAAACCTCAAGGCGAGC	IFFO2	Intergenic	-0.0430714	-0.149444	-0.148439	0.126188	-0.0760126	0.0828446	0.848871	0.509664	0.516047	0.518343	0.695074	0.669904	0.966	1	0.914577	0.949939	0.930483	0.890689
pool1	Experimental	chr1	19011265	000000716	000000716_310	CTGGGCTGAGTTGGAGGCCT	IFFO2	Intergenic	0.559864	0.439404	-0.106576	0.263017	0.454964	0.364231	0.0226901	0.057876	0.614316	0.0895056	0.00936773	0.0273253	0.417294	0.999758	0.937199	0.749221	0.235482	0.261301
pool1	Experimental	chr1	19011265	000000716	000000716_316	TTCTAGTTTCGGGATCTTGA	IFFO2	Intergenic	-1.15194	-0.118773	0.383134	-0.23014	-0.0919441	0.280283	0.00133393	0.635853	0.151471	0.436768	0.751876	0.34693	0.36059	1	0.753982	0.932882	0.946068	0.707831
pool1	Experimental	chr1	19011265	000000716	000000716_319	GCGTAGCATTGTATTTCTTT	IFFO2	Intergenic	0.405832	0.133376	-0.324029	-0.2365	0.208463	0.133356	0.278769	0.711156	0.383443	0.414529	0.468529	0.640493	0.727656	1	0.873858	0.927921	0.849006	0.877092
pool1	Experimental	chr1	19010086	000000716	000000716_37	GGGCACTATATGTCGTCACC	IFFO2	Intergenic	-0.178282	-0.192866	-0.329062	-0.191297	0.21924	0.483158	0.560236	0.525631	0.294473	0.468022	0.406378	0.0877558	0.871866	1	0.839943	0.939563	0.818825	0.419004
pool1	Experimental	chr1	19010086	000000716	000000716_50	AGCTCTCTCAGGGGAGAGAA	IFFO2	Intergenic	-0.193749	-1.07638	-1.38498	-0.672375	-2.31782	-3.26834	0.531073	0.00581196	0.00147993	0.0596411	5.96e-05	5.75e-06	0.860463	0.431157	0.104547	0.705346	0.00730443	0.000726
pool1	Experimental	chr1	19010086	000000716	000000716_61	GCTGGAGAATGACTAAGCTG	IFFO2	Intergenic	0.0299628	-0.110237	-0.124162	0.237771	0.00540486	-0.253805	0.934682	0.761269	0.734918	0.134698	0.970996	0.114654	0.986066	1	0.96083	0.796679	0.994776	0.465596
pool1	Experimental	chr1	19010086	000000716	000000716_68	CTGGTGACGACTGGCTACCA	IFFO2	Intergenic	0.0765049	0.31055	0.0188358	0.304912	0.0176662	-0.0421462	0.728626	0.176787	0.931666	0.0853699	0.913257	0.795874	0.932246	1	0.992984	0.743708	0.98353	0.93768
pool1	Experimental	chr1	19010086	000000716	000000716_79	CGCCCGCCAGGACAAATGAT	IFFO2	Intergenic	-0.0842411	0.284733	0.0858473	-0.038688	0.0215836	-0.0653281	0.711757	0.224676	0.706264	0.871892	0.928169	0.785913	0.92676	1	0.956802	0.993065	0.986472	0.934251
pool1	Experimental	chr1	19010086	000000716	000000716_91	ATTCCTAGCGTTCTTGTCAC	IFFO2	Intergenic	-0.158339	0.301537	0.0388605	0.15291	-0.188183	0.31399	0.419243	0.137236	0.839599	0.354887	0.261021	0.0765945	0.809673	1	0.978297	0.91002	0.730569	0.397057
pool1	Experimental	chr1	19052645	000000719	000000719_12	TGAAATATCAGTGTGAACTC	IFFO2	Intergenic	-0.211227	-0.0867163	0.12969	-0.0874388	-0.0881502	-0.0118537	0.569271	0.811773	0.724541	0.656278	0.653436	0.951654	0.875422	1	0.959254	0.972197	0.918186	0.987166
pool1	Experimental	chr1	19052645	000000719	000000719_21	CAGAGCCGGAGTTACACATA	IFFO2	Intergenic	0.0134849	0.135166	0.467278	-0.0235562	0.272413	0.206856	0.955361	0.573897	0.0770635	0.87664	0.097482	0.194679	0.990913	1	0.656357	0.993416	0.553575	0.572579
pool1	Experimental	chr1	19052645	000000719	000000719_23	GCTCCAATGTGACATTCCAG	IFFO2	Intergenic	0.395601	0.245429	0.164679	0.249243	0.0381675	0.0549523	0.079655	0.247322	0.43238	0.189856	0.832799	0.761985	0.530858	1	0.891363	0.842763	0.966609	0.925827
pool1	Experimental	chr1	19052645	000000719	000000719_24	ACGTGAAGCATAAAGGAAGC	IFFO2	Intergenic	-0.607214	-0.576716	-0.512871	-0.772838	-0.570104	-0.506964	0.157103	0.172545	0.224714	0.0030776	0.0156694	0.0270065	0.627866	1	0.803906	0.390539	0.295365	0.259884
pool1	Experimental	chr1	19052645	000000719	000000719_33	GGACACCCTCAACTCGGGCT	IFFO2	Intergenic	0.0863135	0.218089	-0.256603	0.131934	0.192645	0.0785321	0.737422	0.400443	0.332316	0.465841	0.29439	0.661539	0.935336	1	0.855506	0.939167	0.755328	0.886394
pool1	Experimental	chr1	19052645	000000719	000000719_45	CGAATGGAAGGTGACCCGGT	IFFO2	Intergenic	0.155487	-0.162091	-0.0316398	-0.169725	-0.0166424	0.0382382	0.526749	0.50672	0.896483	0.401677	0.932992	0.847184	0.85896	1	0.98904	0.924415	0.987469	0.954969
pool1	Experimental	chr1	19052645	000000719	000000719_58	GGTTAGAAAGGTGTCCACAT	IFFO2	Intergenic	0.390279	0.061186	-0.300354	0.217462	0.1753	0.081084	0.352215	0.880179	0.470889	0.412703	0.505917	0.756504	0.775265	1	0.901752	0.927089	0.864877	0.923707
pool2	Experimental	chr1	19765784	000000739	000000739_102	ATTAGTCACGGAGTCAGCCC	TMCO4	intron	-0.313711	0.17818	0.336117	0.267827	0.503135	0.246352	0.363521	0.599543	0.330258	0.267459	0.0537758	0.304586	0.867041	0.902669	0.984887	0.781265	0.493103	0.66822
pool2	Experimental	chr1	19765784	000000739	000000739_114	CCCCCATCAATCTCTGTAGA	TMCO4	intron	0.472795	0.0929733	0.17784	0.370462	-0.00289472	-0.131735	0.170942	0.776931	0.589284	0.107377	0.989141	0.540411	0.792494	0.954686	1	0.637551	0.999314	0.820722
pool2	Experimental	chr1	19765784	000000739	000000739_120	TAAGCTCATTCTCCAAAGAA	TMCO4	intron	-0.223904	0.139182	0.0306677	-0.0244797	0.130335	0.166214	0.565423	0.718863	0.936418	0.926363	0.624691	0.533984	0.922653	0.938457	1	0.988531	0.933333	0.817233
pool2	Experimental	chr1	19765784	000000739	000000739_131	ACGGATGCATGGTGGACACT	TMCO4	intron	0.183892	0.146264	0.23214	0.0052587	0.193923	0.0702731	0.453077	0.548337	0.346576	0.974535	0.256719	0.670905	0.894522	0.883546	0.987065	0.996481	0.779764	0.885231
pool2	Experimental	chr1	19765784	000000739	000000739_75	GGGGCTATTCTGTGTGCCAT	TMCO4	intron	0.189031	-0.317415	0.445001	-0.149028	0.0749661	0.217558	0.318956	0.111333	0.0341481	0.405407	0.670254	0.23356	0.850347	0.597707	0.629367	0.852767	0.945274	0.602222
pool2	Experimental	chr1	19765784	000000739	000000739_80	CTCAAACATCAATTGTGTGG	TMCO4	intron	0.252932	-0.0845225	0.0315101	-0.0981103	-0.0241856	-0.117858	0.272819	0.705934	0.887338	0.688822	0.920899	0.630768	0.833443	0.934604	1	0.940494	0.989431	0.866057
pool2	Experimental	chr1	19765784	000000739	000000739_82	GACTTATTTTTTCGGTTGTG	TMCO4	intron	-0.181878	-0.584468	-0.128247	-0.0555411	-0.432061	-1.09273	0.662133	0.181547	0.756215	0.896565	0.326867	0.0295235	0.944479	0.675625	1	0.983331	0.823476	0.246646
pool2	Experimental	chr1	19765784	000000739	000000739_88	ATTCCGCCCAGCTGCCAATA	TMCO4	intron	0.312832	0.697794	0.492687	0.564282	0.471996	0.568401	0.0714486	0.00132455	0.0102788	0.000642	0.00205025	0.000607	0.741295	0.107164	0.328237	0.200615	0.0832857	0.0202448
pool2	Experimental	chr1	19765784	000000739	000000739_96	TGACCTTTACTGAGAGTTTT	TMCO4	intron	-0.10977	-0.379803	0.275689	0.031451	0.124434	0.101741	0.666409	0.157897	0.28994	0.924623	0.709152	0.759978	0.945152	0.649933	0.978648	0.988203	0.954771	0.922319
pool1	Experimental	chr1	19878884	000000748	000000748_56	TAACAGAGTAGCCTGTAAAG	OTUD3	Intergenic	-0.347492	0.257103	-0.559307	0.0545407	0.154722	-0.264298	0.484623	0.598443	0.273048	0.838744	0.566386	0.338121	0.840613	1	0.830038	0.991716	0.888361	0.701416
pool1	Experimental	chr1	19878884	000000748	000000748_58	ATCGCGTAGGCAGATAGTAA	OTUD3	Intergenic	-0.198473	-0.130986	-0.0996989	-0.28063	-0.130524	0.139958	0.279191	0.462037	0.576837	0.125561	0.451256	0.42076	0.727748	1	0.930195	0.785986	0.841087	0.759423
pool1	Experimental	chr1	19878884	000000748	000000748_62	GCCTGCTCTTTGGAGTACTT	OTUD3	Intergenic	0.755937	0.434128	0.4533	0.176821	0.532362	0.400066	0.00862076	0.0839346	0.0752593	0.39228	0.0242329	0.0729293	0.376435	1	0.653562	0.921114	0.351128	0.388926
pool1	Experimental	chr1	19878884	000000748	000000748_67	ACGGGCCAACTGCCAACACT	OTUD3	Intergenic	0.40562	0.438734	0.230321	0.0865109	0.383201	0.452216	0.0433744	0.0306649	0.214929	0.560094	0.0251578	0.0116089	0.460081	0.884048	0.798472	0.959065	0.354943	0.177079
pool1	Experimental	chr1	19878884	000000748	000000748_71	GTCTGAGAGTGTACTTTTGA	OTUD3	Intergenic	0.373566	0.371502	0.109665	0.388572	0.321992	0.377577	0.250826	0.249066	0.727241	0.0417242	0.0804956	0.0467705	0.709486	1	0.959774	0.656926	0.521516	0.323482
pool1	Experimental	chr1	19878884	000000748	000000748_75	TTAGAATACGGATACACACG	OTUD3	Intergenic	-0.61102	-0.0408884	-0.834942	-0.56606	-0.909583	-0.556934	0.0997357	0.903261	0.0340883	0.0251504	0.00203754	0.027099	0.557083	1	0.537115	0.607506	0.100799	0.260225
pool1	Experimental	chr1	19878884	000000748	000000748_77	TTTAAAATGTTACCAGATAC	OTUD3	Intergenic	-0.396002	0.0825062	0.339451	-0.317874	-0.268278	-0.236175	0.581109	0.906248	0.63374	0.658797	0.708314	0.742186	0.880168	1	0.941778	0.972801	0.933964	0.918653
pool1	Experimental	chr1	19878884	000000748	000000748_81	CAGTAAGAGGCTGAGGCACG	OTUD3	Intergenic	0.330049	0.211099	0.173185	-0.0271994	-0.211154	-0.0504808	0.135265	0.317801	0.41177	0.843479	0.149265	0.71518	0.6011	1	0.884607	0.992001	0.625166	0.909142
pool2	Experimental	chr1	20604405	000000764	000000764_121	TGGCTGTCAGAGTTCAGCCA	CDA	intron	-0.107967	0.0441063	0.0194443	-0.341333	-0.0490727	0.0664425	0.479582	0.769909	0.896965	0.0176273	0.684712	0.583619	0.901749	0.95303	1	0.435957	0.949488	0.843522
pool2	Experimental	chr1	20604405	000000764	000000764_131	CCAGGCTCAAACTTGGAATC	CDA	intron	0.118563	0.774574	0.0946812	0.428384	0.101416	-0.358862	0.561279	0.0032826	0.640955	0.0789091	0.649407	0.131925	0.922154	0.180848	1	0.594103	0.939428	0.475284
pool2	Experimental	chr1	20604405	000000764	000000764_134	ACTGGAAAGTCCAGGGTTCA	CDA	intron	0.0609898	0.41728	0.0235534	-0.220528	-0.106076	0.0111892	0.823317	0.148567	0.93089	0.158953	0.477753	0.939356	0.976699	0.63966	1	0.696417	0.887533	0.983181
pool2	Experimental	chr1	20604405	000000764	000000764_137	GTCACCGTCTATGACTAAGC	CDA	intron	-0.967353	0.0150173	-0.373614	-0.0655313	-0.139284	0.148576	0.00504827	0.955246	0.184653	0.829466	0.648537	0.626339	0.737318	0.992745	0.939977	0.970716	0.939023	0.864316
pool2	Experimental	chr1	20604405	000000764	000000764_144	AGTGCATGACTCCCATTCCT	CDA	intron	-0.0335309	0.364363	-0.0897969	-0.206887	-0.152756	-0.188408	0.862918	0.0845678	0.644631	0.178357	0.308396	0.21574	0.983241	0.557424	1	0.713324	0.811515	0.583502
pool2	Experimental	chr1	20604405	000000764	000000764_153	TTATCTAATCATTCCTCCAA	CDA	intron	-0.24342	0.248756	-0.718512	0.266565	-0.0988406	0.330509	0.524838	0.51495	0.0833024	0.354538	0.725774	0.256657	0.913491	0.87293	0.825447	0.831962	0.95868	0.626316
pool2	Experimental	chr1	20604405	000000764	000000764_155	TGGGACACATTCAGACCATG	CDA	intron	-0.268484	0.296371	0.185143	-0.140967	0.169746	0.305261	0.390702	0.344805	0.548029	0.544289	0.46625	0.204672	0.875338	0.791078	1	0.900088	0.883697	0.570637
pool2	Experimental	chr1	20604405	000000764	000000764_164	GTAAGCCTCGGGATCTACCC	CDA	intron	0.386854	0.260232	0.252428	0.336243	0.51414	0.457958	0.0351906	0.130765	0.140616	0.0386572	0.00498827	0.00934209	0.737318	0.621446	0.906481	0.50753	0.152906	0.135546
pool2	Experimental	chr1	20604405	000000764	000000764_174	GGCAGCACAACAGGCAGATT	CDA	intron	0.387976	0.474691	0.232009	-0.031342	0.0809737	0.0133455	0.0737702	0.0349728	0.256514	0.839552	0.602962	0.931113	0.744068	0.432863	0.967032	0.972381	0.929157	0.980413
pool2	Experimental	chr1	20614027	000000765	000000765_107	AGCAATTGTCCTCAGTCCTT	PINK1	intron	0.256186	0.1511	0.0464661	0.126204	0.0968355	-0.0114311	0.360438	0.583846	0.865039	0.514646	0.615035	0.952298	0.865552	0.896979	1	0.891122	0.931811	0.986995
pool2	Experimental	chr1	20614027	000000765	000000765_113	ATGATTTTATCTCTCCATGT	PINK1	exon	-0.192997	-0.335635	-0.348084	-0.367783	0.104704	-0.0240325	0.676803	0.473408	0.456843	0.42324	0.815636	0.95729	0.947348	0.856201	1	0.858638	0.974832	0.988323
pool2	Experimental	chr1	20614027	000000765	000000765_120	GCAAATATCTTCCCTGTCGC	PINK1	intron	-0.0634222	-0.157647	-0.734496	-0.845961	-0.532335	-0.0399698	0.878189	0.704683	0.1031	0.0221388	0.113936	0.897573	0.98479	0.93423	0.862962	0.456555	0.629775	0.96966
pool2	Experimental	chr1	20614027	000000765	000000765_131	CATGGCAGGCATGGCAGGCG	PINK1	intron	-0.171182	0.296829	0.263369	-0.0264923	-0.0748123	0.00379665	0.481676	0.23412	0.286104	0.864381	0.631621	0.980431	0.902137	0.721761	0.976608	0.97664	0.935206	0.994467
pool2	Experimental	chr1	20614027	000000765	000000765_135	TGACTCATGCAAGCGTAGGG	PINK1	intron	0.0702357	-0.0618645	0.115087	0.0105088	-0.261878	-0.494446	0.657857	0.696186	0.470936	0.956778	0.199156	0.0284596	0.943522	0.932027	1	0.993999	0.732382	0.242441
pool2	Experimental	chr1	20614027	000000765	000000765_140	GCACAAAGCAGACACTCACT	PINK1	intron	0.488636	0.166323	0.322453	0.274509	0.141968	0.28182	0.0804864	0.519932	0.225078	0.104724	0.374623	0.0967346	0.747551	0.875072	0.956475	0.6343	0.846863	0.419885
pool2	Experimental	chr1	20614027	000000765	000000765_151	ATTAGCCTATGAGCTCTGTG	PINK1	intron	0.42003	0.453965	0.111161	0.213515	-0.120637	0.268314	0.0482431	0.0355279	0.560824	0.173103	0.42501	0.0957575	0.737318	0.435019	1	0.709507	0.868652	0.418318
pool2	Experimental	chr1	20614027	000000765	000000765_155	GTGGCGTTTCTGAGTCAAGA	PINK1	intron	0.139793	0.321535	0.340187	-0.04223	0.187707	0.21162	0.658144	0.320255	0.293219	0.848443	0.404116	0.349298	0.943651	0.776857	0.979242	0.973779	0.860091	0.703866
pool2	Experimental	chr1	20614027	000000765	000000765_161	CAGTGACAAACGGGCAAACA	PINK1	intron	0.0605775	0.222306	0.0547336	0.250782	0.137531	0.170624	0.708673	0.189969	0.734978	0.209157	0.476824	0.380826	0.954508	0.683979	1	0.739338	0.887356	0.726463
pool2	Experimental	chr1	20614027	000000765	000000765_97	GAATCAGGAACTGCCTGATG	PINK1	intron	0.444568	0.248889	0.277943	0.185977	0.26409	0.345084	0.0201507	0.150271	0.112159	0.168452	0.0624871	0.021538	0.737318	0.642082	0.875721	0.705352	0.518311	0.21156
pool1	Experimental	chr1	20733245	000000770	000000770_476	TTCTCTGTGGTGTGGTGCAT	SH2D5	promoter-TSS	-0.199009	0.110484	0.252345	0.220702	0.0967849	0.212887	0.244074	0.502065	0.147503	0.111284	0.45825	0.12311	0.704266	1	0.751505	0.772442	0.84447	0.48062
pool1	Experimental	chr1	20733245	000000770	000000770_501	AGCGGGGCACCCTGACAGGT	SH2D5	promoter-TSS	0.295433	0.417207	-0.21961	0.0239814	0.0289555	-0.19226	0.388406	0.229244	0.518178	0.924905	0.909356	0.458429	0.794789	1	0.915169	0.996884	0.982603	0.783259
pool1	Experimental	chr1	20733245	000000770	000000770_521	TTTGCGCCAAGAGGCCATGC	SH2D5	promoter-TSS	0.242144	-0.00380646	0.0715072	-0.281113	0.190378	-0.121022	0.336244	0.987504	0.771358	0.069618	0.195093	0.398258	0.765199	1	0.966895	0.721013	0.673662	0.745357
pool1	Experimental	chr1	20733245	000000770	000000770_533	GTGAGGCGTGGCCCCAAATC	SH2D5	promoter-TSS	-0.237805	-0.0855791	0.041309	-0.238267	-0.349835	-0.210474	0.334816	0.719216	0.863086	0.149524	0.0460256	0.197803	0.764035	1	0.98242	0.807303	0.439436	0.576224
pool1	Experimental	chr1	20733245	000000770	000000770_544	CATTCTTTGAGCGCCTCGTG	SH2D5	promoter-TSS	-0.552152	0.0566706	-0.348817	-0.0787237	-0.282712	-0.055422	0.0962229	0.850544	0.268238	0.675668	0.15525	0.767956	0.551124	1	0.82803	0.973922	0.632602	0.928084
pool1	Experimental	chr1	20733245	000000770	000000770_550	GCGCTACGCACTTTGCTCGT	SH2D5	promoter-TSS	-0.539248	-0.0400987	-0.511485	-0.0879152	0.171017	0.147385	0.0199582	0.83571	0.0252788	0.568331	0.27811	0.34695	0.410316	1	0.490615	0.960448	0.743373	0.707831
pool1	Experimental	chr1	20733245	000000770	000000770_558	GAAAATCAAGACTAAAAGTA	SH2D5	promoter-TSS	-0.542526	-0.368104	-0.160446	-0.430237	-0.249201	-0.345598	0.375596	0.536875	0.787752	0.318377	0.554394	0.418504	0.7874	1	0.970448	0.899135	0.883721	0.757641
pool1	Experimental	chr1	20733245	000000770	000000770_562	GCAAGGGTTTGTTTAAGATA	SH2D5	promoter-TSS	0.733742	-0.0553923	-0.262116	-0.0676922	-0.123686	0.0117523	0.103826	0.893248	0.534648	0.830727	0.696907	0.970396	0.562718	1	0.91905	0.991114	0.930857	0.992715
pool1	Experimental	chr1	20733245	000000770	000000770_564	CTGCAGTGACAGTACAGCAA	SH2D5	promoter-TSS	-0.385975	-0.0770851	-0.0131515	-0.123224	0.0360387	-0.269746	0.188168	0.779806	0.962151	0.461081	0.826582	0.127084	0.65894	1	0.996511	0.938122	0.965147	0.486495
pool1	Experimental	chr1	20733245	000000770	000000770_565	GCTGGAGTGCAGTACAGCAA	SH2D5	promoter-TSS	0.0175304	0.215287	0.241747	-0.108529	-0.087307	0.114344	0.938493	0.350484	0.30211	0.509243	0.593306	0.487396	0.986967	1	0.842854	0.948103	0.898511	0.800736
pool1	Experimental	chr1	20733245	000000770	000000770_569	CTGGAGCGACAGTACAGCAA	SH2D5	promoter-TSS	-0.290678	0.0684268	0.144697	-0.012972	-0.108144	0.0847686	0.182293	0.738163	0.48815	0.949953	0.603344	0.683382	0.65303	1	0.907819	0.999238	0.902648	0.895955
pool2	Experimental	chr1	21022450	000000782	000000782_24	ATCTTTGGTATTTAAATGAA	MIR1256	intron	-0.751032	-1.34521	-0.0522744	0.145893	0.0105087	0.228741	0.252666	0.0599901	0.933444	0.768728	0.983037	0.645192	0.82551	0.505386	1	0.958361	0.99857	0.873157
pool2	Experimental	chr1	21022450	000000782	000000782_29	TGCTTTCCCTTATAAATAAC	MIR1256	intron	0.1241	-0.403219	-0.485401	-0.827226	-0.699657	-0.998093	0.766258	0.346385	0.261683	0.0262267	0.0507017	0.010939	0.966345	0.791962	0.968426	0.46998	0.484077	0.1487
pool2	Experimental	chr1	21022450	000000782	000000782_34	TGACCTAAAAATAACTTGTG	MIR1256	intron	0.434702	0.431511	-0.110394	0.155085	-0.0864248	0.159145	0.424449	0.42841	0.836539	0.669533	0.811617	0.661428	0.886259	0.835654	1	0.935918	0.974288	0.880753
pool2	Experimental	chr1	21022450	000000782	000000782_39	CTCGACAGAGTAAGTACTAC	MIR1256	intron	-0.269608	-0.111952	-0.188002	-0.376056	-0.311811	0.0701571	0.469828	0.760907	0.610703	0.177131	0.254475	0.789647	0.899086	0.950485	1	0.712826	0.777758	0.933821
pool2	Experimental	chr1	21022450	000000782	000000782_42	GGAAGTAAAGGGCTAATGGT	MIR1256	intron	-0.243346	0.430154	0.134553	-0.230859	0.323631	0.120958	0.581791	0.338805	0.759007	0.253109	0.120216	0.536507	0.92685	0.787619	1	0.77224	0.639469	0.818475
pool2	Experimental	chr1	21022450	000000782	000000782_48	TTCTACCTCACCACAACATC	MIR1256	intron	-0.0297177	-0.190977	-0.339245	-0.00436356	0.00493058	0.151913	0.876948	0.33289	0.101791	0.985633	0.983758	0.534562	0.984653	0.783578	0.86056	0.998558	0.998629	0.817399
pool2	Experimental	chr1	21022450	000000782	000000782_56	CAAACTGGTTGGTGTTATTG	MIR1256	intron	0.0402458	0.0213998	0.0710291	0.262754	0.326611	0.283886	0.900672	0.947146	0.825733	0.237769	0.150337	0.204747	0.988031	0.990594	1	0.761873	0.681023	0.570693
pool2	Experimental	chr1	21022450	000000782	000000782_60	ATTGTCAGGAACTTGGTGTG	MIR1256	intron	0.513789	0.0338128	-0.102031	0.211179	0.160313	0.0952005	0.0193767	0.856563	0.587681	0.388663	0.508544	0.692135	0.737318	0.973329	1	0.846194	0.898262	0.895132
pool2	Experimental	chr1	21022450	000000782	000000782_67	TGCGTCATCACAATTAAGCT	MIR1256	intron	0.106148	0.333924	0.0815046	0.280885	0.0584502	-0.219632	0.519648	0.0635525	0.618385	0.160933	0.757486	0.262926	0.912496	0.513675	1	0.698825	0.964078	0.632638
pool1	Experimental	chr1	21324854	000000802	000000802_237	CAAGTTTGGAGAGGACCAGG	ECE1	intron	-0.00608643	-0.0047333	0.408214	0.129002	0.431565	0.241415	0.977201	0.982085	0.0801076	0.457545	0.0288397	0.180677	0.995625	1	0.659845	0.937005	0.374184	0.557292
pool1	Experimental	chr1	21324854	000000802	000000802_248	GTTTCTCTTCATGTGGGAAA	ECE1	intron	0.550655	0.246676	0.326226	0.0697815	0.067329	0.542787	0.10419	0.434235	0.312199	0.840356	0.845762	0.14188	0.56333	1	0.847784	0.991747	0.968811	0.505426
pool1	Experimental	chr1	21324854	000000802	000000802_255	TGACTCATTCTCCCCAGAGA	ECE1	intron	0.254977	-0.0828141	0.131312	0.152918	0.0763257	0.162223	0.417138	0.786791	0.672362	0.310296	0.604174	0.284029	0.808385	1	0.950101	0.895927	0.902874	0.657438
pool1	Experimental	chr1	21324854	000000802	000000802_263	GAGCCCGCGGGTCACTTAAT	ECE1	intron	0.500529	-1.03603	-2.26936	-0.158409	-1.38195	-2.80908	0.0776392	0.00271307	1.53e-05	0.575007	0.000779	5.74e-06	0.527422	0.265113	0.00318489	0.961401	0.0522316	0.000725
pool1	Experimental	chr1	21324854	000000802	000000802_279	CCTCCGCCTCCATTTGTCCC	ECE1	intron	0.481578	0.294543	0.501764	0.433346	0.265318	0.442454	0.0554132	0.207068	0.0475122	0.033839	0.159556	0.0312141	0.48756	1	0.585784	0.638134	0.636871	0.275538
pool1	Experimental	chr1	21324854	000000802	000000802_288	CGCCCAGTGACACACTCGGT	ECE1	intron	0.343351	0.0813013	0.0683135	0.32934	0.240538	0.159085	0.120169	0.691054	0.740521	0.177509	0.312818	0.498303	0.584008	1	0.961542	0.830846	0.766903	0.807123
pool1	Experimental	chr1	21324854	000000802	000000802_295	ACTTTCCTGAACGAGCTTTA	ECE1	intron	-0.184377	0.120601	0.0986286	0.0476603	0.190953	0.196618	0.380491	0.556395	0.632503	0.84268	0.433626	0.42149	0.790365	1	0.941652	0.992001	0.832713	0.759846
pool1	Experimental	chr1	21324854	000000802	000000802_300	AAGTCACAAATCACGAAAGA	ECE1	intron	9.67e-05	-0.449557	-0.393046	-0.0387337	-0.516993	-0.513326	0.999826	0.320419	0.385205	0.896152	0.108004	0.111101	1	1	0.874731	0.994845	0.570602	0.459509
pool1	Experimental	chr1	21324854	000000802	000000802_306	AGGTATCAGAGGTCGCCAGG	ECE1	intron	0.266573	-0.242845	-0.780274	0.0482493	0.204224	-0.0137927	0.4797	0.515689	0.0625544	0.71434	0.143845	0.916498	0.837756	1	0.625625	0.979466	0.618005	0.977082
pool1	Experimental	chr1	21324854	000000802	000000802_313	AAACACGTTACACAATAGAG	ECE1	intron	-0.342521	-0.211799	0.0447753	0.188674	-0.0490744	0.191685	0.276237	0.486312	0.882263	0.518986	0.865279	0.513015	0.726641	1	0.986612	0.950094	0.974057	0.815208
pool1	Experimental	chr1	21324854	000000802	000000802_317	CAAAATCCAATTTTGTGTAC	ECE1	intron	-0.146774	0.208988	0.732147	-0.0161857	0.00828956	0.346452	0.730029	0.620037	0.109337	0.960472	0.979731	0.304228	0.93283	1	0.708616	0.999519	0.996836	0.675525
pool1	Experimental	chr1	21324854	000000802	000000802_321	TGACACTAAACACAGAGACG	ECE1	intron	-0.00374025	-0.0603869	0.105479	-0.341401	-0.0603486	-0.0114668	0.992577	0.879591	0.79307	0.436197	0.888283	0.978729	0.998571	1	0.971277	0.932599	0.978528	0.995017
pool1	Experimental	chr1	21931366	000000828	000000828_112	GGCGGAAGCAACATTCCAGC	HSPG2	intron	-0.0886546	-0.0211839	0.266782	0.240846	-0.0318473	-0.221222	0.722182	0.93128	0.29749	0.331177	0.894952	0.372056	0.930162	1	0.84183	0.904147	0.979744	0.727176
pool1	Experimental	chr1	21931366	000000828	000000828_124	TCCCTCTTCTTGGCAGGAGC	HSPG2	intron	0.0675217	-0.0489259	0.242272	0.0793881	0.070911	0.229336	0.652972	0.741538	0.129333	0.624784	0.661447	0.177952	0.907232	1	0.733508	0.969607	0.921029	0.554045
pool1	Experimental	chr1	21931366	000000828	000000828_142	GGTAGGCCCAGCAGATACTT	HSPG2	intron	0.17645	-0.0940408	-0.2345	0.136925	0.066512	-0.129731	0.412377	0.655114	0.284791	0.519881	0.752295	0.542785	0.806341	1	0.835093	0.950485	0.946324	0.830695
pool1	Experimental	chr1	21931366	000000828	000000828_150	CCAGTCTGACCCCTCATAGC	HSPG2	intron	-0.142593	-0.0200656	-0.0741214	-0.0379299	0.153456	-0.0377226	0.373066	0.896836	0.63737	0.859249	0.478403	0.860149	0.78625	1	0.94264	0.99261	0.853669	0.959201
pool1	Experimental	chr1	21931366	000000828	000000828_174	TCAGACTACTTGGGGTATAT	HSPG2	intron	-0.180537	-0.0682195	0.114816	0.338935	-0.18767	0.0539918	0.514202	0.801076	0.67509	0.22162	0.485988	0.83927	0.854034	1	0.950595	0.85803	0.856055	0.952381
pool1	Experimental	chr1	21931366	000000828	000000828_35	CCATGATGCTCATCTGTGCC	HSPG2	intron	0.102872	0.349211	0.422381	0.608677	0.347287	0.143611	0.667334	0.161951	0.101159	0.0100929	0.09638	0.463396	0.911659	1	0.694969	0.504122	0.551131	0.786104
pool1	Experimental	chr1	21931366	000000828	000000828_47	AAGGTGGCTCTTTGAGGCCT	HSPG2	intron	0.160215	0.19304	0.444856	0.20163	-0.262275	-0.202307	0.575949	0.497856	0.141803	0.524348	0.41216	0.524669	0.87837	1	0.746476	0.95163	0.821666	0.821545
pool1	Experimental	chr1	21931366	000000828	000000828_64	CTTGAGAGGGGTGTGGCTCG	HSPG2	intron	0.263291	0.416836	0.276641	0.209104	0.168797	0.314077	0.291517	0.107122	0.269108	0.245624	0.341657	0.095341	0.737054	1	0.828234	0.867911	0.785029	0.433894
pool1	Experimental	chr1	21931366	000000828	000000828_79	CTCACTTCGCGGGGAGCCGC	HSPG2	intron	0.430493	-0.0106172	-0.241674	0.20774	-0.102243	0.119495	0.0544906	0.957326	0.248122	0.287245	0.591398	0.532148	0.486541	1	0.817519	0.886899	0.897984	0.825025
pool1	Experimental	chr1	21931366	000000828	000000828_88	AGTCAGCCAGCTCTGGGTGC	HSPG2	intron	0.229763	-0.0866109	-0.0407192	-0.19592	-0.10558	-0.271193	0.264831	0.662167	0.837833	0.280966	0.551216	0.147636	0.719506	1	0.978297	0.884826	0.882445	0.513749
pool2	Experimental	chr1	22451925	000000850	000000850_100	TGTATACAGACCCTTCCGCG	ZBTB40	intron	0.166248	0.038105	0.0672928	0.137603	0.085517	-0.317246	0.487986	0.872054	0.775812	0.400093	0.596241	0.0730851	0.90357	0.975496	1	0.850499	0.927328	0.371963
pool2	Experimental	chr1	22451925	000000850	000000850_109	TAGGTGAGGCGGCCGTGATT	ZBTB40	intron	-0.284266	0.0875343	-0.307731	-0.275428	-0.111187	-0.320458	0.120533	0.610126	0.0957591	0.0860393	0.455018	0.0515412	0.768707	0.905447	0.85035	0.607212	0.879179	0.318509
pool2	Experimental	chr1	22451925	000000850	000000850_133	TCCGCAGTCTACAGCAGAGC	ZBTB40	intron	-0.0866753	-0.307667	-0.391386	-0.044833	0.0384108	-0.375021	0.669957	0.152181	0.0772304	0.772208	0.803766	0.0346791	0.946119	0.644402	0.811876	0.959342	0.972641	0.266629
pool2	Experimental	chr1	22451925	000000850	000000850_21	TATGCTAGGACGGCGGGGGC	ZBTB40	promoter-TSS	0.0190015	0.174599	-0.183457	-0.114992	-0.135671	0.202554	0.94252	0.511769	0.491163	0.372917	0.297189	0.132498	0.992942	0.871822	1	0.839295	0.804853	0.476425
pool2	Experimental	chr1	22451925	000000850	000000850_35	GCGCCGCGGTCACGTGCTGG	ZBTB40	promoter-TSS	0.192546	0.245476	0.0739232	0.522507	0.164346	0.221162	0.192437	0.10566	0.601366	0.0820169	0.552049	0.427194	0.804406	0.589862	1	0.599486	0.913012	0.756335
pool2	Experimental	chr1	22451925	000000850	000000850_53	CGGCGCGCAATGGGTATCAG	ZBTB40	promoter-TSS	-0.0710557	-0.101177	-0.184041	0.0266553	0.120873	0.209546	0.744118	0.642752	0.40435	0.862037	0.438066	0.193166	0.96203	0.916331	0.995845	0.976474	0.872857	0.557377
pool2	Experimental	chr1	22451925	000000850	000000850_65	CTTTCGCCATTCAACAGCGC	ZBTB40	promoter-TSS	-0.334477	-0.327161	-0.168345	-0.533345	-0.0849226	-0.264934	0.391583	0.402447	0.660883	0.0164212	0.647699	0.174972	0.875729	0.822892	1	0.428951	0.939023	0.536663
pool2	Experimental	chr1	22451925	000000850	000000850_72	CTTTATTGACAGCGCCATAG	ZBTB40	5' UTR	-0.172173	0.15448	-0.0011072	0.00230371	-0.116721	0.130473	0.322211	0.370726	0.994755	0.98784	0.447902	0.39727	0.851351	0.805523	1	0.998786	0.876046	0.736847
pool2	Experimental	chr1	22451925	000000850	000000850_82	AACGGGGCTGGGACTCCGCG	ZBTB40	intron	-0.259722	-0.0829414	-0.139392	-0.0548667	-0.594534	-0.611627	0.256017	0.707637	0.530754	0.784185	0.014243	0.0123865	0.826589	0.935178	1	0.961787	0.2795	0.159487
pool2	Experimental	chr1	22451925	000000850	000000850_9	AAAACTTTACTTAGGAAGTG	ZBTB40	promoter-TSS	-0.0598403	0.344231	-0.861996	0.251637	-0.0626717	0.0214934	0.928563	0.60759	0.219666	0.54722	0.879613	0.95853	0.991081	0.904719	0.953232	0.900552	0.984071	0.988647
pool2	Experimental	chr1	22500688	000000853	000000853_22	CATGTGAGAGCTTTTCAAAA	ZBTB40	intron	-0.29726	-0.160233	0.419984	0.159665	-0.117109	0.204927	0.242703	0.517106	0.109267	0.535437	0.648097	0.429301	0.822215	0.873839	0.874413	0.897781	0.939023	0.757523
pool2	Experimental	chr1	22500688	000000853	000000853_25	CCAGTCGTAGGTGCTGTTAA	ZBTB40	intron	0.0975362	0.167909	0.0226345	-0.115907	-0.069597	-0.425379	0.663032	0.457444	0.91884	0.434179	0.634611	0.0152556	0.944613	0.849252	1	0.863268	0.935957	0.177121
pool2	Experimental	chr1	22500688	000000853	000000853_31	AAGGCTGAAAAGGAGTGGTC	ZBTB40	intron	0.279973	-0.0334531	0.118613	-0.231592	-0.521044	-0.192575	0.302073	0.898992	0.653107	0.421862	0.0923518	0.501191	0.844409	0.980173	1	0.858107	0.593168	0.800905
pool2	Experimental	chr1	22500688	000000853	000000853_36	GGAAGAGAATTGTGATACAG	ZBTB40	intron	-0.507751	0.275627	0.0341669	-0.211247	0.0579222	-0.182843	0.308192	0.570981	0.9434	0.568728	0.874429	0.620626	0.846973	0.891839	1	0.906891	0.983445	0.861737
pool2	Experimental	chr1	22500688	000000853	000000853_47	TGTTGTATAAACGTTGGTTA	ZBTB40	intron	-0.930079	-0.126787	-0.521579	-0.180361	-0.773771	-0.328709	0.042886	0.753213	0.215353	0.629501	0.062953	0.386681	0.737318	0.948319	0.951878	0.925417	0.519613	0.730364
pool2	Experimental	chr1	22500688	000000853	000000853_55	TGAAAGCAGTCATTCACACG	ZBTB40	intron	0.158012	0.344895	0.361593	0.116875	0.0913361	0.216008	0.372199	0.0700429	0.0590885	0.43803	0.541556	0.167734	0.870444	0.529522	0.759249	0.864344	0.908811	0.527882
pool2	Experimental	chr1	22500688	000000853	000000853_57	AATTAAGGCTAACAGTGTGT	ZBTB40	intron	-0.045127	0.092496	0.0222647	-0.116777	0.221697	0.00748024	0.874283	0.745772	0.937536	0.631343	0.369746	0.975279	0.98434	0.946145	1	0.925829	0.84401	0.993566
pool2	Experimental	chr1	22500688	000000853	000000853_60	CAGACTACTTAAAAAGACAC	ZBTB40	intron	-0.282187	-0.82785	-0.722287	-0.937777	-0.401531	-1.22396	0.529074	0.0893429	0.129225	0.025452	0.276238	0.00711506	0.915603	0.565519	0.895652	0.46815	0.792535	0.116142
pool2	Experimental	chr1	22500688	000000853	000000853_63	CAATTAAAATCTCACAATTT	ZBTB40	intron	0.343468	1.04594	0.0114701	0.192712	-0.582381	-0.90606	0.419673	0.0302266	0.97811	0.70181	0.26526	0.0998706	0.883754	0.41737	1	0.944218	0.785697	0.425558
pool2	Experimental	chr1	22739876	000000860	000000860_104	TCTGTGTAAAGGGTCTGTCA	MIR4684	intron	0.240411	0.118676	-0.0280877	0.199259	0.0458891	0.133862	0.228156	0.539782	0.883231	0.257536	0.786803	0.437126	0.818371	0.881666	1	0.775525	0.969193	0.762659
pool2	Experimental	chr1	22739876	000000860	000000860_114	GTCCCAGGCAGGTGACCCTT	MIR4684	intron	0.479818	0.0737056	0.213696	0.20781	0.27744	0.139277	0.0219879	0.682847	0.250205	0.326081	0.198646	0.503345	0.737318	0.928444	0.965885	0.816333	0.731898	0.801904
pool2	Experimental	chr1	22739876	000000860	000000860_123	CTGCGCAGCAGCCCAGAAGC	MIR4684	intron	-0.0966488	-0.202275	-0.00792877	-0.557947	-0.503763	-0.400402	0.692227	0.415233	0.973946	0.0140674	0.0226082	0.0562397	0.951272	0.828959	1	0.411035	0.348267	0.330613
pool2	Experimental	chr1	22739876	000000860	000000860_138	TCCGAGAACGATTCCAGGCC	MIR4684	intron	-0.0280813	0.576147	0.120754	0.235295	0.282121	0.113681	0.910123	0.0406035	0.62872	0.230258	0.157349	0.549139	0.989572	0.452267	1	0.756185	0.689183	0.825121
pool2	Experimental	chr1	22739876	000000860	000000860_141	GCACAACTTTCCGCAGCGTC	MIR4684	intron	-0.349375	0.0814811	0.023875	0.146867	-0.266876	-0.0131964	0.089932	0.66747	0.899142	0.507942	0.243159	0.951944	0.75141	0.923697	1	0.888564	0.770585	0.986884
pool2	Experimental	chr1	22739876	000000860	000000860_155	TATCCTAGTCTGAGCCGACG	MIR4684	intron	-0.636767	0.0989057	0.0408197	-0.226273	0.222164	0.137562	0.00143808	0.500421	0.778224	0.114608	0.119552	0.314019	0.737318	0.867419	1	0.646444	0.638442	0.676369
pool2	Experimental	chr1	22739876	000000860	000000860_157	CTCAGCGCCTGGTTTCTCTA	MIR4684	intron	0.232179	0.345877	0.191009	-0.0592528	0.233577	0.159622	0.212325	0.0761488	0.296984	0.71806	0.175591	0.340768	0.812079	0.543017	0.98019	0.947664	0.707665	0.697731
pool2	Experimental	chr1	22739876	000000860	000000860_166	AGCTTCAAAACCGGTTTATT	MIR4684	intron	0.0674855	0.186562	-0.264315	0.53048	0.275685	0.287717	0.872646	0.659049	0.534592	0.0862398	0.342318	0.322393	0.984308	0.920791	1	0.6076	0.831908	0.682935
pool2	Experimental	chr1	22739876	000000860	000000860_173	TGAGTACAAGGAAGCAACGA	MIR4684	intron	-0.140566	-0.438902	-0.298119	-0.213637	-0.17427	-0.0209024	0.581769	0.108418	0.255295	0.362252	0.453248	0.926989	0.92685	0.593749	0.966666	0.83557	0.878356	0.97901
pool2	Experimental	chr1	22739876	000000860	000000860_182	TCAGTGGCACCAATGCAGCC	MIR4684	intron	0.0431625	0.338698	0.31557	-0.0252662	0.286364	0.216126	0.820253	0.0984706	0.119681	0.857763	0.0663486	0.148833	0.976343	0.579373	0.882516	0.975605	0.530251	0.500225
pool2	Experimental	chr1	22739876	000000860	000000860_92	TCAGAAATGTGCTCAGAGAT	MIR4684	intron	0.105535	0.0298648	0.136532	0.232211	0.314273	0.410007	0.691691	0.910362	0.608363	0.197001	0.0919639	0.0362134	0.951186	0.983071	1	0.727892	0.5924	0.271555
pool1	Experimental	chr1	22747599	000000861	000000861_272	CACTCTGATAAGTGCTTTTA	MIR4684	intron	0.583689	0.109439	0.400016	-0.005673	0.165649	0.0731839	0.0309529	0.639814	0.113668	0.984516	0.573902	0.802926	0.433622	1	0.714042	0.999816	0.890926	0.940132
pool1	Experimental	chr1	22747599	000000861	000000861_280	TTGATTTTGAGTCGGGCCTT	MIR4684	intron	0.0652061	-0.108657	0.191618	0.0169811	0.0398745	0.0605362	0.755218	0.601819	0.368766	0.933367	0.844339	0.766509	0.940173	1	0.870042	0.997657	0.968627	0.927724
pool1	Experimental	chr1	22747599	000000861	000000861_292	CCCTCTCGATTTGCTCTACC	MIR4684	intron	-0.099253	0.0763002	-0.0162926	0.0290689	-0.324483	-0.225577	0.605412	0.68718	0.93185	0.886731	0.136997	0.286226	0.889115	1	0.992984	0.994083	0.609869	0.659598
pool1	Experimental	chr1	22747599	000000861	000000861_298	CAAAGCCCTTGCACAGCCAC	MIR4684	intron	0.426411	0.228036	0.512355	0.0882963	0.0871941	0.128614	0.0335945	0.208779	0.014748	0.665073	0.668766	0.531275	0.440013	1	0.406548	0.973244	0.923195	0.824566
pool1	Experimental	chr1	22747599	000000861	000000861_315	AAACACCTTGGGGTGGCATG	MIR4684	intron	-0.223461	0.192614	0.312721	0.226281	0.0314594	0.371459	0.298621	0.360246	0.155306	0.107619	0.809246	0.0168087	0.742023	1	0.758199	0.769234	0.960473	0.211053
pool1	Experimental	chr1	22747599	000000861	000000861_322	GGCAGAGGTCCCTGATGACT	MIR4684	intron	0.428688	0.261189	0.527276	0.00445568	-0.0335861	-0.00665163	0.0628192	0.224033	0.0284286	0.985974	0.894489	0.979082	0.498129	1	0.50984	0.999816	0.979675	0.995017
pool1	Experimental	chr1	22747599	000000861	000000861_335	AGCAGGCAAGCGAGCCGTCG	MIR4684	intron	-0.0836266	-0.287179	-0.175579	-0.139588	-0.264091	0.0933576	0.566344	0.0699312	0.243327	0.229469	0.0374999	0.410885	0.874118	1	0.814655	0.861173	0.40939	0.753242
pool1	Experimental	chr1	22747599	000000861	000000861_347	AGCTCAAGCCACCAACAAAT	MIR4684	intron	0.178255	0.156427	0.279064	0.132767	0.467896	0.524561	0.588616	0.631261	0.402619	0.558717	0.0608672	0.0402625	0.882977	1	0.881629	0.958811	0.478781	0.305816
pool1	Experimental	chr1	22747599	000000861	000000861_353	TAGAGCGGAGCCGGTCTGCC	MIR4684	intron	0.178733	0.0669226	0.324319	-0.00730148	0.109736	0.188457	0.275024	0.67132	0.0643006	0.95189	0.374963	0.144043	0.72569	1	0.629554	0.999517	0.802644	0.509234
pool1	Experimental	chr1	22747599	000000861	000000861_363	ACAGCTCATCAGTGGCTGAG	MIR4684	intron	0.112405	0.105718	0.485703	-0.0762062	0.0260511	0.0170348	0.598002	0.6166	0.0426375	0.655933	0.878203	0.920304	0.886375	1	0.56958	0.972197	0.976301	0.978343
pool2	Experimental	chr1	22750510	000000862	000000862_32	GCAGCCCTACAATCCAGGGA	MIR4684	intron	0.0562929	0.198444	-0.0106233	-0.0975765	0.0437341	-0.197734	0.7502	0.276278	0.951866	0.659459	0.842619	0.380082	0.963565	0.751377	1	0.93327	0.978937	0.726018
pool2	Experimental	chr1	22750510	000000862	000000862_43	ATTTTCAGCAGGCAAGGGGC	MIR4684	intron	0.167046	0.130205	0.298479	-0.177331	-0.207853	-0.383707	0.521049	0.614769	0.261064	0.459745	0.388766	0.129598	0.912496	0.906974	0.968173	0.873539	0.853463	0.472238
pool2	Experimental	chr1	22750510	000000862	000000862_55	CAAAGCTCTGATGCCACAGA	MIR4684	intron	0.160701	-0.287832	-0.115335	0.0946624	0.292719	0.0880923	0.491121	0.231827	0.618527	0.689542	0.233628	0.709602	0.904306	0.719784	1	0.940692	0.763288	0.90227
pool2	Experimental	chr1	22750510	000000862	000000862_60	ACTAAAGCACATCAGAAGTC	MIR4684	intron	0.381255	0.45905	-0.0187551	0.0879385	0.162525	-0.0115587	0.148037	0.0888326	0.939685	0.61574	0.361495	0.946965	0.781865	0.564858	1	0.921533	0.840532	0.985673
pool2	Experimental	chr1	22750510	000000862	000000862_66	TCAGACGGAGCAGGCTCCAG	MIR4684	intron	0.15852	0.138381	0.0235461	0.201055	-0.113351	-0.158797	0.42839	0.487196	0.904501	0.2792	0.532508	0.386846	0.887748	0.861425	1	0.788403	0.905895	0.730476
pool2	Experimental	chr1	22750510	000000862	000000862_72	TCAGCAGGCACGGAGGAGAA	MIR4684	intron	0.47901	-0.0227475	-0.234121	-0.240538	0.0327264	-0.0670393	0.0401381	0.912215	0.272388	0.335504	0.892649	0.782493	0.737318	0.983332	0.973019	0.820924	0.985958	0.931223
pool2	Experimental	chr1	22750510	000000862	000000862_78	GGTGTTAGAGACATGCTGGC	MIR4684	intron	-0.0540164	-0.623489	-0.20726	0.0723668	0.0946712	0.0348551	0.851397	0.0536314	0.477245	0.675139	0.584743	0.839269	0.981225	0.489727	1	0.936954	0.924029	0.950826
pool2	Experimental	chr1	22750510	000000862	000000862_89	TTCAAGCTCAGAACCTGCTA	MIR4684	intron	-0.290904	0.343491	0.0149756	0.291157	0.332636	0.457419	0.327448	0.25166	0.958543	0.244827	0.188779	0.0823717	0.853312	0.733586	1	0.766642	0.722859	0.392356
pool2	Experimental	chr1	22750510	000000862	000000862_94	TTATTTAACAAACATACAAA	MIR4684	intron	0.150289	-0.821915	-0.0270333	-0.512009	-0.388591	0.394631	0.834774	0.277307	0.970064	0.344601	0.468027	0.459086	0.978866	0.752074	1	0.825818	0.88421	0.77608
pool2	Experimental	chr1	22750510	000000862	000000862_97	CCATTACGACTTTATGAGAC	MIR4684	intron	-0.149256	0.0566033	-0.456344	-0.195873	-0.381407	-0.573393	0.606434	0.843925	0.136634	0.425984	0.139583	0.0381764	0.931406	0.970464	0.901487	0.85943	0.666675	0.277992
pool1	Experimental	chr1	23189090	000000883	000000883_101	AACTTGTTTCTCATGACCAT	HTR1D	Intergenic	0.403488	-0.215399	0.478482	0.351598	-0.113821	-0.239576	0.250279	0.525049	0.179027	0.210392	0.672572	0.383744	0.709032	1	0.775846	0.851062	0.924446	0.734939
pool1	Experimental	chr1	23189090	000000883	000000883_68	AAAAACAAAAAAATGGACTT	HTR1D	Intergenic	0.493838	0.4652	0.59971	0.689296	0.276933	-0.284162	0.551412	0.570327	0.471721	0.262618	0.641418	0.636088	0.868797	1	0.901949	0.876579	0.914449	0.875193
pool1	Experimental	chr1	23189090	000000883	000000883_79	AATTTATGGTGTATGTAAGT	HTR1D	Intergenic	1.26528	0.506721	-0.234501	0.11186	-0.228345	-0.105386	0.0085492	0.205268	0.549694	0.788761	0.587265	0.801077	0.376435	1	0.922521	0.986627	0.896851	0.939648
pool1	Experimental	chr1	23189090	000000883	000000883_84	CAGCGTGATGGTGACGATGC	HTR1D	Intergenic	-0.795463	-0.42707	-0.192309	-0.327974	-0.303238	-0.65301	0.033257	0.202915	0.554853	0.0629338	0.0812347	0.0023379	0.438471	1	0.923694	0.710415	0.523399	0.0727481
pool1	Experimental	chr1	23189090	000000883	000000883_90	GAAGGAATTAGGGGCATGAC	HTR1D	Intergenic	-0.457813	-0.200251	-0.67122	-0.285977	-0.233757	-0.192958	0.129718	0.478781	0.0377652	0.29957	0.390818	0.476566	0.594644	1	0.551476	0.892536	0.810409	0.793524
pool1	Experimental	chr1	23197092	000000885	000000885_110	CCCAAGATGTTGCTGAGGGC	HTR1D	Intergenic	0.0192082	0.103392	0.25711	0.116736	0.0637679	0.377517	0.907218	0.530667	0.142754	0.507265	0.714399	0.0526506	0.979925	1	0.747027	0.947822	0.935966	0.340302
pool1	Experimental	chr1	23197092	000000885	000000885_120	CAGACTTGGTTAGGAAGGCT	HTR1D	Intergenic	-0.214989	-0.0528054	-0.218192	0.118291	0.189052	0.137	0.485669	0.860687	0.480248	0.456915	0.245016	0.391991	0.841128	1	0.904917	0.93682	0.718451	0.740873
pool1	Experimental	chr1	23197092	000000885	000000885_125	TCACAATGGGGAAGGATAGC	HTR1D	Intergenic	0.145245	0.20216	0.289076	0.348786	0.167902	0.261009	0.347291	0.196963	0.0798101	0.0130035	0.170927	0.046412	0.772162	1	0.658879	0.540924	0.650814	0.322452
pool1	Experimental	chr1	23197092	000000885	000000885_134	GCTACAGTCCATGTCTCCAA	HTR1D	Intergenic	0.0480391	0.265749	0.249116	0.617656	0.277349	0.0528346	0.864993	0.353447	0.387642	0.0015223	0.074125	0.710069	0.969483	1	0.875444	0.29681	0.508549	0.907278
pool2	Experimental	chr1	23198629	000000885	000000885_146	ACCACTAGTAGAGTAAAAAT	HTR1D	Intergenic	-0.149931	0.221993	-0.182879	0.451616	-0.107109	0.0250796	0.77113	0.667534	0.722793	0.162844	0.726514	0.934451	0.967125	0.923717	1	0.700986	0.958943	0.981479
pool2	Experimental	chr1	23198629	000000885	000000885_149	ATTCCGCTGCTGGGTATGCA	HTR1D	Intergenic	0.0414466	0.0993946	0.236178	0.268636	0.149367	0.114714	0.856966	0.667217	0.316919	0.197842	0.459115	0.566852	0.982468	0.923576	0.983304	0.728509	0.881035	0.835074
pool2	Experimental	chr1	23198629	000000885	000000885_151	GTTTGCTATTTCATGCTACT	HTR1D	Intergenic	0.196101	0.035124	0.100835	0.113949	-0.152108	0.0587155	0.562816	0.916847	0.764435	0.62787	0.520411	0.80162	0.922286	0.984382	1	0.924976	0.901666	0.937574
pool2	Experimental	chr1	23198629	000000885	000000885_156	TGGCGTATTCCTATGATGGA	HTR1D	Intergenic	-0.0151618	-0.00651978	-0.172211	-0.453726	-0.351814	-0.451798	0.93531	0.972126	0.366509	0.0257394	0.06792	0.0260913	0.992048	0.99528	0.991456	0.469315	0.534867	0.232629
pool2	Experimental	chr1	23198629	000000885	000000885_160	GTTTGTGACAATCACCATTT	HTR1D	Intergenic	-0.0417237	0.271769	0.306855	0.426452	-0.177012	0.203559	0.869625	0.299162	0.244122	0.0857438	0.444134	0.380054	0.984087	0.76593	0.964133	0.606786	0.875283	0.726018
pool2	Experimental	chr1	23198629	000000885	000000885_163	GCAAGAAGAAACAAACTGTT	HTR1D	Intergenic	0.0974976	-0.0107253	-0.162077	0.206186	-0.210154	-0.0626296	0.711847	0.967449	0.541132	0.407021	0.399434	0.797505	0.955331	0.99448	1	0.853469	0.858209	0.936587
pool2	Experimental	chr1	23198629	000000885	000000885_167	TGGTTACTCCTGGAGGGAAA	HTR1D	Intergenic	-0.286637	-0.117403	-0.101622	0.523631	-0.0746973	0.0585092	0.465038	0.761424	0.792264	0.0157272	0.681044	0.7465	0.897366	0.950526	1	0.427155	0.948269	0.917449
pool2	Experimental	chr1	23198629	000000885	000000885_170	TTATGTTCTTTTCACGATCT	HTR1D	Intergenic	0.53063	0.0584764	0.277414	-0.237891	0.0401608	-0.133344	0.0915263	0.840321	0.349238	0.378327	0.878796	0.615281	0.751886	0.969322	0.987065	0.84162	0.983895	0.859143
pool1	Experimental	chr1	23197092	000000885	000000885_44	TTTTTCCACTTCCAGCCAGG	HTR1D	Intergenic	0.211128	0.478747	0.0201412	0.37301	0.178933	0.519032	0.392155	0.0700917	0.933535	0.134769	0.450173	0.0483864	0.796829	1	0.993028	0.796679	0.840551	0.328432
pool1	Experimental	chr1	23197092	000000885	000000885_52	ATCCTCAACTGAGGCAATGT	HTR1D	Intergenic	-0.061613	-0.224453	0.226412	-0.0734265	-0.135212	-0.165687	0.785435	0.329556	0.329086	0.629416	0.381548	0.289942	0.948757	1	0.853822	0.969749	0.806115	0.662523
pool1	Experimental	chr1	23197092	000000885	000000885_63	GGGTGGAGCCTGGGGCGAGT	HTR1D	Intergenic	0.157931	0.147073	0.0221106	0.231401	0.341543	0.448324	0.5611	0.584752	0.934598	0.259792	0.109358	0.0450394	0.872103	1	0.993028	0.874978	0.572377	0.31866
pool1	Experimental	chr1	23197092	000000885	000000885_76	TGCTCCCATTTTGGTTCATA	HTR1D	Intergenic	-0.0566179	0.0621665	0.41486	0.260159	-0.0469091	0.149684	0.860718	0.845448	0.21799	0.118925	0.763003	0.347907	0.96839	1	0.799838	0.780696	0.94927	0.708705
pool1	Experimental	chr1	23197092	000000885	000000885_82	AGTCACCCAGACTGTCTGCA	HTR1D	Intergenic	0.182011	-0.0951779	0.172389	0.0249699	0.133995	0.0584276	0.353326	0.618567	0.378501	0.850141	0.323481	0.660265	0.775481	1	0.872896	0.992252	0.77452	0.885899
pool1	Experimental	chr1	23197092	000000885	000000885_93	GAGTGACCGCATGAGTTTGT	HTR1D	Intergenic	0.112496	-0.105299	-0.354808	-0.0378406	-0.0166838	-0.29672	0.573344	0.594752	0.0999674	0.786697	0.904768	0.057458	0.877279	1	0.69339	0.98656	0.981861	0.352455
pool1	Experimental	chr1	23197092	000000885	000000885_99	CCTAATTTCAGTGAAAGGCG	HTR1D	Intergenic	0.0692543	0.0161566	0.247165	-0.0257017	0.373934	0.179322	0.805217	0.953603	0.388262	0.923362	0.183264	0.507743	0.954189	1	0.875596	0.99674	0.662113	0.812135
pool1	Experimental	chr1	23225215	000000888	000000888_109	AGCTGAGGCCGGTGGCCGAG	HTR1D	Intergenic	0.11277	0.180551	0.113838	0.215412	0.433186	0.451995	0.571313	0.366852	0.567509	0.372735	0.0916728	0.0809878	0.876434	1	0.927491	0.916601	0.542483	0.405497
pool1	Experimental	chr1	23225215	000000888	000000888_120	GACTCAGATTGAACTGTGAT	HTR1D	Intergenic	0.346563	0.0544335	-0.167468	0.425393	0.237483	0.240354	0.277559	0.858753	0.590929	0.0613872	0.262885	0.25859	0.727213	1	0.933388	0.706986	0.732374	0.636123
pool1	Experimental	chr1	23225215	000000888	000000888_13	GTGCTCTTTCCAGTTCCCCA	HTR1D	Intergenic	0.333161	0.102736	0.0831657	0.0834674	0.108094	-0.224437	0.144323	0.630634	0.699208	0.65279	0.561226	0.244043	0.612307	1	0.955839	0.972197	0.886426	0.623082
pool1	Experimental	chr1	23225215	000000888	000000888_29	GATCACATGTCCGCTGTCCT	HTR1D	Intergenic	0.234594	0.386092	0.187735	0.26522	0.150061	0.00408694	0.34879	0.135204	0.449186	0.0912108	0.311993	0.977424	0.772935	1	0.895864	0.750162	0.766733	0.994458
pool1	Experimental	chr1	23225215	000000888	000000888_38	GGCGAGAGGCACTGAGATAT	HTR1D	Intergenic	0.247884	0.104385	0.209921	0.0465923	-0.0788735	-0.273877	0.216599	0.586026	0.289741	0.814765	0.692462	0.191521	0.683426	1	0.837809	0.989209	0.930147	0.569344
pool1	Experimental	chr1	23225215	000000888	000000888_45	TCTGGTCAAGGGGGGAGAAC	HTR1D	Intergenic	0.708278	0.0558422	0.0821749	0.142851	-0.365552	-1.03871	0.00496038	0.774766	0.677463	0.438138	0.0682889	0.000267	0.363237	1	0.950899	0.933418	0.497142	0.0145674
pool1	Experimental	chr1	23225215	000000888	000000888_56	GGAGGTGAAAGGATGTTATC	HTR1D	Intergenic	-0.600038	-0.302423	-0.0417381	-0.367053	-0.562403	-0.172763	0.219679	0.516528	0.928127	0.201966	0.0645317	0.532886	0.685798	1	0.992606	0.848838	0.487825	0.825322
pool1	Experimental	chr1	23225215	000000888	000000888_76	GAGCCAACAGGAAATTCCCG	HTR1D	Intergenic	0.653751	0.240757	0.0349562	0.130857	0.505851	0.820495	0.064674	0.453772	0.913083	0.477381	0.0186157	0.00124638	0.502632	1	0.991496	0.941406	0.317597	0.04781
pool1	Experimental	chr1	23225215	000000888	000000888_86	ATGGTATCACTGACTGCCCT	HTR1D	Intergenic	0.272773	0.0977003	-0.089898	0.0634796	0.417702	-0.0168852	0.165385	0.598417	0.631291	0.657114	0.0144542	0.905676	0.635712	1	0.941646	0.972337	0.285854	0.973953
pool1	Experimental	chr1	23225215	000000888	000000888_92	AGAGACAAGTCTCGCAGGAG	HTR1D	Intergenic	-0.328583	0.47305	0.384605	0.00772001	-0.212048	0.0544533	0.378737	0.209464	0.30305	0.971166	0.334177	0.799297	0.789286	1	0.843169	0.999816	0.781026	0.939196
pool1	Experimental	chr1	23225215	000000888	000000888_97	AGAGCTCGATTGCCTCGCCT	HTR1D	Intergenic	0.000679	0.126229	0.274405	0.172312	0.163724	0.0865779	0.998074	0.652605	0.342308	0.182319	0.202585	0.486842	0.999965	1	0.859503	0.836647	0.68005	0.800335
pool2	Experimental	chr1	23283184	000000890	000000890_27	TTTTAGGAAGTATACTGAAA	LINC01355	non-coding	0.190197	-0.474282	-0.116687	0.0471729	-0.0491011	-0.0171119	0.546737	0.154111	0.70918	0.824684	0.817665	0.935833	0.919541	0.646382	1	0.969814	0.975271	0.982148
pool2	Experimental	chr1	23283184	000000890	000000890_33	GTCTTTTCCTCTGACTGTGG	LINC01355	non-coding	0.297554	0.720607	0.32489	0.295545	0.28904	-0.0366241	0.192635	0.00756804	0.157457	0.15405	0.162284	0.85118	0.804431	0.2627	0.923092	0.690987	0.694652	0.95517
pool2	Experimental	chr1	23283184	000000890	000000890_36	TGAAGAATACAAGGGGAAGT	LINC01355	non-coding	0.0571749	0.101318	-0.170904	-0.210538	0.00564109	0.392654	0.893758	0.812805	0.690146	0.534471	0.986521	0.257726	0.98676	0.964726	1	0.897479	0.999156	0.627008
pool2	Experimental	chr1	23283184	000000890	000000890_47	CATCAGTCACGAAATCTTGA	LINC01355	non-coding	0.58992	0.366097	-0.00345514	0.261344	0.489519	0.342508	0.0278049	0.139065	0.98812	0.202624	0.0302517	0.105194	0.737318	0.630428	1	0.733088	0.393551	0.433928
pool2	Experimental	chr1	23283184	000000890	000000890_53	TTGAGTCTCACAACTTTAAC	LINC01355	non-coding	0.112897	-0.025449	-0.251492	-0.298247	0.165215	0.155991	0.743825	0.941245	0.472616	0.261631	0.52193	0.544773	0.961973	0.989272	1	0.778274	0.901925	0.823026
pool2	Experimental	chr1	23283184	000000890	000000890_54	CTAAGAGTTGATTTTCGTTA	LINC01355	non-coding	-0.584738	-0.3711	-0.598272	-0.301752	-0.462404	-0.466626	0.0910709	0.259144	0.0838443	0.290877	0.120525	0.117412	0.751886	0.739715	0.826352	0.795246	0.640254	0.454405
pool2	Experimental	chr1	23283184	000000890	000000890_56	TGTTCCTTTAATAAATGTTG	LINC01355	non-coding	0.519036	0.951058	0.550197	1.05927	0.11656	-0.269946	0.46667	0.197893	0.439709	0.00754654	0.712043	0.401468	0.897882	0.692067	1	0.362327	0.955742	0.739921
pool2	Experimental	chr1	23283184	000000890	000000890_62	TGAATTGATCAACTTGTGTT	LINC01355	non-coding	0.0204597	-0.481201	-0.15105	0.0216293	0.00248069	0.121558	0.962485	0.286083	0.728586	0.926438	0.991541	0.605933	0.99586	0.756889	1	0.988531	0.999474	0.854702
pool2	Experimental	chr1	23283184	000000890	000000890_64	TTTGCAGTACAAATGTGTAA	LINC01355	non-coding	0.300651	0.0688416	0.247919	-0.281256	0.346477	-0.130101	0.439203	0.856973	0.519979	0.225887	0.142722	0.561262	0.891475	0.973329	1	0.752509	0.671104	0.83222
pool2	Experimental	chr1	23283184	000000890	000000890_67	TTCAAATTTGATTGGCAAAT	LINC01355	non-coding	-0.0471888	0.443624	0.326751	0.26282	0.444218	0.606984	0.866515	0.137684	0.259935	0.308614	0.101618	0.0346198	0.9836	0.628973	0.968173	0.806538	0.609819	0.266373
pool2	Experimental	chr1	23403124	000000901	000000901_105	CCTGCAGCATGCTGCTTTGA	TCEA3	intron	0.35419	-0.00665034	0.285854	0.117669	0.424041	0.194003	0.136454	0.976228	0.218475	0.409799	0.0126157	0.187573	0.777957	0.996427	0.952691	0.854275	0.262762	0.551258
pool2	Experimental	chr1	23403124	000000901	000000901_112	TTGAAACGACTGCACTGAGT	TCEA3	intron	-0.045322	-0.0719317	0.161811	0.110177	-0.0141001	0.146882	0.802185	0.691875	0.379239	0.473188	0.925792	0.343964	0.973723	0.930901	0.992283	0.877329	0.990009	0.700205
pool2	Experimental	chr1	23403124	000000901	000000901_118	AGCTACAAAGTGTTGGTCTC	TCEA3	intron	0.196346	0.582876	0.0851011	-0.0642519	0.175256	-0.0678376	0.342911	0.0153621	0.674096	0.760472	0.413123	0.747367	0.858964	0.337129	1	0.956179	0.863779	0.917536
pool2	Experimental	chr1	23403124	000000901	000000901_123	TGAAAAAAACTGAGGCACCT	TCEA3	intron	-0.544591	3.79e-06	-0.130452	-0.143059	0.00503224	0.0185237	0.118788	0.999991	0.688311	0.649621	0.987153	0.952703	0.767995	1	1	0.930938	0.999227	0.987107
pool2	Experimental	chr1	23403124	000000901	000000901_125	TTTCATCTGCCCCATAAGAT	TCEA3	intron	0.160727	-0.30352	0.391538	0.0296235	-0.0505434	-0.0214582	0.593609	0.32453	0.209338	0.921618	0.866761	0.943085	0.929194	0.779346	0.950915	0.987786	0.982487	0.984241
pool2	Experimental	chr1	23403952	000000901	000000901_138	GATAACTTGGGGCAGTAACT	TCEA3	intron	0.123274	0.0679457	-0.02408	-0.0535882	0.0606271	0.324928	0.546819	0.737848	0.905103	0.701396	0.664525	0.0399152	0.919575	0.944303	1	0.944105	0.943866	0.283618
pool2	Experimental	chr1	23403952	000000901	000000901_144	AAGGGCGACAGGCAGGTTCG	TCEA3	intron	-0.0922717	0.0593804	-0.0377403	0.0156961	-0.0729958	0.0596277	0.601845	0.735773	0.829595	0.907166	0.590747	0.659141	0.93078	0.943655	1	0.984925	0.926153	0.879609
pool2	Experimental	chr1	23403952	000000901	000000901_153	CCTAGTCTTGCTCAGGTAGG	TCEA3	intron	-0.0226522	-0.357242	-0.0215432	0.119255	-0.146512	-0.163776	0.897204	0.065796	0.90202	0.523684	0.43659	0.386256	0.987216	0.519843	1	0.89466	0.872829	0.730154
pool2	Experimental	chr1	23403952	000000901	000000901_166	TAACCGGGGAGGCGGGACCA	TCEA3	intron	0.0939676	-0.0649292	0.128489	0.180782	0.367071	0.477956	0.62951	0.738376	0.511218	0.199875	0.0205692	0.00535284	0.936534	0.944457	1	0.730245	0.332768	0.0979768
pool2	Experimental	chr1	23403952	000000901	000000901_180	TCGTGTCTGGGCAGCATTTC	TCEA3	intron	0.180744	-0.320341	-0.0382411	-0.0833862	-0.124569	-0.127557	0.311183	0.0899906	0.825334	0.577579	0.41037	0.399528	0.848134	0.566611	1	0.909416	0.862298	0.73853
pool2	Experimental	chr1	23403952	000000901	000000901_191	AGAGAGGGCATCATCGGCCG	TCEA3	intron	0.358761	0.0125346	0.394676	0.0222755	0.370279	0.353186	0.131249	0.955087	0.100088	0.876063	0.0259942	0.031692	0.774444	0.992727	0.856879	0.979431	0.370932	0.255943
pool2	Experimental	chr1	23403952	000000901	000000901_202	TCTAAGGACTGGTGCGGTGC	TCEA3	intron	-0.0729022	-0.0524619	0.00683314	0.192756	-0.103208	0.217786	0.696518	0.77825	0.970594	0.174894	0.450633	0.130208	0.951657	0.954994	1	0.710773	0.877191	0.472922
pool2	Experimental	chr1	23403952	000000901	000000901_221	GCTTCTGTGCGCCACCTCGA	TCEA3	intron	0.186189	0.374341	-0.16895	-0.0172929	-0.0847995	-0.0490617	0.433815	0.133614	0.476592	0.89343	0.516212	0.704643	0.889708	0.624185	1	0.982755	0.900238	0.900103
pool2	Experimental	chr1	23403952	000000901	000000901_225	GGCAAATCATTCTGATAGCC	TCEA3	intron	0.497863	0.0557136	0.235538	-0.127305	-0.0130924	-0.0860324	0.195846	0.879281	0.524113	0.630732	0.960266	0.744021	0.805551	0.97674	1	0.925829	0.995536	0.916689
pool2	Experimental	chr1	23403952	000000901	000000901_232	TGTCAACATGGTATCCTCCG	TCEA3	intron	-0.58681	0.328568	-0.324425	-0.326849	-0.268248	0.125427	0.123327	0.363801	0.37029	0.0441424	0.086704	0.390104	0.770243	0.801261	0.991456	0.523549	0.580627	0.732412
pool2	Experimental	chr1	23403124	000000901	000000901_63	CTTGATACATCATTGCTAAA	TCEA3	intron	1.11114	0.0978161	0.46035	0.217975	0.333827	0.449124	0.0340035	0.830396	0.324949	0.372346	0.184503	0.0852888	0.737318	0.968117	0.984153	0.839279	0.717839	0.398091
pool2	Experimental	chr1	23403124	000000901	000000901_67	GAGATGAAAGGCACACCCAG	TCEA3	intron	0.288993	-0.374972	-0.20946	-0.141468	-0.00332166	0.0688775	0.474611	0.35933	0.600943	0.525108	0.987941	0.754334	0.900161	0.798876	1	0.895225	0.999227	0.919977
pool2	Experimental	chr1	23403124	000000901	000000901_77	CTCTCTTAGGCCCAGAGAGT	TCEA3	intron	0.0374649	-0.237578	-0.122866	-0.175852	0.264253	0.275132	0.82764	0.189234	0.480097	0.170347	0.0516316	0.0443077	0.977706	0.682837	1	0.70719	0.486148	0.297517
pool2	Experimental	chr1	23403124	000000901	000000901_86	GCCAGCCTCTGTCAACTCCC	TCEA3	intron	-0.0951194	0.393569	0.119975	-0.0119775	0.164978	0.194738	0.639093	0.0747781	0.554529	0.933508	0.267312	0.196134	0.938996	0.539871	1	0.989807	0.786513	0.56098
pool2	Experimental	chr1	23403124	000000901	000000901_98	GAATGTGCAATGGCACGCAC	TCEA3	intron	-0.322544	-0.0347577	0.13647	-0.280694	-0.00937121	-0.239517	0.0970564	0.846183	0.451763	0.18172	0.962367	0.247252	0.754353	0.970669	1	0.716981	0.995706	0.616946
pool2	Experimental	chr1	23559669	000000912	000000912_1001	TTTTTCAAGGGAAACTTGTA	ID3	promoter-TSS	-0.0561345	0.140996	0.199437	-0.0230603	-0.04669	-0.537395	0.895015	0.740831	0.63977	0.957373	0.913886	0.23459	0.986836	0.945104	1	0.994085	0.987893	0.603081
pool2	Experimental	chr1	23559669	000000912	000000912_1005	GGTCAGACGAACAGCAAATT	ID3	promoter-TSS	-0.0207221	0.232765	-0.0719929	0.192183	0.119032	-0.0960047	0.942563	0.426209	0.80209	0.372264	0.574747	0.650135	0.992942	0.834479	1	0.839216	0.92108	0.875122
pool2	Experimental	chr1	23556892	000000912	000000912_447	ATCCAAGATAGACCCAACCC	ID3	Intergenic	-0.656787	0.167773	0.225753	0.0872115	-0.259442	-0.43894	0.0661784	0.604355	0.487749	0.702606	0.272013	0.0798404	0.740007	0.903521	1	0.944308	0.789585	0.387146
pool2	Experimental	chr1	23556892	000000912	000000912_462	CAGACTTCAATCCTCATGTG	ID3	Intergenic	0.395991	-0.206445	-0.122018	0.326776	0.243715	-0.0224869	0.127775	0.406027	0.617729	0.227358	0.358828	0.930855	0.774	0.825054	1	0.753908	0.838693	0.980307
pool2	Experimental	chr1	23556892	000000912	000000912_464	TCCTGGTCACTCTGATCTGA	ID3	Intergenic	0.46532	0.200696	0.00947859	0.0612347	0.177888	0.220007	0.0611174	0.38096	0.9662	0.787222	0.440023	0.343429	0.739989	0.811465	1	0.962345	0.873647	0.699755
pool2	Experimental	chr1	23556892	000000912	000000912_471	AGTTTGGTTGGCAATGCCAG	ID3	Intergenic	-0.585315	-0.142979	-0.160791	0.0361469	0.155423	0.0778561	0.04769	0.587864	0.542131	0.780278	0.247601	0.550673	0.737318	0.898718	1	0.96099	0.772934	0.825815
pool2	Experimental	chr1	23556892	000000912	000000912_482	TTCACCCCAGCAAGCTCACC	ID3	Intergenic	-0.103951	-0.0188863	0.0693345	0.186237	0.142429	0.0028444	0.705895	0.945126	0.800247	0.325811	0.446785	0.987665	0.953772	0.989983	1	0.816203	0.875651	0.99652
pool2	Experimental	chr1	23556892	000000912	000000912_491	ATATTGAAGTAATTCATGCC	ID3	Intergenic	-0.912756	-0.257491	0.12308	-0.368009	-0.173032	-0.266127	0.00726153	0.353217	0.649739	0.254755	0.579919	0.400411	0.737318	0.796018	1	0.773482	0.922469	0.73926
pool2	Experimental	chr1	23556892	000000912	000000912_499	CTCTAGTAAGGCCAGGCACC	ID3	TTS	-0.366346	-0.321855	-0.0261631	-0.0108496	-0.177304	-0.188457	0.0781164	0.115062	0.890048	0.956724	0.385811	0.357852	0.746478	0.604394	1	0.993994	0.851539	0.710141
pool2	Experimental	chr1	23556892	000000912	000000912_517	TGTGGGGGAAGGCATGGGTT	ID3	TTS	0.252271	0.317521	0.0137262	0.117646	0.122206	0.207803	0.281104	0.182398	0.951528	0.485809	0.469372	0.231062	0.836467	0.675972	1	0.881821	0.88485	0.599835
pool2	Experimental	chr1	23556892	000000912	000000912_532	GATTGTGGTGAACAGGAGCA	ID3	TTS	0.0478711	-0.232719	-0.46721	0.166653	0.014187	0.128531	0.853231	0.379728	0.0959047	0.357712	0.936043	0.473265	0.981598	0.810945	0.850543	0.833918	0.991838	0.784444
pool2	Experimental	chr1	23556892	000000912	000000912_542	GTGGGTAATGCTTCTGAACC	ID3	TTS	-0.0157444	-0.0415394	-0.0205703	0.0897384	-0.244806	0.0330518	0.952312	0.874856	0.93763	0.672479	0.264836	0.875576	0.994317	0.975852	1	0.936673	0.785697	0.963186
pool2	Experimental	chr1	23558470	000000912	000000912_665	TCTAAGGTCTCTTCAGAGCG	ID3	3' UTR	0.0534463	0.271193	0.147133	0.112619	0.192909	0.310776	0.852515	0.357047	0.61052	0.467437	0.226067	0.0658825	0.981462	0.79774	1	0.874802	0.757844	0.355713
pool2	Experimental	chr1	23558470	000000912	000000912_676	GCAGGGTGACGTCGCCCAGC	ID3	3' UTR	-0.0043064	0.0258224	-0.191294	0.0652009	-0.133362	0.117641	0.983647	0.90222	0.372848	0.611062	0.30982	0.366235	0.998478	0.981256	0.991456	0.919725	0.812701	0.716399
pool2	Experimental	chr1	23558470	000000912	000000912_683	AGCGAAGGACTGTGAACTTG	ID3	3' UTR	-0.0973949	0.110643	-0.423948	-0.221898	0.0697662	-0.353779	0.595231	0.54645	0.0396259	0.42417	0.797958	0.215358	0.929699	0.883307	0.667025	0.858922	0.971392	0.583085
pool2	Experimental	chr1	23558470	000000912	000000912_695	TTTGGTGAAGTCAAGTGGGC	ID3	3' UTR	0.0585678	0.280932	0.148974	-0.756936	0.0975793	0.0649736	0.839681	0.342442	0.607358	0.00121341	0.557631	0.6944	0.97946	0.789628	1	0.239458	0.914602	0.896029
pool2	Experimental	chr1	23558470	000000912	000000912_706	CCTGCCGGAAGCCGGACGGC	ID3	3' UTR	0.249876	0.382192	0.403183	0.212111	0.329637	0.561277	0.156899	0.0421036	0.0337472	0.177229	0.0491046	0.00387104	0.787257	0.457029	0.625875	0.712826	0.477932	0.0796095
pool2	Experimental	chr1	23558470	000000912	000000912_727	AGCACCTGCGTTCTGGGCGG	ID3	3' UTR	-0.0735923	0.372393	0.208444	-0.166455	0.211169	0.250223	0.643232	0.0374554	0.205652	0.293446	0.189773	0.12704	0.940286	0.441624	0.949987	0.797255	0.724056	0.468747
pool2	Experimental	chr1	23558470	000000912	000000912_733	TTCCGCCGAGCGTGCCGAGG	ID3	intron	-0.0861779	0.187754	0.16681	0.0257715	0.441044	0.432985	0.570852	0.231228	0.282957	0.852967	0.0100006	0.0109706	0.924579	0.719269	0.974992	0.974696	0.232108	0.148865
pool2	Experimental	chr1	23558470	000000912	000000912_750	GGCGCGGAGTTATCAGCTGG	ID3	intron	0.401284	0.431391	0.0123876	0.103099	0.0457531	0.347241	0.087295	0.0689553	0.95407	0.717653	0.872013	0.239951	0.750948	0.527604	1	0.94754	0.982795	0.608924
pool2	Experimental	chr1	23558470	000000912	000000912_765	GGTAGCGCAAGCTCCGCCTG	ID3	intron	0.473046	0.097467	0.0766116	-0.0983742	-0.0256518	0.290228	0.0442158	0.642446	0.713911	0.575845	0.88288	0.120598	0.737318	0.916202	1	0.908967	0.984543	0.459636
pool2	Experimental	chr1	23558470	000000912	000000912_778	AGACAGCTCCCTATACAACA	ID3	intron	-0.232601	-0.213034	-0.237807	-0.271107	-0.228822	0.0883085	0.347879	0.38815	0.336947	0.271425	0.34777	0.710258	0.86123	0.815174	0.986136	0.783699	0.834592	0.902643
pool2	Experimental	chr1	23558470	000000912	000000912_789	GACCCTCGGCCACTGCGGGA	ID3	intron	0.227148	0.333474	-0.0581523	-0.533588	-2.17543	-2.93746	0.21604	0.0820271	0.741181	0.0266575	3.13e-06	3.4e-07	0.813574	0.553612	1	0.471961	0.000895	8.21e-05
pool2	Experimental	chr1	23558470	000000912	000000912_798	AGGCTTAAATGCACATCACA	ID3	intron	0.174932	0.0779845	0.0906111	0.23004	0.174569	0.171928	0.589107	0.808516	0.777675	0.331343	0.455908	0.462168	0.928071	0.963274	1	0.818804	0.879261	0.777756
pool2	Experimental	chr1	23559669	000000912	000000912_905	GGTGCGCGGCTGCTACGAGG	ID3	exon	0.135949	-0.158355	-0.33113	-0.179357	0.0837144	-0.142024	0.391503	0.322314	0.055594	0.228536	0.560385	0.332183	0.875718	0.778206	0.745975	0.754772	0.91547	0.690978
pool2	Experimental	chr1	23559669	000000912	000000912_916	CTTTCTCTTTGGGGCACCTC	ID3	promoter-TSS	-0.288255	0.327439	0.166031	0.0176215	0.128966	0.0829731	0.262016	0.205466	0.505929	0.929564	0.522402	0.678343	0.83003	0.698951	1	0.988903	0.901925	0.888619
pool2	Experimental	chr1	23559669	000000912	000000912_922	CAACGCGCGCACGCTCGCCG	ID3	promoter-TSS	-0.0507357	0.119405	-0.292129	-0.335357	-0.0342096	0.235416	0.736269	0.433882	0.0756769	0.0677537	0.836165	0.176901	0.960089	0.838365	0.809966	0.574011	0.977968	0.538905
pool2	Experimental	chr1	23559669	000000912	000000912_930	GCGGGCCATTTTGAATAAAG	ID3	promoter-TSS	0.221221	-0.242073	0.103522	-0.16559	0.388793	0.459656	0.454946	0.415915	0.722643	0.473258	0.112474	0.067338	0.894735	0.829076	1	0.877329	0.627897	0.35939
pool2	Experimental	chr1	23559669	000000912	000000912_943	AGCCCGCTTAAATTGCAAAC	ID3	promoter-TSS	0.210528	-0.0250014	-0.231317	-0.0496396	-0.334808	0.0502415	0.29991	0.899104	0.257629	0.786571	0.0936584	0.783672	0.843681	0.980173	0.967407	0.962263	0.594682	0.931543
pool2	Experimental	chr1	23559669	000000912	000000912_958	ATGAGGAAGCGCTGATACCG	ID3	promoter-TSS	0.283606	-0.22022	-0.421949	-0.243148	0.174935	0.333655	0.310324	0.426134	0.144086	0.218769	0.364494	0.102096	0.848045	0.834433	0.909626	0.747	0.841884	0.428943
pool2	Experimental	chr1	23559669	000000912	000000912_967	AAGCAAATTCTGGAAGTTAA	ID3	promoter-TSS	0.324822	0.373943	0.0623642	0.0389491	0.222828	0.00333587	0.3743	0.309883	0.861469	0.891083	0.44088	0.990624	0.870916	0.77175	1	0.982425	0.873987	0.997663
pool2	Experimental	chr1	23559669	000000912	000000912_983	TCGAACCAGTGTTGGGCTAA	ID3	promoter-TSS	0.183976	-0.107098	0.186514	0.000319	0.269895	0.222385	0.535349	0.716823	0.529004	0.998033	0.0608395	0.111045	0.917474	0.937652	1	1	0.513627	0.444534
pool2	Experimental	chr1	23559669	000000912	000000912_991	GGGGAGCTTCTTTGCTGTTC	ID3	promoter-TSS	-0.118245	0.655724	0.139355	0.0487727	-0.106763	-0.140332	0.670042	0.0362919	0.614068	0.850677	0.681672	0.590884	0.946157	0.43751	1	0.974122	0.948512	0.847496
pool1	Experimental	chr1	24009605	000000940	000000940_32	GAGCCAGCACACCCGGCGAG	SRSF10	Intergenic	0.302181	0.269931	0.167601	-0.0542528	0.165287	0.12475	0.0669434	0.0933159	0.277748	0.720772	0.289625	0.418638	0.507474	1	0.831597	0.980152	0.752664	0.757699
pool1	Experimental	chr1	24009605	000000940	000000940_38	TAGTACTCTATATTGCTATA	SRSF10	Intergenic	0.0975215	-0.274384	-0.0399285	-0.0939928	-0.121829	0.0737233	0.905824	0.737302	0.961403	0.861614	0.821166	0.891185	0.979387	1	0.996471	0.99261	0.963963	0.969567
pool1	Experimental	chr1	24009605	000000940	000000940_40	CCACCTTCTAGTATATGCAG	SRSF10	Intergenic	-0.407377	0.0966246	-0.20713	-0.00753804	-0.281079	-0.0545681	0.40238	0.837127	0.663403	0.968134	0.160514	0.77335	0.801871	1	0.94792	0.999816	0.638353	0.929789
pool1	Experimental	chr1	24009605	000000940	000000940_47	GGGGTAAGCCTGGAAGTTCC	SRSF10	Intergenic	-0.0742264	0.208416	-0.0276915	0.213239	-0.177334	0.201193	0.827319	0.539386	0.934868	0.289059	0.373467	0.315918	0.960219	1	0.993028	0.887354	0.801921	0.685456
pool1	Experimental	chr1	24009605	000000940	000000940_55	CATTGCTGACATATTCCTGG	SRSF10	Intergenic	0.283376	0.151595	0.263584	0.221251	0.134866	-0.190692	0.377954	0.62859	0.410197	0.230068	0.452351	0.297494	0.788726	1	0.88446	0.861573	0.841587	0.669209
pool1	Experimental	chr1	24009605	000000940	000000940_64	CAACTGTTGATAGAGTCCTG	SRSF10	Intergenic	-0.21983	0.14057	-0.134392	0.286172	0.392024	0.264663	0.512637	0.669405	0.685702	0.25462	0.129763	0.290117	0.853352	1	0.952957	0.872763	0.600572	0.662669
pool1	Experimental	chr1	24009605	000000940	000000940_68	ACACTCTCATCCAGGTAAAC	SRSF10	Intergenic	-0.153013	-0.090049	0.0337379	-0.146998	0.13747	-0.445247	0.556102	0.724585	0.895547	0.699082	0.716941	0.2597	0.870462	1	0.988734	0.97808	0.936604	0.637056
pool1	Experimental	chr1	24009605	000000940	000000940_72	GGGGGGAATTTAGGGCATTC	SRSF10	Intergenic	-0.134504	-0.189542	-0.778004	-0.373291	-0.272567	-0.267151	0.681444	0.56148	0.0387613	0.234572	0.37553	0.38573	0.916365	1	0.554435	0.864226	0.802898	0.736391
pool1	Experimental	chr1	24009605	000000940	000000940_88	TGCAAATGTTGTGGCCAGTT	SRSF10	Intergenic	0.651361	-0.14931	-0.100569	-0.161595	0.220674	0.215978	0.00703704	0.442205	0.605279	0.300615	0.166833	0.175998	0.372423	1	0.935736	0.892932	0.646806	0.552017
pool1	Experimental	chr1	24009605	000000940	000000940_95	AGAGGGTATTATAGATTATG	SRSF10	Intergenic	-1.1193	-0.226855	0.196018	0.00390319	-0.233188	0.0754885	0.107009	0.714904	0.753561	0.992707	0.588815	0.859995	0.566679	1	0.963182	1	0.897241	0.959185
pool2	Experimental	chr1	24018941	000000942	000000942_104	GATTGAGGATGGCTTTGCTT	SRSF10	Intergenic	0.188855	-0.234125	-0.0861373	0.059408	0.0358775	-0.00338344	0.414804	0.317984	0.705391	0.691155	0.80976	0.981847	0.881452	0.776269	1	0.941317	0.974186	0.994696
pool2	Experimental	chr1	24018941	000000942	000000942_20	GGAATTGACAGGGCGGGTAC	SRSF10	Intergenic	0.362137	0.0347212	-0.531042	-0.131293	-0.719364	-0.963853	0.0828013	0.856247	0.0189236	0.640794	0.0280037	0.00687439	0.748995	0.973324	0.469864	0.928512	0.382382	0.114126
pool2	Experimental	chr1	24018941	000000942	000000942_23	CCAGTGCTCTCCTTTCAACA	SRSF10	Intergenic	0.358453	0.375304	0.248405	0.277814	0.373515	0.430116	0.0705256	0.0602165	0.188407	0.215878	0.107321	0.0694845	0.740197	0.505642	0.942092	0.74459	0.618925	0.36416
pool2	Experimental	chr1	24018941	000000942	000000942_26	TCACACGCACACAGCCTGCT	SRSF10	Intergenic	0.194301	0.16412	0.192563	0.0943917	0.316176	0.321215	0.235647	0.310963	0.238465	0.682629	0.190909	0.184492	0.821336	0.772277	0.962637	0.938697	0.725431	0.547593
pool2	Experimental	chr1	24018941	000000942	000000942_32	TTCCATGGGTAGACCCTGTG	SRSF10	Intergenic	-0.139778	0.256043	-0.0486399	0.0834518	-0.0819204	0.0929141	0.385802	0.128207	0.757783	0.604913	0.611615	0.564993	0.873589	0.618196	1	0.917465	0.931167	0.833962
pool2	Experimental	chr1	24018941	000000942	000000942_44	CCTCACATTGTTGGTTTTCA	SRSF10	Intergenic	-0.018863	0.0967615	0.296085	0.198252	0.330449	0.325817	0.922361	0.619197	0.148332	0.307588	0.105212	0.109279	0.990656	0.908475	0.912146	0.80604	0.615672	0.441436
pool2	Experimental	chr1	24018941	000000942	000000942_51	AGCCCTGCACCACATTCCAA	SRSF10	Intergenic	0.378333	0.0157945	-0.15921	0.338279	0.255589	0.243105	0.121708	0.944843	0.490853	0.0412346	0.105229	0.120693	0.769299	0.98994	1	0.515863	0.615682	0.459714
pool2	Experimental	chr1	24018941	000000942	000000942_64	TCGCCATGGCAACCTGTCCC	SRSF10	Intergenic	0.0665479	0.16085	0.0505446	0.00695155	-0.00581077	0.0790253	0.666478	0.309022	0.742211	0.960853	0.967251	0.579727	0.945152	0.771306	1	0.994538	0.996394	0.841515
pool2	Experimental	chr1	24018941	000000942	000000942_73	GAGCAGGGTAGAACTATTTC	SRSF10	Intergenic	-0.78906	-0.373447	-0.0272035	-0.233521	-0.872259	-1.22329	0.0459969	0.299927	0.937645	0.505439	0.0305561	0.00616319	0.737318	0.766581	1	0.888114	0.394829	0.106647
pool2	Experimental	chr1	24018941	000000942	000000942_82	TTGGCATGGAGAACTGAGTT	SRSF10	Intergenic	-0.0210459	0.0269034	-0.0306465	0.187669	-0.244557	-0.160594	0.897944	0.869664	0.851473	0.267088	0.158545	0.338121	0.987345	0.975195	1	0.780992	0.690079	0.695565
pool2	Experimental	chr1	24018941	000000942	000000942_92	GTAAGAAAGACTTCTCGGGA	SRSF10	Intergenic	0.257641	-0.0706627	0.244772	-0.209776	-0.127908	0.218406	0.438162	0.829082	0.459378	0.431788	0.627312	0.41258	0.891191	0.967963	1	0.861858	0.933612	0.746981
pool1	Experimental	chr1	24266594	000000954	000000954_101	TGTCTCCCCGCATACCCGGG	GRHL3	Intergenic	-0.0941563	0.0245107	-0.0492136	-0.0413841	0.206994	0.00912148	0.77599	0.940155	0.881509	0.825096	0.283856	0.961156	0.946099	1	0.986551	0.990874	0.747106	0.990061
pool1	Experimental	chr1	24266594	000000954	000000954_116	CATCCCGCCCAAGTGAGTGT	GRHL3	Intergenic	-0.0663983	0.218934	0.245506	0.191756	0.273928	0.264651	0.672098	0.179348	0.139535	0.160905	0.0568384	0.0644741	0.913699	1	0.744232	0.817309	0.470201	0.368683
pool1	Experimental	chr1	24266594	000000954	000000954_12	TCTTGTATTCATGCACTCAT	GRHL3	Intergenic	-0.00890096	0.152882	-0.00159408	0.133221	-0.0658056	0.181917	0.973164	0.562912	0.995187	0.465637	0.715386	0.325891	0.99486	1	0.999684	0.939167	0.936288	0.692756
pool1	Experimental	chr1	24266594	000000954	000000954_18	AGCTATTCGAGTAGAATGCT	GRHL3	Intergenic	-0.349107	-0.345742	0.0149605	-0.036137	-0.0455755	-0.0554327	0.36203	0.361443	0.967978	0.892943	0.865093	0.836757	0.780056	1	0.996738	0.994601	0.973995	0.951463
pool1	Experimental	chr1	24266594	000000954	000000954_31	AGTCTTTTCCACTCTCAGCC	GRHL3	Intergenic	0.282681	0.110987	0.241906	0.119131	0.464009	0.427368	0.205263	0.601327	0.272503	0.59279	0.0590916	0.0784437	0.67413	1	0.829958	0.965528	0.475663	0.400634
pool1	Experimental	chr1	24266594	000000954	000000954_35	GAGACGCTTGGTGGTCACAT	GRHL3	Intergenic	-0.167333	0.173056	0.0216497	0.274794	0.150606	0.595016	0.31617	0.295424	0.893502	0.209964	0.477854	0.0171781	0.752983	1	0.988156	0.851062	0.853436	0.213227
pool1	Experimental	chr1	24266594	000000954	000000954_45	GCAGTAGTCACACTGGCCTC	GRHL3	Intergenic	0.0469384	0.121757	0.216907	0.0457065	0.0847338	0.212539	0.81649	0.546705	0.298088	0.807932	0.653285	0.27465	0.957136	1	0.84183	0.988578	0.918123	0.649466
pool1	Experimental	chr1	24266594	000000954	000000954_58	GACCATTAAGTGTGGAGCCA	GRHL3	Intergenic	-0.00610021	-0.0568859	-0.479359	0.0581886	0.115753	0.473613	0.98581	0.867289	0.187213	0.76606	0.556406	0.0342759	0.997609	1	0.783417	0.984261	0.884694	0.287212
pool1	Experimental	chr1	24266594	000000954	000000954_69	TTGTGGTCAAGAATCAGGGT	GRHL3	Intergenic	0.09219	-0.0497921	0.228976	0.284754	0.224971	0.239989	0.667543	0.814104	0.298238	0.236768	0.342413	0.313669	0.911695	1	0.841993	0.864649	0.785429	0.683518
pool1	Experimental	chr1	24266594	000000954	000000954_79	GAGCCATCAAATCCCCAGAG	GRHL3	Intergenic	-0.0225254	0.345714	0.0919961	0.144939	0.252709	0.403726	0.923108	0.158053	0.694126	0.551398	0.308253	0.119479	0.983518	1	0.954659	0.957202	0.763752	0.474434
pool1	Experimental	chr1	24266594	000000954	000000954_90	CAAAAGCCACTACCTTATTA	GRHL3	Intergenic	0.113152	0.465387	0.237518	0.0419193	0.531207	0.580247	0.751165	0.207618	0.509751	0.849464	0.035295	0.024504	0.939315	1	0.913179	0.99213	0.401738	0.250583
pool2	Experimental	chr1	24284023	000000956	000000956_108	GGTGACTGGGAAGGCAATTC	GRHL3	Intergenic	0.334419	0.414218	0.111263	0.119036	-0.0381139	0.0190258	0.202756	0.122923	0.6581	0.561026	0.851109	0.925231	0.808355	0.613289	1	0.905205	0.979749	0.978364
pool2	Experimental	chr1	24284023	000000956	000000956_116	GGGTTAATGAGGTTTCTGGG	GRHL3	Intergenic	0.183208	0.159026	-0.0833991	0.306287	0.268156	0.929568	0.562522	0.614326	0.790383	0.183519	0.238491	0.00189081	0.922286	0.906967	1	0.71831	0.767155	0.0477235
pool2	Experimental	chr1	24284023	000000956	000000956_131	TTCTGGACTCGGCTGAGTCC	GRHL3	Intergenic	-0.184509	0.311626	0.0995487	0.0262963	-0.00497463	-0.0260989	0.342807	0.123635	0.600383	0.915344	0.983941	0.915866	0.858854	0.613846	1	0.986727	0.998661	0.975117
pool2	Experimental	chr1	24284023	000000956	000000956_143	GATGCAACCTGCTGAGTCCC	GRHL3	Intergenic	0.0221115	0.068638	-0.0584746	-0.167503	-0.108385	-0.25182	0.929676	0.784438	0.815198	0.298372	0.492573	0.131413	0.991125	0.95667	1	0.800587	0.893127	0.474639
pool2	Experimental	chr1	24284023	000000956	000000956_61	GAATGACCCGCACCTCACTT	GRHL3	Intergenic	0	5.13e-15	0	0	0	0	1	1	1	1	1	1	1	1	1	1	1	1
pool2	Experimental	chr1	24284023	000000956	000000956_67	TGCCTTCTCTTTACTCGCCC	GRHL3	Intergenic	0.195144	-0.205982	0.152439	0.0793411	0.440821	0.272673	0.382083	0.358008	0.489643	0.541271	0.00656294	0.0570271	0.872752	0.797918	1	0.899513	0.182793	0.332919
pool2	Experimental	chr1	24284023	000000956	000000956_77	TGGACCTTATTCAATAACCC	GRHL3	Intergenic	-0.309841	-0.441521	-0.387871	-0.0990423	-0.179041	-0.515094	0.427095	0.266051	0.323432	0.691803	0.478274	0.0632128	0.887311	0.744193	0.984064	0.941534	0.887713	0.349884
pool2	Experimental	chr1	24284023	000000956	000000956_82	ACACTCTGTTTTGTTATCTG	GRHL3	Intergenic	0.759501	0.454437	0.187779	0.175082	-0.0214841	0.378717	0.0183658	0.120036	0.495941	0.603916	0.948823	0.274435	0.737318	0.610402	1	0.917174	0.99382	0.643629
pool2	Experimental	chr1	24284023	000000956	000000956_87	GAAGGAATTGGCCCACTTGT	GRHL3	Intergenic	0.23816	0.133543	0.03505	-0.187185	0.146922	0.319357	0.278084	0.533651	0.86863	0.306729	0.415858	0.0968546	0.835567	0.879562	1	0.805338	0.864515	0.420124
pool2	Experimental	chr1	24284023	000000956	000000956_94	CTGGGAAAGCTATATCAGAT	GRHL3	Intergenic	0.22101	-0.192529	0.115513	0.196389	0.215749	0.162779	0.529332	0.583063	0.739594	0.371006	0.327653	0.454516	0.915603	0.896686	1	0.838621	0.823918	0.773112
pool2	Experimental	chr1	24294966	000000957	000000957_118	TGGGGGTGTGGAAGCCCGTC	GRHL3	Intergenic	-0.0894889	-0.307006	0.0383881	0.0127912	0.268146	0.322439	0.764088	0.31662	0.896933	0.941827	0.150312	0.0911736	0.965947	0.775583	1	0.991345	0.681001	0.409398
pool2	Experimental	chr1	24294966	000000957	000000957_131	AAAGGGGTTTGAGAAGTCCT	GRHL3	Intergenic	0.151994	0.290064	0.18154	-0.0732544	0.0208747	0.219656	0.580853	0.301751	0.50968	0.840298	0.954114	0.548652	0.926831	0.767195	1	0.972496	0.99472	0.824902
pool2	Experimental	chr1	24294966	000000957	000000957_137	CACTCCCAGTCATTTATCAC	GRHL3	Intergenic	-0.487268	0.0213362	0.169213	0.338358	-0.0731774	0.143606	0.198105	0.952722	0.639434	0.276037	0.807781	0.633937	0.805654	0.992311	1	0.786659	0.973767	0.867468
pool2	Experimental	chr1	24294966	000000957	000000957_149	GGGATGTTGTTTACTTATCT	GRHL3	Intergenic	0.340116	0.0974721	0.107547	0.544244	0.51466	0.202857	0.442595	0.823587	0.805329	0.142818	0.162694	0.563064	0.892251	0.966828	1	0.681209	0.694845	0.833069
pool2	Experimental	chr1	24294966	000000957	000000957_153	GCGTGACCCACTTCCCTCTG	GRHL3	Intergenic	-0.0889325	0.392429	0.0255982	0.0991409	0.119594	-0.0875306	0.66102	0.0751419	0.898586	0.584494	0.510838	0.628566	0.944314	0.540474	1	0.910995	0.898946	0.8652
pool2	Experimental	chr1	24294966	000000957	000000957_160	GAGGTGTGGAAGTTTGAGGG	GRHL3	Intergenic	-0.205316	-0.0491513	0.167515	-0.520396	0.212772	0.183459	0.552312	0.885858	0.625706	0.142234	0.524211	0.58145	0.92072	0.978088	1	0.680775	0.902844	0.842367
pool2	Experimental	chr1	24294966	000000957	000000957_179	GGGGTTAATGGAATCCTGGC	GRHL3	Intergenic	0.0748042	-0.458089	-0.317071	-0.226156	-0.196618	-0.476047	0.835223	0.223952	0.387894	0.42382	0.484759	0.112515	0.978866	0.714678	0.99348	0.85879	0.889927	0.446501
pool2	Experimental	chr1	24294966	000000957	000000957_200	CCAAGGAAGCCCAACGAAGT	GRHL3	Intergenic	0.24277	0.220391	0.223605	0.284671	0.505286	0.205534	0.375314	0.418868	0.411551	0.0855374	0.00766494	0.195999	0.871376	0.83076	0.997726	0.606193	0.199077	0.560849
pool2	Experimental	chr1	24294966	000000957	000000957_205	TTCGCCTCTTGTTAATGAGC	GRHL3	Intergenic	-0.0387335	-0.576178	-0.345671	-0.185911	-0.458765	-0.422391	0.883015	0.051254	0.208515	0.414784	0.0649988	0.0846086	0.98516	0.483448	0.950915	0.856055	0.526067	0.396704
pool2	Experimental	chr1	24294966	000000957	000000957_211	TAGTCAGTGATTCCTCCTTC	GRHL3	Intergenic	-0.00566843	-0.153273	0.245507	0.228868	0.0548308	0.0926489	0.981131	0.528057	0.318232	0.15747	0.720135	0.547417	0.998022	0.877706	0.983651	0.69443	0.957237	0.824451
pool2	Experimental	chr1	24322463	000000959	000000959_158	CGCGGGGGACGCTCCTGCCT	GRHL3	promoter-TSS	0.0802532	0.360108	0.0967213	-0.0682241	0.248787	0.239504	0.683838	0.0910004	0.623751	0.769314	0.298523	0.315376	0.949018	0.568886	1	0.958653	0.805807	0.677587
pool2	Experimental	chr1	24322463	000000959	000000959_180	TCGCAGAGACGCGACTCGGT	GRHL3	promoter-TSS	-0.114201	-0.260631	-0.180756	0.116193	0.114524	0.111644	0.464835	0.115493	0.256904	0.331545	0.337921	0.349318	0.897334	0.604816	0.96738	0.81883	0.829646	0.703866
pool2	Experimental	chr1	24322463	000000959	000000959_194	CGCCGTTCTATCTGATCTCC	GRHL3	promoter-TSS	-0.0797173	-0.0844831	-0.922529	-0.343956	-0.618581	-0.180008	0.749947	0.735471	0.00423743	0.134154	0.0164484	0.409743	0.963565	0.943522	0.172906	0.67252	0.300025	0.745138
pool2	Experimental	chr1	24322463	000000959	000000959_206	TCGACCACAAAACCACAGCG	GRHL3	promoter-TSS	0.393633	-0.0310607	-0.351615	0.250398	0.270576	0.275414	0.0919843	0.885351	0.127026	0.0771968	0.0594379	0.055715	0.751886	0.977937	0.893329	0.590901	0.510636	0.329193
pool2	Experimental	chr1	24322463	000000959	000000959_213	CGAGGTGTGTTATTAAAAGT	GRHL3	promoter-TSS	-0.300964	0.182858	-0.048853	0.0946037	-0.0987992	0.488455	0.349486	0.562357	0.875707	0.78232	0.773122	0.176055	0.861752	0.888526	1	0.961165	0.966437	0.537939
pool2	Experimental	chr1	24322463	000000959	000000959_216	TTACAGCCCGAACTCAAAGA	GRHL3	promoter-TSS	-0.254375	0.0866223	-0.566594	-0.0705831	-0.224958	-0.446911	0.299921	0.716054	0.0363431	0.694854	0.22947	0.0311059	0.843681	0.937519	0.645362	0.942374	0.760355	0.25371
pool2	Experimental	chr1	24322463	000000959	000000959_226	TGAGCCAACCCTAACGGCGG	GRHL3	promoter-TSS	-0.0160354	0.110423	0.061728	0.27512	0.367948	0.593463	0.921983	0.505234	0.706584	0.0602128	0.0184677	0.00126885	0.990625	0.86928	1	0.558236	0.317308	0.0355387
pool2	Experimental	chr1	24322463	000000959	000000959_243	TGCGCAGTCCCAGCAGTGAG	GRHL3	promoter-TSS	0	5.13e-15	0	0	0	0	1	1	1	1	1	1	1	1	1	1	1	1
pool2	Experimental	chr1	24322463	000000959	000000959_253	CACTCCTCCGGTGGGTCAGT	GRHL3	promoter-TSS	-0.037869	0.0717833	0.120619	-0.00922217	-0.0532967	0.126792	0.863536	0.744948	0.585613	0.949565	0.715707	0.393864	0.983241	0.946023	1	0.992731	0.956368	0.734949
pool2	Experimental	chr1	24322463	000000959	000000959_267	GTTCTAACGTAAGAGAAAGC	GRHL3	promoter-TSS	-0.434441	-0.760319	-0.912271	-0.834939	-0.413357	-0.355209	0.241347	0.056196	0.0273968	0.00766546	0.121437	0.17518	0.821942	0.496283	0.568052	0.363767	0.641384	0.536859
pool1	Experimental	chr1	24417140	000000966	000000966_248	TGTGGTGGTTGGCATTGCTG	NIPAL3	intron	0.197973	0.0314423	-0.336347	-0.0450882	-0.0667896	-0.0203022	0.273847	0.85614	0.0803531	0.700198	0.570072	0.862033	0.724893	1	0.660428	0.97808	0.889636	0.959558
pool1	Experimental	chr1	24417140	000000966	000000966_253	ACTTGGGCAAACTACTCTGA	NIPAL3	intron	-0.939494	0.194376	0.0876524	0.239948	-0.283973	0.240967	0.00738792	0.481851	0.7501	0.31213	0.237864	0.310975	0.372539	1	0.962613	0.896776	0.71278	0.681385
pool1	Experimental	chr1	24417140	000000966	000000966_264	CCTTAGCGACATGTCAATCA	NIPAL3	intron	0.0257234	0.422571	-0.00920239	0.229842	0.279864	0.15895	0.911663	0.0911715	0.968388	0.212181	0.136045	0.377905	0.980859	1	0.996738	0.851991	0.608903	0.731014
pool1	Experimental	chr1	24417140	000000966	000000966_272	ATATCTGCTTGTTGAAGCTC	NIPAL3	intron	-0.760062	-0.143672	-0.354325	-0.279584	-0.247081	-0.569335	0.00653844	0.513876	0.1321	0.141147	0.187246	0.00975838	0.372423	1	0.735049	0.801857	0.665405	0.162116
pool1	Experimental	chr1	24417140	000000966	000000966_277	AAAGGCATTCTTGACTGCGA	NIPAL3	intron	-0.486902	-0.0279654	-0.274834	0.033063	-0.0430382	-0.0915631	0.243514	0.943562	0.496408	0.872074	0.833892	0.657803	0.703869	1	0.910093	0.993065	0.966924	0.884945
pool1	Experimental	chr1	24417140	000000966	000000966_284	CCGACTGACTAAATGCAGGC	NIPAL3	intron	-0.646954	-0.168326	0.251852	-0.23022	-0.244434	-0.408213	0.0707334	0.599429	0.439839	0.238513	0.212506	0.0526707	0.514435	1	0.893589	0.864929	0.690113	0.340365
pool1	Experimental	chr1	24417140	000000966	000000966_287	CTAGATCTCATTTAGTCAGT	NIPAL3	intron	0.185997	-0.376583	-0.348167	-0.00839548	-0.216598	0.371626	0.614887	0.316744	0.357521	0.970092	0.346232	0.122491	0.892579	1	0.866437	0.999816	0.7877	0.479627
pool1	Experimental	chr1	24417140	000000966	000000966_289	TCAGCTGGGAGCAACTGAAC	NIPAL3	intron	0.483236	0.0257704	0.107903	-0.28367	0.296765	0.533416	0.0529639	0.907126	0.630756	0.145515	0.128455	0.0149544	0.484109	1	0.941351	0.804897	0.599073	0.200397
pool1	Experimental	chr1	24417140	000000966	000000966_298	TTCATGGTTGAATGCTTCCC	NIPAL3	intron	0.183405	-0.0483605	-0.204369	-0.0342165	0.249254	-0.307425	0.495685	0.854346	0.450055	0.895825	0.351422	0.259023	0.846055	1	0.896217	0.994832	0.789586	0.6363
pool1	Experimental	chr1	24417140	000000966	000000966_305	AGAGCCTTAAGAGTGGCTCA	NIPAL3	intron	-0.100803	-0.124367	0.132966	0.0562027	-0.0867873	-0.0389854	0.695307	0.626313	0.605662	0.768585	0.650585	0.838323	0.920618	1	0.935736	0.984261	0.917228	0.952025
pool2	Experimental	chr1	24436103	000000969	000000969_18	CTTCCCTGATAGTCCCAACA	NIPAL3	intron	0.486183	0.479517	0.424282	0.491303	0.409433	0.347302	0.0370127	0.0390232	0.0612266	0.00760088	0.018896	0.0381821	0.737318	0.446713	0.765164	0.362595	0.321802	0.277992
pool2	Experimental	chr1	24436103	000000969	000000969_29	TGAGGGCGCGCCACCTCAGA	NIPAL3	intron	0.0143892	0.122086	-0.188545	0.123216	0.333123	0.25735	0.922544	0.417578	0.221398	0.431445	0.0532874	0.119567	0.990676	0.830204	0.954483	0.861617	0.491722	0.458024
pool2	Experimental	chr1	24436103	000000969	000000969_35	AGGGGCGAGCAGCCTCTCTT	NIPAL3	intron	-0.0525632	-0.239606	0.0174463	-0.0236893	-0.178761	0.218744	0.796498	0.257533	0.931571	0.84113	0.154611	0.0891138	0.97268	0.738001	1	0.972638	0.685611	0.405668
pool2	Experimental	chr1	24436103	000000969	000000969_36	TCCATTCATGAGGGCTCCAC	NIPAL3	intron	0.285672	-0.12112	-0.108972	0.0908188	0.146833	-0.0401604	0.178187	0.552506	0.591547	0.543424	0.333684	0.786163	0.797992	0.884607	1	0.899928	0.827473	0.932501
pool2	Experimental	chr1	24436103	000000969	000000969_38	AGTCCTAACCCCTAAGGGAA	NIPAL3	intron	0.434511	0.767769	0.475089	0.227588	0.195946	0.0163958	0.0426433	0.00236522	0.0293445	0.42516	0.490128	0.953281	0.737318	0.150354	0.588566	0.859381	0.892052	0.987286
pool2	Experimental	chr1	24436103	000000969	000000969_41	TACAGATGCCTTGTTCTCTG	NIPAL3	intron	-0.192568	-0.16584	0.0147205	0.234685	0.431585	0.513884	0.403267	0.469845	0.947907	0.257423	0.0534934	0.0267686	0.878933	0.854312	1	0.775525	0.492402	0.235405
pool2	Experimental	chr1	24436103	000000969	000000969_45	CTACCAAAGGACAAGCTGAT	NIPAL3	intron	0.278298	0.400504	0.261799	0.558022	0.100803	0.27798	0.459062	0.293682	0.484149	0.0295547	0.650648	0.228493	0.895815	0.762344	1	0.481134	0.939579	0.597607
pool2	Experimental	chr1	24436103	000000969	000000969_53	TTACCCTGCTCCACCCCTGT	NIPAL3	intron	-0.0247748	-0.234733	-0.0997676	0.102118	0.196767	0.112466	0.899096	0.248364	0.611414	0.432716	0.148135	0.388907	0.987472	0.731786	1	0.862344	0.677895	0.731693
pool2	Experimental	chr1	24436103	000000969	000000969_64	CTCATACATCCCAAACTTGT	NIPAL3	intron	0.350239	0.0810705	0.214119	0.13726	0.282793	0.112826	0.17221	0.739674	0.387384	0.621688	0.3197	0.684021	0.793374	0.944802	0.993314	0.923467	0.819053	0.891607
pool2	Experimental	chr1	24683864	000000980	000000980_19	GCTCACAGATATAGGAGCAT	SRRM1	Intergenic	0.00246705	0.100135	0.199412	0.194954	0.0556918	0.0950924	0.98944	0.593829	0.297972	0.491399	0.84227	0.734265	0.998978	0.900761	0.98019	0.883778	0.978855	0.912692
pool2	Experimental	chr1	24683864	000000980	000000980_22	AAATATAAGGGTCAGCATCT	SRRM1	Intergenic	0.177426	-0.420748	-0.108206	0.136052	-0.00465599	0.0885154	0.639331	0.281643	0.773685	0.503373	0.981484	0.660619	0.939131	0.754057	1	0.887285	0.998309	0.880325
pool2	Experimental	chr1	24683864	000000980	000000980_29	GCAAACAGGGTGCTTCTCTT	SRRM1	Intergenic	0.061828	0.13156	0.065871	0.440488	0.517367	0.286872	0.820829	0.632059	0.809193	0.115335	0.0711223	0.284947	0.976379	0.913203	1	0.647717	0.542994	0.652669
pool2	Experimental	chr1	24683864	000000980	000000980_4	AATCGCTTGTACCGGGGGAG	SRRM1	Intergenic	-0.0773892	-0.621663	-0.273297	-0.0374198	0.204663	0.420875	0.783451	0.0498162	0.343238	0.751262	0.107445	0.00519926	0.969951	0.47966	0.986883	0.955132	0.618958	0.0963576
pool2	Experimental	chr1	24683864	000000980	000000980_42	GTCGTTCCTCCTGCCCCATC	SRRM1	Intergenic	0.376388	0.371228	-0.0463151	0.244681	0.178603	0.102486	0.0524394	0.0551257	0.790163	0.131727	0.256567	0.504206	0.73911	0.494417	1	0.669351	0.779694	0.802237
pool2	Experimental	chr1	24683864	000000980	000000980_47	CTTAGCTGGAAGCTACCTTA	SRRM1	Intergenic	-0.221873	0.0666738	-0.229863	0.0310006	-0.154268	-0.361354	0.261118	0.726725	0.244511	0.833443	0.309952	0.0332177	0.829864	0.940979	0.964427	0.97119	0.812806	0.261793
pool2	Experimental	chr1	24683864	000000980	000000980_6	AAAAAAAATTAGTTCTTGAT	SRRM1	Intergenic	-0.601116	0.201957	-0.247213	-1.46768	-0.317838	0.417338	0.356835	0.747347	0.693302	0.0808417	0.668287	0.574119	0.864572	0.946797	1	0.597246	0.944744	0.838668
pool2	Experimental	chr1	24683864	000000980	000000980_7	TCCAAGAGCATGAAGATAGT	SRRM1	Intergenic	0.288694	0.591976	0.219941	0.0672246	0.103396	0.0782954	0.21549	0.0228486	0.335534	0.704004	0.561066	0.658197	0.81339	0.381824	0.986136	0.944539	0.915669	0.879071
pool2	Experimental	chr1	24683864	000000980	000000980_9	GCTCCGGGGCAACTGTTCAA	SRRM1	Intergenic	0.0620996	-0.357279	-0.477238	-0.115416	0.160478	0.291282	0.754931	0.0975718	0.0351987	0.469831	0.320826	0.0889545	0.964286	0.57904	0.637838	0.876111	0.819755	0.405417
pool2	Experimental	chr1	24719009	000000986	000000986_28	TTTTAAAAAAAGTTCCGGCC	CLIC4	Intergenic	-0.368492	-0.220428	-0.152063	-0.234518	-0.0160099	0.407288	0.399163	0.609267	0.722587	0.37669	0.950656	0.139906	0.877396	0.90534	1	0.840556	0.994069	0.487265
pool2	Experimental	chr1	24719009	000000986	000000986_31	CAAGAAAAATTAAAATCAGC	CLIC4	Intergenic	-0.384881	-0.347162	-1.58558	-0.373811	0.0271834	-0.115912	0.605666	0.641238	0.0594487	0.455297	0.955745	0.813355	0.931258	0.915948	0.759831	0.871805	0.994882	0.942134
pool2	Experimental	chr1	24719009	000000986	000000986_33	TTGAGGCAGGAATATCCTTG	CLIC4	Intergenic	0.0282033	0.18765	-0.221023	-0.143359	-0.166912	-0.218386	0.924546	0.532537	0.464041	0.427007	0.357873	0.236813	0.990679	0.879127	1	0.860152	0.838148	0.605638
pool2	Experimental	chr1	24719009	000000986	000000986_38	AAATTTCCATGAACAAGGCT	CLIC4	Intergenic	-0.315749	-0.0400268	0.23944	0.303999	0.532272	0.238879	0.287774	0.889189	0.411919	0.0845609	0.00808124	0.161504	0.839615	0.9786	0.998055	0.604552	0.20603	0.519189
pool2	Experimental	chr1	25890687	000001038	000001038_102	TGGAAAGAAGAGGTGAGCAC	STMN1	intron	0.370053	-0.399247	-1.38425	0.0357441	-1.02595	-2.08973	0.162983	0.136884	0.000326	0.919125	0.0163547	0.000272	0.790701	0.627973	0.0214544	0.98714	0.299268	0.0107508
pool2	Experimental	chr1	25890687	000001038	000001038_110	AGAATGGGACCCCCGCCATC	STMN1	intron	-0.0571013	-0.127346	0.026458	-0.131102	-0.155618	0.0858666	0.787997	0.551805	0.900372	0.533892	0.462057	0.680995	0.971328	0.884326	1	0.897292	0.88214	0.890044
pool2	Experimental	chr1	25890687	000001038	000001038_118	ACTCATCCACTGCTAATTAG	STMN1	intron	0.493238	0.3679	0.234616	-0.0281789	0.206814	0.0336989	0.0351439	0.0980298	0.269075	0.925091	0.495515	0.910344	0.737318	0.579115	0.97208	0.988356	0.894079	0.973681
pool2	Experimental	chr1	25890687	000001038	000001038_79	CTTCATGTGCAGATAATCAA	STMN1	intron	0.0777111	-0.212745	-0.0202675	0.101965	0.0744583	-0.097096	0.742628	0.378663	0.931418	0.622331	0.718243	0.63882	0.961461	0.810432	1	0.923741	0.956983	0.87012
pool2	Experimental	chr1	25890687	000001038	000001038_80	TTTCCGGCATTGTGCCTGCA	STMN1	intron	-0.129626	0.105855	0.059853	0.0377329	0.30013	0.298027	0.612261	0.677301	0.81309	0.750292	0.0285236	0.0293214	0.932882	0.926902	1	0.955031	0.385264	0.246009
pool2	Experimental	chr1	25890687	000001038	000001038_83	ACAGCAGCTAGATGACTACC	STMN1	intron	-0.177115	0.138782	0.193557	-0.0156666	-0.12416	-0.135891	0.484037	0.581073	0.444007	0.925547	0.466038	0.426242	0.902649	0.895988	1	0.988483	0.883594	0.755774
pool2	Experimental	chr1	25890687	000001038	000001038_87	CGTAGACCCTGGCCGACCTA	STMN1	intron	-0.397089	-0.178735	-0.222404	-0.280391	-0.34786	0.0500629	0.0605698	0.359828	0.259548	0.384558	0.285889	0.873379	0.739989	0.799199	0.968158	0.844348	0.79817	0.962524
pool2	Experimental	chr1	25890687	000001038	000001038_97	CCTGCTAGGCGAGCGTATCC	STMN1	intron	-0.00619022	-0.431122	-0.24578	-0.226349	-0.0481203	-0.212257	0.981072	0.123948	0.356931	0.181126	0.764388	0.206498	0.998022	0.613846	0.988512	0.716154	0.965165	0.572795
pool1	Experimental	chr1	25892551	000001039	000001039_110	AAGGCTAGATGAGAGGCCCG	STMN1	intron	-0.479847	-0.127721	-0.278643	-0.0715457	-0.727728	-2.25731	0.198132	0.716233	0.438583	0.76034	0.0113009	6.51e-06	0.667629	1	0.8934	0.983787	0.255451	0.000801
pool1	Experimental	chr1	25892551	000001039	000001039_131	TGGGCACCACCCTTGAAGGG	STMN1	intron	0.18873	0.306903	0.386535	0.0996228	0.241011	0.117282	0.238529	0.0681239	0.0294442	0.667396	0.310255	0.61418	0.700172	1	0.512492	0.973244	0.765491	0.865814
pool1	Experimental	chr1	25892551	000001039	000001039_148	TGGAGTTAGGTCCCAGAGAA	STMN1	intron	0.403826	0.0300094	-0.0925205	0.284051	-0.16391	-0.0294201	0.0951263	0.89186	0.679736	0.084787	0.292955	0.845794	0.549583	1	0.951334	0.743055	0.754442	0.954426
pool1	Experimental	chr1	25892551	000001039	000001039_69	TCTCTGCCCTGCCTCTGCCT	STMN1	intron	0.174909	0.480783	0.26661	0.635968	0.587477	0.749705	0.383362	0.032151	0.195938	0.00498519	0.00770917	0.00187111	0.792014	0.893311	0.78694	0.430877	0.21365	0.0630276
pool1	Experimental	chr1	25892551	000001039	000001039_77	ATCACTACTACATCACTAAC	STMN1	intron	-0.283645	0.0475416	0.120845	-0.536248	-0.347425	-0.208128	0.258262	0.842033	0.61784	0.0774395	0.227005	0.457733	0.714828	1	0.937925	0.734264	0.702185	0.782951
pool1	Experimental	chr1	25892551	000001039	000001039_82	GATTCCTTCTTTAAACAGGG	STMN1	intron	-0.27851	-0.00372258	0.508216	-0.0592008	-0.144373	0.367115	0.613147	0.994484	0.362047	0.89992	0.759261	0.442938	0.891944	1	0.867447	0.99524	0.948064	0.773554
pool1	Experimental	chr1	25892551	000001039	000001039_89	GGGGACCCTCAGCGGCTCAG	STMN1	intron	-0.273854	0.175789	0.14237	0.12291	0.0216221	0.346089	0.288233	0.481606	0.570642	0.472002	0.897775	0.0639902	0.73512	1	0.928496	0.940238	0.980355	0.367871
pool1	Experimental	chr1	25892551	000001039	000001039_99	CCTTCTGACTCAGTGTAGGG	STMN1	intron	-0.0041301	0.0925357	0.402825	0.20057	0.103303	0.242552	0.990506	0.788057	0.263156	0.447318	0.691719	0.362432	0.998487	1	0.825381	0.934855	0.929884	0.720068
pool2	Experimental	chr1	25998324	000001045	000001045_160	CTTGACTGGGTAAGTTTGAT	PAFAH2	promoter-TSS	0.416424	0.709728	0.443904	0.437301	0.58874	0.393511	0.0854523	0.00921858	0.0688006	0.0452296	0.0122681	0.065767	0.750405	0.283427	0.792228	0.526928	0.258284	0.355531
pool2	Experimental	chr1	25998324	000001045	000001045_165	TCCGTCGAGTTAAACGTCTG	PAFAH2	promoter-TSS	-0.424467	0.0149998	-0.0380052	0.0453969	-0.481085	-0.380555	0.109154	0.951132	0.876435	0.824549	0.0398436	0.0890699	0.761757	0.991817	1	0.969814	0.438924	0.405631
pool2	Experimental	chr1	25998324	000001045	000001045_175	TTGGAAACTACGACGACCAA	PAFAH2	promoter-TSS	-0.298917	-0.574918	-0.498755	-0.525678	-0.144573	-0.0452713	0.311206	0.0697062	0.107144	0.126972	0.653094	0.887318	0.848134	0.528685	0.871173	0.664455	0.940604	0.967046
pool2	Experimental	chr1	25998324	000001045	000001045_181	AATCTCGCGCACTGTACATC	PAFAH2	promoter-TSS	-0.364434	-0.324126	-0.0996809	0.024621	-0.0615057	0.0439989	0.230349	0.281305	0.731534	0.875318	0.696326	0.779317	0.819503	0.754057	1	0.979297	0.951897	0.929954
pool2	Experimental	chr1	25998324	000001045	000001045_184	GGACGGTCGCGTAGAACTCT	PAFAH2	promoter-TSS	-0.176868	-0.309141	-0.238919	-0.147879	-0.0553242	0.206054	0.330467	0.105809	0.19709	0.557569	0.824785	0.417165	0.854813	0.589994	0.946338	0.904013	0.975684	0.75005
pool2	Experimental	chr1	25998324	000001045	000001045_199	GAGGAATCACACCGCATCCC	PAFAH2	promoter-TSS	0.146588	-0.169348	-0.278694	-0.343243	-0.140931	-0.0858594	0.446413	0.382541	0.164128	0.187246	0.570976	0.72817	0.893153	0.812243	0.928993	0.720886	0.919011	0.910315
pool2	Experimental	chr1	25998324	000001045	000001045_210	CCGCTCGAGAGCAGAAATCG	PAFAH2	promoter-TSS	0.120804	0.105407	-0.0231677	0.388739	0.325787	0.380023	0.455809	0.513617	0.884289	0.0480223	0.0872394	0.0519888	0.894828	0.872421	1	0.532292	0.581878	0.319369
pool2	Experimental	chr1	25998324	000001045	000001045_222	CGCCTGAGGACTATTTGAGG	PAFAH2	promoter-TSS	-0.239063	0.275509	-0.519141	0.128187	0.0131849	0.220891	0.288494	0.224862	0.0365685	0.371858	0.925072	0.139607	0.839678	0.715628	0.646538	0.838996	0.989943	0.48675
pool2	Experimental	chr1	25998324	000001045	000001045_233	CGCTTTATTCTCAAGGAGGT	PAFAH2	promoter-TSS	0.218094	0.447644	0.00388322	0.235958	0.385661	-0.0732399	0.441386	0.132352	0.988863	0.303827	0.108496	0.742536	0.89212	0.623183	1	0.803658	0.620769	0.915972
pool2	Experimental	chr1	25998324	000001045	000001045_237	GATCAGTCTATTATTCTTAC	PAFAH2	promoter-TSS	-0.730104	-0.912635	-0.685478	0.383108	-0.0725438	-0.193307	0.178376	0.101903	0.201584	0.253652	0.822439	0.55357	0.798024	0.584178	0.947393	0.772587	0.975669	0.827518
pool2	Experimental	chr1	25998324	000001045	000001045_244	TCACAGGTGTCAACAGATGC	PAFAH2	promoter-TSS	-0.258099	-0.634656	-0.236839	-0.233268	-0.414304	-0.47477	0.2724	0.018512	0.310638	0.138435	0.0182915	0.00932394	0.833443	0.358824	0.982865	0.67724	0.315913	0.13554
pool2	Experimental	chr1	26024076	000001047	000001047_425	CATTTAAGTGTTTGTGTACC	EXTL1	intron	-0.107447	-0.334364	-0.42589	-0.294993	-0.158413	-0.325564	0.73515	0.305998	0.199426	0.27232	0.544737	0.228776	0.960021	0.769714	0.946338	0.784088	0.910161	0.597823
pool2	Experimental	chr1	26024076	000001047	000001047_431	AAATACTGGCTCTTTCCGGC	EXTL1	intron	-0.112794	-0.111399	0.207068	0.0411425	0.0662628	-0.127089	0.594531	0.599102	0.335484	0.890323	0.824373	0.671587	0.929389	0.902573	0.986136	0.982308	0.975669	0.885388
pool2	Experimental	chr1	26024076	000001047	000001047_434	AATTCTCATACTGAAGGCTT	EXTL1	intron	-0.0996528	0.294014	0.302441	-0.0367351	0.142008	0.135434	0.727282	0.314179	0.300188	0.891824	0.601331	0.618034	0.958565	0.774194	0.98019	0.982472	0.928885	0.860335
pool2	Experimental	chr1	26024076	000001047	000001047_438	CCCTTCTGAGGCATTTGATG	EXTL1	intron	0.172632	-0.146322	0.177822	0.0596041	0.428197	0.56483	0.461495	0.531174	0.447243	0.819648	0.126256	0.0534563	0.89659	0.878597	1	0.968511	0.648834	0.323262
pool2	Experimental	chr1	26024076	000001047	000001047_444	TGCTCCCGTGTCTAATTTTG	EXTL1	intron	0.15332	0.228449	0.0333625	-0.322667	0.396672	0.415136	0.432737	0.25188	0.861973	0.0981605	0.0488328	0.0410204	0.88929	0.733615	1	0.624822	0.477455	0.287132
pool2	Experimental	chr1	26024076	000001047	000001047_449	GTCATATTTGCTATAACCAA	EXTL1	intron	0.21842	-0.0282299	-0.0981184	0.481363	0.412209	0.509293	0.549646	0.937861	0.78643	0.196112	0.262338	0.173673	0.920403	0.988643	1	0.72728	0.784022	0.535169
pool2	Experimental	chr1	26024076	000001047	000001047_454	AGAGGCCCTTGACATATATA	EXTL1	intron	0.487	0.224915	-0.182022	0.13839	0.428391	0.46185	0.153945	0.490721	0.575496	0.75326	0.341421	0.307136	0.785183	0.863365	1	0.955227	0.831479	0.670681
pool2	Experimental	chr1	26024076	000001047	000001047_466	GTACAGAAACTCTTTCCGCC	EXTL1	intron	-0.0920865	0.0416638	0.140264	-0.0192049	-0.108561	0.171085	0.726239	0.873696	0.594127	0.914189	0.546823	0.348784	0.958442	0.975777	1	0.986487	0.910979	0.703683
pool2	Experimental	chr1	26024076	000001047	000001047_475	TAGGGGATAACTATCACCTG	EXTL1	intron	0.173187	-0.0306841	0.0804987	0.0862003	0.139816	0.455816	0.622826	0.930122	0.817597	0.601703	0.402861	0.0189653	0.934806	0.987303	1	0.916638	0.859622	0.198354
pool2	Experimental	chr1	26024076	000001047	000001047_487	AGCAGCCTCTAAAGGCTAGC	EXTL1	intron	-0.156395	-0.0307082	0.494924	0.191585	0.109075	0.3595	0.636337	0.925661	0.154897	0.416535	0.639374	0.144664	0.938266	0.986131	0.919367	0.856328	0.937323	0.494169
pool2	Experimental	chr1	26024076	000001047	000001047_502	GAAGGAACCCTCTGCCACCG	EXTL1	intron	0.135612	0.641971	0.00686887	-0.0418323	-0.019283	0.338016	0.508544	0.00961219	0.972932	0.818156	0.915387	0.0878323	0.909535	0.288423	1	0.968127	0.988315	0.403139
pool2	Experimental	chr1	26024076	000001047	000001047_514	TGACAGTTCCCGACTCAGGT	EXTL1	intron	0.175648	0.294688	0.212912	0.0854741	0.0188217	0.00422078	0.276141	0.0829912	0.192211	0.49067	0.877727	0.97244	0.83536	0.555071	0.943667	0.88366	0.983676	0.992793
pool2	Experimental	chr1	26028665	000001048	000001048_111	GGACTCCTGCCCTCCCCCAC	EXTL1	intron	0.565688	-0.282675	-0.877748	-0.1883	-1.76595	-3.00557	0.0300585	0.232981	0.00325095	0.790419	0.0356605	0.00327418	0.737318	0.720763	0.14123	0.962968	0.420207	0.0708283
pool2	Experimental	chr1	26028665	000001048	000001048_137	AACAGAGGGAGCCTGTCCTC	EXTL1	intron	-0.133756	0.15028	-0.074956	-0.0367892	-0.1044	-0.0869	0.736979	0.705437	0.849682	0.816121	0.513966	0.585159	0.960207	0.934535	1	0.967982	0.89945	0.844331
pool2	Experimental	chr1	26028665	000001048	000001048_158	AAGGCTCCTCTGTCATGAGG	EXTL1	intron	0.133714	0.00953796	-0.219584	-0.283526	0.135206	-0.155446	0.538045	0.964579	0.319938	0.390327	0.676298	0.632033	0.918134	0.994097	0.983668	0.847191	0.947159	0.866678
pool2	Experimental	chr1	26028665	000001048	000001048_176	TTCAGCACCCCTTGCCTGCG	EXTL1	intron	-0.03946	0.358417	-0.0732593	0.0671248	0.340329	0.288749	0.880778	0.193436	0.780304	0.682824	0.061167	0.102755	0.98516	0.687091	1	0.938724	0.514754	0.430091
pool2	Experimental	chr1	26028665	000001048	000001048_189	AGCGGACGCTGATGTTTCCG	EXTL1	intron	0.109081	0.216024	0.120908	0.307633	0.161791	0.327188	0.525649	0.222889	0.481971	0.250009	0.533917	0.223273	0.914047	0.714041	1	0.769669	0.906534	0.591843
pool2	Experimental	chr1	26028665	000001048	000001048_193	GAGGTGTCTAAGGCCACTGA	EXTL1	intron	0.0881768	0.119122	0.321324	0.508662	0.15951	-0.0127113	0.659304	0.553026	0.129459	0.18851	0.665046	0.972337	0.943899	0.884607	0.89569	0.72172	0.944033	0.992792
pool2	Experimental	chr1	26028665	000001048	000001048_67	GTTCAGGCTCAGAGCCAAAC	EXTL1	intron	-0.19357	-0.278163	0.0578342	-0.207261	-0.134175	-0.133939	0.435891	0.271124	0.812179	0.244942	0.440719	0.441282	0.890559	0.747953	1	0.76665	0.873971	0.765145
pool2	Experimental	chr1	26028665	000001048	000001048_76	GACTCATGACTAGGGCCCAG	EXTL1	intron	-0.544088	0.102946	-0.0143157	-0.0694825	-0.122243	0.165554	0.0267536	0.628403	0.945907	0.694311	0.493134	0.357888	0.737318	0.912268	1	0.942239	0.893198	0.710159
pool2	Experimental	chr1	26028665	000001048	000001048_94	ATTGCCTGCAACCCAGCCAG	EXTL1	intron	0.415524	0.2379	0.136808	0.0704169	0.158179	0.154941	0.126827	0.360723	0.592625	0.719515	0.426547	0.435439	0.772962	0.799565	1	0.947902	0.869065	0.761467
pool2	Experimental	chr1	26067696	000001051	000001051_276	GTAAACATCTCCAGGCAGAT	TRIM63	exon	-0.0970791	-0.0669374	0.0158496	0.010114	0.27683	-0.144691	0.700842	0.790443	0.94958	0.959183	0.183623	0.470962	0.952853	0.958506	1	0.994243	0.716616	0.783194
pool2	Experimental	chr1	26067696	000001051	000001051_287	TTATAAGTCGAGCCTGATCC	TRIM63	exon	-0.560005	-0.559366	-0.543374	-0.636594	-0.779578	-0.689209	0.16943	0.169078	0.179075	0.0037213	0.00106531	0.00230028	0.792286	0.662069	0.937754	0.308148	0.0511799	0.0553217
pool2	Experimental	chr1	26067696	000001051	000001051_299	TTTGCTCTAAGTAGACCTGG	TRIM63	promoter-TSS	-0.340212	0.0590471	0.0364688	0.194697	0.0359254	0.154209	0.136993	0.783181	0.864575	0.190534	0.799659	0.290541	0.778045	0.956462	1	0.723713	0.971592	0.657032
pool2	Experimental	chr1	26067696	000001051	000001051_306	GAAGCCAACAGGATCCGACC	TRIM63	promoter-TSS	-0.191673	0.00701609	-0.0398568	0.0160758	-0.0510103	0.281344	0.3139	0.969663	0.828841	0.92664	0.770729	0.131755	0.849027	0.994909	1	0.988564	0.966184	0.475033
pool2	Experimental	chr1	26067696	000001051	000001051_317	GATCTAGCTATAAATATCAG	TRIM63	promoter-TSS	-0.0532477	-0.351256	0.28268	0.803658	0.298948	0.689191	0.892385	0.383578	0.477044	0.0151058	0.291457	0.0299472	0.986623	0.81297	1	0.42237	0.801441	0.24876
pool2	Experimental	chr1	26067696	000001051	000001051_328	TTCCGATGCCAAGCGGCTGG	TRIM63	promoter-TSS	0.155603	0.158495	0.321858	0.167736	0.494483	0.489644	0.3314	0.322722	0.0615696	0.197567	0.00275371	0.00291233	0.855053	0.778486	0.765873	0.728377	0.102778	0.0653681
pool2	Experimental	chr1	26067696	000001051	000001051_341	TGAGCAATCACTATTCTGCT	TRIM63	promoter-TSS	0.433816	0.0139504	0.20061	0.224545	0.125075	0.122728	0.156313	0.961484	0.491648	0.202435	0.463015	0.470861	0.787257	0.993407	1	0.733088	0.882289	0.783094
pool2	Experimental	chr1	26067696	000001051	000001051_349	CCTGTTCAGAGGCAGGCTTA	TRIM63	promoter-TSS	-0.182709	-0.0320444	0.172552	0.186866	0.109072	0.209701	0.270444	0.841424	0.294316	0.286969	0.525202	0.235577	0.833081	0.969653	0.979372	0.793096	0.903399	0.604139
pool2	Experimental	chr1	26067696	000001051	000001051_357	GCCGGGGGGAGACCAATTTC	TRIM63	promoter-TSS	-0.0724973	-0.0104368	0.270614	-0.129925	0.303853	0.637102	0.805073	0.971594	0.365856	0.550846	0.180384	0.0141538	0.974229	0.99528	0.991382	0.901745	0.71228	0.170108
pool2	Experimental	chr1	26067696	000001051	000001051_379	ATTAACCCCTTGAATCCCCG	TRIM63	promoter-TSS	-0.305321	0.515266	0.0352096	0.047196	-0.179495	0.220958	0.259398	0.0712693	0.892061	0.826085	0.412425	0.316797	0.828703	0.532399	1	0.969996	0.863426	0.678676
pool1	Experimental	chr1	26378181	000001072	000001072_128	TTGGGAGGCTGTTTGAGGGC	ZNF683	Intergenic	-0.405118	0.100875	-0.0633365	-0.0226748	-0.133021	-0.181877	0.0599435	0.599801	0.742888	0.908248	0.504095	0.367649	0.494555	1	0.961595	0.995768	0.864223	0.723819
pool1	Experimental	chr1	26378181	000001072	000001072_135	TCAGGCATTGGACTATTTTC	ZNF683	Intergenic	0.129106	-0.0349954	-0.339335	-0.157722	-0.216315	0.140375	0.773067	0.937094	0.456799	0.464493	0.321778	0.513493	0.945438	1	0.897675	0.939106	0.773312	0.815493
pool1	Experimental	chr1	26378181	000001072	000001072_142	CCGGCTATCAAGAAGCTTGC	ZNF683	Intergenic	-0.0427772	0.274781	0.195956	-0.41953	-0.298377	-0.33155	0.801524	0.127073	0.265221	0.199063	0.348458	0.301726	0.953243	1	0.826121	0.846773	0.788374	0.673049
pool1	Experimental	chr1	26378181	000001072	000001072_148	GAGCTTATTATTAGGAGGGT	ZNF683	Intergenic	0.0272031	0.0755574	0.213869	0.238521	0.117186	0.409978	0.951298	0.864152	0.63277	0.46527	0.716607	0.223271	0.990114	1	0.941652	0.939167	0.936528	0.602093
pool1	Experimental	chr1	26378181	000001072	000001072_160	GCTGACTCATGCACCAAGAA	ZNF683	Intergenic	0.222078	0.34088	0.562915	0.0818196	0.0793546	0.0936443	0.222824	0.0730986	0.00902649	0.607046	0.617502	0.55754	0.688564	1	0.330961	0.966842	0.90719	0.83846
pool1	Experimental	chr1	26378181	000001072	000001072_170	ATGGGTTGAAGAAGTTTTTA	ZNF683	Intergenic	-0.594503	-0.10168	0.00341621	-0.254391	0.110146	0.0515792	0.157759	0.794253	0.99306	0.389139	0.703439	0.858394	0.628451	1	0.999448	0.920215	0.93278	0.95875
pool1	Experimental	chr1	26378181	000001072	000001072_183	ACCCATGTGCTGAGCTGACT	ZNF683	Intergenic	0.143613	0.0676817	0.432236	0.209084	0.222082	0.134532	0.391616	0.678623	0.0240484	0.217566	0.192317	0.416363	0.796477	1	0.484264	0.856414	0.67081	0.756237
pool1	Experimental	chr1	26378181	000001072	000001072_199	TCCCAGATCCCTTCCTGACC	ZNF683	Intergenic	0.0374795	0.147815	0.180528	-0.0372076	0.100458	-0.223226	0.84159	0.43346	0.34737	0.7987	0.495519	0.150669	0.964144	1	0.862296	0.987936	0.860612	0.517795
pool2	Experimental	chr1	26387537	000001073	000001073_10	GCGTGTGTCACTATGCCCAG	ZNF683	Intergenic	0.177432	0.0588565	0.14065	0.232919	-0.0772408	-0.186902	0.533631	0.834702	0.618848	0.224066	0.675038	0.322281	0.916645	0.968467	1	0.750944	0.94655	0.682864
pool2	Experimental	chr1	26387537	000001073	000001073_11	AGGATCGATTTGAGTCCAGG	ZNF683	Intergenic	0.224671	0.505357	0.116899	-0.0166969	-0.106084	-0.261314	0.422358	0.0906318	0.67144	0.938926	0.628666	0.249278	0.885253	0.568089	1	0.990864	0.934017	0.619039
pool2	Experimental	chr1	26387537	000001073	000001073_12	CCACTACGCCAAACAGAGAA	ZNF683	Intergenic	0.460452	0.0619291	0.201777	0.381035	0.34779	0.325429	0.0224943	0.721542	0.25983	0.013317	0.0205044	0.0274368	0.737318	0.939035	0.968173	0.403925	0.332744	0.238174
pool2	Experimental	chr1	26387537	000001073	000001073_16	TGATACAAGGGCTCACGCTC	ZNF683	Intergenic	-0.360565	0.0578273	-0.00370177	0.115517	-0.112555	0.140099	0.264472	0.852753	0.990491	0.490387	0.5018	0.405509	0.830888	0.972319	1	0.883503	0.896379	0.742308
pool2	Experimental	chr1	26387537	000001073	000001073_25	AACTCTTTCCCCAAGCTGAA	ZNF683	Intergenic	0.310856	0.366309	0.231847	0.0256144	0.196733	0.310856	0.158987	0.103378	0.280641	0.884621	0.280926	0.103501	0.788367	0.586253	0.974824	0.981095	0.795104	0.431437
pool2	Experimental	chr1	26387537	000001073	000001073_30	CAATGAGCAACCCCCTGGAT	ZNF683	Intergenic	0.0615957	0.286704	-0.0396472	0.0594534	0.188359	0.0212301	0.799714	0.254598	0.870079	0.724508	0.278967	0.899432	0.973211	0.735049	1	0.948644	0.793928	0.970458
pool2	Experimental	chr1	26620651	000001083	000001083_100	TTGTTCTAGAGGCGGGGGAT	MIR1976	Intergenic	0.100093	0.566009	0.167857	-0.145396	-0.0312525	-0.150889	0.578611	0.00953647	0.357603	0.459543	0.871537	0.442934	0.926461	0.287369	0.988617	0.873539	0.982786	0.76611
pool2	Experimental	chr1	26620651	000001083	000001083_119	CGCGCCCTCCCTCCCATCCG	MIR1976	Intergenic	0.466852	0.670562	-0.0216406	0.223641	0.407252	0.506336	0.0298714	0.00484636	0.907806	0.337905	0.0984702	0.0477435	0.737318	0.216664	1	0.822229	0.604226	0.307463
pool2	Experimental	chr1	26620651	000001083	000001083_141	CGCACACGCCCCCTGTCCCG	MIR1976	Intergenic	-0.294655	-0.07374	0.202446	0.0407837	0.0672593	0.0626733	0.330785	0.802299	0.495374	0.804207	0.683379	0.70365	0.854813	0.961433	1	0.966158	0.949127	0.899693
pool2	Experimental	chr1	26620651	000001083	000001083_159	TCCCCGAGGCGGGAGTTTCC	MIR1976	Intergenic	0.459098	0.175593	0.137263	0.371744	0.281908	0.328361	0.012422	0.265974	0.377132	0.0456399	0.112257	0.0705062	0.737318	0.744115	0.991631	0.527467	0.627201	0.36613
pool2	Experimental	chr1	26620651	000001083	000001083_168	ACTTGATGTCTCCGTGCGCT	MIR1976	Intergenic	-0.348651	-0.0594292	-0.0282463	-0.274468	-0.0778732	0.0293059	0.0710268	0.735288	0.871679	0.200195	0.703342	0.885459	0.741173	0.943452	1	0.730583	0.953305	0.966302
pool2	Experimental	chr1	26620651	000001083	000001083_181	TTGGAACCCCGAAGAGATAA	MIR1976	Intergenic	0.0555591	-0.409066	-0.583115	-0.313399	0.266717	0.21587	0.839098	0.158729	0.0559483	0.120644	0.17665	0.26544	0.979277	0.651029	0.746944	0.654681	0.708427	0.635161
pool2	Experimental	chr1	26620651	000001083	000001083_193	TGAGCGCCCACTTCCATTCC	MIR1976	Intergenic	-0.0944644	0.00465955	-0.112272	0.00358842	-0.0912741	-0.278739	0.643819	0.981691	0.582873	0.989035	0.727834	0.301805	0.940286	0.99744	1	0.998946	0.959225	0.666065
pool2	Experimental	chr1	26620651	000001083	000001083_206	GGCGGAACGAGTTCCGGCGG	MIR1976	Intergenic	0.169731	0.456443	-0.0709506	0.124572	0.0504535	0.144061	0.470227	0.0729774	0.759893	0.457879	0.760487	0.392623	0.899267	0.535872	1	0.872663	0.964391	0.734394
pool2	Experimental	chr1	26620651	000001083	000001083_217	TGAAGCGCCGCGCGGTCGAA	MIR1976	Intergenic	0.312962	-0.263998	-0.32522	-0.420696	-0.513852	-0.270989	0.259667	0.337885	0.242877	0.045039	0.0195423	0.166575	0.829005	0.787067	0.96337	0.525896	0.326756	0.525994
pool2	Experimental	chr1	26620711	000001083	000001083_228	GACTCGCTCCGACACGCCCA	MIR1976	Intergenic	0.104392	-0.260757	0.236252	0.298118	0.282625	0.13506	0.547274	0.153416	0.189625	0.0719709	0.0852251	0.378908	0.919726	0.645617	0.942092	0.580457	0.577722	0.725222
pool2	Experimental	chr1	26620651	000001083	000001083_64	TCTGGTTCCCACGGCCCCGG	MIR1976	Intergenic	-0.182284	-0.054226	0.0227105	0.280985	0.150242	0.224078	0.390725	0.794705	0.912831	0.157899	0.431271	0.250059	0.875338	0.959482	1	0.695178	0.870942	0.619846
pool2	Experimental	chr1	26620651	000001083	000001083_86	CGCAGAGCACTGTGGGCGGC	MIR1976	Intergenic	0.232204	0.202747	0.202134	0.187395	0.263027	0.298933	0.185859	0.242813	0.243347	0.328123	0.180494	0.133292	0.801413	0.728175	0.963739	0.817323	0.712426	0.477598
pool2	Experimental	chr1	26693267	000001086	000001086_133	GCGTGCATGGATTGGGCCCG	LOC101928728	non-coding	0.417433	0.298597	0.322668	0.140102	0.0802632	0.0169571	0.0373435	0.115075	0.0913507	0.39592	0.621632	0.916375	0.737318	0.604394	0.841346	0.849005	0.932891	0.97539
pool2	Experimental	chr1	26693267	000001086	000001086_142	AAACCGGCTGAAAATGGCAG	LOC101928728	non-coding	0.00279208	-0.0860299	-0.0989521	-0.257037	-0.326055	-0.275885	0.987679	0.636769	0.586957	0.298677	0.195492	0.266491	0.998978	0.914888	1	0.800792	0.729582	0.636118
pool2	Experimental	chr1	26693267	000001086	000001086_153	TCTGGGCGTATTAACTCCAG	LOC101928728	non-coding	-0.343734	-0.144132	-0.371432	-0.297936	-0.2879	-0.307257	0.190732	0.567506	0.160202	0.192647	0.20661	0.180171	0.803256	0.89027	0.925516	0.725227	0.740037	0.542418
pool2	Experimental	chr1	26693267	000001086	000001086_161	GCAAACGCGGACTGGATTTG	LOC101928728	non-coding	-0.128049	0.364561	0.221056	0.344535	0.284176	0.476289	0.479762	0.0643425	0.233096	0.0916241	0.153299	0.0283021	0.901789	0.515898	0.96225	0.615652	0.684321	0.241969
pool2	Experimental	chr1	26693267	000001086	000001086_170	GCGATAAGAACTCTCCTGTG	LOC101928728	non-coding	-0.378246	0.158359	-0.398684	-0.674104	-0.785542	-0.603112	0.340249	0.682745	0.316217	0.0370052	0.019288	0.0558916	0.857824	0.928404	0.983304	0.503767	0.324826	0.32965
pool2	Experimental	chr1	26693267	000001086	000001086_174	TGAATCGTTGACATGGAAAC	LOC101928728	non-coding	-0.574206	-0.0448801	-0.34812	-0.408154	-0.483577	-0.627634	0.0271735	0.840957	0.142977	0.143468	0.0905563	0.0364357	0.737318	0.969566	0.908602	0.681885	0.589196	0.272205
pool2	Experimental	chr1	26693267	000001086	000001086_181	TTGGCCGAGGTGCTTTCGCG	LOC101928728	non-coding	-0.100768	-0.270843	-0.181761	0.00705707	-0.0117192	-0.0642192	0.529739	0.112774	0.267634	0.95223	0.92074	0.588623	0.915849	0.600831	0.971683	0.993252	0.989431	0.846122
pool2	Experimental	chr1	26693267	000001086	000001086_188	TCAGGAATCCCGGCGCAGAT	LOC101928728	non-coding	0.0834034	-0.251042	0.0741935	-0.0789426	-0.13165	-0.222648	0.60521	0.141582	0.644253	0.569258	0.35047	0.130469	0.931177	0.633262	1	0.90702	0.835629	0.473383
pool2	Experimental	chr1	26693267	000001086	000001086_206	GCAGTGGGTCCTCCCTTCGG	LOC101928728	non-coding	0.598468	0.0369013	0.0329417	0.0386823	-0.122191	-0.169943	0.0612496	0.898197	0.908838	0.872895	0.616075	0.488414	0.739989	0.980173	1	0.978871	0.932012	0.792672
pool2	Experimental	chr1	26693267	000001086	000001086_224	CAGTGGCAACGGGAAAGCGG	LOC101928728	non-coding	0.130701	0.226854	0.0681619	0.0929071	-0.0443173	0.215593	0.532284	0.288029	0.742046	0.535572	0.765613	0.168908	0.916352	0.758328	1	0.897864	0.965406	0.529074
pool2	Experimental	chr1	26692417	000001086	000001086_24	TCAAACTCTTAAGCAATTTG	LOC101928728	non-coding	-0.242685	0.107	0.0960698	0.00581307	-0.0151658	0.321239	0.51723	0.772921	0.794922	0.983087	0.955841	0.2585	0.911672	0.953696	1	0.998003	0.994882	0.627911
pool2	Experimental	chr1	26693267	000001086	000001086_243	CCACGATCCCAGGAAATGTT	LOC101928728	non-coding	0.315585	0.371642	-0.227618	0.361349	0.499016	0.437335	0.12993	0.0811649	0.260276	0.0172399	0.00304426	0.00647222	0.774444	0.552016	0.968173	0.435403	0.110204	0.109971
pool2	Experimental	chr1	26692417	000001086	000001086_32	CAACCAAGTTTGAGGCCTCC	LOC101928728	non-coding	0.125731	0.0715984	0.235068	-0.164606	-0.207546	-0.36412	0.638251	0.788013	0.384918	0.577227	0.484494	0.233581	0.938813	0.95773	0.993166	0.909416	0.889882	0.602249
pool2	Experimental	chr1	26692417	000001086	000001086_41	TGGCATTCAACAGCTCTTCG	LOC101928728	non-coding	0.0741998	-0.1464	-0.26575	-0.139058	-0.233653	-0.215065	0.713068	0.473491	0.206328	0.373159	0.150072	0.181158	0.955719	0.856231	0.950552	0.839388	0.680741	0.54348
pool2	Experimental	chr1	26695623	000001086	000001086_477	GAAGACGAAAAGTGCTGTAG	ARID1A	promoter-TSS	1.86021	-2.2095	0.41947	1.06024	-2.77013	-0.347963	0.298288	0.323237	0.815125	0.376446	0.0756323	0.769638	0.84304	0.778687	1	0.840358	0.552474	0.926402
pool2	Experimental	chr1	26692417	000001086	000001086_48	TACAGCTCCCGTATGGGAGC	LOC101928728	non-coding	-0.256997	0.141388	0.340639	-0.150042	0.115144	0.170328	0.371941	0.616669	0.241728	0.543479	0.638981	0.490509	0.870346	0.907646	0.963248	0.899928	0.937188	0.79399
pool2	Experimental	chr1	26695623	000001086	000001086_496	GCCTGAGACCGCGGCCGCCT	ARID1A	promoter-TSS	0.470999	0.449221	0.41228	0.434626	0.637419	0.620445	0.1163	0.13151	0.161452	0.0401841	0.00667612	0.00770929	0.765463	0.622148	0.926185	0.512953	0.184399	0.121316
pool2	Experimental	chr1	26695623	000001086	000001086_506	CCGGCCGTACCGAGGGGAGC	ARID1A	promoter-TSS	0.459636	0.200846	-0.176202	-0.136158	-0.177548	-0.475896	0.0686954	0.390494	0.44895	0.380402	0.259862	0.010746	0.740007	0.816591	1	0.842281	0.782044	0.14713
pool2	Experimental	chr1	26695623	000001086	000001086_530	GCCCGGAGCCCGCGCATCTC	ARID1A	promoter-TSS	-0.337436	-0.120479	-0.322958	-0.289921	-0.258538	-0.156748	0.188745	0.623626	0.205667	0.0828926	0.115737	0.317594	0.802294	0.910174	0.949987	0.601363	0.632264	0.679206
pool2	Experimental	chr1	26692417	000001086	000001086_54	TTTGGGCTGCATATTAAGCG	LOC101928728	non-coding	-0.284606	-0.306958	-0.0605588	-0.105593	0.165513	0.084476	0.251966	0.218867	0.799546	0.708784	0.560346	0.764402	0.825382	0.71062	1	0.945748	0.915444	0.924107
pool2	Experimental	chr1	26695623	000001086	000001086_541	CTGCCTAGCGAAAGCGGCTG	ARID1A	promoter-TSS	0.42053	0.089595	0.230561	0.358881	0.342591	0.173228	0.0148336	0.540144	0.134265	0.0253911	0.030942	0.227445	0.737318	0.88172	0.90001	0.467988	0.39748	0.5964
pool2	Experimental	chr1	26695623	000001086	000001086_557	AAGGGAGCGAGTCCGTTCCA	ARID1A	promoter-TSS	0.212501	0.104549	0.173875	-0.293023	0.013098	-0.275471	0.395647	0.67105	0.482629	0.324052	0.963724	0.351913	0.87627	0.924704	1	0.815214	0.995982	0.706018
[truncated: 163,119 more rows]
