# Supplementary material for: Cancer lineage-specific regulation of YAP responsive elements revealed through large-scale functional epigenomic screens
Source: Nat Commun. 2023 Jul 3;14:3907. doi: 10.1038/s41467-023-39527-w (PMC10317959; doi:10.1038/s41467-023-39527-w)
Supplement: Supplementary file 8 — Supplementary Data 4 [file 41467_2023_39527_MOESM8_ESM.xlsx]

## Sheet: YMCi160K_MAGECK
Closest_TSS	UnionID_AbsSummit	UnionID	AbsSummit	Nr_sgRNAs	Distance_to_TSS	neg_lfc_H2052_d08	neg_lfc_H2052_d15	neg_lfc_H2052_d22	neg_lfc_92.1_d08	neg_lfc_92.1_d15	neg_lfc_92.1_d22	neg_score_H2052_d08	neg_score_H2052_d15	neg_score_H2052_d22	neg_score_92.1_d08	neg_score_92.1_d15	neg_score_92.1_d22	neg_p-value_H2052_d08	neg_p-value_H2052_d15	neg_p-value_H2052_d22	neg_p-value_92.1_d08	neg_p-value_92.1_d15	neg_p-value_92.1_d22	neg_fdr_H2052_d08	neg_fdr_H2052_d15	neg_fdr_H2052_d22	neg_fdr_92.1_d08	neg_fdr_92.1_d15	neg_fdr_92.1_d22	neg_rank_H2052_d08	neg_rank_H2052_d15	neg_rank_H2052_d22	neg_rank_92.1_d08	neg_rank_92.1_d15	neg_rank_92.1_d22	neg_goodsgrna_H2052_d08	neg_goodsgrna_H2052_d15	neg_goodsgrna_H2052_d22	neg_goodsgrna_92.1_d08	neg_goodsgrna_92.1_d15	neg_goodsgrna_92.1_d22	pos_lfc_H2052_d08	pos_lfc_H2052_d15	pos_lfc_H2052_d22	pos_lfc_92.1_d08	pos_lfc_92.1_d15	pos_lfc_92.1_d22	pos_score_H2052_d08	pos_score_H2052_d15
AGRN	000000022_1024831	000000022	1024831	11	4700	0.29586	0.091385	0.090518	0.10074	0.26492	0.27626	0.22637	0.98747	0.43599	0.97155	0.9968	0.97789	0.44971	0.98736	0.66635	0.9721	0.9968	0.97775	0.993583	0.999831	0.999942	0.998538	0.999996	0.999999	3857	9062	5647	8929	9147	8942	1	0	3	1	0	0	0.29586	0.091385	0.090518	0.10074	0.26492	0.27626	0.0035222	0.36631
UBE2J2	000000030_1265023	000000030	1265023	7	8786	-0.25898	-0.13799	-0.028352	0.087496	-0.14276	-0.016666	0.010705	0.08966	0.51072	0.22743	0.069715	0.48935	0.040599	0.22393	0.65823	0.41564	0.18313	0.64375	0.962285	0.985295	0.999942	0.992787	0.999996	0.999999	385	2162	6167	4015	1710	6080	5	4	2	2	4	2	-0.25898	-0.13799	-0.028352	0.087496	-0.14276	-0.016666	0.9899	0.56338
MXRA8	000000039_1360767	000000039	1360767	8	1118.5	0.19398	-0.0024082	0.10778	0.029083	0.12321	0.14313	0.77452	0.67961	0.42422	0.9652	0.97052	0.86805	0.81643	0.79897	0.61754	0.96486	0.97025	0.88156	0.999545	0.999831	0.999942	0.998538	0.999996	0.999999	7675	7300	5555	8865	8863	8198	1	2	2	0	0	1	0.19398	-0.0024082	0.10778	0.029083	0.12321	0.14313	0.0018642	0.065268
AURKAIP1	000000041_1375294	000000041	1375294	10	-110	0.08727	-0.0043784	-0.17838	-0.067439	-0.0060947	-0.01237	0.076129	0.053159	0.0036554	0.48406	0.12291	0.45586	0.21642	0.16348	0.018674	0.69667	0.31334	0.67257	0.996373	0.999907	0.564799	0.999559	0.99996	0.999999	1823	1281	289	5965	2389	5573	3	3	7	3	3	2	0.08727	-0.0043784	-0.17838	-0.067439	-0.0060947	-0.01237	0.057592	0.015856
SSU72	000000052_1567451	000000052	1567451	9	7436	0.19601	0.0061772	0.010943	-0.0025807	0.14464	0.13893	0.1272	0.33873	0.65159	0.062457	0.22946	0.6107	0.29407	0.56344	0.78335	0.18602	0.45567	0.76109	0.988954	0.999831	0.999942	0.991611	0.999996	0.999999	2599	5027	6975	1614	3904	6845	1	3	2	4	3	2	0.19601	0.0061772	0.010943	-0.0025807	0.14464	0.13893	0.02579	0.15915
SLC35E2B	000000058_1686378	000000058	1686378	2	6376	0.33582	0.041617	0.078956	-0.10592	-0.13449	0.12565	0.67983	0.59077	0.5205	0.078381	0.097105	0.50024	0.68011	0.59085	0.52068	0.13577	0.15244	0.50044	0.999545	0.999831	0.999942	0.991611	0.999996	0.999999	7154	6831	6227	1933	2183	6154	0	0	0	1	1	0	0.33582	0.041617	0.078956	-0.10592	-0.13449	0.12565	0.013148	0.34941
SLC35E2A	000000060_1741146	000000060	1741146	2	4794	0.38165	0.0016066	-0.15169	0.14751	0.22913	0.38079	0.92737	0.33594	0.39776	0.4486	0.77938	0.85806	0.92762	0.34722	0.4003	0.45009	0.77929	0.85799	0.999545	0.999831	0.999942	0.992787	0.999996	0.999999	8495	5009	5346	5944	7813	8152	0	1	1	1	0	0	0.38165	0.0016066	-0.15169	0.14751	0.22913	0.38079	0.072627	0.23975
GNB1	000000063_1859494	000000063	1859494	8	31551	0.09128	-0.014821	0.014062	0.1008	0.13041	0.05007	0.94707	0.60433	0.33619	0.63987	0.98832	0.4573	0.94677	0.7372	0.54411	0.76806	0.98848	0.64429	0.997486	0.999907	0.99999	0.999559	0.99996	0.999999	8671	6642	4676	6941	8993	5585	0	2	3	2	0	1	0.09128	-0.014821	0.014062	0.1008	0.13041	0.05007	0.14627	0.36163
PRKCZ	000000072_2135602	000000072	2135602	10	30864	0.044574	0.107	-0.071941	-0.14126	0.10937	0.1613	0.1394	0.99652	0.1768	0.092599	0.50389	0.34716	0.32879	0.99648	0.38687	0.25256	0.716	0.58332	0.996373	0.999907	0.99999	0.999559	0.99996	0.999999	2802	9086	2933	2020	6018	4652	4	0	4	5	3	2	0.044574	0.107	-0.071941	-0.14126	0.10937	0.1613	0.17722	0.22184
LOC100129534	000000081_2290868	000000081	2290868	10	61800	-0.075663	0.088366	-0.073977	-0.047046	-0.12782	0.0035683	0.073628	0.7382	0.17158	0.24248	0.067629	0.095409	0.21094	0.84395	0.37986	0.47394	0.20227	0.25798	0.996373	0.999907	0.99999	0.999559	0.99996	0.999999	1782	7428	2870	3925	1531	1853	4	2	3	4	5	4	-0.075663	0.088366	-0.073977	-0.047046	-0.12782	0.0035683	0.59133	0.074571
ARHGEF16	000000102_3313268	000000102	3313268	10	-141429	0.15099	0.085948	-0.12611	-0.061743	0.027653	-0.0024829	0.047905	0.2066	0.1136	0.1718	0.25432	0.30451	0.15272	0.42202	0.29486	0.38041	0.49181	0.54822	0.996373	0.999907	0.99999	0.999559	0.99996	0.999999	1313	3481	2131	3148	3956	4280	2	3	5	4	2	3	0.15099	0.085948	-0.12611	-0.061743	0.027653	-0.0024829	0.052899	0.71756
ARHGEF16.1	000000110_3496262	000000110	3496262	9	41595	0.12558	0.15957	0.026001	0.076417	0.19898	0.10461	0.16502	0.98992	0.68545	0.53574	0.88826	0.9054	0.35898	0.98992	0.80864	0.72212	0.91253	0.91551	0.996373	0.999907	0.99999	0.999559	0.99996	0.999999	3124	9013	7100	6315	8302	8284	2	0	2	2	1	1	0.12558	0.15957	0.026001	0.076417	0.19898	0.10461	0.078892	0.020419
ARHGEF16.2	000000111_3504364	000000111	3504364	10	49687	0.2691	0.067054	0.17243	0.08173	0.10785	0.11731	0.70889	0.89161	0.48314	0.98646	0.898	0.76865	0.82194	0.92581	0.69356	0.9866	0.92535	0.86619	0.999545	0.999831	0.999942	0.999501	0.999996	0.999999	7332	8361	5984	9056	8392	7711	2	1	1	0	1	1	0.2691	0.067054	0.17243	0.08173	0.10785	0.11731	0.011742	0.020949
MIR551A	000000113_3531595	000000113	3531595	10	29186.5	0.0085312	0.022866	-0.019894	-0.064164	0.13874	0.17367	0.20351	0.25041	0.081351	0.25331	0.30701	0.26383	0.41935	0.48234	0.22903	0.48797	0.55553	0.50114	0.996373	0.999907	0.99999	0.999559	0.99996	0.999999	3567	3937	1680	4030	4457	3866	4	1	4	4	1	2	0.0085312	0.022866	-0.019894	-0.064164	0.13874	0.17367	0.030344	0.026526
MIR551A.1	000000114_3543509	000000114	3543509	11	17289	0.037889	-0.0010696	0.055578	0.019165	-0.0021735	0.18378	0.14015	0.47278	0.3119	0.84785	0.70789	0.98629	0.33288	0.70578	0.55968	0.91942	0.84932	0.98623	0.988954	0.999831	0.999942	0.998538	0.999996	0.999999	2795	6052	4650	8170	7436	9045	2	3	2	2	2	0	0.037889	-0.0010696	0.055578	0.019165	-0.0021735	0.18378	0.25101	0.035617
MEGF6	000000116_3613581	000000116	3613581	9	-2081	0.13395	0.26879	0.27064	0.013022	-0.065202	-0.13753	0.16824	0.85382	0.73546	0.73907	0.45207	0.062413	0.36278	0.89795	0.84082	0.84614	0.66429	0.18493	0.988954	0.999831	0.999942	0.998538	0.999996	0.999999	3195	8205	7497	7649	5809	1559	2	1	1	2	3	5	0.13395	0.26879	0.27064	0.013022	-0.065202	-0.13753	0.11005	0.001734
MIR4689	000000129_5717915	000000129	5717915	10	144776	0.12415	-0.1326	-0.16655	-0.0092392	-0.030987	-0.019442	0.017721	0.016886	0.073942	0.22801	0.46043	0.28005	0.069918	0.066782	0.2131	0.45516	0.68275	0.52158	0.960829	0.999907	0.99999	0.999559	0.99996	0.999999	605	537	1568	3776	5706	4041	2	4	4	2	3	3	0.12415	-0.1326	-0.16655	-0.0092392	-0.030987	-0.019442	0.10231	0.87251
MIR4689.1	000000131_5917768	000000131	5917768	11	-55038	-0.079162	-0.12622	-0.11533	0.046045	-0.033586	0.076807	0.013691	0.037466	0.033536	0.32404	0.1957	0.073211	0.059562	0.13135	0.12117	0.57499	0.43653	0.21779	0.960829	0.999907	0.99999	0.999559	0.99996	0.999999	497	959	899	4703	3259	1539	5	4	5	2	4	5	-0.079162	-0.12622	-0.11533	0.046045	-0.033586	0.076807	0.94853	0.6229
KCNAB2	000000137_6026283	000000137	6026283	11	-65	0.059918	0.12252	-0.014649	0.06768	-0.011401	0.0032388	0.02836	0.058711	0.079525	0.618	0.50543	0.11324	0.10524	0.18251	0.23118	0.80356	0.7292	0.29439	0.976687	0.999907	0.99999	0.999559	0.99996	0.999999	888	1394	1652	6817	6031	2107	2	1	4	2	3	3	0.059918	0.12252	-0.014649	0.06768	-0.011401	0.0032388	0.22734	0.025935
LOC102724450	000000141_6206039	000000141	6206039	12	-51	0.090332	0.14076	0.25527	0.020853	-0.047478	-0.13161	0.09028	0.35755	0.68748	0.20381	0.051981	0.082602	0.26008	0.61264	0.85332	0.45085	0.17713	0.24856	0.996373	0.999907	0.99999	0.999559	0.99996	0.999999	2067	4928	7105	3526	1258	1677	3	2	1	3	6	6	0.090332	0.14076	0.25527	0.020853	-0.047478	-0.13161	0.015373	0.13566
PLEKHG5	000000162_6515903	000000162	6515903	7	4181	0.056558	0.15989	0.0015379	0.0075331	0.15775	-0.56968	0.27304	0.58301	0.61659	0.04356	0.0074183	0.0080752	0.46824	0.7174	0.74708	0.12664	0.030237	0.032038	0.996373	0.999907	0.99999	0.999559	0.744909	0.673826	4299	6526	6660	1139	386	438	2	2	1	3	3	4	0.056558	0.15989	0.0015379	0.0075331	0.15775	-0.56968	0.0055372	0.12442
THAP3	000000172_6654069	000000172	6654069	11	28914	0.16673	-0.18948	-0.24897	0.107	-0.04649	-0.077726	0.64695	0.040818	0.0097916	0.2815	0.25584	0.36062	0.81243	0.14103	0.045248	0.52737	0.50407	0.61518	0.997486	0.999907	0.841191	0.999559	0.99996	0.999999	7039	1032	451	4300	3974	4782	1	6	7	3	4	3	0.16673	-0.18948	-0.24897	0.107	-0.04649	-0.077726	0.0043777	0.12464
LINC01672	000000174_6724765	000000174	6724765	10	-2	0.0018331	-0.050143	-0.21228	-0.10462	-0.050241	-0.1234	0.47179	0.20179	0.050428	0.02706	0.29813	0.076271	0.68084	0.42425	0.15886	0.10111	0.54428	0.21758	0.999545	0.999831	0.999942	0.991611	0.999996	0.999999	5919	3656	1342	819	4581	1808	3	4	5	5	4	5	0.0018331	-0.050143	-0.21228	-0.10462	-0.050241	-0.1234	0.58452	0.8486
CAMTA1	000000182_6860185	000000182	6860185	10	74711	0.16622	-0.0093436	0.14643	0.14876	0.30881	0.15413	0.27634	0.19698	0.31697	0.17078	0.90337	0.3216	0.4981	0.41794	0.55226	0.38506	0.92742	0.5612	0.995977	0.999831	0.999942	0.992787	0.999996	0.999999	4344	3596	4694	3322	8419	4750	2	3	2	3	1	3	0.16622	-0.0093436	0.14643	0.14876	0.30881	0.15413	0.47224	0.24467
CAMTA1.1	000000183_6870335	000000183	6870335	10	84899.5	-0.17282	-0.09482	-0.061397	-0.1272	-0.19342	0.11183	0.48452	0.16439	0.57028	0.050494	0.059822	0.22905	0.69248	0.37527	0.75669	0.16486	0.18333	0.45546	0.999545	0.999831	0.999942	0.991611	0.999996	0.999999	6015	3220	6529	1361	1504	3873	2	4	2	5	5	3	-0.17282	-0.09482	-0.061397	-0.1272	-0.19342	0.11183	0.98993	0.24998
LOC102725193	000000195_7299467	000000195	7299467	8	90238	-0.1014	-0.083771	-0.03017	-0.20255	-0.18377	-0.03371	0.30115	0.15392	0.19902	0.0006659	0.12835	0.15403	0.50055	0.3405	0.38897	0.0039234	0.2968	0.34018	0.995977	0.999256	0.999942	0.586793	0.999996	0.999999	4573	3107	3532	62	2652	2920	3	4	3	7	4	3	-0.1014	-0.083771	-0.03017	-0.20255	-0.18377	-0.03371	0.99396	0.89708
LOC102725193.1	000000195_7300283	000000195	7300283	6	89536.5	0.2387	0.08118	0.079144	-0.2728	-0.016581	0.070072	0.84169	0.88065	0.25268	0.020601	0.24375	0.39762	0.84189	0.88067	0.4265	0.065138	0.43032	0.54903	0.997486	0.999907	0.99999	0.997406	0.99996	0.999999	8038	8151	3839	665	3818	5100	1	0	2	3	2	2	0.2387	0.08118	0.079144	-0.2728	-0.016581	0.070072	0.0049604	0.88381
LOC102725193.2	000000195_7301175	000000195	7301175	10	88594.5	-0.090581	-0.05313	0.042877	-0.12776	-0.0048402	0.14345	0.12045	0.17692	0.69617	0.0043248	0.29855	0.68072	0.29019	0.39186	0.82166	0.021874	0.54474	0.8162	0.988954	0.999831	0.999942	0.952652	0.999996	0.999999	2508	3369	7239	190	4584	7256	3	4	1	5	4	2	-0.090581	-0.05313	0.042877	-0.12776	-0.0048402	0.14345	0.34142	0.43338
LOC102725193.3	000000197_7402054	000000197	7402054	10	-12295	0.13155	-0.055865	-0.024178	0.1161	0.094378	-0.019977	0.10182	0.022832	0.26447	0.54424	0.023833	0.101	0.26072	0.087773	0.50135	0.74738	0.090686	0.26942	0.988954	0.955987	0.999942	0.998538	0.993704	0.999999	2227	774	4218	6628	769	2203	4	4	3	3	4	4	0.13155	-0.055865	-0.024178	0.1161	0.094378	-0.019977	0.85998	0.077263
UTS2	000000214_7894027	000000214	7894027	8	-40447	-0.0065535	-0.016125	0.054066	-0.20235	0.0023045	0.019381	0.52433	0.50506	0.35821	0.030475	0.98732	0.33403	0.68226	0.66508	0.56773	0.10177	0.98752	0.54139	0.997486	0.999907	0.99999	0.999559	0.99996	0.999999	6347	6090	4882	859	8979	4519	2	2	3	5	0	2	-0.0065535	-0.016125	0.054066	-0.20235	0.0023045	0.019381	0.21649	0.33773
ERRFI1	000000225_8005288	000000225	8005288	10	21021	0.15963	-0.008708	-0.18957	-0.11845	0.0013237	0.014323	0.062589	0.10677	0.032758	0.2076	0.071546	0.053383	0.18421	0.28204	0.11685	0.43262	0.20869	0.167	0.988954	0.988301	0.999942	0.992787	0.999996	0.999999	1587	2445	963	3790	1740	1383	3	4	5	4	3	4	0.15963	-0.008708	-0.18957	-0.11845	0.0013237	0.014323	0.03779	0.93778
ERRFI1.1	000000227_8017785	000000227	8017785	10	8499	-0.055546	-0.31628	-0.1917	-0.042714	-0.1612	-0.2823	0.93672	0.0011251	0.020718	0.07573	0.14975	0.00085153	0.9401	0.0064728	0.080297	0.21704	0.35759	0.0052255	0.997486	0.537129	0.99999	0.999559	0.99996	0.235551	8588	106	659	1754	2723	199	1	6	6	3	4	8	-0.055546	-0.31628	-0.1917	-0.042714	-0.1612	-0.2823	0.82999	0.32717
ERRFI1.2	000000228_8020209	000000228	8020209	11	6072	0.091205	0.030953	0.00073594	-0.037278	-0.083963	-0.0074702	0.25443	0.34312	0.18396	0.36939	0.22662	0.48257	0.49135	0.59	0.41237	0.62468	0.47134	0.70454	0.996373	0.999907	0.99999	0.999559	0.99996	0.999999	4104	4809	3012	5072	3617	5799	4	3	3	4	4	3	0.091205	0.030953	0.00073594	-0.037278	-0.083963	-0.0074702	0.66382	0.14167
ERRFI1.3	000000233_8047930	000000233	8047930	11	-21646	0.11963	0.023332	-0.084339	0.07738	0.18348	0.20475	0.051985	0.99026	0.07793	0.50576	0.82792	0.31915	0.17092	0.99015	0.22802	0.72283	0.90867	0.56896	0.996373	0.999907	0.99999	0.999559	0.99996	0.999999	1391	9016	1628	6118	8013	4393	2	0	4	2	2	1	0.11963	0.023332	-0.084339	0.07738	0.18348	0.20475	0.32471	0.16716
ERRFI1.4	000000234_8061472	000000234	8061472	10	-35193.5	0.039209	0.078308	0.12793	0.16905	0.042073	0.12101	0.044338	0.92514	0.87124	0.78583	0.2241	0.21286	0.14435	0.93082	0.91391	0.87758	0.45381	0.43431	0.996373	0.999907	0.99999	0.999559	0.99996	0.999999	1226	8415	8113	7767	3589	3315	3	1	1	1	2	3	0.039209	0.078308	0.12793	0.16905	0.042073	0.12101	0.09946	0.30561
ERRFI1.5	000000239_8090385	000000239	8090385	10	-64099.5	0.237	0.18006	0.20752	-0.15044	0.0019414	0.095163	0.041373	0.99692	0.51091	0.11323	0.56205	0.43474	0.1333	0.99686	0.71715	0.29468	0.7607	0.65484	0.980443	0.999831	0.999942	0.991611	0.999996	0.999999	1155	9154	6169	2509	6594	5640	3	0	2	5	2	3	0.237	0.18006	0.20752	-0.15044	0.0019414	0.095163	0.012634	0.03624
ERRFI1.6	000000239_8091188	000000239	8091188	6	-64956	0.077064	-0.037057	0.19351	-0.056737	-0.023628	0.058683	0.4543	0.1458	0.065224	0.88345	0.044703	0.033494	0.59794	0.28873	0.16725	0.88349	0.12531	0.097864	0.996373	0.999907	0.99999	0.999559	0.99996	0.999999	5856	2733	1415	8235	1129	910	2	2	1	0	1	2	0.077064	-0.037057	0.19351	-0.056737	-0.023628	0.058683	0.43432	0.077061
ERRFI1.7	000000240_8096724	000000240	8096724	10	-70431	-0.021848	-0.050911	0.090476	-0.0068807	-0.024337	-0.035878	0.064149	0.21318	0.56158	0.56487	0.53755	0.054382	0.18779	0.4389	0.75259	0.76359	0.74097	0.16933	0.988954	0.999831	0.999942	0.998538	0.999996	0.999999	1627	3787	6487	6749	6439	1402	3	3	2	3	2	4	-0.021848	-0.050911	0.090476	-0.0068807	-0.024337	-0.035878	0.44044	0.60841
ERRFI1.8	000000240_8097590	000000240	8097590	9	-71275	0.20435	-0.038272	-0.021013	0.067485	0.20158	-0.19521	0.98715	0.61063	0.38906	0.25728	0.48276	0.21143	0.98706	0.76963	0.6023	0.49209	0.6925	0.42964	0.999545	0.999831	0.999942	0.993537	0.999996	0.999999	9035	6914	5279	4350	6042	3675	0	2	3	3	2	4	0.20435	-0.038272	-0.021013	0.067485	0.20158	-0.19521	0.07887	0.9799
LINC01714	000000245_8137866	000000245	8137866	10	-70828.5	-0.2133	0.10777	0.25737	0.099637	-0.017818	0.20382	0.017391	0.958	0.78623	0.29796	0.057416	0.58445	0.068422	0.9589	0.87678	0.54463	0.17797	0.76894	0.962285	0.999831	0.999942	0.997579	0.999996	0.999999	595	8775	7784	4734	1452	6697	4	1	1	2	4	1	-0.2133	0.10777	0.25737	0.099637	-0.017818	0.20382	0.74788	0.054484
LINC01714.1	000000249_8182523	000000249	8182523	10	-26143	-0.17605	-0.077276	-0.029441	-0.12769	-0.22231	-0.26409	0.1628	0.17935	0.27349	0.10977	0.011622	0.025399	0.35574	0.39514	0.51301	0.28804	0.050229	0.095311	0.988954	0.999831	0.999942	0.991611	0.964311	0.999999	3118	3406	4310	2460	442	809	4	2	3	5	6	6	-0.17605	-0.077276	-0.029441	-0.12769	-0.22231	-0.26409	0.27972	0.56759
LINC01714.2	000000251_8197908	000000251	8197908	9	-10700	0.26035	0.18564	0.04085	0.20593	0.02803	0.17751	0.33488	0.97459	0.48512	0.98517	0.72606	0.72008	0.54215	0.97444	0.68516	0.98505	0.83593	0.8306	0.995977	0.999831	0.999942	0.999501	0.999996	0.999999	4869	8921	5995	9048	7552	7438	2	0	2	0	2	2	0.26035	0.18564	0.04085	0.20593	0.02803	0.17751	0.029264	0.027982
LINC01714.3	000000252_8212128	000000252	8212128	10	3441.5	-0.01998	0.056753	-0.007106	-0.091142	-0.027382	0.013897	0.19129	0.81931	0.35844	0.11616	0.30063	0.14226	0.39787	0.89994	0.58754	0.30033	0.54731	0.33689	0.988954	0.999831	0.999942	0.991611	0.999996	0.999999	3451	8044	5042	2562	4610	2760	3	2	2	5	4	4	-0.01998	0.056753	-0.007106	-0.091142	-0.027382	0.013897	0.53921	0.36649
SLC45A1	000000258_8343595	000000258	8343595	11	25534	0.18368	0.1163	0.2319	0.1024	0.0601	0.048728	0.79091	0.84145	0.80997	0.87136	0.40616	0.15149	0.87992	0.9155	0.89429	0.93309	0.65605	0.36275	0.999545	0.999831	0.999942	0.998538	0.999996	0.999999	7749	8161	7890	8276	5456	2885	1	1	2	1	3	2	0.18368	0.1163	0.2319	0.1024	0.0601	0.048728	0.13533	0.44054
RERE	000000261_8395098	000000261	8395098	7	28803	-0.079529	-0.14183	0.049682	0.013828	-0.001083	-0.049431	0.22841	0.095725	0.49844	0.76219	0.17254	0.51811	0.40906	0.23582	0.64838	0.81817	0.34395	0.6661	0.988954	0.986065	0.999942	0.998538	0.999996	0.999999	3890	2254	6089	7770	3254	6275	1	4	2	1	3	2	-0.079529	-0.14183	0.049682	0.013828	-0.001083	-0.049431	0.9511	0.65414
RERE.1	000000261_8397057	000000261	8397057	10	26802	0.074233	0.053614	0.055615	-0.021315	-0.025723	-0.085858	0.0039167	0.034394	0.11532	0.049496	0.47524	0.17249	0.019732	0.12355	0.2941	0.16264	0.69092	0.37934	0.961349	0.959296	0.999942	0.991611	0.999996	0.999999	163	1075	2458	1336	5988	3155	3	1	3	3	3	4	0.074233	0.053614	0.055615	-0.021315	-0.025723	-0.085858	0.90065	0.13089
SNORD128	000000278_8626621	000000278	8626621	8	-131686	0.13453	-0.037422	0.18199	0.015746	0.045698	0.039299	0.088154	0.061693	0.73508	0.40056	0.57433	0.34664	0.21906	0.17753	0.81799	0.6131	0.72414	0.55505	0.988954	0.984312	0.999942	0.998538	0.999996	0.999999	2016	1650	7495	5561	6697	4980	2	3	1	3	1	2	0.13453	-0.037422	0.18199	0.015746	0.045698	0.039299	0.11536	0.46318
RERE.2	000000286_8712619	000000286	8712619	10	105048	0.042517	-0.038877	-0.091015	0.025765	-0.071026	0.053511	0.039236	0.40262	0.51058	0.80207	0.1371	0.5547	0.13219	0.6211	0.71804	0.88811	0.33992	0.75424	0.993814	0.999907	0.99999	0.999559	0.99996	0.999999	1119	5301	6014	7855	2569	6291	4	2	3	2	4	3	0.042517	-0.038877	-0.091015	0.025765	-0.071026	0.053511	0.13859	0.84132
MIR6728	000000295_8858280	000000295	8858280	10	8332.5	-0.01028	0.033951	0.065246	-0.029044	-0.014308	0.076036	0.65339	0.68221	0.42232	0.65689	0.65002	0.89859	0.78648	0.82485	0.64185	0.81451	0.80563	0.92221	0.999545	0.999831	0.999942	0.998538	0.999996	0.999999	7018	7316	5540	7241	7141	8361	2	2	3	2	2	1	-0.01028	0.033951	0.065246	-0.029044	-0.014308	0.076036	0.18374	0.097398
ENO1.AS1	000000300_8904098	000000300	8904098	10	25249.5	0.042922	0.21046	0.079103	-0.077027	-0.22596	-0.0596	0.20152	0.14171	0.4345	0.36165	0.091142	0.032491	0.41277	0.34463	0.65218	0.60693	0.24982	0.11757	0.988954	0.999831	0.999942	0.998538	0.999996	0.999999	3572	2958	5633	5259	2093	979	2	3	2	3	4	4	0.042922	0.21046	0.079103	-0.077027	-0.22596	-0.0596	0.073583	0.038036
SLC2A7	000000307_8986458	000000307	8986458	6	40014	0.055365	0.11938	0.15746	-0.020423	0.023605	0.15499	0.36486	0.8701	0.39789	0.87799	0.96178	0.96755	0.50864	0.87002	0.54664	0.87796	0.96183	0.96757	0.995977	0.999831	0.999942	0.998538	0.999996	0.999999	5114	8272	5347	8308	8787	8845	1	1	2	0	0	0	0.055365	0.11938	0.15746	-0.020423	0.023605	0.15499	0.2711	0.16994
MIR34A	000000318_9163980	000000318	9163980	10	-12209.5	-0.044331	0.25287	0.222	0.069542	-0.025785	0.062948	0.54868	0.96057	0.23786	0.78172	0.32879	0.75059	0.74474	0.96036	0.46786	0.875	0.5812	0.85548	0.997486	0.999907	0.99999	0.999559	0.99996	0.999999	6496	8732	3674	7740	4661	7478	2	0	3	2	4	1	-0.044331	0.25287	0.222	0.069542	-0.025785	0.062948	0.057598	0.0025902
SPSB1	000000331_9300303	000000331	9300303	10	7444	0.10567	-0.056325	0.083764	0.088397	0.07398	0.27381	0.45285	0.23497	0.68067	0.19516	0.40251	0.85878	0.6673	0.46144	0.81803	0.41187	0.63832	0.90854	0.997104	0.999907	0.99999	0.999559	0.99996	0.999999	5842	3764	7066	3428	5262	8062	2	3	1	3	1	1	0.10567	-0.056325	0.083764	0.088397	0.07398	0.27381	0.12565	0.85788
LINC02606	000000340_9444154	000000340	9444154	12	-15190.5	0.032535	-0.064843	-0.13623	-0.14585	-0.094939	-0.1286	0.324	0.20473	0.094573	0.015429	0.070858	0.046873	0.57436	0.45347	0.26876	0.068447	0.22153	0.16094	0.995977	0.999831	0.999942	0.991611	0.999996	0.999999	4772	3689	2124	525	1727	1252	3	4	5	7	4	5	0.032535	-0.064843	-0.13623	-0.14585	-0.094939	-0.1286	0.54086	0.67723
LINC02606.1	000000341_9449356	000000341	9449356	11	-20434	0.072013	0.099611	0.065775	0.058337	0.057367	0.11107	0.017154	0.11259	0.13317	0.5775	0.17493	0.20798	0.070796	0.29073	0.33115	0.77403	0.40347	0.4395	0.960829	0.999907	0.99999	0.999559	0.99996	0.999999	590	2290	2392	6575	3022	3268	2	2	4	2	2	3	0.072013	0.099611	0.065775	0.058337	0.057367	0.11107	0.010931	0.054891
CTNNBIP1	000000370_9898488	000000370	9898488	6	11692.5	-0.1643	0.038913	-0.25242	0.15812	-0.11653	-0.082527	0.36443	0.3066	0.055053	0.40869	0.19403	0.05181	0.51591	0.46056	0.14962	0.55993	0.36281	0.14189	0.996373	0.999907	0.99999	0.999559	0.99996	0.999999	5089	4496	1234	5394	3238	1196	2	2	3	1	3	2	-0.1643	0.038913	-0.25242	0.15812	-0.11653	-0.082527	0.90803	0.57387
CTNNBIP1.1	000000370_9899085	000000370	9899085	4	11231.5	-0.66038	0.076409	0.037523	-0.44037	-0.42489	-1.0275	0.10032	0.67648	0.83571	0.022504	0.01971	0.013316	0.1901	0.67782	0.83605	0.058827	0.053299	0.038059	0.996373	0.999907	0.99999	0.997406	0.904336	0.736019	2239	7063	7939	699	662	552	2	1	0	3	3	3	-0.66038	0.076409	0.037523	-0.44037	-0.42489	-1.0275	0.66203	0.89158
TMEM274P	000000375_9959058	000000375	9959058	5	1870	0.18374	0.05468	0.16787	-0.065764	0.21902	0.048402	0.85928	0.33702	0.24532	0.44911	0.98233	0.87942	0.85953	0.48025	0.38055	0.59304	0.98244	0.87993	0.999545	0.999831	0.999942	0.998538	0.999996	0.999999	8051	5015	4016	5950	8977	8247	0	2	1	2	0	0	0.18374	0.05468	0.16787	-0.065764	0.21902	0.048402	0.045103	0.68871
UBE4B	000000377_10015795	000000377	10015795	9	-17125	-0.23696	0.12434	0.14248	-0.13747	-0.13288	-0.026659	0.015239	0.44697	0.33426	0.22248	0.049843	0.18909	0.061634	0.65592	0.55371	0.4456	0.15597	0.39672	0.960829	0.999907	0.99999	0.999559	0.99996	0.999999	538	5674	4657	3713	1213	3055	5	1	2	4	3	2	-0.23696	0.12434	0.14248	-0.13747	-0.13288	-0.026659	0.81187	0.28192
UBE4B.1	000000378_10031691	000000378	10031691	7	-1340	-0.22745	-0.14055	0.085991	-0.10834	0.028328	-0.029924	0.42445	0.081424	0.24027	0.25249	0.19197	0.21533	0.57853	0.20765	0.42661	0.44587	0.36855	0.39605	0.995977	0.985295	0.999942	0.992787	0.999996	0.999999	5600	2020	3958	4300	3473	3724	2	4	1	3	2	3	-0.22745	-0.14055	0.085991	-0.10834	0.028328	-0.029924	0.99263	0.95639
UBE4B.2	000000380_10055883	000000380	10055883	7	23055	0.13726	-0.021245	0.26553	0.094446	-0.070338	-0.045339	0.76437	0.57675	0.49728	0.26984	0.17792	0.56982	0.79049	0.71615	0.6475	0.46669	0.3507	0.70768	0.999545	0.999831	0.999942	0.993537	0.999996	0.999999	7624	6747	6083	4474	3315	6609	1	1	1	2	3	1	0.13726	-0.021245	0.26553	0.094446	-0.070338	-0.045339	0.0065052	0.23517
PEX14	000000408_10510762	000000408	10510762	10	35833.5	0.073914	0.060907	0.11876	-0.018237	-0.0066421	0.050128	0.61953	0.34411	0.50268	0.61006	0.48184	0.3582	0.77951	0.56974	0.71164	0.784	0.6991	0.59232	0.997486	0.999907	0.99999	0.999559	0.99996	0.999999	6887	4812	5963	6764	5853	4760	1	3	2	2	3	3	0.073914	0.060907	0.11876	-0.018237	-0.0066421	0.050128	0.34524	0.29945
PEX14.1	000000408_10511066	000000408	10511066	4	36302.5	0.38029	0.081336	0.2162	0.021025	0.12093	0.053014	0.85958	0.88606	0.82303	0.66585	0.16185	0.27003	0.85982	0.88609	0.82347	0.67168	0.27168	0.39562	0.997486	0.999907	0.99999	0.999559	0.99996	0.999999	8127	8185	7862	7081	2858	3934	0	0	0	1	1	2	0.38029	0.081336	0.2162	0.021025	0.12093	0.053014	0.021894	0.21572
PEX14.2	000000409_10528553	000000409	10528553	10	53596.5	-0.099962	0.12328	0.19277	-0.15738	-0.0010784	-0.017242	0.8573	0.98246	0.96073	0.085149	0.20243	0.64701	0.89092	0.98256	0.96059	0.23886	0.42262	0.7989	0.999545	0.999831	0.999942	0.991611	0.999996	0.999999	8039	9004	8819	2039	3584	7040	1	0	0	5	2	2	-0.099962	0.12328	0.19277	-0.15738	-0.0010784	-0.017242	0.76979	0.13651
PEX14.3	000000410_10575794	000000410	10575794	9	100838	-0.1063	-0.14619	0.022692	-0.072832	0.080358	-0.09041	0.58619	0.25552	0.40895	0.12738	0.75774	0.29177	0.74179	0.46664	0.62349	0.30222	0.85821	0.51243	0.997486	0.999907	0.99999	0.999559	0.99996	0.999999	6705	4006	5286	2575	7641	4156	2	2	2	4	2	3	-0.1063	-0.14619	0.022692	-0.072832	0.080358	-0.09041	0.025664	0.98028
MTOR.AS1	000000428_11158803	000000428	11158803	11	14910	0.17228	-0.014496	-0.093596	0.032499	-0.078315	-0.12798	0.85348	0.22395	0.49366	0.43339	0.36675	0.95582	0.90431	0.46649	0.70926	0.68143	0.62196	0.9587	0.999545	0.999831	0.999942	0.998538	0.999996	0.999999	8024	3904	6058	5826	5147	8741	1	3	3	2	4	1	0.17228	-0.014496	-0.093596	0.032499	-0.078315	-0.12798	0.083368	0.73413
MTHFR	000000448_11800928	000000448	11800928	9	2742	0.1578	-0.19519	0.017588	-0.12194	-0.12078	0.06761	0.16483	0.023113	0.30933	0.0095288	0.072016	0.072447	0.35868	0.08263	0.53048	0.041059	0.20764	0.20813	0.996373	0.999907	0.99999	0.973226	0.99996	0.999999	3119	664	4446	369	1605	1530	1	5	3	5	5	2	0.1578	-0.19519	0.017588	-0.12194	-0.12078	0.06761	0.1043	0.085782
CLCN6	000000449_11805874	000000449	11805874	11	-262	0.14563	0.089119	0.056869	0.1391	0.048077	0.26793	0.01469	0.24706	0.11445	0.15792	0.16647	0.050461	0.062817	0.48016	0.29723	0.37425	0.38963	0.16803	0.960829	0.999907	0.99999	0.999559	0.99996	0.999999	519	3901	2143	2967	2920	1172	2	2	3	2	3	3	0.14563	0.089119	0.056869	0.1391	0.048077	0.26793	0.011347	0.58131
CLCN6.1	000000450_11821691	000000450	11821691	7	15554	-0.01733	0.19531	0.081247	0.042684	-0.071323	0.012801	0.10199	0.15521	0.26736	0.32326	0.44706	0.40954	0.24199	0.31279	0.46199	0.52483	0.62146	0.58349	0.996373	0.999907	0.99999	0.999559	0.99996	0.999999	2260	2854	3985	4696	5604	5206	3	2	2	2	2	2	-0.01733	0.19531	0.081247	0.042684	-0.071323	0.012801	0.28428	0.09603
NPPB	000000455_11883410	000000455	11883410	10	-24367	0.078511	0.046051	-0.025406	0.13587	0.04094	0.16866	0.9073	0.15454	0.38823	0.6799	0.91938	0.82951	0.91588	0.36211	0.6128	0.8251	0.93435	0.89972	0.999545	0.999831	0.999942	0.998538	0.999996	0.999999	8338	3113	5268	7342	8502	8032	1	1	2	1	1	1	0.078511	0.046051	-0.025406	0.13587	0.04094	0.16866	0.33039	0.149
RNU5E.1.1	000000458_11908244	000000458	11908244	10	109	0.13305	-0.0069545	0.016598	-0.066911	-0.093285	0.21454	0.13867	0.077311	0.11206	0.09187	0.51378	0.59908	0.31875	0.2221	0.28925	0.25244	0.72179	0.77567	0.988954	0.985295	0.999942	0.991611	0.999996	0.999999	2770	1951	2415	2164	6271	6776	2	3	3	4	2	2	0.13305	-0.0069545	0.016598	-0.066911	-0.093285	0.21454	0.3029	0.26494
RNU5E.1.1	000000458_11908244	000000458	11908244	1	109	-0.12405	-0.70978	-0.22539	0.29934	-0.089308	-0.084676	0.31817	0.02196	0.18189	0.89061	0.34221	0.36454	0.31795	0.021944	0.18141	0.89107	0.34232	0.36432	0.996373	0.827694	0.99999	0.999559	0.99996	0.999999	4711	643	2983	8273	4771	4816	0	1	1	0	0	0	-0.12405	-0.70978	-0.22539	0.29934	-0.089308	-0.084676	0.68183	0.97804
RNU5E.1.2	000000458_11908280	000000458	11908280	1	437	-0.00087503	-0.049358	-0.055533	0.33243	0.11878	0.041253	0.46557	0.41406	0.41348	0.90992	0.64331	0.527	0.46524	0.41384	0.41326	0.91041	0.64306	0.52628	0.995977	0.999831	0.999942	0.998538	0.999996	0.999999	5868	5628	5477	8465	7103	6334	0	0	0	0	0	0	-0.00087503	-0.049358	-0.055533	0.33243	0.11878	0.041253	0.53443	0.58594
RNU5E.1.3	000000458_11908430	000000458	11908430	2	531.5	0.33283	0.3952	0.26894	-0.31765	-0.13533	-0.13298	0.76656	0.79258	0.36933	0.12161	0.51967	0.088767	0.7665	0.79261	0.37526	0.16972	0.51988	0.14318	0.997486	0.999907	0.99999	0.999559	0.99996	0.999999	7714	7737	4982	2485	6154	1750	0	0	1	1	0	1	0.33283	0.3952	0.26894	-0.31765	-0.13533	-0.13298	0.1691	0.12258
RNU5E.1.4	000000458_11909866	000000458	11909866	10	1727	0.062671	-0.06589	0.037143	0.041551	0.11981	0.051203	0.23511	0.05319	0.40457	0.11882	0.40962	0.59481	0.46235	0.16355	0.63179	0.30517	0.64374	0.77431	0.996373	0.999907	0.99999	0.999559	0.99996	0.999999	3909	1282	5251	2435	5311	6542	2	4	3	2	2	2	0.062671	-0.06589	0.037143	0.041551	0.11981	0.051203	0.29532	0.32582
TNFRSF8	000000474_12075911	000000474	12075911	7	12503	-0.09566	-0.26844	0.09182	-0.077527	-0.17298	-0.073337	0.73548	0.038917	0.33585	0.14571	0.041482	0.18748	0.78904	0.11356	0.53321	0.3078	0.12433	0.36053	0.997486	0.999907	0.99999	0.999559	0.99996	0.999999	7533	988	4675	2819	1080	3025	1	4	2	3	4	3	-0.09566	-0.26844	0.09182	-0.077527	-0.17298	-0.073337	0.31735	0.64924
VPS13D	000000489_12342640	000000489	12342640	11	112592	0.058934	0.057812	0.066761	-0.19146	-0.021633	-0.20682	0.2415	0.44865	0.050277	0.023967	0.36488	0.029902	0.4756	0.67085	0.16761	0.093422	0.62095	0.11058	0.996373	0.999907	0.99999	0.999559	0.99996	0.999999	3969	5687	1169	732	4955	848	4	2	4	6	2	4	0.058934	0.057812	0.066761	-0.19146	-0.021633	-0.20682	0.10935	0.71174
SNORA59B	000000494_12455273	000000494	12455273	11	-51989	0.0014545	0.032817	0.045737	-0.013403	0.076421	-0.041846	0.93892	0.78112	0.88361	0.34603	0.22049	0.25983	0.94223	0.8848	0.92636	0.60126	0.4585	0.50055	0.999545	0.999831	0.999942	0.998538	0.999996	0.999999	8588	7851	8242	5149	3789	4159	1	2	1	3	4	4	0.0014545	0.032817	0.045737	-0.013403	0.076421	-0.041846	0.054189	0.19063
SNORA59B.1	000000494_12457092	000000494	12457092	10	-50167	0.1505	-0.034813	-0.0772	-0.069849	-0.11614	0.071309	0.9664	0.26318	0.52314	0.28126	0.45048	0.9828	0.96624	0.50219	0.72762	0.52447	0.67111	0.98288	0.999545	0.999831	0.999942	0.993881	0.999996	0.999999	8840	4336	6242	4587	5798	9006	0	2	3	3	3	0	0.1505	-0.034813	-0.0772	-0.069849	-0.11614	0.071309	0.19281	0.95865
SNORA59B.2	000000496_12473504	000000496	12473504	9	-33771	0.25808	-0.021932	-0.031611	0.15641	-0.06209	0.03002	0.86582	0.34484	0.22389	0.58166	0.19557	0.13583	0.89109	0.55617	0.44759	0.74716	0.40841	0.31442	0.997486	0.999907	0.99999	0.999559	0.99996	0.999999	8156	4815	3529	6597	3255	2396	1	2	4	1	2	2	0.25808	-0.021932	-0.031611	0.15641	-0.06209	0.03002	0.0029921	0.12711
SNORA59B.3	000000497_12478333	000000497	12478333	10	-28876	0.12046	-0.11258	-0.11343	0.074529	0.047937	0.077765	0.34034	0.089381	0.09501	0.52697	0.14214	0.034153	0.55811	0.24701	0.25665	0.73408	0.34132	0.12205	0.995977	0.986065	0.999942	0.998538	0.999996	0.999999	4905	2153	2128	6503	2848	1019	2	5	4	1	2	3	0.12046	-0.11258	-0.11343	0.074529	0.047937	0.077765	0.072852	0.16555
SNORA59B.4	000000497_12478393	000000497	12478393	1	-28567	-0.10224	-0.74246	-1.1166	-0.23479	-0.13815	-0.3888	0.34521	0.0068445	0.0042412	0.14432	0.27535	0.089576	0.34532	0.0067475	0.0041951	0.14406	0.27509	0.089348	0.988954	0.650515	0.405472	0.991611	0.999996	0.99683	4945	299	230	3009	4355	2027	0	1	1	1	1	1	-0.10224	-0.74246	-1.1166	-0.23479	-0.13815	-0.3888	0.65479	0.99316
MIR6730	000000501_12550018	000000501	12550018	8	29067	0.058535	-0.065808	0.020323	-0.039955	-0.027953	-0.028498	0.39836	0.18412	0.67004	0.20165	0.17413	0.88179	0.58074	0.3858	0.78946	0.40641	0.37029	0.89041	0.995977	0.999831	0.999942	0.992787	0.999996	0.999999	5380	3465	7087	3714	3265	8264	2	3	2	1	3	1	0.058535	-0.065808	0.020323	-0.039955	-0.027953	-0.028498	0.082507	0.2284
MIR6730.1	000000502_12556659	000000502	12556659	11	22388	0.28042	0.14257	0.053558	0.15647	0.14111	0.1241	0.71577	0.40655	0.010729	0.97986	0.11681	0.041598	0.83428	0.66196	0.04888	0.97969	0.30257	0.14363	0.999545	0.999831	0.929227	0.999317	0.999996	0.999999	7365	5574	435	8998	2471	1167	1	2	3	0	2	3	0.28042	0.14257	0.053558	0.15647	0.14111	0.1241	0.0097434	0.069728
DHRS3	000000505_12596624	000000505	12596624	10	-42	-0.033047	-0.29361	0.013274	-0.062816	-0.052882	-0.017634	0.010491	0.0027536	0.038714	0.24644	0.14154	0.26828	0.045017	0.014311	0.13405	0.47919	0.34645	0.50686	0.950797	0.742209	0.99999	0.999559	0.99996	0.999999	403	168	980	3963	2630	3911	3	6	4	4	4	3	-0.033047	-0.29361	0.013274	-0.062816	-0.052882	-0.017634	0.68508	0.33862
DHRS3.1	000000506_12602082	000000506	12602082	12	-5509	0.14941	0.079731	0.16847	0.11698	0.078856	-0.028399	0.20648	0.010635	0.015803	0.14994	0.037961	0.018115	0.43777	0.050606	0.068704	0.37175	0.13963	0.077373	0.992831	0.949883	0.994309	0.992787	0.999996	0.966376	3631	421	561	3070	1079	649	4	1	2	4	3	5	0.14941	0.079731	0.16847	0.11698	0.078856	-0.028399	0.055021	0.003181
DHRS3.2	000000506_12604542	000000506	12604542	9	-7910	-0.072654	0.067074	0.14427	-0.079585	0.05984	0.032217	0.39095	0.051851	0.71466	0.18722	0.11303	0.16193	0.60069	0.16062	0.82584	0.39644	0.28074	0.35548	0.995977	0.973516	0.999942	0.992787	0.999996	0.999999	5309	1449	7362	3529	2421	3032	1	4	1	4	3	3	-0.072654	0.067074	0.14427	-0.079585	0.05984	0.032217	0.51485	0.049812
LINC01784	000000513_12810942	000000513	12810942	9	12296	0.062958	-0.078434	-0.010476	0.021463	-0.070113	0.14112	0.3022	0.92818	0.034824	0.19591	0.079787	0.056204	0.51725	0.92883	0.11671	0.40711	0.22552	0.16998	0.996373	0.999907	0.99999	0.999559	0.99996	0.999999	4567	8437	921	3433	1724	1257	2	1	3	3	3	3	0.062958	-0.078434	-0.010476	0.021463	-0.070113	0.14112	0.74789	0.44041
HNRNPCL1	000000514_12852054	000000514	12852054	5	-3228	-0.0016253	0.22081	-0.024596	-0.064276	0.040201	-0.063532	0.59389	0.080738	0.1152	0.13201	0.41335	0.23933	0.64487	0.1769	0.2385	0.26683	0.5568	0.37758	0.996373	0.999907	0.99999	0.999559	0.99996	0.999999	6748	1772	2153	2641	5337	3589	1	1	2	2	1	2	-0.0016253	0.22081	-0.024596	-0.064276	0.040201	-0.063532	0.24621	0.12059
PRDM2	000000533_14017803	000000533	14017803	10	268378	-0.11058	0.0080476	-0.21485	-0.18203	-0.11432	0.0093258	0.38555	0.21589	0.0063838	0.0070572	0.064774	0.15002	0.60967	0.43502	0.030705	0.033585	0.19615	0.34862	0.996373	0.999907	0.735623	0.935271	0.99996	0.999999	5297	3571	358	304	1481	2590	3	4	6	7	5	4	-0.11058	0.0080476	-0.21485	-0.18203	-0.11432	0.0093258	0.4883	0.010241
C1orf195	000000563_15179099	000000563	15179099	10	-7480	-0.11515	0.11759	0.12568	-0.0036946	0.091617	-0.012857	0.094001	0.98	0.23374	0.47305	0.75927	0.39952	0.2546	0.98002	0.46259	0.68777	0.86499	0.62606	0.996373	0.999907	0.99999	0.999559	0.99996	0.999999	2130	8920	3621	5875	7652	5114	5	0	2	3	2	2	-0.11515	0.11759	0.12568	-0.0036946	0.091617	-0.012857	0.39582	0.56775
LOC101927417	000000568_15338285	000000568	15338285	10	5623	-0.076307	-0.14068	-0.085791	-0.16861	-0.16013	-0.058234	0.041826	0.010825	0.20299	0.038501	0.012591	0.28336	0.13442	0.048148	0.41893	0.13576	0.053643	0.52555	0.980443	0.949883	0.999942	0.991611	0.964311	0.999999	1162	424	3577	1096	477	4403	4	5	4	6	6	4	-0.076307	-0.14068	-0.085791	-0.16861	-0.16013	-0.058234	0.53316	0.97514
LOC101927417.1	000000571_15352635	000000571	15352635	11	-8762	0.083473	0.055599	0.036408	-0.087014	0.0087082	0.099279	0.68504	0.028044	0.12881	0.008141	0.038032	0.04712	0.81709	0.10685	0.32213	0.038928	0.13426	0.15892	0.999545	0.955987	0.999942	0.976614	0.999996	0.999999	7181	931	2651	332	1082	1259	2	5	4	5	4	3	0.083473	0.055599	0.036408	-0.087014	0.0087082	0.099279	0.0039172	0.14752
LOC101927417.2	000000571_15356614	000000571	15356614	5	-12584	0.0018828	0.16346	0.002757	-0.065831	-0.14297	-0.16319	0.26958	0.97631	0.83959	0.49408	0.094715	0.09895	0.40497	0.97651	0.8397	0.60379	0.2042	0.21023	0.996373	0.999907	0.99999	0.999559	0.99996	0.999999	4263	8884	7952	6026	1942	1906	1	0	0	1	3	3	0.0018828	0.16346	0.002757	-0.065831	-0.14297	-0.16319	0.8382	0.038025
LOC101927417.3	000000571_15357089	000000571	15357089	7	-13228	-0.31108	-0.21355	-0.14044	-0.1766	-0.25765	-0.18098	0.028619	0.006319	0.16811	0.030364	0.025915	0.25604	0.087694	0.026275	0.3328	0.099475	0.087453	0.44728	0.973643	0.887019	0.999942	0.991611	0.993704	0.999999	867	286	3169	903	835	4125	4	5	3	4	4	3	-0.31108	-0.21355	-0.14044	-0.1766	-0.25765	-0.18098	0.066084	0.90346
EFHD2	000000576_15417602	000000576	15417602	10	7732	-0.18787	-0.20544	-0.04095	0.0041311	0.13572	0.088962	0.095613	0.043332	0.054957	0.47141	0.06344	0.083595	0.25799	0.14034	0.17135	0.68647	0.19332	0.2335	0.996373	0.999907	0.99999	0.999559	0.99996	0.999999	2152	1084	1232	5859	1453	1689	4	5	3	2	2	2	-0.18787	-0.20544	-0.04095	0.0041311	0.13572	0.088962	0.51672	0.3664
CTRC	000000579_15433123	000000579	15433123	6	-5470.5	-0.072085	-0.21465	-0.098881	-0.021708	-0.062295	-0.13009	0.24941	0.025127	0.11678	0.22748	0.49569	0.17023	0.41472	0.076038	0.24792	0.40627	0.64005	0.32702	0.996373	0.999907	0.99999	0.999559	0.99996	0.999999	4063	704	2177	3766	5961	2829	2	4	3	2	2	3	-0.072085	-0.21465	-0.098881	-0.021708	-0.062295	-0.13009	0.47361	0.9692
PLEKHM2	000000587_15678781	000000587	15678781	5	-5547	0.24154	-0.051862	-0.11591	0.036344	0.013729	0.076102	0.17023	0.57904	0.31064	0.22549	0.90478	0.89265	0.30271	0.63122	0.45077	0.36524	0.90518	0.89308	0.996373	0.999907	0.99999	0.999559	0.99996	0.999999	3198	6504	4457	3752	8385	8217	2	1	2	2	0	0	0.24154	-0.051862	-0.11591	0.036344	0.013729	0.076102	0.03434	0.3076
UQCRHL	000000599_15788330	000000599	15788330	1	19222	-0.55742	-0.13094	-0.24367	-0.74715	-0.67086	-0.51468	0.090245	0.35123	0.23087	0.031655	0.049681	0.11611	0.089987	0.3513	0.23023	0.031715	0.04992	0.11567	0.960829	0.999907	0.99999	0.921943	0.884185	0.999999	2066	4865	3593	882	1209	2152	1	0	1	1	1	1	-0.55742	-0.13094	-0.24367	-0.74715	-0.67086	-0.51468	0.90975	0.64877
UQCRHL.1	000000601_15795322	000000601	15795322	7	12396	-0.17441	-0.051209	-0.01361	-0.18502	-0.010095	0.0010642	0.062236	0.19924	0.025744	0.068055	0.91755	0.93429	0.16488	0.37994	0.084265	0.18073	0.91821	0.93476	0.980443	0.999831	0.999942	0.991611	0.999996	0.999999	1581	3627	804	1723	8487	8589	4	3	3	4	0	0	-0.17441	-0.051209	-0.01361	-0.18502	-0.010095	0.0010642	0.42701	0.29541
UQCRHL.2	000000601_15796948	000000601	15796948	7	10816	0.27559	-0.071795	-0.010283	0.21116	0.0015943	0.31703	0.29448	0.18925	0.1947	0.063796	0.57681	0.19484	0.4729	0.36748	0.36763	0.17187	0.7149	0.36961	0.995977	0.999831	0.999942	0.991611	0.999996	0.999999	4518	3521	3484	1633	6719	3453	1	3	3	2	2	1	0.27559	-0.071795	-0.010283	0.21116	0.0015943	0.31703	0.013049	0.58761
UQCRHL.3	000000601_15799216	000000601	15799216	8	8432	0.18252	0.099712	-0.061332	0.023845	0.011339	-0.079345	0.83038	0.3315	0.0084553	0.12394	0.14896	0.11627	0.84652	0.54173	0.035456	0.29027	0.33179	0.27449	0.999545	0.999831	0.861975	0.991611	0.999996	0.999999	7918	4974	371	2703	2957	2423	1	2	4	3	2	3	0.18252	0.099712	-0.061332	0.023845	0.011339	-0.079345	0.093234	0.077867
UQCRHL.4	000000601_15800263	000000601	15800263	8	7386	0.1571	-0.20443	0.14244	0.043459	-0.15463	-0.12308	0.9862	0.026302	0.60956	0.42508	0.049909	0.16396	0.98638	0.089181	0.74637	0.62761	0.15408	0.35336	0.999852	0.999907	0.99999	0.999559	0.99996	0.999999	9004	730	6618	5525	1217	2763	0	5	2	2	4	1	0.1571	-0.20443	0.14244	0.043459	-0.15463	-0.12308	0.068466	0.044619
SPEN	000000602_15834987	000000602	15834987	10	-12702	0.060138	0.18305	-0.026599	-0.079177	0.18263	0.2109	0.2277	0.20715	0.15636	0.439	0.15354	0.61952	0.45224	0.4228	0.35891	0.66007	0.36268	0.78597	0.996373	0.999907	0.99999	0.999559	0.99996	0.999999	3818	3486	2692	5622	2763	6708	2	3	3	3	1	1	0.060138	0.18305	-0.026599	-0.079177	0.18263	0.2109	0.060599	0.027079
ZBTB17	000000611_15952917	000000611	15952917	9	23283	0.15245	-0.029406	0.056075	-0.032815	0.017796	0.033714	0.83178	0.13777	0.89893	0.27532	0.11209	0.96105	0.86402	0.32192	0.9094	0.50835	0.27924	0.96085	0.999545	0.993241	0.999942	0.993537	0.999996	0.999999	7928	2911	8332	4528	2401	8782	1	3	1	3	4	0	0.15245	-0.029406	0.056075	-0.032815	0.017796	0.033714	0.31995	0.38689
EPHA2	000000623_16139690	000000623	16139690	11	16419	-0.015705	-0.13108	0.027943	-0.07527	0.13675	0.13092	0.13492	0.03479	0.77731	0.29676	0.71841	0.51373	0.32566	0.12585	0.87599	0.54859	0.85381	0.72666	0.988954	0.959296	0.999942	0.998053	0.999996	0.999999	2703	1084	7732	4723	7512	6251	3	6	2	4	2	1	-0.015705	-0.13108	0.027943	-0.07527	0.13675	0.13092	0.85652	0.20249
EPHA2.1	000000623_16141789	000000623	16141789	10	14281.5	-0.061303	0.01998	0.018061	0.051019	0.033077	-0.021021	0.28633	0.3872	0.39287	0.24523	0.22147	0.12242	0.52496	0.60754	0.62229	0.47758	0.45048	0.30917	0.996373	0.999907	0.99999	0.999559	0.99996	0.999999	4430	5163	5153	3953	3553	2241	2	2	2	2	3	4	-0.061303	0.01998	0.018061	0.051019	0.033077	-0.021021	0.19404	0.001699
EPHA2.2	000000624_16144049	000000624	16144049	11	12014	0.067611	0.10161	0.19693	0.04163	-0.00091404	0.090205	0.44903	0.2583	0.84559	0.16215	0.18607	0.26021	0.6648	0.50525	0.91655	0.38241	0.41802	0.50099	0.999545	0.999831	0.999942	0.992787	0.999996	0.999999	5758	4300	8046	3213	3408	4163	3	2	2	4	4	4	0.067611	0.10161	0.19693	0.04163	-0.00091404	0.090205	0.033128	0.1108
EPHA2.3	000000624_16145370	000000624	16145370	10	10698.5	0.0024612	-0.11261	0.014545	-0.098317	0.084654	0.023377	0.45691	0.025574	0.00093506	0.15822	0.00092016	0.00090538	0.66694	0.096369	0.005611	0.3685	0.0056271	0.0055344	0.999545	0.955987	0.481493	0.992787	0.593947	0.430903	5812	858	103	3166	84	111	1	5	3	4	2	2	0.0024612	-0.11261	0.014545	-0.098317	0.084654	0.023377	0.5875	0.75044
EPHA2.4	000000624_16145748	000000624	16145748	6	10204.5	0.069386	0.065183	-0.059592	0.20043	0.10639	-0.056597	0.60311	0.14431	0.26325	0.21059	0.65746	0.12588	0.67269	0.29121	0.42789	0.38598	0.73015	0.26089	0.999545	0.988301	0.999942	0.992787	0.999996	0.999999	6749	2987	4209	3820	7175	2544	1	1	2	1	1	3	0.069386	0.065183	-0.059592	0.20043	0.10639	-0.056597	0.12236	0.0085267
EPHA2.5	000000624_16146445	000000624	16146445	9	9596	-0.0040914	-0.048366	0.082037	-0.054715	0.012036	-0.038526	0.68169	0.48618	0.15476	0.28059	0.0072941	0.35284	0.79896	0.69588	0.34285	0.51296	0.032868	0.56953	0.999545	0.999831	0.999942	0.993721	0.919965	0.999999	7160	6143	2998	4583	318	5023	2	3	3	3	3	3	-0.0040914	-0.048366	0.082037	-0.054715	0.012036	-0.038526	0.1971	0.55277
EPHA2.6	000000624_16146947	000000624	16146947	8	9063	0.13698	0.074712	0.053488	-0.048293	0.24285	0.21651	0.87173	0.9172	0.4938	0.70032	0.86974	0.66462	0.88108	0.91726	0.6695	0.81354	0.8893	0.78595	0.997486	0.999907	0.99999	0.999559	0.99996	0.999999	8188	8366	5901	7274	8213	6956	1	0	1	2	1	2	0.13698	0.074712	0.053488	-0.048293	0.24285	0.21651	0.40983	0.27503
EPHA2.7	000000625_16155173	000000625	16155173	10	883.5	0.30691	0.059204	0.03767	-0.10114	0.1466	-0.036271	0.099575	0.97074	0.50196	0.047691	0.084759	0.072801	0.26623	0.97069	0.71107	0.15507	0.23822	0.21016	0.996373	0.999907	0.99999	0.999559	0.99996	0.999999	2233	8829	5956	1239	1806	1535	2	0	2	5	3	3	0.30691	0.059204	0.03767	-0.10114	0.1466	-0.036271	0.00040406	0.13245
EPHA2.8	000000628_16173742	000000628	16173742	12	-17674.5	0.097185	0.1073	0.1874	0.11419	0.10764	0.1139	0.284	0.11357	0.021829	0.041418	0.36391	0.36174	0.5291	0.31241	0.090538	0.15071	0.62439	0.61977	0.995977	0.988301	0.999942	0.991611	0.999996	0.999999	4420	2538	701	1155	5127	5093	3	3	2	4	2	2	0.097185	0.1073	0.1874	0.11419	0.10764	0.1139	0.21047	0.017929
EPHA2.9	000000629_16182059	000000629	16182059	11	-25953	0.043926	0.02249	0.058898	0.10849	0.042471	0.12388	0.61921	0.24189	0.97939	0.57546	0.85631	0.97003	0.78311	0.48681	0.97925	0.77582	0.92367	0.96993	0.999545	0.999831	0.999942	0.998538	0.999996	0.999999	6827	4116	8972	6815	8182	8873	2	4	0	3	1	1	0.043926	0.02249	0.058898	0.10849	0.042471	0.12388	0.087222	0.12558
ARHGEF19	000000630_16187897	000000630	16187897	10	24780.5	0.21126	0.04667	0.066519	0.0095567	0.0018545	0.18405	0.82033	0.051516	0.17979	0.29533	0.069998	0.067896	0.877	0.16648	0.38703	0.54151	0.20529	0.19941	0.999545	0.976368	0.999942	0.997106	0.999996	0.999999	7877	1443	3314	4705	1713	1659	1	3	1	2	3	1	0.21126	0.04667	0.066519	0.0095567	0.0018545	0.18405	0.057509	0.16061
SZRD1	000000643_16375746	000000643	16375746	8	8591	0.17133	0.15855	0.17652	0.14093	0.22378	0.10168	0.82406	0.0083892	0.0069045	0.9956	0.81366	0.057348	0.84272	0.036464	0.030458	0.9957	0.85836	0.16445	0.999545	0.949883	0.816632	0.999692	0.999996	0.999999	7889	345	335	9140	7980	1473	1	2	1	0	1	1	0.17133	0.15855	0.17652	0.14093	0.22378	0.10168	0.016961	0.059092
RNU1.2	000000658_16905120	000000658	16905120	9	9231	0.15369	-0.045508	0.092323	0.12437	0.089123	0.066175	0.52401	0.060446	0.87391	0.96911	0.42839	0.42267	0.7054	0.1798	0.90038	0.96892	0.6448	0.63598	0.997486	0.999907	0.99999	0.999559	0.99996	0.999999	6342	1431	8128	8834	5475	5310	1	4	1	0	2	1	0.15369	-0.045508	0.092323	0.12437	0.089123	0.066175	0.070095	0.43638
ATP13A2	000000662_17016149	000000662	17016149	7	-4295	0.084079	0.096846	-0.040071	0.1497	0.021721	0.016077	0.0050034	0.43002	0.07402	0.26837	0.072612	0.076232	0.020946	0.58987	0.19185	0.46325	0.19012	0.19623	0.93008	0.999907	0.99999	0.999559	0.99996	0.999999	216	5516	1569	4171	1610	1592	2	1	2	2	1	3	0.084079	0.096846	-0.040071	0.1497	0.021721	0.016077	0.26775	0.90176
PADI2	000000668_17128604	000000668	17128604	10	-9149.5	0.24356	0.036304	0.095808	-0.03195	-0.01678	-0.005057	0.25958	0.59858	0.11001	0.074925	0.95751	0.97062	0.48246	0.78731	0.28627	0.21757	0.95798	0.97062	0.995977	0.999831	0.999942	0.991611	0.999996	0.999999	4187	6866	2382	1857	8751	8879	2	2	2	5	1	0	0.24356	0.036304	0.095808	-0.03195	-0.01678	-0.005057	0.013463	0.497
LINC02783	000000670_17190089	000000670	17190089	11	326	0.10928	-0.015469	-0.026365	-0.045802	0.097726	0.087278	0.93799	0.39683	0.52042	0.62339	0.22912	0.2849	0.94671	0.63103	0.73313	0.80754	0.47418	0.53019	0.997486	0.999907	0.99999	0.999559	0.99996	0.999999	8597	5241	6091	6843	3648	4099	1	3	3	3	3	3	0.10928	-0.015469	-0.026365	-0.045802	0.097726	0.087278	0.18041	0.026274
PADI3	000000672_17233269	000000672	17233269	10	-15828	0.17067	0.16166	0.036336	0.033717	0.16153	0.18103	0.96822	0.39406	0.31335	0.98361	0.98387	0.9974	0.96807	0.61348	0.55792	0.98366	0.98394	0.99736	0.999156	0.999907	0.99999	0.999559	0.99996	0.999999	8841	5223	4491	8969	8947	9089	0	3	3	0	0	0	0.17067	0.16166	0.036336	0.033717	0.16153	0.18103	0.046966	0.11395
PADI3.1	000000672_17233804	000000672	17233804	9	-15253	0.032662	0.07403	0.018897	0.11618	-0.0044444	0.0055656	0.18796	0.38076	0.68033	0.8456	0.45843	0.80906	0.39423	0.59229	0.80536	0.88942	0.67152	0.87471	0.996373	0.999907	0.99999	0.999559	0.99996	0.999999	3395	5104	7064	8076	5692	7812	3	3	2	1	3	1	0.032662	0.07403	0.018897	0.11618	-0.0044444	0.0055656	0.021767	0.53714
ARHGEF10L	000000692_17587830	000000692	17587830	10	7261	0.050675	-0.062615	-0.0041959	-0.0316	-0.076126	0.025517	0.34143	0.31593	0.31705	0.063181	0.57761	0.73078	0.572	0.54477	0.56097	0.18992	0.77342	0.84392	0.996373	0.999907	0.99999	0.999559	0.99996	0.999999	4930	4573	4518	1522	6584	7371	3	3	2	3	3	1	0.050675	-0.062615	-0.0041959	-0.0316	-0.076126	0.025517	0.39584	0.86454
ACTL8	000000701_17866688	000000701	17866688	11	111333	0.089205	0.14519	0.17818	0.010605	-0.055531	0.036556	0.84499	0.84836	0.078081	0.26466	0.26662	0.012348	0.90177	0.91946	0.225	0.51361	0.51172	0.055347	0.999545	0.999831	0.999942	0.993721	0.999996	0.932453	7975	8184	1832	4421	4270	491	1	2	2	4	4	5	0.089205	0.14519	0.17818	0.010605	-0.055531	0.036556	0.018987	0.042885
ACTL8.1	000000702_17874404	000000702	17874404	10	119040	0.15723	-0.092111	0.049785	-0.16939	-0.06973	0.067808	0.26163	0.024208	0.078497	0.0060895	0.098671	0.056796	0.48444	0.092114	0.22174	0.029633	0.2651	0.1748	0.995977	0.955987	0.999942	0.961839	0.999996	0.999999	4203	817	1842	258	2205	1458	1	5	2	7	5	3	0.15723	-0.092111	0.049785	-0.16939	-0.06973	0.067808	0.18224	0.21353
IFFO2	000000716_19010086	000000716	19010086	10	-53406	-0.0081214	0.10627	0.019878	0.010546	0.011967	-0.05799	0.96385	0.025547	0.035601	0.099216	0.024817	0.031978	0.96366	0.096297	0.12383	0.26711	0.093719	0.11599	0.999545	0.955987	0.999942	0.991611	0.993704	0.999999	8819	857	1008	2289	795	962	0	2	3	3	2	4	-0.0081214	0.10627	0.019878	0.010546	0.011967	-0.05799	0.72466	0.015314
IFFO2.1	000000716_19011265	000000716	19011265	11	-54596	0.071321	0.13115	-0.11572	0.098084	0.2022	0.12928	0.023517	0.044362	0.072253	0.060929	0.56425	0.47513	0.088883	0.15229	0.21333	0.19575	0.76549	0.69861	0.97495	0.96822	0.999942	0.991611	0.999996	0.999999	754	1300	1735	1583	6614	5962	4	3	4	4	2	1	0.071321	0.13115	-0.11572	0.098084	0.2022	0.12928	0.22256	0.00074849
IFFO2.2	000000719_19052645	000000719	19052645	7	-96038	0.10968	0.059664	-0.040145	-0.026045	0.031502	0.050795	0.22827	0.12838	0.14134	0.027783	0.16221	0.30698	0.40887	0.29028	0.29713	0.093683	0.33095	0.50891	0.988954	0.988301	0.999942	0.991611	0.999996	0.999999	3888	2786	2829	839	3128	4644	1	2	3	2	1	1	0.10968	0.059664	-0.040145	-0.026045	0.031502	0.050795	0.34534	0.3605
TMCO4	000000739_19765784	000000739	19765784	9	33560	0.18943	0.092047	0.22185	0.0050562	0.10936	0.091224	0.70447	0.1665	0.97818	0.93393	0.73163	0.32272	0.81851	0.36059	0.97807	0.93569	0.84153	0.54144	0.997486	0.999907	0.99999	0.999559	0.99996	0.999999	7353	2994	8900	8532	7494	4425	2	3	0	1	1	1	0.18943	0.092047	0.22185	0.0050562	0.10936	0.091224	0.065775	0.016523
OTUD3	000000748_19878884	000000748	19878884	8	-3533.5	0.084027	0.23258	0.13977	0.013612	0.0043285	0.041061	0.3287	0.91533	0.0788	0.17002	0.069019	0.3538	0.53274	0.91779	0.20429	0.36706	0.18937	0.56288	0.995977	0.999831	0.999942	0.992787	0.999996	0.999999	4813	8467	1850	3315	1693	5029	3	1	2	3	4	2	0.084027	0.23258	0.13977	0.013612	0.0043285	0.041061	0.029413	0.0046413
CDA	000000764_20604405	000000764	20604405	9	15314	-0.029661	0.29627	0.016567	-0.065295	-0.062921	0.056798	0.028547	0.99765	0.182	0.18644	0.47911	0.60626	0.098455	0.99766	0.38648	0.3932	0.69006	0.75911	0.969469	0.999907	0.99999	0.999559	0.99996	0.999999	892	9095	2984	3330	5827	6624	2	0	2	3	3	2	-0.029661	0.29627	0.016567	-0.065295	-0.062921	0.056798	0.11008	0.0023759
PINK1	000000765_20614027	000000765	20614027	10	-19435.5	0.1061	0.19408	0.10793	0.06917	0.084426	0.076475	0.92305	0.94334	0.24767	0.11054	0.25515	0.33752	0.93138	0.94416	0.48072	0.28884	0.49278	0.57517	0.997486	0.999907	0.99999	0.999559	0.99996	0.999999	8490	8582	3780	2315	3966	4551	1	1	2	2	3	1	0.1061	0.19408	0.10793	0.06917	0.084426	0.076475	0.013642	0.029886
SH2D5	000000770_20733245	000000770	20733245	11	-589	-0.22095	-0.0048488	-0.024494	-0.089296	-0.093999	-0.05979	0.0048367	0.93031	0.29001	0.25305	0.41399	0.31063	0.024064	0.94998	0.53413	0.5007	0.66139	0.55924	0.961349	0.999831	0.999942	0.993537	0.999996	0.999999	195	8565	4461	4306	5527	4668	7	1	4	4	2	4	-0.22095	-0.0048488	-0.024494	-0.089296	-0.093999	-0.05979	0.39304	0.26733
MIR1256	000000782_21022450	000000782	21022450	9	-34058	0.035934	0.021812	-0.10713	0.15001	-0.0044354	0.11025	0.31121	0.31587	0.23405	0.20563	0.34473	0.2851	0.52602	0.52734	0.45971	0.42142	0.57019	0.50606	0.996373	0.999907	0.99999	0.999559	0.99996	0.999999	4645	4571	3625	3543	4793	4101	3	3	3	3	2	2	0.035934	0.021812	-0.10713	0.15001	-0.0044354	0.11025	0.22069	0.16431
ECE1	000000802_21324854	000000802	21324854	12	20645.5	0.14887	-0.033061	0.092084	0.058608	0.065944	0.17358	0.94375	0.035506	0.0055317	0.72404	0.051434	0.047296	0.95082	0.13496	0.028942	0.87664	0.17397	0.16198	0.999545	0.959296	0.816632	0.998538	0.999996	0.999999	8642	1100	276	7568	1338	1265	1	4	3	2	2	2	0.14887	-0.033061	0.092084	0.058608	0.065944	0.17358	0.033564	0.70312
HSPG2	000000828_21931366	000000828	21931366	10	5940	0.15225	-0.021675	0.17281	0.20285	0.011969	0.0037732	0.97394	0.97734	0.62154	0.79095	0.57444	0.44519	0.97387	0.97736	0.78181	0.88284	0.77084	0.66355	0.999545	0.999831	0.999942	0.998538	0.999996	0.999999	8915	8958	6822	7915	6698	5730	0	0	2	1	3	3	0.15225	-0.021675	0.17281	0.20285	0.011969	0.0037732	0.30919	0.11601
ZBTB40	000000850_22451925	000000850	22451925	10	87.5	-0.066974	0.06308	-0.18039	-0.021587	-0.087046	-0.13027	0.15542	0.41868	0.0025402	0.2133	0.17925	0.01788	0.35204	0.63527	0.013441	0.43586	0.39661	0.070842	0.996373	0.999907	0.486858	0.999559	0.99996	0.943735	3006	5427	247	3615	3071	652	4	2	7	3	4	5	-0.066974	0.06308	-0.18039	-0.021587	-0.087046	-0.13027	0.82768	0.38206
ZBTB40.1	000000853_22500688	000000853	22500688	9	48843	-0.032974	0.092522	0.019524	-0.12107	-0.12854	-0.20128	0.14771	0.39521	0.20792	0.17455	0.022592	0.042895	0.33133	0.60654	0.4247	0.37528	0.086824	0.1371	0.996373	0.999907	0.99999	0.999559	0.99996	0.999999	2911	5233	3347	3184	729	1052	4	1	2	2	4	5	-0.032974	0.092522	0.019524	-0.12107	-0.12854	-0.20128	0.57565	0.12922
MIR4684	000000860_22739876	000000860	22739876	11	20359	0.051453	0.09895	0.0337	0.14241	0.21992	0.12839	0.066175	0.68368	0.72737	0.17374	0.30071	0.60008	0.20053	0.82446	0.85558	0.40041	0.55303	0.78999	0.996373	0.999907	0.99999	0.999559	0.99996	0.999999	1644	7096	7328	3172	4394	6575	2	2	2	3	3	1	0.051453	0.09895	0.0337	0.14241	0.21992	0.12839	0.29962	0.08333
MIR4684.1	000000861_22747599	000000861	22747599	10	28103	0.16211	0.10643	0.31504	0.010197	0.02864	0.080407	0.92619	0.4821	0.87401	0.88513	0.28248	0.89345	0.92863	0.69844	0.90961	0.92475	0.52493	0.92014	0.999545	0.999831	0.999942	0.998538	0.999996	0.999999	8483	6126	8189	8348	4426	8328	1	1	1	1	2	1	0.16211	0.10643	0.31504	0.010197	0.02864	0.080407	0.079788	0.17522
MIR4684.2	000000862_22750510	000000862	22750510	10	30982	0.15255	0.09347	-0.024734	-0.015257	0.025989	-0.049883	0.80749	0.26183	0.37749	0.15966	0.22	0.16513	0.88837	0.49723	0.60989	0.36372	0.44863	0.36962	0.997486	0.999907	0.99999	0.999559	0.99996	0.999999	7900	4071	5051	2994	3535	2776	1	3	3	4	4	4	0.15255	0.09347	-0.024734	-0.015257	0.025989	-0.049883	0.16404	0.36063
HTR1D	000000883_23189090	000000883	23189090	5	5676	0.42052	-0.20054	-0.187	0.11013	-0.23508	-0.24192	0.035151	0.102	0.17111	0.15023	0.26839	0.10237	0.089176	0.21641	0.30455	0.29687	0.40963	0.21603	0.97495	0.985295	0.999942	0.991611	0.999996	0.999999	1009	2368	3209	3074	4289	2220	2	3	2	2	2	3	0.42052	-0.20054	-0.187	0.11013	-0.23508	-0.24192	0.012117	0.23387
HTR1D.1	000000885_23197092	000000885	23197092	11	-2361	0.086445	0.061456	0.22466	0.11759	0.16099	0.1461	0.9701	0.87073	0.72505	0.99122	0.96986	0.81779	0.96991	0.93269	0.84925	0.99118	0.97013	0.89998	0.999545	0.999831	0.999942	0.999692	0.999996	0.999999	8875	8276	7424	9103	8859	7976	0	1	2	0	1	2	0.086445	0.061456	0.22466	0.11759	0.16099	0.1461	0.48019	0.21302
HTR1D.2	000000885_23198629	000000885	23198629	8	-3953	0.016244	0.046514	-0.0029483	0.23435	-0.14333	0.031784	0.74146	0.956	0.69307	0.24722	0.16709	0.41201	0.81894	0.95574	0.80787	0.44818	0.3622	0.61664	0.997486	0.999907	0.99999	0.999559	0.99996	0.999999	7572	8684	7150	3973	2930	5227	1	0	2	2	4	1	0.016244	0.046514	-0.0029483	0.23435	-0.14333	0.031784	0.47094	0.87592
HTR1D.3	000000888_23225215	000000888	23225215	11	-30509	0.26858	0.10294	0.074822	0.12782	0.14273	-0.00015179	0.61551	0.85318	0.97462	0.71607	0.21602	0.10276	0.78129	0.92213	0.97451	0.85791	0.45335	0.27475	0.999545	0.999831	0.999942	0.998538	0.999996	0.999999	6811	8201	8935	7526	3752	2225	2	1	0	1	3	3	0.26858	0.10294	0.074822	0.12782	0.14273	-0.00015179	0.0024058	0.046204
LINC01355	000000890_23283184	000000890	23283184	10	2297.5	0.15384	0.085395	-0.066641	0.033165	0.12791	0.042084	0.49701	0.21667	0.41049	0.18138	0.56966	0.69336	0.70494	0.43606	0.63663	0.39346	0.76724	0.82341	0.997486	0.999907	0.99999	0.999559	0.99996	0.999999	6148	3578	5297	3262	6523	7140	1	3	3	4	1	2	0.15384	0.085395	-0.066641	0.033165	0.12791	0.042084	0.108	0.008393
TCEA3	000000901_23403124	000000901	23403124	10	21600	0.10556	-0.020322	0.12221	-0.039084	0.072812	0.097724	0.3355	0.2799	0.78859	0.65242	0.99331	0.86104	0.56682	0.51307	0.87928	0.80422	0.99335	0.90919	0.996373	0.999907	0.99999	0.999559	0.99996	0.999999	4881	4249	7677	6998	9029	8071	2	3	2	2	0	1	0.10556	-0.020322	0.12221	-0.039084	0.072812	0.097724	0.0076115	0.20399
TCEA3.1	000000901_23403952	000000901	23403952	10	20811.5	0.11414	0.03349	-0.030753	-0.0022456	-0.091748	0.082899	0.20776	0.24107	0.66089	0.63683	0.27126	0.74068	0.42511	0.46961	0.80799	0.79672	0.51274	0.84961	0.996373	0.999907	0.99999	0.999559	0.99996	0.999999	3615	3834	6918	6921	4115	7426	1	2	2	1	4	2	0.11414	0.03349	-0.030753	-0.0022456	-0.091748	0.082899	0.17035	0.40314
ID3	000000912_23556892	000000912	23556892	10	2656.5	-0.061245	-0.091853	-0.013531	0.087019	0.055592	0.0077871	0.0016022	0.19346	0.25989	0.73563	0.24167	0.36873	0.0088917	0.40372	0.49631	0.84767	0.476	0.601	0.93008	0.999907	0.99999	0.999559	0.99996	0.999999	81	3309	3906	7496	3799	4855	4	4	2	1	4	3	-0.061245	-0.091853	-0.013531	0.087019	0.055592	0.0077871	0.18805	0.69775
ID3.1	000000912_23558470	000000912	23558470	12	1062	0.061728	0.22973	0.075102	-0.038611	0.072145	0.20149	0.94852	0.96459	0.38283	0.01625	0.050378	0.057004	0.95841	0.9663	0.64138	0.07081	0.17314	0.18718	0.997619	0.999907	0.99999	0.999559	0.99996	0.999999	8682	8770	5079	550	1231	1267	1	1	3	5	3	2	0.061728	0.22973	0.075102	-0.038611	0.072145	0.20149	0.16201	0.0030707
ID3.2	000000912_23559669	000000912	23559669	11	-191	0.14276	0.11946	0.057756	-0.02387	0.10242	0.039785	0.89458	0.58301	0.060208	0.33839	0.67064	0.81269	0.929	0.77591	0.19302	0.59099	0.84069	0.89715	0.997486	0.999907	0.99999	0.999559	0.99996	0.999999	8307	6525	1324	4808	7169	7844	1	3	4	3	1	2	0.14276	0.11946	0.057756	-0.02387	0.10242	0.039785	0.071197	0.26228
SRSF10	000000940_24009605	000000940	24009605	10	-29169	-0.083201	0.0023228	-0.03755	-0.03293	-0.0010642	0.068443	0.42673	0.52073	0.34639	0.54022	0.46212	0.49797	0.63876	0.72868	0.57737	0.74434	0.68047	0.7073	0.996271	0.999831	0.999942	0.998538	0.999996	0.999999	5609	6372	4935	6603	5883	6139	2	3	2	3	3	3	-0.083201	0.0023228	-0.03755	-0.03293	-0.0010642	0.068443	0.12286	0.35689
SRSF10.1	000000942_24018941	000000942	24018941	11	-38482	0.19297	0.034961	-0.030171	0.08024	-0.020697	0.082652	0.35815	0.72929	0.35115	0.78264	0.038446	0.035361	0.60788	0.8475	0.60494	0.8821	0.13632	0.12613	0.996373	0.999907	0.99999	0.999559	0.99996	0.999999	5038	7357	4824	7748	1034	941	2	2	2	2	3	3	0.19297	0.034961	-0.030171	0.08024	-0.020697	0.082652	0.050821	0.37888
GRHL3	000000954_24266594	000000954	24266594	11	-52781	0.0094223	0.12054	0.084549	0.11522	0.19893	0.26052	0.90974	0.77604	0.60225	0.99629	0.99457	0.99699	0.92579	0.88237	0.79101	0.99627	0.99444	0.99699	0.999545	0.999831	0.999942	0.999692	0.999996	0.999999	8361	7825	6700	9148	9118	9142	1	1	1	0	0	0	0.0094223	0.12054	0.084549	0.11522	0.19893	0.26052	0.93241	0.078314
GRHL3.1	000000956_24284023	000000956	24284023	9	-35361	0.2079	0.1336	0.089807	0.078604	-0.019726	0.15229	0.672	0.62104	0.74441	0.65881	0.75127	0.40722	0.79622	0.75993	0.84777	0.79211	0.85392	0.62126	0.997486	0.999907	0.99999	0.999559	0.99996	0.999999	7182	6738	7432	7036	7607	5188	2	2	1	2	2	2	0.2079	0.1336	0.089807	0.078604	-0.019726	0.15229	0.06611	0.11086
GRHL3.2	000000957_24294966	000000957	24294966	10	-24395.5	-0.017853	-0.013923	0.13197	0.053716	0.073363	0.15496	0.56558	0.21642	0.51788	0.44996	0.318	0.36972	0.75294	0.43573	0.72418	0.66912	0.56849	0.60176	0.997486	0.999907	0.99999	0.999559	0.99996	0.999999	6579	3577	6070	5700	4560	4866	1	3	2	3	2	2	-0.017853	-0.013923	0.13197	0.053716	0.073363	0.15496	0.75371	0.46707
GRHL3.3	000000959_24322463	000000959	24322463	9	-535	-0.070633	0.072355	-0.18612	-0.010692	-0.065861	0.11628	0.3579	0.30993	0.0015162	0.13433	0.15887	0.39366	0.57149	0.52136	0.0083938	0.31317	0.35482	0.6085	0.996373	0.999907	0.359713	0.999559	0.99996	0.999999	5033	4520	210	2666	2831	5063	3	2	5	2	3	3	-0.070633	0.072355	-0.18612	-0.010692	-0.065861	0.11628	0.53815	0.6609
NIPAL3	000000966_24417140	000000966	24417140	10	1106	-0.019175	-0.039368	-0.11048	-0.024178	-0.084125	-0.033748	0.0093339	0.5484	0.049067	0.24377	0.2168	0.15431	0.039928	0.75034	0.15575	0.47842	0.44149	0.354	0.962285	0.999831	0.999942	0.993537	0.999996	0.999999	349	6560	1323	4205	3763	2928	4	3	5	3	4	3	-0.019175	-0.039368	-0.11048	-0.024178	-0.084125	-0.033748	0.44647	0.28148
NIPAL3.1	000000969_24436103	000000969	24436103	9	20097	0.28755	0.080661	0.011848	0.13765	0.18337	0.20905	0.90988	0.4922	0.81706	0.99403	0.83297	0.99049	0.91588	0.68123	0.87905	0.99397	0.89261	0.9905	0.997486	0.999907	0.99999	0.999559	0.99996	0.999999	8400	6003	7827	9065	8030	9015	1	2	1	0	1	0	0.28755	0.080661	0.011848	0.13765	0.18337	0.20905	0.013249	0.049445
SRRM1	000000980_24683864	000000980	24683864	9	40293	0.055063	0.10042	-0.11981	0.065274	0.090532	0.093444	0.70672	0.12206	0.16455	0.49925	0.90685	0.63539	0.82001	0.28792	0.36023	0.70301	0.92133	0.77654	0.997486	0.999907	0.99999	0.999559	0.99996	0.999999	7369	2425	2791	6069	8399	6816	2	3	3	1	1	1	0.055063	0.10042	-0.11981	0.065274	0.090532	0.093444	0.41041	0.15098
CLIC4	000000986_24719009	000000986	24719009	4	-26280.5	-0.34595	-0.1302	-0.1945	-0.19014	-0.0057785	0.053916	0.13759	0.72959	0.14117	0.062475	0.62937	0.60332	0.23571	0.73031	0.24336	0.14237	0.64659	0.62053	0.996373	0.999907	0.99999	0.999559	0.99996	0.999999	2778	7360	2497	1503	6906	6597	2	0	2	3	1	1	-0.34595	-0.1302	-0.1945	-0.19014	-0.0057785	0.053916	0.92216	0.73349
STMN1	000001038_25890687	000001038	25890687	8	15401.5	-0.019976	-0.15282	-0.0020127	-0.022942	-0.099025	-0.040498	0.4566	0.11355	0.057527	0.3676	0.086845	0.077289	0.63674	0.26807	0.16594	0.57773	0.22473	0.2031	0.996373	0.999907	0.99999	0.999559	0.99996	0.999999	5876	2305	1275	5057	1839	1606	2	4	3	3	4	2	-0.019976	-0.15282	-0.0020127	-0.022942	-0.099025	-0.040498	0.14518	0.66661
STMN1.1	000001039_25892551	000001039	25892551	8	13546.5	-0.12024	0.069726	0.20325	0.10876	-0.069501	0.17641	0.27457	0.92834	0.72872	0.25755	0.08877	0.032366	0.46887	0.92868	0.81586	0.46525	0.22606	0.10702	0.995977	0.999831	0.999942	0.993537	0.999996	0.999999	4326	8553	7445	4355	2057	975	3	1	1	1	3	2	-0.12024	0.069726	0.20325	0.10876	-0.069501	0.17641	0.38089	0.040372
PAFAH2	000001045_25998324	000001045	25998324	11	-236	-0.23925	-0.16877	-0.23989	0.043987	-0.073243	-0.054092	0.0065807	0.0099821	0.002555	0.2207	0.10505	0.34068	0.031836	0.045839	0.014654	0.45662	0.28372	0.59321	0.949316	0.979562	0.50389	0.999559	0.99996	0.999999	266	379	250	3697	2107	4592	7	6	6	4	4	2	-0.23925	-0.16877	-0.23989	0.043987	-0.073243	-0.054092	0.65384	0.11954
EXTL1	000001047_26024076	000001047	26024076	12	2310	0.14628	0.0071216	0.10084	0.049643	0.1102	0.33878	0.98	0.93701	0.78694	0.69609	0.98335	0.92938	0.98001	0.95134	0.89403	0.85893	0.98351	0.95382	0.999222	0.999907	0.99999	0.999559	0.99996	0.999999	8944	8499	7666	7255	8941	8429	0	1	1	2	1	1	0.14628	0.0071216	0.10084	0.049643	0.1102	0.33878	0.33234	0.096841
EXTL1.1	000001048_26028665	000001048	26028665	9	6866	0.09486	0.1194	-0.020255	-0.038193	0.12275	-0.023995	0.26202	0.50889	0.1269	0.3315	0.073437	0.080106	0.47783	0.69096	0.30123	0.55142	0.21093	0.22303	0.996373	0.999907	0.99999	0.999559	0.99996	0.999999	4181	6113	2310	4755	1626	1644	2	2	2	3	3	1	0.09486	0.1194	-0.020255	-0.038193	0.12275	-0.023995	0.04657	0.31883
TRIM63	000001051_26067696	000001051	26067696	10	-54.5	-0.13409	-0.0020066	0.09716	0.1057	0.10429	0.20652	0.062558	0.32991	0.26622	0.12766	0.14667	0.26918	0.18639	0.55706	0.50443	0.31877	0.35345	0.50805	0.996373	0.999907	0.99999	0.999559	0.99996	0.999999	1579	4690	3969	2581	2693	3921	5	2	1	1	2	2	-0.13409	-0.0020066	0.09716	0.1057	0.10429	0.20652	0.52698	0.49844
ZNF683	000001072_26378181	000001072	26378181	8	-5442.5	0.049869	0.087277	0.18545	-0.031005	0.08307	0.068893	0.32885	0.97678	0.75967	0.34629	0.31812	0.23266	0.5329	0.9766	0.82679	0.55769	0.52596	0.43021	0.995977	0.999831	0.999942	0.998538	0.999996	0.999999	4817	8948	7641	5152	4773	3912	2	0	1	3	3	3	0.049869	0.087277	0.18545	-0.031005	0.08307	0.068893	0.76116	0.23969
ZNF683.1	000001073_26387537	000001073	26387537	6	-14905	0.21108	0.17406	0.11988	0.084502	0.04126	0.070185	0.32012	0.99168	0.95551	0.97478	0.83832	0.43295	0.47656	0.99179	0.95541	0.97482	0.8421	0.58051	0.996373	0.999907	0.99999	0.999559	0.99996	0.999999	4730	9030	8678	8886	8063	5393	1	0	0	0	1	2	0.21108	0.17406	0.11988	0.084502	0.04126	0.070185	0.045998	0.067166
MIR1976	000001083_26620651	000001083	26620651	11	66105	0.10722	0.0045774	-0.026714	0.037967	0.052066	0.13504	0.45071	0.5079	0.19776	0.13973	0.25295	0.57313	0.67631	0.71683	0.42917	0.34279	0.50083	0.7702	0.997104	0.999907	0.99999	0.999559	0.99996	0.999999	5825	6106	3210	2742	3939	6411	3	2	2	4	1	3	0.10722	0.0045774	-0.026714	0.037967	0.052066	0.13504	0.088684	0.013142
MIR1976.1	000001083_26620711	000001083	26620711	1	66437	0.10412	-0.26064	0.23001	0.2952	0.26826	0.12512	0.65981	0.13111	0.88555	0.93755	0.9251	0.69228	0.65963	0.13069	0.88602	0.93778	0.92563	0.69229	0.996373	0.999907	0.99999	0.999559	0.99996	0.999999	7114	2540	8181	8553	8491	7132	0	1	0	0	0	0	0.10412	-0.26064	0.23001	0.2952	0.26826	0.12512	0.34019	0.86889
LOC101928728	000001086_26692417	000001086	26692417	10	1715.5	-0.053339	0.021914	-0.050676	-0.12511	-0.0021739	-0.081318	0.21019	0.31064	0.66655	0.23415	0.52249	0.54676	0.42851	0.54011	0.81082	0.46332	0.7305	0.74766	0.996373	0.999907	0.99999	0.999559	0.99996	0.999999	3642	4529	6961	3838	6173	6244	4	2	2	4	3	3	-0.053339	0.021914	-0.050676	-0.12511	-0.0021739	-0.081318	0.85851	0.97772
LOC101928728.1	000001086_26693267	000001086	26693267	11	923	0.0027456	0.036979	-0.10473	0.005917	-0.13432	-0.17833	0.1653	0.53907	0.018457	0.03612	0.038644	0.027171	0.38071	0.74128	0.076552	0.12858	0.13687	0.10258	0.996373	0.999907	0.999752	0.999559	0.99996	0.999999	3127	6289	623	985	1038	807	3	2	5	4	6	6	0.0027456	0.036979	-0.10473	0.005917	-0.13432	-0.17833	0.10638	0.19833
ARID1A	000001086_26695623	000001086	26695623	10	-405.5	0.30061	-0.012994	0.042893	-0.21531	-0.23042	-0.43885	0.24359	0.20323	0.022923	0.0010381	0.0003845	4.0377e-05	0.4736	0.41741	0.087499	0.0063156	0.0024931	0.00029883	0.996373	0.999907	0.99999	0.505689	0.155873	0.021478	3993	3430	694	105	146	129	2	2	4	6	7	7	0.30061	-0.012994	0.042893	-0.21531	-0.23042	-0.43885	0.00068016	0.4343
ARID1A.1	000001086_26695651	000001086	26695651	1	-77	-0.025952	-0.31933	-0.12654	0.0087198	0.085439	0.1888	0.4464	0.17516	0.31035	0.49234	0.61251	0.70739	0.44609	0.17477	0.31011	0.49173	0.61185	0.70746	0.996373	0.999907	0.99999	0.999559	0.99996	0.999999	5786	3101	4454	6018	6804	7237	0	1	0	0	0	0	-0.025952	-0.31933	-0.12654	0.0087198	0.085439	0.1888	0.5536	0.82484
ARID1A.2	000001088_26705907	000001088	26705907	10	9894	0.11475	-0.10412	-0.17766	-0.044493	-0.093213	-0.19393	0.90228	0.079897	0.00040999	0.26722	0.020841	0.0075455	0.91291	0.22754	0.00261	0.50761	0.081045	0.035274	0.999545	0.985295	0.323856	0.993537	0.993704	0.843735	8306	1994	73	4452	692	361	1	4	5	3	4	6	0.11475	-0.10412	-0.17766	-0.044493	-0.093213	-0.19393	0.30708	0.39798
PIGV	000001095_26772890	000001095	26772890	10	-15054.5	-0.096495	-0.38282	-0.57391	-0.06737	-0.10107	-0.28371	0.14078	0.00032914	2.3364e-07	0.2454	0.061864	0.00484	0.33079	0.0021157	5.4234e-07	0.4778	0.18992	0.023828	0.996373	0.271998	9.5e-05	0.999559	0.99996	0.590397	2821	72	54	3958	1418	352	3	7	9	4	5	6	-0.096495	-0.38282	-0.57391	-0.06737	-0.10107	-0.28371	0.17884	0.97406
TRNP1	000001109_26999566	000001109	26999566	9	5951	0.088617	0.033928	-0.07036	-0.052578	0.020935	0.016765	0.72739	0.19795	0.40664	0.19996	0.39624	0.26085	0.82476	0.41143	0.61913	0.4146	0.61283	0.48222	0.999545	0.999831	0.999942	0.992787	0.999996	0.999999	7427	3610	5431	3687	5373	4166	1	4	3	4	2	2	0.088617	0.033928	-0.07036	-0.052578	0.020935	0.016765	0.016443	0.065157
TRNP1.1	000001110_27001838	000001110	27001838	9	8227	0.074401	0.016208	0.093831	0.076866	0.0070528	0.037745	0.73772	0.94848	0.71936	0.26413	0.80895	0.54047	0.84233	0.94835	0.83074	0.48865	0.88568	0.72188	0.997486	0.999907	0.99999	0.999559	0.99996	0.999999	7547	8624	7285	4119	7913	6204	2	0	1	2	1	2	0.074401	0.016208	0.093831	0.076866	0.0070528	0.037745	0.26271	0.079264
TENT5B	000001111_27011180	000001111	27011180	10	1655	0.19924	0.21207	0.24761	0.16408	0.11022	0.1119	0.77355	0.94064	0.89254	0.010229	0.022135	0.028828	0.86257	0.94715	0.91692	0.04633	0.085276	0.10626	0.999545	0.999831	0.999942	0.991611	0.993704	0.999999	7670	8638	8294	387	731	879	1	1	1	1	1	2	0.19924	0.21207	0.24761	0.16408	0.11022	0.1119	0.036439	0.0034207
SLC9A1	000001117_27112340	000001117	27112340	9	42831	-0.30479	-0.083952	0.056379	-0.30937	-0.080376	-0.090072	0.00096086	0.33514	0.08903	0.00075513	0.28766	0.044867	0.0054891	0.56013	0.23488	0.0045963	0.51328	0.14193	0.913928	0.999831	0.999942	0.629895	0.999996	0.999999	44	4999	2023	65	4477	1216	6	3	1	6	3	4	-0.30479	-0.083952	0.056379	-0.30937	-0.080376	-0.090072	0.99824	0.7761
SLC9A1.1	000001121_27155210	000001121	27155210	9	-23	0.11388	0.2412	0.063894	0.12499	0.21432	0.21106	0.67959	0.89177	0.45954	0.24493	0.69182	0.52751	0.80134	0.90228	0.67081	0.47043	0.81708	0.71488	0.997486	0.999907	0.99999	0.999559	0.99996	0.999999	7216	8225	5623	3948	7281	6118	2	1	2	3	1	2	0.11388	0.2412	0.063894	0.12499	0.21432	0.21106	0.053911	0.017865
TMEM222	000001129_27322164	000001129	27322164	11	-42	0.010741	0.17755	0.12138	0.068175	0.027497	0.060819	0.35209	0.65241	0.10815	0.74058	0.73147	0.84642	0.60347	0.80961	0.28553	0.8618	0.86444	0.91728	0.996373	0.999907	0.99999	0.999559	0.99996	0.999999	4989	6927	2055	7521	7492	8006	2	1	3	2	1	1	0.010741	0.17755	0.12138	0.068175	0.027497	0.060819	0.024296	0.054871
GPR3	000001139_27428796	000001139	27428796	8	36082.5	-0.026257	-0.11459	-0.017526	0.046568	-0.045083	-0.048659	0.12311	0.2545	0.9205	0.40938	0.17826	0.45186	0.28595	0.44875	0.9209	0.61836	0.37999	0.64094	0.996373	0.999907	0.99999	0.999559	0.99996	0.999999	2550	3989	8415	5402	3062	5538	3	3	1	2	3	2	-0.026257	-0.11459	-0.017526	0.046568	-0.045083	-0.048659	0.10907	0.4829
WASF2	000001143_27538925	000001143	27538925	7	-48858	0.12008	0.025291	0.04948	-0.10455	-0.0074214	0.075586	0.35528	0.81915	0.79189	0.07755	0.2375	0.38574	0.53704	0.83206	0.82424	0.19921	0.42796	0.56616	0.996373	0.999907	0.99999	0.999559	0.99996	0.999999	5022	7861	7695	1788	3754	4990	2	1	1	3	2	2	0.12008	0.025291	0.04948	-0.10455	-0.0074214	0.075586	0.57211	0.094429
EYA3	000001171_28079303	000001171	28079303	11	9277	-0.16128	-0.084749	0.01462	-0.030788	-0.20194	-0.0092044	0.11516	0.03991	0.073861	0.0022965	0.0059058	0.028247	0.29651	0.13842	0.22007	0.013218	0.029885	0.10575	0.996373	0.999907	0.99999	0.709676	0.743289	0.999999	2447	1015	1565	152	339	822	5	4	3	5	7	4	-0.16128	-0.084749	0.01462	-0.030788	-0.20194	-0.0092044	0.63867	0.76006
EYA3.1	000001175_28122442	000001175	28122442	6	-33689	0.19955	0.09088	0.36474	0.072793	0.1933	0.013194	0.76665	0.15691	0.79667	0.44132	0.4583	0.75336	0.78159	0.30567	0.80697	0.58865	0.60723	0.77685	0.997486	0.999907	0.99999	0.999559	0.99996	0.999999	7715	2879	7716	5642	5690	7494	1	1	1	2	2	1	0.19955	0.09088	0.36474	0.072793	0.1933	0.013194	0.070206	0.022936
MED18	000001186_28329039	000001186	28329039	9	-30	-0.033536	-0.64984	-1.1443	-0.16827	-0.6714	-1.5018	0.30062	4.1725e-07	3.4e-10	0.024518	4.1986e-07	2.8923e-09	0.51564	3.7964e-06	5.4234e-07	0.089521	3.7964e-06	5.4234e-07	0.996373	0.001118	9.5e-05	0.999559	0.000525	7.2e-05	4550	30	24	745	61	42	3	6	8	5	7	7	-0.033536	-0.64984	-1.1443	-0.16827	-0.6714	-1.5018	0.31775	0.50955
PHACTR4	000001195_28438143	000001195	28438143	10	-47.5	-0.058207	-0.17887	-0.14815	0.13867	0.10116	0.088447	0.18551	0.01997	0.12507	0.075101	0.22729	0.27433	0.38955	0.078512	0.30852	0.21795	0.45501	0.51431	0.988954	0.955987	0.999942	0.991611	0.999996	0.999999	3378	696	2589	1860	3883	4298	1	5	4	4	4	2	-0.058207	-0.17887	-0.14815	0.13867	0.10116	0.088447	0.98764	0.14951
RNU11	000001208_28648671	000001208	28648671	10	79.5	-0.29129	-0.55104	-0.85858	-0.29471	-0.29539	-0.54282	0.00010905	4.1264e-07	1.9965e-07	0.00049019	1.6538e-05	2.0639e-05	0.00077476	5.3915e-07	5.3915e-07	0.0030985	0.00012347	0.00014503	0.913928	0.00045	0.000309	0.541814	0.037789	0.030969	6	11	18	50	29	43	5	9	8	6	5	6	-0.29129	-0.55104	-0.85858	-0.29471	-0.29539	-0.54282	0.99951	0.9997
YTHDF2	000001210_28736787	000001210	28736787	10	5	0.12822	0.11203	0.056142	0.033281	0.093002	-0.055767	0.1923	0.50679	0.93291	0.09713	0.83082	0.5495	0.40396	0.71265	0.94015	0.26188	0.90738	0.74998	0.996373	0.999907	0.99999	0.999559	0.99996	0.999999	3445	6097	8501	2089	8021	6256	2	1	1	4	1	3	0.12822	0.11203	0.056142	0.033281	0.093002	-0.055767	0.16101	0.44404
TMEM200B	000001219_29124637	000001219	29124637	10	-720	0.070307	0.017293	0.0015033	-0.063497	0.035705	0.062345	0.52634	0.38701	0.093385	0.55501	0.42891	0.52119	0.71433	0.62463	0.25332	0.75579	0.65371	0.72654	0.999545	0.999831	0.999942	0.998538	0.999996	0.999999	6294	5396	2101	6691	5642	6293	2	3	3	3	2	2	0.070307	0.017293	0.0015033	-0.063497	0.035705	0.062345	0.048662	0.28175
PTPRU	000001226_29271875	000001226	29271875	9	35356	0.0093397	0.02698	-0.14	0.027402	-0.16862	0.0589	0.35374	0.1653	0.065491	0.12796	0.038745	0.2741	0.56745	0.35864	0.19218	0.30314	0.1286	0.49571	0.996373	0.999907	0.99999	0.999559	0.99996	0.999999	5008	2977	1419	2584	1042	3982	2	4	5	4	5	2	0.0093397	0.02698	-0.14	0.027402	-0.16862	0.0589	0.94757	0.6694
LINC01756	000001231_29570217	000001231	29570217	9	-220040	-0.09087	-0.076151	-0.067889	0.015695	0.14812	-0.096229	0.031795	0.43877	0.04094	0.46649	0.13748	0.13176	0.10546	0.65328	0.13137	0.67857	0.31931	0.30794	0.980443	0.999831	0.999942	0.998538	0.999996	0.999999	944	5801	1145	6079	2780	2628	2	3	2	2	2	3	-0.09087	-0.076151	-0.067889	0.015695	0.14812	-0.096229	0.092498	0.54499
LINC01648	000001240_29974497	000001240	29974497	10	63078	-0.075604	-0.0036989	0.20815	-0.093717	-0.021052	0.22851	0.9292	0.68898	0.33466	0.12484	0.44036	0.35727	0.93094	0.82817	0.5672	0.31683	0.66291	0.59078	0.999545	0.999831	0.999942	0.992787	0.999996	0.999999	8508	7343	4845	2713	5725	5057	1	1	1	4	2	2	-0.075604	-0.0036989	0.20815	-0.093717	-0.021052	0.22851	0.4799	0.32168
LINC01778	000001256_30809733	000001256	30809733	10	-14926	0.055942	0.012175	-0.11189	0.042005	0.16767	0.032899	0.52046	0.6328	0.15892	0.56326	0.61824	0.56677	0.71119	0.80224	0.35759	0.76229	0.79086	0.76079	0.999545	0.999831	0.999942	0.998538	0.999996	0.999999	6251	7036	3050	6739	6947	6592	2	1	2	2	1	2	0.055942	0.012175	-0.11189	0.042005	0.16767	0.032899	0.038491	0.304
SNORD103C	000001268_30966943	000001268	30966943	10	1254	-0.039356	0.32891	0.096757	0.048529	0.12849	0.22215	0.0313	0.64234	0.8416	0.16874	0.3454	0.33717	0.11271	0.78714	0.90524	0.37614	0.595	0.57493	0.982324	0.999907	0.99999	0.999559	0.99996	0.999999	957	6856	7969	3100	4802	4549	2	1	1	2	3	1	-0.039356	0.32891	0.096757	0.048529	0.12849	0.22215	0.59752	0.0048917
FABP3	000001290_31373782	000001290	31373782	11	-512	0.18284	0.15454	0.0093697	0.063899	0.14848	0.25209	0.99283	0.18412	0.61739	0.74079	0.99514	0.89316	0.99273	0.4182	0.80109	0.86792	0.99506	0.93224	0.999545	0.999831	0.999942	0.998538	0.999996	0.999999	9105	3464	6795	7655	9126	8325	0	2	1	2	0	1	0.18284	0.15454	0.0093697	0.063899	0.14848	0.25209	0.081207	0.041186
TINAGL1	000001302_31574037	000001302	31574037	8	-2350.5	0.038955	0.16519	0.1349	-0.003407	0.042409	0.12591	0.86919	0.9717	0.91699	0.40501	0.68124	0.38397	0.87317	0.97145	0.91716	0.61761	0.79928	0.59495	0.999545	0.999831	0.999942	0.998538	0.999996	0.999999	8110	8886	8440	5588	7298	5280	1	0	1	2	2	2	0.038955	0.16519	0.1349	-0.003407	0.042409	0.12591	0.42475	0.04551
TINAGL1.1	000001302_31576045	000001302	31576045	10	-436	0.063376	0.16278	0.13457	0.12097	0.039501	0.063694	0.95682	0.81088	0.38163	0.67559	0.98491	0.44664	0.95661	0.884	0.61315	0.81571	0.98501	0.66502	0.997539	0.999907	0.99999	0.999559	0.99996	0.999999	8759	7817	5073	7142	8956	5508	1	1	2	2	0	2	0.063376	0.16278	0.13457	0.12097	0.039501	0.063694	0.18699	0.013721
COL16A1	000001306_31690033	000001306	31690033	12	14003.5	0.24802	0.031644	0.12087	0.076093	0.036304	0.17753	0.60239	0.88954	0.23887	0.99965	0.56383	0.49941	0.79175	0.94462	0.48983	0.99964	0.77642	0.7317	0.999545	0.999831	0.999942	0.999874	0.999996	0.999999	6739	8353	3951	9179	6610	6149	3	2	1	0	2	1	0.24802	0.031644	0.12087	0.076093	0.036304	0.17753	0.014273	0.16018
COL16A1.1	000001307_31701227	000001307	31701227	10	2803	0.023085	0.1459	0.010788	0.12092	0.032052	0.12225	0.21552	0.087582	0.19621	0.35038	0.2342	0.75789	0.43299	0.24328	0.40953	0.59837	0.46414	0.8596	0.991554	0.986065	0.999942	0.998538	0.999996	0.999999	3735	2116	3501	5178	3968	7656	2	3	1	2	4	2	0.023085	0.1459	0.010788	0.12092	0.032052	0.12225	0.24777	0.035921
COL16A1.1	000001307_31701227	000001307	31701227	1	2803	-0.19049	0.34798	0.42779	0.25923	-0.11401	0.1553	0.22923	0.88944	0.974	0.86998	0.29634	0.70306	0.22854	0.88989	0.97411	0.87032	0.29594	0.70318	0.996373	0.999907	0.99999	0.999559	0.99996	0.999999	3836	8209	8860	8173	4339	7210	1	0	0	0	0	0	-0.19049	0.34798	0.42779	0.25923	-0.11401	0.1553	0.77077	0.11056
COL16A1.2	000001307_31701276	000001307	31701276	1	2474	0.030683	0.0017961	-0.10777	-0.2679	-0.32438	-0.022195	0.50612	0.48714	0.32639	0.10729	0.094321	0.44318	0.50536	0.48651	0.32629	0.10692	0.094143	0.44288	0.995977	0.999831	0.999942	0.991611	0.993704	0.999999	6148	6150	4773	2420	2153	5710	0	0	0	1	1	0	0.030683	0.0017961	-0.10777	-0.2679	-0.32438	-0.022195	0.49388	0.51286
PTP4A2	000001320_31934906	000001320	31934906	8	2928	0.015	0.25217	0.09183	0.029413	0.013867	-0.022566	0.041493	0.19997	0.47648	0.67763	0.68102	0.33931	0.12997	0.38547	0.65859	0.79619	0.8004	0.54712	0.993814	0.999907	0.99999	0.999559	0.99996	0.999999	1161	3393	5749	7155	7216	4577	4	2	2	2	2	2	0.015	0.25217	0.09183	0.029413	0.013867	-0.022566	0.28999	0.088036
PTP4A2.1	000001322_31944475	000001322	31944475	11	-6130	0.28067	0.17081	0.017011	0.024229	0.15754	0.14659	0.99613	0.99993	0.55415	0.59986	0.68591	0.70478	0.99614	0.99992	0.7545	0.79245	0.84017	0.84326	0.999545	0.999999	0.999942	0.998538	0.999996	0.999999	9142	9180	6444	6957	7325	7370	0	0	3	2	1	1	0.28067	0.17081	0.017011	0.024229	0.15754	0.14659	0.0054997	0.0044975
PTP4A2.2	000001323_31954842	000001323	31954842	10	-16458	-0.14616	-0.084979	-0.12971	-0.064651	-0.10081	-0.11915	0.15245	0.22249	0.049156	0.11733	0.027959	0.050757	0.34787	0.44402	0.15815	0.30219	0.10391	0.1611	0.996373	0.999907	0.99999	0.999559	0.99996	0.999999	2972	3640	1150	2404	826	1176	4	2	4	2	5	5	-0.14616	-0.084979	-0.12971	-0.064651	-0.10081	-0.11915	0.80679	0.28773
PTP4A2.3	000001323_31956105	000001323	31956105	7	-17837	-0.17843	-0.11137	-0.23385	0.0020787	-0.025829	-0.014555	0.049412	0.18516	0.015983	0.044948	0.14927	0.34224	0.1381	0.35285	0.058481	0.12967	0.31887	0.53508	0.99416	0.999907	0.934881	0.999559	0.99996	0.999999	1340	3215	567	1176	2716	4610	4	1	4	3	1	1	-0.17843	-0.11137	-0.23385	0.0020787	-0.025829	-0.014555	0.99188	0.61798
KPNA6	000001332_32139165	000001332	32139165	10	31085.5	0.16074	0.16157	0.35249	-0.019446	0.087233	0.22355	0.059167	0.74798	0.53951	0.51952	0.12849	0.25119	0.17615	0.85815	0.74168	0.72825	0.32228	0.48454	0.988954	0.999831	0.999942	0.998538	0.999996	0.999999	1532	7648	6358	6448	2654	4080	3	2	2	3	3	4	0.16074	0.16157	0.35249	-0.019446	0.087233	0.22355	0.013547	0.023583
ZBTB8B	000001352_32458979	000001352	32458979	6	-5949.5	-0.088361	0.061333	0.086812	0.01201	-0.20595	-0.0031397	0.13775	0.87913	0.7752	0.12506	0.03442	0.16038	0.27747	0.87915	0.79228	0.2607	0.10087	0.31238	0.996373	0.999907	0.99999	0.999559	0.99996	0.999999	2780	8145	7606	2538	954	2721	3	0	1	2	4	2	-0.088361	0.061333	0.086812	0.01201	-0.20595	-0.0031397	0.8978	0.11561
KIAA1522	000001364_32760268	000001364	32760268	11	-5331	0.16041	0.031171	0.05911	0.020139	0.071021	0.041759	0.8992	0.28333	0.55538	0.27836	0.70695	0.25106	0.92106	0.53308	0.75544	0.52862	0.84893	0.49028	0.999545	0.999831	0.999942	0.993881	0.999996	0.999999	8287	4535	6456	4559	7432	4079	1	4	3	4	2	1	0.16041	0.031171	0.05911	0.020139	0.071021	0.041759	0.0029999	0.41744
AZIN2	000001391_33099433	000001391	33099433	10	17225	-0.23885	-0.12643	-0.10886	0.069891	0.0060263	0.043524	0.01204	0.022399	0.021419	0.23641	0.15006	0.36028	0.049681	0.0864	0.082394	0.46924	0.35238	0.59331	0.962285	0.955987	0.999942	0.993537	0.999996	0.999999	440	761	692	4120	2968	5077	6	5	3	2	4	3	-0.23885	-0.12643	-0.10886	0.069891	0.0060263	0.043524	0.58026	0.50711
AZIN2.1	000001391_33099446	000001391	33099446	1	17567	0.33442	0.30715	0.24066	0.23388	0.10512	0.38085	0.86239	0.92832	0.82033	0.88501	0.66493	0.93659	0.86266	0.92866	0.82052	0.88547	0.66477	0.9368	0.999545	0.999831	0.999942	0.998538	0.999996	0.999999	8073	8552	7934	8347	7218	8602	0	0	0	0	0	0	0.33442	0.30715	0.24066	0.23388	0.10512	0.38085	0.13761	0.071677
ZNF362	000001398_33244433	000001398	33244433	10	-12092.5	-0.025302	0.14091	0.14797	0.1006	0.0034244	-0.089906	0.19775	0.75431	0.77035	0.046138	0.68822	0.33583	0.41137	0.85446	0.86788	0.15149	0.82922	0.5738	0.996373	0.999907	0.99999	0.999559	0.99996	0.999999	3502	7530	7584	1204	7254	4538	3	1	2	3	2	3	-0.025302	0.14091	0.14797	0.1006	0.0034244	-0.089906	0.23758	0.17111
PHC2	000001404_33342457	000001404	33342457	9	7421	0.2257	0.12209	0.05918	-0.058016	0.034641	-0.12812	0.39749	0.39731	0.17203	0.044485	0.041481	0.069039	0.61004	0.60866	0.37158	0.14133	0.13546	0.20035	0.996373	0.999907	0.99999	0.999559	0.99996	0.999999	5402	5245	2878	1164	1079	1471	2	2	3	4	3	4	0.2257	0.12209	0.05918	-0.058016	0.034641	-0.12812	0.0083045	0.038628
PHC2.1	000001405_33347099	000001405	33347099	10	2759	-0.057947	0.058117	0.003125	0.032988	0.13053	0.048349	0.13223	0.23941	0.24734	0.76	0.5855	0.78937	0.31821	0.46739	0.4803	0.86178	0.7796	0.87946	0.996373	0.999907	0.99999	0.999559	0.99996	0.999999	2698	3812	3776	7624	6637	7692	3	4	4	2	3	2	-0.057947	0.058117	0.003125	0.032988	0.13053	0.048349	0.25287	0.68877
ZSCAN20	000001414_33433903	000001414	33433903	11	-38757	-0.032429	0.17178	0.13827	-0.025991	0.058866	-0.014765	0.24719	0.33891	0.86264	0.27966	0.39978	0.52423	0.47695	0.59326	0.92069	0.5301	0.65186	0.73446	0.995977	0.999831	0.999942	0.993881	0.999996	0.999999	4060	5030	8130	4572	5413	6310	3	2	1	4	3	3	-0.032429	0.17178	0.13827	-0.025991	0.058866	-0.014765	0.041348	0.026839
ZMYM4	000001454_35268793	000001454	35268793	10	121.5	0.23546	0.14059	0.23815	0.0050914	-0.22574	-0.39375	0.99814	0.42246	0.17393	0.67536	0.00020091	0.00010024	0.99813	0.6521	0.37886	0.82292	0.0013527	0.00074241	0.999545	0.999831	0.999942	0.998538	0.238861	0.121729	9164	5690	3239	7319	51	55	0	2	2	2	5	7	0.23546	0.14059	0.23815	0.0050914	-0.22574	-0.39375	0.022038	0.015196
PSMB2	000001466_35605477	000001466	35605477	10	26076	-0.15068	0.048071	-0.08115	0.1299	-0.014142	-0.068888	0.077282	0.10049	0.073835	0.36962	0.37685	0.23129	0.21895	0.26641	0.21287	0.60402	0.61879	0.45871	0.996373	0.999907	0.99999	0.999559	0.99996	0.999999	1840	2102	1563	5077	5059	3506	5	2	5	3	3	4	-0.15068	0.048071	-0.08115	0.1299	-0.014142	-0.068888	0.55359	0.50976
PSMB2.1	000001468_35650720	000001468	35650720	9	-9174	0.081637	0.075915	0.20293	0.010835	0.062866	0.043332	0.16221	0.25558	0.9518	0.24617	0.18037	0.40737	0.35445	0.46671	0.95169	0.47155	0.38658	0.6214	0.996373	0.999907	0.99999	0.999559	0.99996	0.999999	3087	4007	8641	3961	3088	5190	2	1	0	1	1	2	0.081637	0.075915	0.20293	0.010835	0.062866	0.043332	0.2934	0.16688
TEKT2	000001478_36008741	000001478	36008741	9	-75349	-0.11712	-0.062313	-0.066684	-0.023417	-0.077217	-0.14517	0.0053571	0.14443	0.040636	0.028172	0.1276	0.089134	0.024204	0.33216	0.13063	0.10153	0.30397	0.2379	0.961349	0.996095	0.999942	0.991611	0.999996	0.999999	217	2989	1138	850	2637	2020	4	3	2	2	4	4	-0.11712	-0.062313	-0.066684	-0.023417	-0.077217	-0.14517	0.58273	0.91758
TRAPPC3	000001484_36149782	000001484	36149782	10	-233	-0.045419	0.088414	0.0431	0.081087	0.076495	0.10934	0.35262	0.33583	0.1678	0.19467	0.10195	0.15578	0.56973	0.5851	0.37013	0.41611	0.27185	0.35607	0.995977	0.999831	0.999942	0.992787	0.999996	0.999999	5008	5006	3160	3618	2251	2953	3	2	3	3	3	3	-0.045419	0.088414	0.0431	0.081087	0.076495	0.10934	0.030526	0.069078
EVA1B	000001494_36321350	000001494	36321350	10	2248.5	0.060519	0.0092763	-0.057993	-0.014676	0.042398	0.063168	0.94905	0.80382	0.37687	0.54326	0.44269	0.78541	0.94952	0.88206	0.60938	0.74498	0.66915	0.87687	0.997486	0.999907	0.99999	0.999559	0.99996	0.999999	8688	7786	5046	6377	5573	7669	1	1	3	2	3	1	0.060519	0.0092763	-0.057993	-0.014676	0.042398	0.063168	0.12509	0.48189
EVA1B.1	000001496_36351067	000001496	36351067	10	-26943.5	0.083582	0.016478	0.02091	0.097224	0.072586	0.10071	0.88449	0.64331	0.1377	0.96446	0.29845	0.30454	0.90324	0.80692	0.32703	0.9645	0.54464	0.54723	0.999545	0.999831	0.999942	0.998538	0.999996	0.999999	8200	7103	2772	8855	4583	4627	1	2	3	1	4	2	0.083582	0.016478	0.02091	0.097224	0.072586	0.10071	0.34836	0.80496
EVA1B.2	000001496_36351552	000001496	36351552	9	-27490	-0.066677	-0.022863	-0.090674	-0.049544	0.091113	0.23237	0.26052	0.28678	0.39105	0.35125	0.77912	0.30429	0.46385	0.51693	0.60411	0.57575	0.87119	0.52372	0.995977	0.999831	0.999942	0.998538	0.999996	0.999999	4192	4564	5291	5187	7811	4625	3	2	2	2	1	2	-0.066677	-0.022863	-0.090674	-0.049544	0.091113	0.23237	0.9907	0.28608
EVA1B.3	000001496_36352601	000001496	36352601	12	-28424.5	0.013201	0.059002	0.098942	0.17055	0.22676	0.21387	0.948	0.43048	0.34624	0.52475	0.3795	0.43535	0.95815	0.67632	0.6061	0.75054	0.64233	0.69162	0.997619	0.999907	0.99999	0.999559	0.99996	0.999999	8678	5518	4788	6244	5078	5413	1	3	3	2	1	1	0.013201	0.059002	0.098942	0.17055	0.22676	0.21387	0.11692	0.11214
STK40	000001499_36386660	000001499	36386660	11	-757	0.059893	0.063722	0.019189	-0.11444	0.072863	0.18734	0.24985	0.082358	0.11855	0.015101	0.10383	0.025309	0.48589	0.23145	0.30477	0.066077	0.2815	0.096999	0.996373	0.999907	0.99999	0.997406	0.99996	0.999999	4066	1807	2206	525	2086	771	4	3	3	4	5	2	0.059893	0.063722	0.019189	-0.11444	0.072863	0.18734	0.42236	0.26415
MRPS15	000001505_36464398	000001505	36464398	11	-3	0.054394	0.11881	-0.034501	0.0076603	0.054037	0.03826	0.27648	0.055756	0.091813	0.68805	0.34557	0.046346	0.51794	0.17615	0.25493	0.83871	0.6009	0.15683	0.996373	0.999907	0.99999	0.999559	0.99996	0.999999	4333	1330	1835	7215	4807	1099	3	4	3	2	4	4	0.054394	0.11881	-0.034501	0.0076603	0.054037	0.03826	0.49428	0.1298
MIR6732	000001514_37479881	000001514	37479881	10	-330	0.013386	0.11131	0.058035	-0.063264	-0.077895	-0.068535	0.3119	0.54065	0.093039	0.009549	0.28688	0.75408	0.54671	0.73443	0.25339	0.042612	0.5314	0.85751	0.996373	0.999907	0.99999	0.977556	0.99996	0.999999	4652	6300	1851	370	4253	7499	1	1	3	3	4	1	0.013386	0.11131	0.058035	-0.063264	-0.077895	-0.068535	0.52791	0.49083
MEAF6	000001518_37534626	000001518	37534626	10	-19648	-0.058324	0.00024365	0.14455	0.051137	0.021402	-0.20071	0.056896	0.095418	0.088499	0.11519	0.074887	0.061479	0.17079	0.25918	0.24308	0.29842	0.21583	0.18533	0.981329	0.98611	0.999942	0.991611	0.999996	0.999999	1492	2246	2016	2543	1823	1544	4	5	2	3	3	5	-0.058324	0.00024365	0.14455	0.051137	0.021402	-0.20071	0.057161	0.11384
GNL2	000001521_37576764	000001521	37576764	5	19242	0.36575	0.32234	0.18272	0.05543	0.080967	0.20553	0.99417	0.57252	0.79443	0.8403	0.9103	0.60798	0.99416	0.62737	0.79493	0.84039	0.91083	0.65923	0.999996	0.999907	0.99999	0.999559	0.99996	0.999999	9064	6473	7704	8046	8415	6639	0	1	1	0	0	1	0.36575	0.32234	0.18272	0.05543	0.080967	0.20553	0.031822	0.055784
MIR3659	000001542_38138722	000001542	38138722	10	49502.5	0.2036	0.083641	-0.046021	0.14043	0.13372	0.16302	0.27358	0.28361	0.082019	0.28904	0.5189	0.2395	0.49558	0.52693	0.2293	0.5339	0.72591	0.46923	0.995977	0.999831	0.999942	0.994859	0.999996	0.999999	4316	4537	1903	4663	6316	3980	2	1	3	4	1	4	0.2036	0.083641	-0.046021	0.14043	0.13372	0.16302	0.038612	0.13244
LINC01685	000001546_38475485	000001546	38475485	11	346	-0.072908	0.056245	0.002019	0.092808	-0.11915	-0.056807	0.41961	0.60532	0.20035	0.12408	0.0095005	0.28084	0.65327	0.78833	0.43223	0.31492	0.044458	0.52554	0.996373	0.999907	0.99999	0.999559	0.859781	0.999999	5565	6652	3251	2527	439	4045	2	2	3	3	5	4	-0.072908	0.056245	0.002019	0.092808	-0.11915	-0.056807	0.18698	0.04801
MACF1	000001574_39167988	000001574	39167988	7	83905	0.078399	0.004667	0.024159	-0.035854	-0.2504	-0.17938	0.17164	0.43513	0.067247	0.28922	0.056972	0.098718	0.3371	0.59393	0.17775	0.4891	0.15756	0.24161	0.996373	0.999907	0.99999	0.999559	0.99996	0.999999	3217	5563	1453	4367	1323	1900	3	1	3	2	4	4	0.078399	0.004667	0.024159	-0.035854	-0.2504	-0.17938	0.31146	0.53062
MACF1.1	000001576_39178722	000001576	39178722	11	94550	0.29933	0.075086	0.01765	-0.011749	0.094876	-0.0068407	0.68198	0.23832	0.41283	0.29389	0.56005	0.27042	0.81543	0.48279	0.64944	0.54548	0.76248	0.51295	0.999545	0.999831	0.999942	0.997579	0.999996	0.999999	7164	4066	5470	4696	6580	4266	2	2	2	3	2	4	0.29933	0.075086	0.01765	-0.011749	0.094876	-0.0068407	0.004403	0.19398
MACF1.2	000001577_39183931	000001577	39183931	12	99747.5	0.11051	0.15877	0.22114	0.038954	0.19498	0.13578	0.59259	0.98457	0.99876	0.68916	0.93678	0.42877	0.78428	0.98464	0.99875	0.85539	0.95833	0.68501	0.999545	0.999831	0.999942	0.998538	0.999996	0.999999	6685	9023	9164	7392	8599	5602	2	0	0	2	1	3	0.11051	0.15877	0.22114	0.038954	0.19498	0.13578	0.18219	0.054745
MACF1.3	000001578_39189727	000001578	39189727	9	105549	0.066413	0.028308	-0.18597	0.0014581	0.069609	0.019119	0.1275	0.30651	0.028073	0.13335	0.10215	0.30182	0.29461	0.53462	0.097412	0.3161	0.26324	0.5213	0.988954	0.999831	0.999942	0.992787	0.999996	0.999999	2602	4736	854	2832	2255	4603	1	3	4	4	4	2	0.066413	0.028308	-0.18597	0.0014581	0.069609	0.019119	0.11973	0.83374
MACF1.4	000001579_39192288	000001579	39192288	6	108182	-0.038543	0.086412	0.19176	0.17283	0.066508	0.1538	0.4028	0.88126	0.54442	0.90673	0.414	0.34903	0.54512	0.88116	0.669	0.90669	0.56587	0.50604	0.995977	0.999831	0.999942	0.998538	0.999996	0.999999	5418	8326	6390	8446	5528	4990	2	0	1	0	2	2	-0.038543	0.086412	0.19176	0.17283	0.066508	0.1538	0.43972	0.071217
KIAA0754	000001593_39398774	000001593	39398774	10	-10327	-0.076616	0.12391	-0.095414	-0.019514	0.046399	-0.12962	0.23043	0.04289	0.76086	0.483	0.5579	0.29287	0.45431	0.14721	0.86011	0.69998	0.7573	0.53751	0.993823	0.966182	0.999942	0.998538	0.999996	0.999999	3915	1276	7647	6192	6561	4525	3	2	1	3	3	3	-0.076616	0.12391	-0.095414	-0.019514	0.046399	-0.12962	0.43953	0.095003
MYCL	000001610_39893322	000001610	39893322	10	8615.5	-0.1072	0.011681	-0.17635	0.03357	-0.020213	-0.0092597	0.18085	0.53985	0.027334	0.3291	0.047708	0.046635	0.38263	0.74367	0.10141	0.58152	0.15617	0.15156	0.988954	0.999831	0.999942	0.998538	0.999996	0.999999	3338	6506	837	5008	1265	1245	3	3	5	3	2	2	-0.1072	0.011681	-0.17635	0.03357	-0.020213	-0.0092597	0.47859	0.022501
PPT1	000001624_40091005	000001624	40091005	8	6225	-0.19911	-0.39333	0.10908	-0.084753	-0.080289	-0.026943	0.003321	0.016905	0.67083	0.37648	0.17998	0.94125	0.015573	0.061618	0.79098	0.58699	0.38277	0.94105	0.93008	0.999907	0.99999	0.999559	0.99996	0.999999	144	539	7001	5133	3079	8532	4	5	2	3	4	0	-0.19911	-0.39333	0.10908	-0.084753	-0.080289	-0.026943	0.95794	0.54429
NFYC	000001653_40709692	000001653	40709692	10	348.5	0.007884	-0.065834	-0.067443	-0.15715	-0.12885	-0.13863	0.22143	0.089416	0.38737	0.17711	0.11287	0.21463	0.44368	0.24475	0.61785	0.38755	0.29407	0.43666	0.996373	0.999907	0.99999	0.999559	0.99996	0.999999	3757	1930	5108	3221	2228	3334	3	2	3	4	5	3	0.007884	-0.065834	-0.067443	-0.15715	-0.12885	-0.13863	0.36391	0.85107
CITED4	000001661_40866602	000001661	40866602	7	-4118	0.053654	0.10845	-0.02437	-0.03403	0.11272	0.20745	0.82081	0.55107	0.24302	0.2154	0.38009	0.17398	0.82842	0.69624	0.43013	0.40083	0.5676	0.34264	0.999545	0.999831	0.999942	0.992787	0.999996	0.999999	7879	6578	3989	3880	5251	3177	1	1	2	1	2	2	0.053654	0.10845	-0.02437	-0.03403	0.11272	0.20745	0.31838	0.31299
CITED4.1	000001663_40875903	000001663	40875903	8	-13565	0.11466	0.22424	0.065809	0.12579	0.0026667	0.21022	0.92192	0.1616	0.84792	0.90171	0.40635	0.78229	0.9219	0.3531	0.86716	0.9085	0.61873	0.84035	0.999545	0.999831	0.999942	0.998538	0.999996	0.999999	8456	3192	8057	8421	5458	7776	0	1	1	1	2	1	0.11466	0.22424	0.065809	0.12579	0.0026667	0.21022	0.14489	0.038323
CITED4.2	000001663_40877934	000001663	40877934	10	-15520.5	0.44286	0.35651	-0.061951	0.16152	0.0099633	0.12999	0.90724	0.016014	0.034394	0.72263	0.092967	0.0043667	0.91584	0.065738	0.12091	0.84585	0.2535	0.021874	0.999545	0.955987	0.999942	0.998538	0.999996	0.752234	8336	588	984	7561	2126	253	1	1	3	1	4	3	0.44286	0.35651	-0.061951	0.16152	0.0099633	0.12999	0.00029024	0.00013828
CTPS1	000001671_40967921	000001671	40967921	10	-11788.5	-0.15132	0.11034	-0.0058614	0.069837	0.090947	-0.056586	0.08018	0.068947	0.5693	0.41321	0.1276	0.093692	0.22428	0.20448	0.75627	0.64626	0.32096	0.2543	0.988954	0.985295	0.999942	0.998538	0.999996	0.999999	1890	1783	6524	5652	2638	2091	5	2	2	3	2	2	-0.15132	0.11034	-0.0058614	0.069837	0.090947	-0.056586	0.94484	0.17278
SLFNL1.AS1	000001674_41003833	000001674	41003833	10	-10756	0.072661	-0.0039868	0.13129	0.05698	0.11986	0.045203	0.15313	0.29164	0.22032	0.74693	0.82993	0.75372	0.34879	0.52341	0.44484	0.85426	0.9068	0.85732	0.996373	0.999907	0.99999	0.999559	0.99996	0.999999	2978	4358	3492	7556	8020	7498	3	2	3	2	2	2	0.072661	-0.0039868	0.13129	0.05698	0.11986	0.045203	0.14029	0.10941
SCMH1	000001677_41109586	000001677	41109586	11	51830	0.086055	-0.053826	-0.11963	-0.063746	-0.026374	0.11486	0.44847	0.058207	0.29653	0.054858	0.071651	0.54628	0.66436	0.18869	0.54169	0.1801	0.21756	0.75029	0.999545	0.985295	0.999942	0.991611	0.999996	0.999999	5754	1583	4512	1453	1743	6459	2	5	3	4	5	1	0.086055	-0.053826	-0.11963	-0.063746	-0.026374	0.11486	0.52521	0.72574
SCMH1.1	000001677_41109665	000001677	41109665	1	51519	0.20898	-0.36838	-0.093619	0.17384	0.34258	0.15325	0.66473	0.12652	0.38266	0.72828	0.86585	0.64889	0.66456	0.12614	0.38246	0.72847	0.8662	0.64871	0.999545	0.959296	0.999942	0.998538	0.999996	0.999999	7072	2758	5217	7593	8228	7050	0	1	0	0	0	0	0.20898	-0.36838	-0.093619	0.17384	0.34258	0.15325	0.33527	0.87348
FOXO6	000001689_41359781	000001689	41359781	10	-1597.5	-0.063151	-0.069144	0.013042	0.015713	0.058708	0.07762	0.34968	0.252	0.57544	0.32025	0.97171	0.50506	0.56699	0.48815	0.75923	0.57105	0.97173	0.71302	0.995977	0.999831	0.999942	0.998538	0.999996	0.999999	4984	4239	6557	4925	8872	6188	2	3	2	4	0	1	-0.063151	-0.069144	0.013042	0.015713	0.058708	0.07762	0.99011	0.64701
LOC101929901	000001691_41419080	000001691	41419080	9	-43407	-0.11545	0.083099	0.14178	-0.054168	-0.013945	0.12575	0.4212	0.78047	0.141	0.52155	0.34583	0.2196	0.63318	0.85373	0.32338	0.71466	0.57119	0.44143	0.996373	0.999907	0.99999	0.999559	0.99996	0.999999	5576	7671	2492	6216	4809	3382	3	1	3	2	2	2	-0.11545	0.083099	0.14178	-0.054168	-0.013945	0.12575	0.45045	0.28325
EDN2	000001697_41496419	000001697	41496419	12	-11735	0.16091	0.18145	0.10506	0.029382	0.11763	0.21448	0.98883	0.99817	0.62974	0.69719	0.89468	0.19504	0.98883	0.99817	0.81368	0.86033	0.94722	0.43702	0.999545	0.999831	0.999942	0.998538	0.999996	0.999999	9060	9164	6860	7429	8366	3455	0	0	3	2	2	1	0.16091	0.18145	0.10506	0.029382	0.11763	0.21448	0.070209	0.0052081
EDN2.1	000001703_41600119	000001703	41600119	4	-115504	0.11787	0.12344	-0.2195	-0.00097586	-0.1026	-0.05064	0.4996	0.38481	0.047583	0.81115	0.30793	0.099014	0.54361	0.46901	0.11231	0.81164	0.44079	0.19168	0.996373	0.999907	0.99999	0.999559	0.99996	0.999999	6161	5140	1129	7913	4464	1907	1	1	3	0	2	2	0.11787	0.12344	-0.2195	-0.00097586	-0.1026	-0.05064	0.2355	0.40224
HIVEP3	000001719_41902277	000001719	41902277	9	16629	0.29942	-0.17155	-0.19106	0.020754	0.14972	-0.010292	0.028836	0.085357	0.061935	0.11983	0.68107	0.26572	0.097307	0.23804	0.1836	0.29518	0.80727	0.48699	0.980443	0.986065	0.999942	0.991611	0.999996	0.999999	872	2078	1554	2625	7296	4217	2	4	5	3	2	2	0.29942	-0.17155	-0.19106	0.020754	0.14972	-0.010292	0.085619	0.74266
HIVEP3	000001719_41902277	000001719	41902277	1	16629	0.33689	-0.1057	0.044626	0.11335	-0.035503	-0.1619	0.88196	0.33712	0.55342	0.66948	0.42406	0.26986	0.88239	0.33717	0.55281	0.6694	0.42391	0.26951	0.997486	0.999907	0.99999	0.999559	0.99996	0.999999	8245	4762	6293	7103	5436	3932	0	0	0	0	0	1	0.33689	-0.1057	0.044626	0.11335	-0.035503	-0.1619	0.11804	0.66288
HIVEP3.1	000001719_41902347	000001719	41902347	1	16303	0.58053	0.089555	0.11448	-0.19498	0.24535	0.5169	0.90536	0.59678	0.5896	0.26298	0.75884	0.92112	0.90585	0.59596	0.58874	0.26261	0.75922	0.92171	0.999545	0.999831	0.999942	0.991611	0.999996	0.999999	8327	6860	6633	4406	7715	8494	0	0	0	1	0	0	0.58053	0.089555	0.11448	-0.19498	0.24535	0.5169	0.094635	0.40322
HIVEP3.2	000001721_41954851	000001721	41954851	10	-35944.5	-0.051984	-0.23965	0.03743	0.035373	0.061051	0.080706	0.45088	0.018671	0.56318	0.082229	0.23014	0.26994	0.66564	0.072872	0.76132	0.23094	0.46156	0.50901	0.997104	0.999907	0.99999	0.999559	0.99996	0.999999	5828	579	6354	1861	3662	3933	3	5	3	3	3	3	-0.051984	-0.23965	0.03743	0.035373	0.061051	0.080706	0.87168	0.25074
FOXJ3	000001730_42335354	000001730	42335354	10	-22	-0.14242	0.081725	0.05653	0.022655	0.0076092	0.069853	0.019734	0.0041972	0.070139	0.091094	0.0069424	0.030268	0.076619	0.021027	0.20485	0.24953	0.033155	0.11073	0.960829	0.820187	0.99999	0.999559	0.755105	0.999999	660	213	1504	1995	370	857	5	2	3	4	4	3	-0.14242	0.081725	0.05653	0.022655	0.0076092	0.069853	0.043405	0.0093691
CCDC30	000001735_42484595	000001735	42484595	10	21290.5	0.10911	0.10693	0.13931	0.10816	0.045924	0.17351	0.61837	0.48902	0.9298	0.95635	0.49721	0.53104	0.77893	0.69719	0.93837	0.95665	0.71092	0.73469	0.997486	0.999907	0.99999	0.999559	0.99996	0.999999	6880	5973	8472	8707	5972	6142	1	3	1	1	2	2	0.10911	0.10693	0.13931	0.10816	0.045924	0.17351	0.12442	0.0061016
SLC2A1	000001750_42941149	000001750	42941149	10	17731	-0.065745	-0.10337	0.020702	-0.10909	0.049016	-0.022815	0.22924	0.021919	0.55484	0.040244	0.59814	0.22283	0.45262	0.0849	0.74935	0.14086	0.78178	0.44709	0.993724	0.955987	0.999942	0.991611	0.999996	0.999999	3901	746	6451	1129	6832	3809	4	5	2	5	2	4	-0.065745	-0.10337	0.020702	-0.10909	0.049016	-0.022815	0.80523	0.46505
EBNA1BP2	000001762_43207009	000001762	43207009	11	-34442	-0.10619	-0.11019	-0.057041	-0.12075	-0.046463	-0.032994	0.13667	0.3066	0.039521	0.044215	0.37762	0.34198	0.32811	0.55846	0.13751	0.15208	0.63343	0.59452	0.988954	0.999831	0.999942	0.991611	0.999996	0.999999	2731	4737	1105	1228	5230	4934	4	3	4	6	3	3	-0.10619	-0.11019	-0.057041	-0.12075	-0.046463	-0.032994	0.65956	0.19656
EBNA1BP2.1	000001762_43207058	000001762	43207058	1	-34791	1.0192	0.11325	-0.28713	0.06109	-0.10006	0.26878	0.99201	0.61644	0.25468	0.55985	0.37755	0.73147	0.99206	0.61578	0.25409	0.55922	0.37731	0.73169	0.999545	0.999831	0.999942	0.998538	0.999996	0.999999	9091	6943	4106	6718	5227	7493	0	0	1	0	0	0	1.0192	0.11325	-0.28713	0.06109	-0.10006	0.26878	0.0079906	0.38356
HYI	000001780_43472700	000001780	43472700	5	-18620	0.65756	0.15112	0.17061	0.10978	0.0016617	0.21918	0.74291	0.36789	0.25092	0.70773	0.36373	0.37156	0.74381	0.51073	0.38627	0.72954	0.50548	0.51226	0.999545	0.999831	0.999942	0.998538	0.999996	0.999999	7511	5248	4073	7484	5126	5174	1	1	2	1	2	2	0.65756	0.15112	0.17061	0.10978	0.0016617	0.21918	0.001145	0.14424
HYI.1	000001780_43472849	000001780	43472849	2	-19085	0.38074	0.052644	-0.036081	0.042448	0.20835	0.1903	0.93922	0.6482	0.59405	0.74456	0.84329	0.92486	0.93942	0.64821	0.59408	0.74473	0.84315	0.92504	0.999545	0.999831	0.999942	0.998538	0.999996	0.999999	8589	7139	6650	7672	8119	8521	0	0	0	0	0	0	0.38074	0.052644	-0.036081	0.042448	0.20835	0.1903	0.060781	0.44464
HYI.2	000001780_43476183	000001780	43476183	6	-22251.5	0.24313	0.076439	-0.001609	0.063901	0.039611	0.15892	0.74405	0.5482	0.66989	0.60719	0.56114	0.34938	0.75692	0.68674	0.72508	0.71689	0.6907	0.50634	0.999545	0.999831	0.999942	0.998538	0.999996	0.999999	7516	6559	7086	6994	6587	4997	1	2	1	1	1	2	0.24313	0.076439	-0.001609	0.063901	0.039611	0.15892	0.058736	0.053687
HYI.3	000001780_43476188	000001780	43476188	1	-22513	-0.57836	-0.053905	-0.41164	-0.087567	-0.55268	-0.10408	0.059073	0.40172	0.10531	0.34551	0.040014	0.34609	0.059067	0.40146	0.10495	0.3456	0.040075	0.34621	0.962285	0.999831	0.999942	0.992787	0.943031	0.999999	1529	5521	2309	5144	1121	4977	1	0	1	0	1	0	-0.57836	-0.053905	-0.41164	-0.087567	-0.55268	-0.10408	0.94093	0.59828
PTPRF	000001782_43526296	000001782	43526296	9	239	-0.086878	0.18936	0.065395	-0.036994	0.043768	-0.0010417	0.73752	0.73292	0.94273	0.56774	0.60692	0.94377	0.8422	0.83861	0.9431	0.73938	0.76945	0.94391	0.997486	0.999907	0.99999	0.999559	0.99996	0.999999	7543	7386	8573	6531	6771	8558	2	1	1	2	2	1	-0.086878	0.18936	0.065395	-0.036994	0.043768	-0.0010417	0.45198	0.075427
ST3GAL3	000001791_43711694	000001791	43711694	11	4158	-0.12407	-0.036228	-0.3073	-0.22748	-0.081912	-0.12635	0.13224	0.013076	0.0056568	0.005025	0.065129	0.36594	0.32189	0.058289	0.027975	0.026242	0.20481	0.62081	0.988954	0.949883	0.816632	0.952652	0.999996	0.999999	2672	493	280	216	1619	5128	4	4	7	7	4	3	-0.12407	-0.036228	-0.3073	-0.22748	-0.081912	-0.12635	0.10552	0.57697
MIR6079	000001797_43822215	000001797	43822215	10	-16394.5	-0.049657	0.096093	0.04118	-0.023223	0.064879	-0.029222	0.82822	0.3223	0.20997	0.49086	0.77167	0.63599	0.87974	0.57347	0.42841	0.7061	0.86963	0.79347	0.999545	0.999831	0.999942	0.998538	0.999996	0.999999	7909	4888	3654	6247	7772	6992	1	2	4	3	2	2	-0.049657	0.096093	0.04118	-0.023223	0.064879	-0.029222	0.74768	0.38005
IPO13	000001807_43946731	000001807	43946731	10	-218.5	-0.0019878	-0.098017	-0.35193	-0.084337	-0.61161	-0.93397	0.42792	0.0054781	4.2265e-05	1.0197e-05	1.2325e-07	3.1783e-08	0.64586	0.026302	0.00031835	8.5148e-05	5.4234e-07	5.4234e-07	0.996373	0.882662	0.027676	0.020183	8.8e-05	7.2e-05	5632	258	105	38	49	58	3	4	7	5	8	7	-0.0019878	-0.098017	-0.35193	-0.084337	-0.61161	-0.93397	0.7071	0.29705
KLF18	000001820_44154811	000001820	44154811	9	-13151	0.18937	0.22092	0.20598	0.027713	0.22052	0.15805	0.81922	0.99099	0.68376	0.36846	0.22032	0.080136	0.87203	0.99097	0.80755	0.58603	0.44333	0.22307	0.997486	0.999907	0.99999	0.999559	0.99996	0.999999	7944	9022	7088	5065	3538	1645	1	0	2	2	1	3	0.18937	0.22092	0.20598	0.027713	0.22052	0.15805	0.065892	0.037889
DMAP1	000001821_44213398	000001821	44213398	9	-78	-0.036027	-0.49632	-1.2985	-0.11038	-0.53866	-1.2791	0.092763	1.1187e-06	6.0027e-10	0.0053815	3.9217e-06	1.6643e-07	0.24051	9.2198e-06	5.4234e-07	0.025108	2.9829e-05	2.7117e-06	0.996373	0.00263	9.5e-05	0.89865	0.003403	0.000339	2103	32	26	247	85	66	3	6	7	4	5	5	-0.036027	-0.49632	-1.2985	-0.11038	-0.53866	-1.2791	0.88306	0.44731
ERI3	000001822_44328058	000001822	44328058	10	27205	0.038908	0.023283	0.18639	0.053647	0.079742	0.09745	0.64667	0.41871	0.31036	0.32781	0.35004	0.31036	0.78243	0.64918	0.54662	0.57996	0.59101	0.55203	0.999545	0.999831	0.999942	0.998538	0.999996	0.999999	6982	5668	4629	4996	5020	4666	2	3	1	2	1	2	0.038908	0.023283	0.18639	0.053647	0.079742	0.09745	0.038868	0.24902
ERI3.1	000001823_44332281	000001823	44332281	9	22971	0.058463	0.15689	0.17458	0.13333	0.066977	0.27922	0.72271	0.51763	0.94702	0.90281	0.37494	0.50929	0.83142	0.69604	0.94701	0.915	0.5973	0.70526	0.997486	0.999907	0.99999	0.999559	0.99996	0.999999	7460	6166	8604	8344	5041	5980	2	1	1	1	3	2	0.058463	0.15689	0.17458	0.13333	0.066977	0.27922	0.18372	0.0087569
RNU5F.1	000001842_44721771	000001842	44721771	9	134	-0.34338	0.0061066	0.2258	0.090616	0.18983	0.24112	0.026434	0.070251	0.23831	0.44603	0.33196	0.99257	0.090695	0.20355	0.45565	0.6602	0.5538	0.99258	0.975102	0.985295	0.999942	0.998538	0.999996	0.999999	820	1811	3943	5928	4886	9099	4	3	3	3	3	0	-0.34338	0.0061066	0.2258	0.090616	0.18983	0.24112	0.7404	0.51054
RNU5D.1	000001844_44730972	000001844	44730972	7	150	0.025619	0.10115	0.079572	0.10636	0.29736	0.20849	0.87332	0.85523	0.18275	0.2668	0.6568	0.95827	0.87432	0.86668	0.35183	0.46308	0.77157	0.95872	0.999545	0.999831	0.999942	0.992787	0.999996	0.999999	8127	8209	3352	4447	7172	8763	0	1	2	1	1	0	0.025619	0.10115	0.079572	0.10636	0.29736	0.20849	0.38052	0.32648
BTBD19	000001851_44807801	000001851	44807801	11	-473.5	0.054544	0.1976	0.10134	0.076835	-0.0014647	0.13331	0.97377	0.95341	0.47	0.24525	0.57262	0.43368	0.97367	0.95998	0.6916	0.49191	0.7714	0.66893	0.999545	0.999831	0.999942	0.993537	0.999996	0.999999	8909	8736	5889	4219	6681	5634	0	1	1	1	3	3	0.054544	0.1976	0.10134	0.076835	-0.0014647	0.13331	0.30414	0.012368
BTBD19.1	000001853_44819876	000001853	44819876	9	11374	0.0037653	-0.0077104	-0.18104	-0.099757	0.0041374	0.12159	0.0033468	0.050688	0.074934	0.11505	0.12094	0.13702	0.016603	0.15562	0.2141	0.28247	0.29713	0.31637	0.93008	0.999907	0.99999	0.999559	0.99996	0.999999	147	1226	1583	2372	2358	2410	3	3	5	3	1	2	0.0037653	-0.0077104	-0.18104	-0.099757	0.0041374	0.12159	0.69394	0.58964
EIF2B3	000001854_44924909	000001854	44924909	7	61651	-0.047176	0.3098	-0.065095	0.042689	-0.008649	-0.085816	0.66942	0.88686	0.24596	0.83352	0.34942	0.33227	0.76095	0.88787	0.43536	0.8489	0.5548	0.52808	0.997486	0.999907	0.99999	0.999559	0.99996	0.999999	7168	8189	3764	8017	4842	4500	1	0	2	1	1	2	-0.047176	0.3098	-0.065095	0.042689	-0.008649	-0.085816	0.53482	0.073026
MAST2	000001893_45892548	000001893	45892548	8	28204	0.14252	-0.2225	0.054615	-0.0073225	0.13961	0.055084	0.2473	0.28071	0.63969	0.076333	0.32673	0.092969	0.44306	0.47891	0.76783	0.20212	0.53743	0.23221	0.996373	0.999907	0.99999	0.999559	0.99996	0.999999	4037	4256	6808	1763	4638	1824	1	3	1	3	2	3	0.14252	-0.2225	0.054615	-0.0073225	0.13961	0.055084	0.21847	0.32828
MAST2.1	000001895_45929427	000001895	45929427	9	65055	-0.22349	-0.08644	0.13027	0.11593	0.046963	0.1429	0.025098	0.027515	0.20791	0.036229	0.21064	0.43937	0.086942	0.099365	0.42437	0.12227	0.42894	0.65138	0.972643	0.955987	0.999942	0.991611	0.999996	0.999999	788	914	3638	1051	3682	5684	5	4	2	3	1	3	-0.22349	-0.08644	0.13027	0.11593	0.046963	0.1429	0.10031	0.048762
P3R3URF	000001908_46183334	000001908	46183334	9	-6849	0.30447	0.171	0.072026	0.12077	0.19504	0.1884	0.91223	0.94969	0.90534	0.93988	0.85552	0.75346	0.91747	0.9496	0.91627	0.94064	0.89995	0.85387	0.997486	0.999907	0.99999	0.999559	0.99996	0.999999	8414	8630	8303	8564	8149	7496	1	0	1	1	1	2	0.30447	0.171	0.072026	0.12077	0.19504	0.1884	0.0036909	0.032355
LRRC41	000001917_46303438	000001917	46303438	11	25	0.14922	0.2722	0.13058	-0.019924	-0.052478	0.01555	0.59668	0.492	0.20143	0.72466	0.080993	0.55859	0.78681	0.70446	0.4335	0.85466	0.23937	0.75952	0.997486	0.999907	0.99999	0.999559	0.99996	0.999999	6763	6002	3263	7425	1749	6322	3	2	4	2	5	3	0.14922	0.2722	0.13058	-0.019924	-0.052478	0.01555	0.058447	0.0072611
FOXE3	000001942_47409495	000001942	47409495	11	-6826	0.071446	0.087156	-0.035741	0.075485	-0.0086165	-0.014498	0.99404	0.31494	0.055944	0.97144	0.22961	0.16376	0.99393	0.56243	0.18259	0.97142	0.47473	0.38426	0.999996	0.999907	0.99999	0.999559	0.99996	0.999999	9062	4563	1250	8855	3656	2761	0	2	3	1	1	4	0.071446	0.087156	-0.035741	0.075485	-0.0086165	-0.014498	0.4332	0.29449
LINC01389	000001946_47570020	000001946	47570020	7	-132794	0.098882	0.015843	0.16928	0.21714	0.076898	0.23316	0.31074	0.32828	0.82399	0.87383	0.38235	0.15748	0.48579	0.53644	0.83851	0.88023	0.56914	0.32141	0.995977	0.999831	0.999942	0.998538	0.999996	0.999999	4649	4949	7949	8290	5268	2969	1	1	1	1	2	3	0.098882	0.015843	0.16928	0.21714	0.076898	0.23316	0.078382	0.11425
LINC01389.1	000001946_47570043	000001946	47570043	1	-133037	-0.19317	-0.34463	0.43552	-0.21737	0.16047	-0.19673	0.29024	0.18917	0.92671	0.24172	0.69585	0.2858	0.28976	0.18876	0.92715	0.24117	0.69597	0.28537	0.996373	0.999907	0.99999	0.999559	0.99996	0.999999	4467	3265	8454	3919	7299	4109	0	1	0	1	0	0	-0.19317	-0.34463	0.43552	-0.21737	0.16047	-0.19673	0.70976	0.81083
LOC101929721	000001967_49163147	000001967	49163147	7	-94294	0.1669	0.070167	0.087675	0.012464	0.021247	-0.0018442	0.8461	0.88361	0.31941	0.71637	0.76621	0.57398	0.85348	0.88467	0.52153	0.79012	0.82018	0.71132	0.997486	0.999907	0.99999	0.999559	0.99996	0.999999	8058	8174	4541	7374	7687	6416	1	1	2	1	1	1	0.1669	0.070167	0.087675	0.012464	0.021247	-0.0018442	0.13469	0.15083
DMRTA2	000001983_50603791	000001983	50603791	11	-180370	-0.13969	-0.085333	0.07175	-0.18127	-0.30631	-0.10699	0.088808	0.095389	0.0053562	0.0031101	0.0025536	0.24493	0.24603	0.25737	0.026991	0.017335	0.014661	0.48344	0.996373	0.999907	0.696607	0.80731	0.518336	0.999999	2043	2011	331	182	240	3652	5	4	5	6	6	4	-0.13969	-0.085333	0.07175	-0.18127	-0.30631	-0.10699	0.055287	0.29162
MIR6500	000002008_51063294	000002008	51063294	10	3263	-0.08769	0.014697	0.025108	-0.079562	-0.041101	0.004476	0.016385	0.31596	0.068149	0.31348	0.22801	0.26849	0.064939	0.5659	0.1991	0.56302	0.456	0.507	0.962285	0.999831	0.999942	0.998538	0.999996	0.999999	571	4818	1676	4866	3891	4249	4	3	3	3	3	2	-0.08769	0.014697	0.025108	-0.079562	-0.041101	0.004476	0.75259	0.25401
RNF11	000002017_51261448	000002017	51261448	9	25088	0.053134	-0.098499	0.060223	0.072362	0.18903	0.045634	0.11076	0.12771	0.85809	0.63734	0.95525	0.1424	0.27087	0.29732	0.89371	0.77928	0.95506	0.32485	0.996373	0.999907	0.99999	0.999559	0.99996	0.999999	2394	2494	8055	6926	8700	2489	3	4	1	1	1	4	0.053134	-0.098499	0.060223	0.072362	0.18903	0.045634	0.069376	0.70256
EPS15	000002026_51411278	000002026	51411278	9	10832	0.19221	-0.058833	0.10222	-0.038545	-0.09765	0.1003	0.25435	0.33918	0.58257	0.29275	0.67482	0.74618	0.47019	0.55058	0.74728	0.51554	0.80703	0.84874	0.996373	0.999907	0.99999	0.999559	0.99996	0.999999	4103	4779	6465	4413	7188	7456	2	3	2	3	1	2	0.19221	-0.058833	0.10222	-0.038545	-0.09765	0.1003	0.035829	0.36238
CALR4P	000002042_51558487	000002042	51558487	8	25178	-0.079656	0.01359	-0.0045403	0.02423	-0.042223	-0.05698	0.26025	0.93572	0.41351	0.54932	0.53063	0.38459	0.45188	0.93553	0.61085	0.71304	0.69577	0.59562	0.993607	0.999831	0.999942	0.998538	0.999996	0.999999	4191	8601	5478	6658	6391	5283	3	1	2	1	2	2	-0.079656	0.01359	-0.0045403	0.02423	-0.042223	-0.05698	0.709	0.58121
CALR4P.1	000002044_51569938	000002044	51569938	11	13803	-0.091739	0.02085	-0.054169	0.11923	-0.15931	-0.026088	0.071358	0.98488	0.63934	0.037774	0.11589	0.17329	0.20571	0.98482	0.81032	0.13447	0.30086	0.39645	0.988954	0.999831	0.999942	0.991611	0.999996	0.999999	1747	9030	6912	1083	2455	3169	3	0	2	4	5	3	-0.091739	0.02085	-0.054169	0.11923	-0.15931	-0.026088	0.51532	0.39729
OSBPL9	000002059_51637256	000002059	51637256	5	20049	-0.081315	-0.21926	-0.020493	0.15791	-0.14871	-0.065788	0.1765	0.10453	0.10043	0.15763	0.15038	0.11775	0.309	0.21937	0.21301	0.29748	0.29709	0.24272	0.996373	0.999907	0.99999	0.999559	0.99996	0.999999	3264	2159	1951	2959	2729	2175	2	3	2	2	3	2	-0.081315	-0.21926	-0.020493	0.15791	-0.14871	-0.065788	0.84512	0.4118
OSBPL9.1	000002063_51661331	000002063	51661331	11	44265	0.11694	0.074343	0.12238	-0.083891	-0.11527	0.12492	0.29604	0.86135	0.334	0.12194	0.27248	0.58981	0.53902	0.92702	0.58507	0.31387	0.51833	0.78235	0.995977	0.999831	0.999942	0.991729	0.999996	0.999999	4530	8233	4839	2669	4326	6730	2	1	3	1	4	2	0.11694	0.074343	0.12238	-0.083891	-0.11527	0.12492	0.34751	0.17176
OSBPL9.2	000002064_51671637	000002064	51671637	8	54597	0.07389	0.059793	-0.06514	0.083016	0.17389	0.30651	0.088423	0.81026	0.21005	0.26982	0.63547	0.89905	0.21959	0.86093	0.40155	0.47814	0.76594	0.90277	0.988954	0.999831	0.999942	0.993537	0.999996	0.999999	2022	7984	3655	4473	7051	8366	2	1	3	2	2	1	0.07389	0.059793	-0.06514	0.083016	0.17389	0.30651	0.19302	0.36118
NRDC	000002077_51897844	000002077	51897844	8	-18952.5	0.014409	-0.040146	-0.034613	0.007335	-0.012819	0.059293	0.74514	0.71705	0.30307	0.50858	0.29656	0.27589	0.80313	0.82689	0.50609	0.68809	0.50317	0.47778	0.999545	0.999831	0.999942	0.998538	0.999996	0.999999	7523	7489	4576	6373	4564	4312	1	2	3	2	2	3	0.014409	-0.040146	-0.034613	0.007335	-0.012819	0.059293	0.38097	0.3994
NRDC.1	000002077_51897862	000002077	51897862	1	-19230	-0.094372	0.0061089	-0.15493	0.037702	-0.078451	-0.19133	0.40018	0.49024	0.35736	0.52811	0.40438	0.32211	0.39992	0.48956	0.3573	0.52735	0.40411	0.3219	0.988954	0.999831	0.999942	0.993881	0.999996	0.999999	5395	6169	5033	6512	5442	4756	0	0	0	0	0	0	-0.094372	0.0061089	-0.15493	0.037702	-0.078451	-0.19133	0.59982	0.50976
NRDC.2	000002077_51898384	000002077	51898384	6	-19571	0.43313	0.054869	0.32433	-0.068554	-0.051657	0.082909	0.47129	0.038491	0.021148	0.10785	0.028612	0.017913	0.6124	0.11066	0.065939	0.23795	0.08599	0.057792	0.995977	0.955987	0.994309	0.991611	0.993704	0.945624	5916	1176	686	2435	895	643	2	2	1	2	2	1	0.43313	0.054869	0.32433	-0.068554	-0.051657	0.082909	0.0090879	0.11668
COA7	000002111_52708501	000002111	52708501	8	-10191	0.036833	-0.048565	-0.03892	0.05348	-0.090775	-0.25222	0.10744	0.85373	0.5273	0.13022	0.13525	0.061449	0.25746	0.86702	0.6909	0.29968	0.30942	0.17273	0.996373	0.999907	0.99999	0.999559	0.99996	0.999999	2342	8029	6126	2619	2545	1347	1	1	1	2	3	4	0.036833	-0.048565	-0.03892	0.05348	-0.090775	-0.25222	0.56237	0.12691
SLC1A7	000002132_53146414	000002132	53146414	11	-3813	0.0024093	0.027224	0.056393	-0.10273	0.15222	0.085508	0.31126	0.12212	0.11962	0.37904	0.1701	0.043686	0.55158	0.31366	0.30518	0.63533	0.39501	0.14948	0.995977	0.988345	0.999942	0.998538	0.999996	0.999999	4657	2679	2514	5394	3226	1200	3	3	5	3	3	3	0.0024093	0.027224	0.056393	-0.10273	0.15222	0.085508	0.42564	0.19719
CPT2	000002133_53182201	000002133	53182201	9	-14638	0.026798	0.077454	0.086578	0.056195	0.15059	0.076765	0.81219	0.93904	0.54503	0.97433	0.48554	0.72051	0.85523	0.94098	0.71853	0.9742	0.69495	0.83091	0.999545	0.999831	0.999942	0.998538	0.999996	0.999999	7850	8631	6392	8959	6067	7440	1	1	1	0	3	2	0.026798	0.077454	0.086578	0.056195	0.15059	0.076765	0.44428	0.33939
NDC1	000002147_53838547	000002147	53838547	11	-294	-0.065468	-0.44471	-0.42611	0.0031489	-0.041662	-0.021019	0.081461	3.7976e-05	2.7288e-08	0.21414	0.025308	0.0072182	0.23141	0.00031402	5.4234e-07	0.44893	0.099365	0.034665	0.996373	0.058497	9.5e-05	0.999559	0.99996	0.704296	1912	48	40	3621	775	418	5	8	8	3	5	5	-0.065468	-0.44471	-0.42611	0.0031489	-0.041662	-0.021019	0.91983	0.78036
SSBP3.AS1	000002162_54249914	000002162	54249914	8	13542.5	-0.012017	-0.01154	-0.03817	-0.041208	-0.024829	-0.0022972	0.85487	0.15712	0.03919	0.57334	0.52808	0.67599	0.87056	0.33428	0.12584	0.72172	0.69999	0.79461	0.997486	0.999907	0.99999	0.999559	0.99996	0.999999	8106	2884	998	6555	6214	7026	1	3	4	2	2	2	-0.012017	-0.01154	-0.03817	-0.041208	-0.024829	-0.0022972	0.60906	0.43803
SSBP3	000002167_54335876	000002167	54335876	10	70572.5	-0.0019151	0.14704	-0.029252	-0.024278	0.046695	0.02867	0.1971	0.18759	0.77689	0.62908	0.44131	0.3291	0.41042	0.39555	0.87188	0.79297	0.6681	0.56827	0.996373	0.999907	0.99999	0.999559	0.99996	0.999999	3500	3243	7618	6871	5566	4473	4	3	2	2	3	3	-0.0019151	0.14704	-0.029252	-0.024278	0.046695	0.02867	0.002585	0.053027
SSBP3.1	000002168_54407731	000002168	54407731	10	-1314	0.019198	-0.096572	0.053789	-0.0027575	-0.19459	-0.14223	0.93245	0.10685	0.11437	0.2979	0.005702	0.14298	0.93714	0.27623	0.29638	0.54397	0.027734	0.3386	0.997486	0.999907	0.99999	0.999559	0.725368	0.999999	8554	2206	2141	4464	329	2492	1	4	4	3	7	4	0.019198	-0.096572	0.053789	-0.0027575	-0.19459	-0.14223	0.60219	0.21573
SSBP3.2	000002168_54407840	000002168	54407840	2	-1717	-0.32147	-0.21943	-0.032035	-0.044335	-0.33889	-0.35515	0.044781	0.31419	0.30495	0.61631	0.061629	0.028027	0.080244	0.32315	0.31855	0.61655	0.10838	0.051485	0.960829	0.999907	0.99999	0.999559	0.99996	0.83491	1240	4554	4407	6807	1414	816	2	1	1	0	2	2	-0.32147	-0.21943	-0.032035	-0.044335	-0.33889	-0.35515	0.95522	0.79312
ACOT11	000002170_54488410	000002170	54488410	11	-59861	-0.017553	0.17378	0.067189	-0.044171	0.034318	-0.03128	0.42848	0.66351	0.5874	0.092943	0.024633	0.063771	0.64772	0.83597	0.77985	0.26148	0.095894	0.19869	0.999545	0.999831	0.999942	0.991611	0.993811	0.999999	5628	7223	6622	2186	791	1583	3	1	2	3	4	4	-0.017553	0.17378	0.067189	-0.044171	0.034318	-0.03128	0.16586	0.0050704
ACOT11.1	000002173_54577759	000002173	54577759	9	29556	-0.22327	-0.22935	0.10059	-0.12557	0.09676	0.016157	0.038853	0.034765	0.1546	0.40287	0.42836	0.2854	0.12575	0.11449	0.34462	0.61808	0.64477	0.50636	0.985731	0.999907	0.99999	0.999559	0.99996	0.999999	1108	912	2673	5348	5474	4106	5	5	2	3	1	3	-0.22327	-0.22935	0.10059	-0.12557	0.09676	0.016157	0.069398	0.20421
DHCR24	000002177_54856602	000002177	54856602	7	30483	-0.015267	-0.48686	-0.14104	-0.24124	0.17418	0.11007	0.1421	0.00017071	0.19521	0.038805	0.41162	0.71944	0.29755	0.00094422	0.37137	0.11599	0.59662	0.78872	0.996373	0.141292	0.99999	0.999559	0.99996	0.999999	2842	61	3183	1044	5324	7313	3	6	3	4	2	1	-0.015267	-0.48686	-0.14104	-0.24124	0.17418	0.11007	0.22144	0.17906
TMEM61	000002182_54935088	000002182	54935088	6	-45461	0.12355	0.021449	0.029112	0.17019	0.34782	0.085991	0.8771	0.47239	0.56247	0.99659	0.58591	0.61741	0.87707	0.61875	0.6762	0.99658	0.70005	0.70561	0.999545	0.999831	0.999942	0.999692	0.999996	0.999999	8149	6048	6489	9152	6773	6890	0	2	1	0	1	1	0.12355	0.021449	0.029112	0.17019	0.34782	0.085991	0.49542	0.20653
TMEM61.1	000002185_54955573	000002185	54955573	7	-25144	0.028904	-0.29669	0.23759	0.041016	-0.17385	0.13661	0.95436	0.026326	0.066109	0.44019	0.013672	0.55988	0.95485	0.084295	0.17528	0.6085	0.051144	0.69983	0.997486	0.999907	0.99999	0.999559	0.889231	0.999999	8741	731	1432	5627	525	6332	0	4	3	1	5	1	0.028904	-0.29669	0.23759	0.041016	-0.17385	0.13661	0.084646	0.43898
MIR4422	000002205_55310772	000002205	55310772	10	85107	0.14546	0.081643	0.20026	0.065789	0.11744	0.11524	0.024208	0.31214	0.0054526	0.32511	0.22487	0.039187	0.089221	0.56132	0.026627	0.5768	0.45186	0.13418	0.97495	0.999831	0.816632	0.998538	0.999996	0.999999	769	4785	274	4971	3853	1121	2	2	3	3	3	2	0.14546	0.081643	0.20026	0.065789	0.11744	0.11524	0.35856	0.05164
MIR4422.1	000002211_55429241	000002211	55429241	10	203588	0.098641	0.036269	0.17552	-0.0031848	0.030631	-0.045779	0.19646	0.70384	0.75453	0.92443	0.30774	0.20509	0.40533	0.83534	0.85621	0.93949	0.55598	0.42353	0.988954	0.999831	0.999942	0.998538	0.999996	0.999999	3510	7413	7613	8537	4678	3594	3	1	2	1	4	2	0.098641	0.036269	0.17552	-0.0031848	0.030631	-0.045779	0.46024	0.023397
MIR4422.2	000002211_55429279	000002211	55429279	1	203923	0.49806	-0.0083362	0.49859	0.06831	0.36489	0.03795	0.86431	0.47433	0.90172	0.57574	0.86347	0.51539	0.86461	0.47386	0.90221	0.57493	0.86373	0.51464	0.999545	0.999831	0.999942	0.998538	0.999996	0.999999	8085	6060	8342	6819	8214	6262	0	0	0	0	0	0	0.49806	-0.0083362	0.49859	0.06831	0.36489	0.03795	0.13569	0.52567
MIR4422.3	000002212_55443714	000002212	55443714	10	218038	0.044136	0.066323	0.067086	0.12845	0.10579	-0.059898	0.72156	0.53246	0.96559	0.94729	0.24834	0.27569	0.83043	0.73793	0.96542	0.95164	0.48231	0.51594	0.999545	0.999831	0.999942	0.998538	0.999996	0.999999	7395	6452	8847	8697	4101	4310	1	3	0	1	1	4	0.044136	0.066323	0.067086	0.12845	0.10579	-0.059898	0.15722	0.094125
MIR4422.4	000002216_55480572	000002216	55480572	9	254956	0.11009	0.0699	0.16967	0.045473	-0.051093	-0.034202	0.58992	0.32314	0.48519	0.60896	0.47932	0.1584	0.74407	0.5345	0.6947	0.7626	0.69023	0.35	0.997486	0.999907	0.99999	0.999559	0.99996	0.999999	6726	4636	5838	6755	5829	2698	2	3	2	2	3	4	0.11009	0.0699	0.16967	0.045473	-0.051093	-0.034202	0.5843	0.18646
MIR4422.5	000002219_55573291	000002219	55573291	11	347654	-0.085309	0.097852	0.028293	-0.056699	-0.024849	-0.0075056	0.15814	0.60508	0.39809	0.0062557	0.12823	0.059531	0.37151	0.78823	0.64698	0.030778	0.32483	0.19044	0.996373	0.999907	0.99999	0.921943	0.99996	0.999999	3041	6648	5196	277	2464	1313	3	2	3	5	3	4	-0.085309	0.097852	0.028293	-0.056699	-0.024849	-0.0075056	0.055946	0.3847
FYB2	000002250_56759328	000002250	56759328	8	60147.5	-0.16227	0.041641	-0.17398	0.19807	0.00011044	0.088016	0.45693	0.91237	0.15717	0.062419	0.94223	0.93194	0.63694	0.91254	0.34541	0.17565	0.94199	0.93185	0.996373	0.999907	0.99999	0.999559	0.99996	0.999999	5878	8342	2702	1501	8596	8457	2	1	4	3	0	0	-0.16227	0.041641	-0.17398	0.19807	0.00011044	0.088016	0.99813	0.7238
DAB1	000002259_57411472	000002259	57411472	10	11671	-0.13888	-0.027214	0.17325	-0.083605	-0.089308	-0.004953	0.3209	0.31712	0.86584	0.35297	0.12897	0.74009	0.53977	0.56729	0.90677	0.60028	0.32295	0.84906	0.995977	0.999831	0.999942	0.998538	0.999996	0.999999	4744	4831	8147	5203	2659	7562	2	3	1	3	4	1	-0.13888	-0.027214	0.17325	-0.083605	-0.089308	-0.004953	0.88417	0.13964
DAB1.1	000002263_57489812	000002263	57489812	8	-64921.5	-0.047556	-0.10271	-0.022221	-0.10303	-0.0047121	0.068122	0.054965	0.35678	0.038545	0.15656	0.22549	0.031893	0.1524	0.56801	0.12407	0.34502	0.4267	0.10568	0.980443	0.999831	0.999942	0.992787	0.999996	0.999999	1460	5166	1082	3150	3860	956	2	2	2	4	2	3	-0.047556	-0.10271	-0.022221	-0.10303	-0.0047121	0.068122	0.097645	0.67848
DAB1.2	000002271_58395538	000002271	58395538	10	-145002	0.11099	0.046105	0.028435	-0.047912	0.14119	0.097366	0.54617	0.41242	0.24575	0.18512	0.53321	0.30293	0.72481	0.64429	0.47664	0.40384	0.73748	0.54587	0.999545	0.999831	0.999942	0.992787	0.999996	0.999999	6411	5614	4023	3498	6410	4613	1	2	4	2	2	3	0.11099	0.046105	0.028435	-0.047912	0.14119	0.097366	0.24061	0.1767
TACSTD2	000002282_58584684	000002282	58584684	9	-7409	0.096346	0.080141	0.21138	0.048701	0.064698	-0.024994	0.98968	0.63688	0.92339	0.97256	0.9596	0.60121	0.9897	0.78419	0.92593	0.97248	0.95939	0.7555	0.999545	0.999831	0.999942	0.998538	0.999996	0.999999	9068	7060	8494	8940	8768	6784	0	2	1	0	0	2	0.096346	0.080141	0.21138	0.048701	0.064698	-0.024994	0.46696	0.23335
TACSTD2.1	000002283_58592734	000002283	58592734	10	-15513	0.11914	-0.051628	0.10656	-0.014636	-0.070453	-0.046939	0.80563	0.15149	0.33449	0.11382	0.10385	0.096387	0.87214	0.35805	0.56707	0.29582	0.27578	0.25987	0.999545	0.999831	0.999942	0.991611	0.999996	0.999999	7820	3078	4842	2517	2285	2130	1	2	2	5	3	5	0.11914	-0.051628	0.10656	-0.014636	-0.070453	-0.046939	0.23091	0.21934
TACSTD2.2	000002285_58629105	000002285	58629105	9	-51895	-0.035715	0.027027	-0.011952	-0.084349	0.096278	0.19313	0.54565	0.10634	0.69344	0.33594	0.42467	0.39023	0.70324	0.27295	0.81115	0.56212	0.63913	0.60498	0.999545	0.987941	0.999942	0.998538	0.999996	0.999999	6408	2437	7225	5073	5612	5332	2	2	1	3	3	2	-0.035715	0.027027	-0.011952	-0.084349	0.096278	0.19313	0.018295	0.076782
MYSM1	000002287_58689199	000002287	58689199	10	10833	-0.02843	-0.034167	0.09294	0.11128	-0.15396	-0.28917	0.30247	0.2709	0.077774	0.45189	0.031618	0.013726	0.53869	0.50526	0.22142	0.67065	0.11514	0.056887	0.996373	0.999907	0.99999	0.999559	0.99996	0.868762	4570	4157	1625	5715	885	562	3	2	4	2	5	6	-0.02843	-0.034167	0.09294	0.11128	-0.15396	-0.28917	0.70379	0.35681
MYSM1.1	000002290_58727615	000002290	58727615	9	-27579	0.046091	-0.21302	-0.2526	0.10152	0.14005	0.063333	0.44185	0.12041	0.014827	0.30048	0.82175	0.39228	0.65317	0.28511	0.060251	0.52254	0.88929	0.60727	0.996373	0.999907	0.947811	0.999559	0.99996	0.999999	5751	2403	542	4488	7985	5057	1	4	5	3	1	2	0.046091	-0.21302	-0.2526	0.10152	0.14005	0.063333	0.47969	0.37438
JUN	000002292_58755676	000002292	58755676	10	28419	-0.049576	-0.015276	0.03168	0.00040186	0.030393	0.069071	0.15427	0.38831	0.78583	0.5458	0.20759	0.37676	0.34283	0.62562	0.87648	0.74859	0.42934	0.60683	0.988954	0.999831	0.999942	0.998538	0.999996	0.999999	2990	5414	7780	6635	3643	5216	4	3	1	1	2	2	-0.049576	-0.015276	0.03168	0.00040186	0.030393	0.069071	0.89563	0.58345
JUN.1	000002293_58763319	000002293	58763319	9	20708	0.026387	0.019524	0.17638	0.024262	-0.077281	0.050719	0.75894	0.015751	0.018731	0.022997	0.008927	0.017737	0.83489	0.063618	0.071601	0.087864	0.038956	0.070032	0.999545	0.955987	0.996122	0.991611	0.943031	0.947746	7597	579	631	725	370	638	1	3	4	3	4	4	0.026387	0.019524	0.17638	0.024262	-0.077281	0.050719	0.45439	0.59802
JUN.2	000002296_58784301	000002296	58784301	11	-285	0.075224	-0.087168	-0.11414	0.0024264	-0.23141	-0.30625	0.5691	0.010937	0.00014176	0.12302	0.00016085	0.00067114	0.76569	0.049574	0.0010223	0.31303	0.0011492	0.0044098	0.997486	0.987361	0.070231	0.999559	0.082495	0.208562	6607	408	131	2508	127	188	3	4	6	3	8	8	0.075224	-0.087168	-0.11414	0.0024264	-0.23141	-0.30625	0.29825	0.86265
LINC01135	000002297_58815302	000002297	58815302	10	30153.5	-0.013461	0.033865	0.088474	-0.032975	-0.010861	-0.053472	0.21005	0.12036	0.52925	0.25163	0.69268	0.74394	0.42509	0.3082	0.73288	0.48826	0.82662	0.85131	0.988993	0.988301	0.999942	0.993537	0.999996	0.999999	3676	2651	6290	4290	7361	7581	3	4	1	3	2	2	-0.013461	0.033865	0.088474	-0.032975	-0.010861	-0.053472	0.48035	0.097966
LINC01135.1	000002297_58816373	000002297	58816373	11	31228	0.080679	0.12946	-0.11392	-0.0054244	0.0050615	-0.013812	0.63373	0.81354	0.2685	0.44023	0.61237	0.20081	0.7904	0.90059	0.5087	0.68594	0.79972	0.43022	0.999545	0.999831	0.999942	0.998538	0.999996	0.999999	6905	8001	4259	5885	6905	3530	2	2	4	2	3	2	0.080679	0.12946	-0.11392	-0.0054244	0.0050615	-0.013812	0.21292	0.17191
LINC01135.2	000002297_58818310	000002297	58818310	9	33177	-0.03392	-0.40669	-0.32683	-0.085064	-0.26434	-0.36798	0.65497	0.0067122	0.004128	0.021013	0.013394	0.0024035	0.77899	0.030812	0.019879	0.081769	0.055315	0.012851	0.999545	0.936807	0.793607	0.991611	0.964311	0.601571	7027	294	226	665	501	190	2	6	5	4	5	7	-0.03392	-0.40669	-0.32683	-0.085064	-0.26434	-0.36798	0.93708	0.63688
LINC01135.3	000002299_58849048	000002299	58849048	10	63910.5	-0.12035	-0.0081592	0.093212	0.0051279	-0.10876	-0.095261	0.040716	0.079281	0.14431	0.050266	0.12124	0.3941	0.13164	0.22623	0.3366	0.16434	0.30972	0.62109	0.980443	0.985295	0.999942	0.991611	0.999996	0.999999	1134	1982	2872	1353	2536	5358	5	4	3	4	4	3	-0.12035	-0.0081592	0.093212	0.0051279	-0.10876	-0.095261	0.55332	0.32935
LINC01135.4	000002302_58883494	000002302	58883494	10	98321	0.23814	0.14276	0.10322	0.182	0.18852	0.13275	0.34835	0.43535	0.3571	0.16871	0.96586	0.9585	0.5657	0.66211	0.5864	0.38227	0.96569	0.95841	0.995977	0.999831	0.999942	0.992787	0.999996	0.999999	4968	5779	5028	3300	8816	8764	2	3	3	2	0	1	0.23814	0.14276	0.10322	0.182	0.18852	0.13275	0.032465	0.031562
LINC01358	000002305_58909324	000002305	58909324	8	-111154	0.048957	-0.13873	-0.026274	0.17341	0.1289	-0.24757	0.5395	0.14033	0.23148	0.36975	0.064724	0.062061	0.68382	0.31776	0.42594	0.58162	0.1813	0.17368	0.999545	0.989057	0.999942	0.998538	0.999996	0.999999	6367	2938	3866	5321	1614	1555	1	4	3	2	3	4	0.048957	-0.13873	-0.026274	0.17341	0.1289	-0.24757	0.12736	0.44749
LINC01358.1	000002307_58932964	000002307	58932964	10	-87480.5	0.013262	0.005096	0.079523	0.023295	-0.13024	0.062688	0.29875	0.75457	0.944	0.57613	0.12408	0.80312	0.51914	0.86173	0.9458	0.77242	0.31523	0.88859	0.995977	0.999831	0.999942	0.998538	0.999996	0.999999	4555	7697	8655	6825	2590	7888	3	2	1	3	5	2	0.013262	0.005096	0.079523	0.023295	-0.13024	0.062688	0.78221	0.46487
LINC01358.2	000002308_59015935	000002308	59015935	12	-4533.5	0.075037	-0.0099856	-0.0099827	0.087465	0.043611	0.093141	0.83775	0.59552	0.26576	0.33526	0.48272	0.34426	0.91436	0.78886	0.52573	0.59564	0.73482	0.6031	0.997486	0.999907	0.99999	0.999559	0.99996	0.999999	8019	6591	3964	4780	5860	4626	2	3	4	4	4	3	0.075037	-0.0099856	-0.0099827	0.087465	0.043611	0.093141	0.11017	0.92982
LINC01358.3	000002310_59026720	000002310	59026720	10	6236.5	0.0087388	-0.013416	0.070678	0.16571	0.033356	0.12111	0.4064	0.46547	0.16049	0.59672	0.80327	0.80194	0.62746	0.67665	0.36459	0.77791	0.89026	0.88782	0.996373	0.999907	0.99999	0.999559	0.99996	0.999999	5464	5810	2749	6675	7877	7771	2	3	3	2	2	2	0.0087388	-0.013416	0.070678	0.16571	0.033356	0.12111	0.26129	0.10513
LINC01358.4	000002311_59029618	000002311	59029618	10	9155.5	0.060573	0.10466	0.018466	0.064045	0.012222	0.12708	0.17652	0.25286	0.42156	0.28578	0.19978	0.25219	0.3762	0.48922	0.64126	0.52987	0.41912	0.48579	0.988954	0.999831	0.999942	0.993881	0.999996	0.999999	3292	4251	5536	4634	3560	4085	3	2	3	3	1	2	0.060573	0.10466	0.018466	0.064045	0.012222	0.12708	0.018031	0.27576
HSD52	000002321_59128862	000002321	59128862	10	17924	0.12727	0.060605	-0.24601	0.12424	0.090905	0.2459	0.53781	0.011892	0.00073053	0.49839	0.10899	0.5305	0.73977	0.049517	0.0045334	0.70836	0.28657	0.73419	0.997486	0.987361	0.241995	0.999559	0.99996	0.999999	6437	427	169	6066	2166	6137	2	4	6	3	4	2	0.12727	0.060605	-0.24601	0.12424	0.090905	0.2459	0.10053	0.07983
HSD52.1	000002321_59128909	000002321	59128909	1	17626	0.0097072	0.058217	-0.11499	0.079353	0.090634	0.023703	0.49539	0.56562	0.26786	0.63712	0.66752	0.51623	0.49476	0.56508	0.2675	0.63686	0.66739	0.51553	0.996373	0.999907	0.99999	0.999559	0.99996	0.999999	6137	6444	3989	6924	7139	6036	0	0	1	0	0	0	0.0097072	0.058217	-0.11499	0.079353	0.090634	0.023703	0.50461	0.43438
HSD52.2	000002324_59143328	000002324	59143328	10	3487	-0.14627	-0.2807	-0.17647	-0.024183	-0.11497	-0.010684	0.12222	0.0015081	0.00036633	0.021252	0.099093	0.43485	0.29301	0.008848	0.0023502	0.082877	0.26594	0.65492	0.988954	0.717994	0.307698	0.991611	0.999996	0.999999	2527	107	70	675	2211	5641	3	6	4	3	3	3	-0.14627	-0.2807	-0.17647	-0.024183	-0.11497	-0.010684	0.63578	0.66458
HSD52.3	000002326_59151254	000002326	59151254	10	-4447.5	0.12812	0.07558	-0.075068	0.11235	0.0095691	-0.076803	0.72353	0.39924	0.043442	0.13582	0.023018	0.0059576	0.83178	0.63401	0.14265	0.3375	0.088108	0.028938	0.999545	0.999831	0.999942	0.992787	0.993704	0.80434	7408	5501	1201	2868	754	307	1	2	4	2	3	4	0.12812	0.07558	-0.075068	0.11235	0.0095691	-0.076803	0.031373	0.40462
HSD52.4	000002328_59156989	000002328	59156989	10	-10136	-0.14974	0.084695	-0.055521	0.13549	0.011317	0.042462	0.087564	0.024222	0.076362	0.25473	0.39691	0.33879	0.24102	0.091221	0.21837	0.48978	0.63398	0.57628	0.996373	0.999907	0.99999	0.999559	0.99996	0.999999	2025	687	1606	4043	5218	4569	5	4	4	3	3	3	-0.14974	0.084695	-0.055521	0.13549	0.011317	0.042462	0.21038	0.066534
FGGY	000002340_59443627	000002340	59443627	10	-71995	0.13496	0.30089	0.25596	0.1731	0.12907	0.19853	0.99678	0.76699	0.71274	0.62059	0.45378	0.63111	0.9967	0.86285	0.83505	0.78894	0.67768	0.79159	0.999996	0.999907	0.99999	0.999559	0.99996	0.999999	9093	7601	7245	6830	5658	6788	0	1	1	1	1	1	0.13496	0.30089	0.25596	0.1731	0.12907	0.19853	0.015971	0.004358
MIR4711	000002351_59670171	000002351	59670171	10	63191	-0.066008	0.10422	0.075838	-0.027612	0.1331	0.10281	0.16717	0.37894	0.84878	0.20449	0.34656	0.95664	0.36216	0.61834	0.90128	0.42869	0.58826	0.95672	0.988954	0.999831	0.999942	0.992787	0.999996	0.999999	3175	5326	8060	3748	4996	8752	4	2	1	3	2	1	-0.066008	0.10422	0.075838	-0.027612	0.1331	0.10281	0.97278	0.016673
MIR4711.1	000002351_59670179	000002351	59670179	1	62811	-0.22324	0.016351	0.17356	0.1585	0.33636	0.33135	0.23355	0.51135	0.71028	0.75783	0.91245	0.87688	0.23293	0.51064	0.71039	0.7582	0.91298	0.87728	0.988954	0.999831	0.999942	0.998538	0.999996	0.999999	3949	6316	7325	7746	8466	8227	1	0	0	0	0	0	-0.22324	0.016351	0.17356	0.1585	0.33636	0.33135	0.76645	0.48865
MIR4711.2	000002352_59673060	000002352	59673060	10	60225.5	-0.22126	0.091592	0.039217	0.20933	0.10723	0.27134	0.22221	0.18041	0.55121	0.89832	0.99045	0.90249	0.44246	0.39653	0.74765	0.92909	0.99053	0.9239	0.993007	0.999831	0.999942	0.998538	0.999996	0.999999	3813	3419	6427	8399	9056	8388	4	1	1	1	0	1	-0.22126	0.091592	0.039217	0.20933	0.10723	0.27134	0.4962	0.079544
MIR4711.3	000002353_59679067	000002353	59679067	8	54267	-0.1606	-0.26333	-0.0090813	0.056262	-0.0017188	-0.061138	0.20948	0.02565	0.36617	0.35261	0.6663	0.17922	0.40006	0.087315	0.57615	0.56204	0.7899	0.37073	0.996373	0.999907	0.99999	0.999559	0.99996	0.999999	3635	714	4955	4918	7123	2926	2	5	3	3	2	3	-0.1606	-0.26333	-0.0090813	0.056262	-0.0017188	-0.061138	0.45165	0.98724
C1orf87	000002376_60266312	000002376	60266312	12	-192564	0.021476	-0.093371	-0.046251	-0.057696	-0.074473	-0.0095924	0.50127	0.8392	0.98444	0.15286	0.074807	0.23801	0.7277	0.91399	0.98456	0.372	0.23203	0.49462	0.997486	0.999907	0.99999	0.999559	0.99996	0.999999	6175	7962	8952	2898	1645	3578	3	2	0	5	5	3	0.021476	-0.093371	-0.046251	-0.057696	-0.074473	-0.0095924	0.33874	0.31615
LINC01748	000002381_60462100	000002381	60462100	11	160599	0.1104	-0.012023	0.10611	-0.028397	0.0057445	-0.065418	0.10338	0.31719	0.35406	0.35024	0.50069	0.1303	0.27178	0.56991	0.60644	0.60569	0.72112	0.32556	0.988954	0.999831	0.999942	0.998538	0.999996	0.999999	2254	4832	4998	5175	6179	2609	1	3	3	3	2	2	0.1104	-0.012023	0.10611	-0.028397	0.0057445	-0.065418	0.16567	0.3683
LOC101926964	000002388_60727658	000002388	60727658	9	97941	0.10011	0.22489	0.094194	0.079403	0.17555	0.16968	0.94826	0.37313	0.95184	0.99036	0.99931	0.97772	0.94814	0.58464	0.95173	0.99037	0.99931	0.97763	0.997486	0.999907	0.99999	0.999559	0.99996	0.999999	8681	5033	8642	9034	9113	8875	0	1	0	0	0	0	0.10011	0.22489	0.094194	0.079403	0.17555	0.16968	0.13902	0.053954
NFIA.AS2	000002398_60931222	000002398	60931222	10	39551.5	0.18449	0.12185	-0.067359	-0.1045	0.12673	0.029554	0.27803	0.6657	0.068796	0.21812	0.6642	0.46255	0.51789	0.80023	0.20201	0.44219	0.818	0.67816	0.996373	0.999907	0.99999	0.999559	0.99996	0.999999	4353	7008	1483	3669	7111	5635	2	2	5	4	1	3	0.18449	0.12185	-0.067359	-0.1045	0.12673	0.029554	0.10953	0.011492
NFIA.AS1	000002431_61338144	000002431	61338144	10	-84625	-0.086312	0.098356	-0.10145	-0.10689	-0.21486	-0.10629	0.012192	0.30031	0.47775	0.10764	0.0072985	0.054888	0.050236	0.54723	0.68902	0.2839	0.034843	0.17043	0.962285	0.999831	0.999942	0.991611	0.919965	0.999999	443	4679	5938	2430	319	1419	3	2	3	5	7	5	-0.086312	0.098356	-0.10145	-0.10689	-0.21486	-0.10629	0.40747	0.018171
MIR12132	000002450_61950631	000002450	61950631	8	104492	-0.25348	-0.060498	-0.22837	-0.0031974	-0.009388	0.091814	0.092281	0.0358	0.25808	0.21354	0.70771	0.79009	0.22714	0.11679	0.45577	0.41909	0.81937	0.8435	0.988954	0.955987	0.999942	0.992787	0.999996	0.999999	2085	1110	4148	3860	7433	7818	4	3	3	3	1	1	-0.25348	-0.060498	-0.22837	-0.0031974	-0.009388	0.091814	0.44703	0.5876
MIR3116.1	000002451_61993520	000002451	61993520	10	-85280.5	-0.23855	-0.2901	-0.11382	0.064548	-0.10852	0.0016868	0.017039	0.002196	0.35024	0.41658	0.22589	0.88567	0.067155	0.012071	0.58064	0.64881	0.45316	0.91714	0.962285	0.797984	0.999942	0.998538	0.999996	0.999999	586	130	4964	5683	3869	8285	6	6	3	3	4	1	-0.23855	-0.2901	-0.11382	0.064548	-0.10852	0.0016868	0.23225	0.72776
MIR3116.2	000002457_62122403	000002457	62122403	3	-43636	0.099997	0.20957	0.18024	0.13267	0.065518	0.097068	0.83267	0.91215	0.89315	0.97547	0.92995	0.74859	0.83205	0.91174	0.89268	0.97535	0.92965	0.74826	0.999545	0.999831	0.999942	0.998538	0.999996	0.999999	7929	8448	8299	8968	8558	7601	0	0	0	0	0	0	0.099997	0.20957	0.18024	0.13267	0.065518	0.097068	0.37044	0.083674
DOCK7	000002478_62682735	000002478	62682735	9	5588	-0.023519	0.061398	-0.0016464	0.0062536	0.010504	0.095053	0.72566	0.62797	0.11793	0.87646	0.72176	0.58082	0.83351	0.76449	0.28688	0.90178	0.83526	0.74445	0.997486	0.999907	0.99999	0.999559	0.99996	0.999999	7475	6778	2195	8203	7437	6453	2	2	4	1	2	1	-0.023519	0.061398	-0.0016464	0.0062536	0.010504	0.095053	0.79152	0.29316
ATG4C	000002485_62751340	000002485	62751340	8	-32786.5	0.061414	0.03779	-0.083907	0.0058876	0.12819	-0.0036406	0.08941	0.5916	0.27442	0.40813	0.84308	0.27663	0.22397	0.72764	0.47749	0.61765	0.87629	0.47893	0.996373	0.999907	0.99999	0.999559	0.99996	0.999999	2056	6564	4075	5392	8087	4001	3	1	3	2	1	3	0.061414	0.03779	-0.083907	0.0058876	0.12819	-0.0036406	8.9966e-05	0.50381
ATG4C.1	000002488_62783942	000002488	62783942	10	-164.5	0.045564	0.071188	-0.08504	-0.043601	0.029049	0.12194	0.106	0.18913	0.28473	0.013452	0.11992	0.099096	0.27941	0.39762	0.52746	0.056195	0.30763	0.26557	0.996373	0.999907	0.99999	0.997406	0.99996	0.999999	2320	3264	4201	480	2336	1909	3	3	3	4	3	4	0.045564	0.071188	-0.08504	-0.043601	0.029049	0.12194	0.31962	0.027176
LINC01739	000002506_63112650	000002506	63112650	10	-100190	-0.014166	0.012961	0.10568	0.065052	-0.17246	0.045923	0.19931	0.14138	0.92223	0.61204	0.042795	0.80974	0.40948	0.34422	0.93138	0.79486	0.14495	0.89298	0.988954	0.999831	0.999942	0.998538	0.999996	0.999999	3552	2953	8482	7016	1169	7930	3	2	1	2	5	1	-0.014166	0.012961	0.10568	0.065052	-0.17246	0.045923	0.86794	0.25343
LINC01739.1	000002508_63125002	000002508	63125002	9	-112561	0.1123	-0.030603	-0.0017791	-0.048749	-0.09809	-0.13334	0.9326	0.75523	0.51094	0.93928	0.28094	0.14521	0.93269	0.85619	0.69937	0.94146	0.50703	0.32926	0.999545	0.999831	0.999942	0.998538	0.999996	0.999999	8535	7701	6170	8639	4413	2795	0	2	2	1	3	4	0.1123	-0.030603	-0.0017791	-0.048749	-0.09809	-0.13334	0.30278	0.99323
LINC01739.1	000002508_63125002	000002508	63125002	1	-112561	-0.26744	-1.1613	0.26799	-0.84974	-0.78066	-0.17464	0.2889	0.045795	0.73124	0.053457	0.06825	0.34467	0.28848	0.04593	0.73147	0.05359	0.068128	0.34483	0.996373	0.979562	0.99999	0.986769	0.960526	0.999999	4452	1134	7354	1361	1538	4630	0	1	0	1	1	0	-0.26744	-1.1613	0.26799	-0.84974	-0.78066	-0.17464	0.7111	0.9542
LINC01739.2	000002508_63125035	000002508	63125035	1	-112868	0.48988	-0.69795	-0.69566	-0.40981	-0.69228	-0.22836	0.8315	0.056057	0.093076	0.14016	0.06799	0.29167	0.83179	0.056115	0.09286	0.13985	0.067895	0.29115	0.999545	0.949883	0.999942	0.991611	0.993704	0.999999	7924	1541	2094	2943	1673	4504	0	1	1	1	1	0	0.48988	-0.69795	-0.69566	-0.40981	-0.69228	-0.22836	0.1685	0.94394
LINC00466	000002517_63275133	000002517	63275133	11	42095	-0.024566	0.082161	0.1132	0.12738	0.18374	0.31619	0.56683	0.71477	0.6732	0.89569	0.61657	0.64589	0.75833	0.85609	0.82491	0.9406	0.80276	0.81815	0.999545	0.999831	0.999942	0.998538	0.999996	0.999999	6547	7472	7102	8388	6934	7035	1	2	2	1	2	2	-0.024566	0.082161	0.1132	0.12738	0.18374	0.31619	0.65952	0.43233
ITGB3BP	000002529_63450531	000002529	63450531	10	72748.5	0.13417	0.11971	-0.10925	0.16433	0.1015	-0.092481	0.43212	0.21104	0.084551	0.96362	0.21601	0.49946	0.64951	0.42832	0.23589	0.96336	0.44365	0.70845	0.996373	0.999907	0.99999	0.999559	0.99996	0.999999	5663	3521	1728	8775	3478	5912	3	3	3	0	3	2	0.13417	0.11971	-0.10925	0.16433	0.1015	-0.092481	0.1765	0.044833
EFCAB7	000002534_63523313	000002534	63523313	10	-24.5	-0.027909	-0.072909	-0.0090335	-0.061331	-0.17247	-0.10223	0.30867	0.057867	0.0046333	0.053297	0.012166	0.67976	0.52838	0.18057	0.023065	0.17111	0.052192	0.81571	0.995977	0.984312	0.805589	0.991611	0.964311	0.999999	4632	1578	249	1415	461	7253	3	4	3	4	6	1	-0.027909	-0.072909	-0.0090335	-0.061331	-0.17247	-0.10223	0.76486	0.53032
PGM1	000002542_63638585	000002542	63638585	9	15421	-0.033446	-0.1101	0.067359	0.016184	0.035033	0.033931	0.015066	0.19019	0.38013	0.084423	0.27295	0.13417	0.061025	0.39739	0.59683	0.23216	0.5066	0.31185	0.960829	0.999907	0.99999	0.999559	0.99996	0.999999	529	3273	5064	1897	4128	2376	2	4	2	2	2	2	-0.033446	-0.1101	0.067359	0.016184	0.035033	0.033931	0.68735	0.018424
PGM1.1	000002544_63662174	000002544	63662174	10	38948	0.0076661	0.013985	0.094793	0.0064813	-0.00010945	-0.0028204	0.10521	0.22535	0.36639	0.53612	0.55275	0.59606	0.26624	0.45436	0.59431	0.74119	0.75319	0.77426	0.988954	0.999831	0.999942	0.998538	0.999996	0.999999	2285	3922	5111	6568	6541	6757	4	2	3	2	3	2	0.0076661	0.013985	0.094793	0.0064813	-0.00010945	-0.0028204	0.16	0.58217
PGM1.2	000002544_63663043	000002544	63663043	11	39848	0.067761	0.14622	0.0067094	0.0019919	0.10767	0.062925	0.081047	0.43474	0.31198	0.32912	0.13612	0.95075	0.22612	0.68041	0.55977	0.58334	0.33705	0.95556	0.988954	0.999831	0.999942	0.998538	0.999996	0.999999	1908	5772	4652	5010	2761	8706	3	2	3	4	3	1	0.067761	0.14622	0.0067094	0.0019919	0.10767	0.062925	0.2	0.01014
ROR1	000002551_63731802	000002551	63731802	9	-42235	-0.15457	0.07047	0.025323	-0.0067102	-0.17905	-0.054535	0.1359	0.77015	0.50418	0.22596	0.20586	0.48768	0.30873	0.86637	0.69553	0.45113	0.42211	0.69276	0.988954	0.999831	0.999942	0.992787	0.999996	0.999999	2722	7784	6124	3996	3629	6068	4	1	2	4	4	2	-0.15457	0.07047	0.025323	-0.0067102	-0.17905	-0.054535	0.71001	0.53635
ROR1.1	000002558_63920682	000002558	63920682	11	146656	-0.030824	0.033335	0.047609	-0.018741	0.17717	0.033574	0.17383	0.40401	0.98062	0.51461	0.29868	0.74499	0.37948	0.66029	0.98045	0.73506	0.54773	0.86181	0.988954	0.999831	0.999942	0.998538	0.999996	0.999999	3266	5543	8984	6410	4587	7586	4	3	0	3	4	1	-0.030824	0.033335	0.047609	-0.018741	0.17717	0.033574	0.45529	0.58429
ROR1.AS1	000002564_64039767	000002564	64039767	10	72398.5	0.062532	0.058715	0.070708	0.088972	0.06496	-0.0038644	0.19446	0.13368	0.27373	0.17982	0.35669	0.97865	0.4069	0.31677	0.51394	0.39132	0.60354	0.97864	0.996373	0.999907	0.99999	0.999559	0.99996	0.999999	3473	2578	4065	3244	4892	8886	3	3	3	3	2	0	0.062532	0.058715	0.070708	0.088972	0.06496	-0.0038644	0.16679	0.35495
UBE2U	000002578_64172256	000002578	64172256	10	-31396	0.029803	-0.24232	-0.086122	0.0092645	0.14797	-0.034046	0.67191	0.020088	0.14754	0.55425	0.95168	0.19564	0.8072	0.077577	0.34659	0.75396	0.95447	0.41124	0.997486	0.999907	0.99999	0.999559	0.99996	0.999999	7181	603	2577	6449	8665	3131	2	6	4	2	1	4	0.029803	-0.24232	-0.086122	0.0092645	0.14797	-0.034046	0.16485	0.48927
UBE2U.1	000002582_64231312	000002582	64231312	11	27694	-0.063494	-0.098009	0.017702	-0.092446	0.015165	0.10837	0.26263	0.15582	0.18768	0.29785	0.43636	0.41619	0.50136	0.36343	0.41692	0.54573	0.68374	0.65738	0.996373	0.999907	0.99999	0.999559	0.99996	0.999999	4186	2869	3064	4462	5534	5259	3	4	2	4	3	3	-0.063494	-0.098009	0.017702	-0.092446	0.015165	0.10837	0.75009	0.72935
CACHD1	000002588_64455263	000002588	64455263	6	-14750	-0.14022	-0.090347	0.094731	-0.048471	-0.00072691	0.025081	0.066696	0.13888	0.20374	0.8114	0.089077	0.43737	0.1654	0.27829	0.37567	0.81809	0.20964	0.58429	0.996373	0.999907	0.99999	0.999559	0.99996	0.999999	1652	2644	3285	7914	1870	5428	3	2	2	1	2	1	-0.14022	-0.090347	0.094731	-0.048471	-0.00072691	0.025081	0.56558	0.48839
JAK1	000002611_64898326	000002611	64898326	11	68209	-0.16119	-0.15936	-0.025923	0.12183	0.026006	-0.09587	0.0096755	0.28811	0.57983	0.67477	0.47411	0.2745	0.044619	0.53046	0.77568	0.83307	0.70839	0.51813	0.950797	0.999907	0.99999	0.999559	0.99996	0.999999	375	4322	6446	7137	5797	3985	4	4	3	2	2	4	-0.16119	-0.15936	-0.025923	0.12183	0.026006	-0.09587	0.22391	0.27493
JAK1.1	000002614_64916040	000002614	64916040	8	50547	-0.25398	0.062453	-0.17041	-0.17688	-0.10274	0.055884	0.017539	0.80947	0.19242	0.033992	0.22473	0.98191	0.06295	0.8606	0.38124	0.11198	0.42588	0.98194	0.962285	0.999831	0.999942	0.991611	0.999996	0.999999	597	7980	3459	989	3852	8999	5	1	3	4	3	0	-0.25398	0.062453	-0.17041	-0.17688	-0.10274	0.055884	0.41752	0.33262
JAK1.2	000002614_64917651	000002614	64917651	11	48857	0.13589	0.10371	0.045449	0.0098905	-0.028012	0.062297	0.80635	0.41224	0.39007	0.18207	0.44673	0.93173	0.89002	0.66574	0.63268	0.41511	0.68379	0.94593	0.999545	0.999831	0.999942	0.992787	0.999996	0.999999	7824	5613	5285	3463	5768	8574	1	2	3	2	3	1	0.13589	0.10371	0.045449	0.0098905	-0.028012	0.062297	0.025808	0.087311
DNAJC6	000002634_65247997	000002634	65247997	10	-16680.5	-0.00060025	-0.084742	0.012976	0.1472	0.079925	0.15592	0.32548	0.18464	0.95479	0.71548	0.15918	0.29159	0.54401	0.40208	0.95474	0.8423	0.36484	0.53597	0.995977	0.999831	0.999942	0.998538	0.999996	0.999999	4786	3473	8769	7522	3098	4503	2	4	1	1	2	1	-0.00060025	-0.084742	0.012976	0.1472	0.079925	0.15592	0.18328	0.03222
LEPROT	000002640_65424110	000002640	65424110	10	3398	-0.001306	-0.048511	0.14907	0.064461	0.032094	0.065439	0.053093	0.23062	0.94256	0.57698	0.43011	0.42943	0.16464	0.45539	0.94623	0.76908	0.65946	0.65072	0.996373	0.999907	0.99999	0.999559	0.99996	0.999999	1417	3722	8570	6571	5486	5360	3	3	1	2	2	3	-0.001306	-0.048511	0.14907	0.064461	0.032094	0.065439	0.86207	0.070915
LEPROT.1	000002640_65425891	000002640	65425891	11	5167	-0.074077	0.0013384	0.056706	0.12985	0.056499	-0.044463	0.14099	0.32226	0.19795	0.19036	0.15719	0.23554	0.33405	0.57527	0.42295	0.42843	0.37325	0.47181	0.988954	0.999831	0.999942	0.992787	0.999996	0.999999	2802	4887	3518	3571	3074	3936	3	2	4	3	4	3	-0.074077	0.0013384	0.056706	0.12985	0.056499	-0.044463	0.0021217	0.2291
LEPR	000002643_65510184	000002643	65510184	10	-15493.5	0.059099	-0.1267	-0.15718	-0.067829	-0.1109	0.057037	0.28354	0.25698	0.10584	0.24666	0.28047	0.49447	0.50487	0.49431	0.27922	0.48216	0.52254	0.7044	0.995977	0.999831	0.999942	0.993537	0.999996	0.999999	4415	4287	2316	4236	4406	6112	3	4	5	3	3	2	0.059099	-0.1267	-0.15718	-0.067829	-0.1109	0.057037	0.23151	0.81626
PDE4B	000002670_66258567	000002670	66258567	10	-73524.5	-0.55222	-0.43055	-0.14169	0.10917	-0.017366	0.091469	7.9298e-05	0.00094975	0.28384	0.25117	0.54574	0.99487	0.00057868	0.0055986	0.52636	0.48521	0.74845	0.99488	0.664604	0.496155	0.99999	0.999559	0.99996	0.999999	7	102	4195	4013	6340	9057	5	7	4	2	3	0	-0.55222	-0.43055	-0.14169	0.10917	-0.017366	0.091469	0.98876	0.99852
PDE4B.1	000002671_66262445	000002671	66262445	9	-69641	0.12936	-0.086578	-0.30553	0.097488	0.14357	0.08842	0.34591	0.075378	0.016145	0.18739	0.75537	0.67481	0.55976	0.20735	0.064832	0.39462	0.85664	0.80096	0.996373	0.999907	0.964207	0.999559	0.99996	0.999999	4956	1691	569	3343	7630	7017	3	3	6	4	2	2	0.12936	-0.086578	-0.30553	0.097488	0.14357	0.08842	0.10574	0.90635
PDE4B.2	000002673_66271428	000002673	66271428	9	-60703	0.24059	0.0052434	-0.029185	0.075004	0.17091	-0.034172	0.95207	0.7783	0.41996	0.91016	0.94717	0.90246	0.95195	0.87211	0.632	0.92296	0.94727	0.91351	0.999545	0.999831	0.999942	0.998538	0.999996	0.999999	8699	7834	5518	8466	8677	8387	0	1	3	1	1	1	0.24059	0.0052434	-0.029185	0.075004	0.17091	-0.034172	0.014512	0.5436
PDE4B.3	000002673_66271439	000002673	66271439	1	-60357	0.74074	0.19901	-0.20275	0.075328	0.24524	0.099179	0.9843	0.77366	0.25657	0.60931	0.81038	0.6038	0.98444	0.77408	0.25604	0.60855	0.81061	0.60299	0.999545	0.999831	0.999942	0.998538	0.999996	0.999999	9006	7804	4126	7007	7967	6797	0	0	1	0	0	0	0.74074	0.19901	-0.20275	0.075328	0.24524	0.099179	0.015701	0.22634
PDE4B.4	000002675_66293188	000002675	66293188	10	-38935	-0.15333	-0.21605	0.043528	0.15759	0.043196	0.016335	0.067628	0.10059	0.09921	0.55898	0.03363	0.33604	0.19769	0.26658	0.26602	0.75787	0.12117	0.57398	0.996373	0.999907	0.99999	0.999559	0.99996	0.999999	1667	2105	1927	6479	938	4540	5	4	3	3	3	2	-0.15333	-0.21605	0.043528	0.15759	0.043196	0.016335	0.77988	0.18703
SGIP1	000002704_66563677	000002704	66563677	9	29524	0.10443	0.25962	0.087832	0.1372	0.15069	-0.050454	0.22217	0.55854	0.36102	0.82037	0.48577	0.44211	0.42278	0.742	0.57507	0.88858	0.69514	0.65395	0.988954	0.999831	0.999942	0.998538	0.999996	0.999999	3811	6625	5067	8056	6071	5700	2	2	3	1	1	3	0.10443	0.25962	0.087832	0.1372	0.15069	-0.050454	0.058194	0.015619
SGIP1.1	000002704_66564463	000002704	66564463	11	30352	0.098461	0.050013	0.040126	-0.048913	-0.2322	-0.032698	0.33515	0.34968	0.779	0.30219	0.0054542	0.092902	0.57122	0.60466	0.87695	0.55439	0.027574	0.25597	0.995977	0.999831	0.999942	0.998538	0.89902	0.999999	4870	5115	7740	4772	251	2079	1	4	2	3	7	5	0.098461	0.050013	0.040126	-0.048913	-0.2322	-0.032698	0.46079	0.87646
WDR78	000002718_66916518	000002718	66916518	7	8386	0.18651	0.11553	0.043065	0.14642	-0.057544	-0.076546	0.24925	0.20281	0.263	0.18679	0.35703	0.79591	0.43791	0.3765	0.45666	0.36078	0.55977	0.82505	0.996373	0.999907	0.99999	0.999559	0.99996	0.999999	4060	3425	3932	3335	4894	7734	2	2	3	2	2	1	0.18651	0.11553	0.043065	0.14642	-0.057544	-0.076546	0.41922	0.69177
MIER1	000002722_66944786	000002722	66944786	5	14394	0.062875	-0.096427	0.13603	-0.050101	-0.056602	-0.3254	0.78174	0.074865	0.082627	0.20786	0.010294	0.031786	0.78171	0.16922	0.18098	0.35444	0.033897	0.087235	0.999545	0.976631	0.999942	0.992787	0.919965	0.98766	7717	1891	1921	3793	408	954	0	2	2	1	2	3	0.062875	-0.096427	0.13603	-0.050101	-0.056602	-0.3254	0.042452	0.83906
MIER1.1	000002723_66951711	000002723	66951711	7	21490	-0.038597	0.063926	-0.032247	0.078034	0.10597	0.018594	0.58361	0.23257	0.47116	0.98347	0.9517	0.60539	0.71827	0.41574	0.6315	0.9836	0.95222	0.73763	0.997486	0.999907	0.99999	0.999559	0.99996	0.999999	6691	3743	5709	8966	8666	6614	2	1	2	0	0	2	-0.038597	0.063926	-0.032247	0.078034	0.10597	0.018594	0.31512	0.086935
MIER1.2	000002724_66955005	000002724	66955005	5	24911	-0.062533	-0.0050562	0.17235	0.0028643	0.12098	0.34244	0.64152	0.72269	0.98757	0.93425	0.84171	0.98327	0.67357	0.72899	0.98761	0.93452	0.84179	0.98335	0.997104	0.999907	0.99999	0.999559	0.99996	0.999999	7007	7310	8984	8535	8079	8938	1	1	0	0	0	0	-0.062533	-0.0050562	0.17235	0.0028643	0.12098	0.34244	0.37463	0.3975
SLC35D1	000002728_67060931	000002728	67060931	8	-6791	0.01383	0.097263	0.19084	-0.008613	0.07388	0.12488	0.87924	0.84473	0.58464	0.35882	0.31979	0.36831	0.88131	0.87566	0.72528	0.57053	0.52777	0.57823	0.999545	0.999831	0.999942	0.998538	0.999996	0.999999	8160	8169	6612	5240	4790	5151	1	1	2	2	1	1	0.01383	0.097263	0.19084	-0.008613	0.07388	0.12488	0.98927	0.0090863
C1orf141	000002729_67097471	000002729	67097471	9	37468	0.087877	0.27858	0.14534	-0.062999	0.035568	-0.019445	0.3868	0.52898	0.40957	0.14529	0.91985	0.29265	0.59986	0.70271	0.62415	0.33044	0.9284	0.51334	0.996373	0.999907	0.99999	0.999559	0.99996	0.999999	5308	6239	5290	2816	8464	4164	1	2	3	4	1	2	0.087877	0.27858	0.14534	-0.062999	0.035568	-0.019445	0.21046	0.015424
GADD45A	000002755_67570697	000002755	67570697	10	-114494	0.02633	0.15153	0.054638	-0.00031445	-0.13775	0.014782	0.23083	0.42779	0.29451	0.51936	0.024969	0.19119	0.45486	0.65623	0.53329	0.72814	0.094183	0.40478	0.993928	0.999831	0.999942	0.998538	0.993704	0.999999	3918	5718	4492	6446	803	3398	1	2	2	2	5	4	0.02633	0.15153	0.054638	-0.00031445	-0.13775	0.014782	0.11463	0.038129
GADD45A.1	000002761_67630647	000002761	67630647	10	-54594	-0.12184	-0.09493	-0.28253	-0.027336	-0.11678	-0.077939	0.01843	0.029165	0.002247	0.064394	0.063481	0.26093	0.0723	0.10534	0.01209	0.19249	0.1934	0.49731	0.960829	0.999907	0.457931	0.999559	0.99996	0.999999	625	789	235	1542	1455	3826	5	4	6	4	5	4	-0.12184	-0.09493	-0.28253	-0.027336	-0.11678	-0.077939	0.51402	0.98588
GADD45A.2	000002765_67682828	000002765	67682828	11	-2395	0.052885	-0.17134	-0.059718	-0.081881	-0.135	-0.12133	0.60427	0.026662	0.31026	0.074402	0.31449	0.14806	0.77572	0.10282	0.55777	0.22661	0.56533	0.35688	0.999545	0.955987	0.999942	0.991611	0.999996	0.999999	6753	888	4627	1850	4740	2835	2	6	3	5	4	5	0.052885	-0.17134	-0.059718	-0.081881	-0.135	-0.12133	0.40945	0.52805
GADD45A.3	000002765_67682858	000002765	67682858	1	-2033	-0.1813	-0.49296	-0.19684	-0.21524	-0.17831	-0.21732	0.29079	0.053429	0.26655	0.20192	0.25988	0.2418	0.29028	0.053569	0.26619	0.20138	0.25952	0.24125	0.988954	0.949883	0.999942	0.991611	0.999996	0.999999	4484	1485	4241	3718	4200	3997	0	1	1	1	1	1	-0.1813	-0.49296	-0.19684	-0.21524	-0.17831	-0.21732	0.70921	0.94657
GADD45A.4	000002765_67683516	000002765	67683516	10	-1711.5	-0.11476	0.016284	0.10241	0.037701	0.16836	0.075915	0.19077	0.81884	0.89543	0.67213	0.55673	0.52322	0.39711	0.89962	0.91815	0.82143	0.75634	0.72821	0.988954	0.999831	0.999942	0.998538	0.999996	0.999999	3444	8040	8314	7300	6558	6306	3	2	1	2	3	2	-0.11476	0.016284	0.10241	0.037701	0.16836	0.075915	0.1985	0.48859
GADD45A.5	000002765_67686859	000002765	67686859	10	1674	0.33106	0.24937	0.058431	0.052764	0.2157	0.030095	0.91554	0.99588	0.57479	0.47773	0.8965	0.90152	0.92101	0.99589	0.75892	0.69595	0.92478	0.92345	0.999545	0.999831	0.999942	0.998538	0.999996	0.999999	8401	9136	6555	6160	8380	8380	1	0	2	3	1	1	0.33106	0.24937	0.058431	0.052764	0.2157	0.030095	0.012107	0.0013009
GADD45A.6	000002765_67687826	000002765	67687826	9	2639	0.14411	-0.041377	-0.035246	0.13291	0.077862	0.16326	0.88762	0.080733	0.28934	0.10713	0.4911	0.37813	0.89514	0.22756	0.50573	0.27526	0.70002	0.59363	0.999545	0.985295	0.999942	0.991611	0.999996	0.999999	8223	2009	4452	2416	6113	5232	1	4	3	3	2	2	0.14411	-0.041377	-0.035246	0.13291	0.077862	0.16326	0.20937	0.32126
GADD45A.7	000002767_67713576	000002767	67713576	10	28390.5	-0.0025265	0.0062426	-0.06516	-0.021132	0.028183	0.18089	0.12137	0.74225	0.10285	0.14503	0.94185	0.47608	0.30216	0.84659	0.27362	0.34338	0.94844	0.68922	0.996373	0.999907	0.99999	0.999559	0.99996	0.999999	2534	7451	1986	2810	8593	5746	4	2	4	4	1	1	-0.0025265	0.0062426	-0.06516	-0.021132	0.028183	0.18089	0.59617	0.44836
GADD45A.8	000002773_67752474	000002773	67752474	9	67274	0.18357	0.017804	0.12009	0.023153	0.080385	0.16747	0.97775	0.41855	0.66455	0.53144	0.40061	0.44116	0.97761	0.63504	0.79174	0.73038	0.61694	0.65307	0.999545	0.999831	0.999942	0.998538	0.999996	0.999999	8944	5666	7054	6537	5419	5693	0	3	1	2	1	2	0.18357	0.017804	0.12009	0.023153	0.080385	0.16747	0.025217	0.086899
GNG12.AS1	000002778_67791886	000002778	67791886	9	-40422	0.18194	0.042365	-0.093381	-0.014118	0.0015212	-0.14667	0.60303	0.021611	0.10439	0.14791	0.12552	0.13939	0.74191	0.083697	0.26091	0.33817	0.30071	0.31988	0.999545	0.955987	0.999942	0.992787	0.999996	0.999999	6748	737	2293	3048	2608	2719	1	2	3	4	4	4	0.18194	0.042365	-0.093381	-0.014118	0.0015212	-0.14667	0.1417	0.62864
GNG12.AS1.1	000002778_67792232	000002778	67792232	6	-39918.5	0.083014	0.017637	0.056272	0.088889	-0.031811	-0.020142	0.065216	0.15045	0.15097	0.62805	0.21711	0.37798	0.16292	0.29587	0.29914	0.71426	0.39489	0.53166	0.996373	0.999907	0.99999	0.999559	0.99996	0.999999	1629	2796	2627	6864	3492	4916	2	2	2	1	1	2	0.083014	0.017637	0.056272	0.088889	-0.031811	-0.020142	0.32092	0.57518
GNG12.AS1.2	000002780_67830376	000002780	67830376	6	-1811.5	-0.23666	0.057698	-0.043919	-0.027719	-0.07403	-0.024164	0.1357	0.46933	0.064614	0.66935	0.6355	0.34955	0.27184	0.61613	0.16249	0.74264	0.72043	0.50648	0.988954	0.999831	0.999942	0.998538	0.999996	0.999999	2716	6030	1606	7291	7052	5000	3	2	3	1	1	1	-0.23666	0.057698	-0.043919	-0.027719	-0.07403	-0.024164	0.014684	0.10223
GNG12	000002782_67840637	000002782	67840637	10	-7163.5	0.026329	-0.1129	-0.0038662	0.010845	-0.094132	0.029614	0.37231	0.15391	0.22626	0.12673	0.20556	0.48186	0.58802	0.36131	0.45041	0.32043	0.42672	0.6939	0.995977	0.999831	0.999942	0.992787	0.999996	0.999999	5172	3106	3817	2743	3625	6022	3	4	3	3	3	2	0.026329	-0.1129	-0.0038662	0.010845	-0.094132	0.029614	0.071981	0.6542
GNG12.1	000002786_67880393	000002786	67880393	10	-46946	-0.20184	0.072994	-0.033145	0.0063892	-0.05026	0.20582	0.082408	0.95827	0.69583	0.56074	0.59005	0.50944	0.23006	0.95802	0.826	0.75934	0.78316	0.71658	0.996373	0.999907	0.99999	0.999559	0.99996	0.999999	1929	8712	7167	6488	6669	5983	5	0	2	3	2	2	-0.20184	0.072994	-0.033145	0.0063892	-0.05026	0.20582	0.10747	0.067298
GNG12.2	000002788_67890111	000002788	67890111	9	-56656	0.28049	-0.080699	0.068404	-0.068575	0.031288	0.0021841	0.94792	0.20123	0.31252	0.19691	0.30708	0.619	0.94781	0.41605	0.52809	0.41023	0.53103	0.76603	0.999545	0.999831	0.999942	0.992787	0.999996	0.999999	8671	3649	4660	3649	4671	6901	0	1	2	3	3	1	0.28049	-0.080699	0.068404	-0.068575	0.031288	0.0021841	0.027497	0.016996
MIR1262	000002802_68174266	000002802	68174266	12	9328.5	0.036592	0.067159	0.014073	-0.014994	-0.037862	-0.049018	0.9586	0.32481	0.54907	0.69866	0.36434	0.24431	0.96028	0.59031	0.75992	0.86119	0.62482	0.50042	0.999545	0.999831	0.999942	0.998538	0.999996	0.999999	8768	4922	6418	7435	5130	4021	1	3	1	2	3	4	0.036592	0.067159	0.014073	-0.014994	-0.037862	-0.049018	0.13436	0.025481
WLS	000002806_68218765	000002806	68218765	9	13788	0.097892	-0.20798	-0.086451	0.13094	-0.17583	0.04128	0.20846	0.027856	0.067384	0.35844	0.13897	0.16527	0.4082	0.10026	0.19644	0.58225	0.32156	0.36072	0.988954	0.955987	0.999942	0.998538	0.999996	0.999999	3649	925	1659	5236	2794	3070	2	5	4	3	4	3	0.097892	-0.20798	-0.086451	0.13094	-0.17583	0.04128	0.23274	0.24799
RPE65	000002813_68384646	000002813	68384646	10	65328.5	0.095853	0.017182	0.31267	0.040129	0.14531	-0.26007	0.0047853	0.19018	0.83577	0.10772	0.05921	0.071235	0.022966	0.40919	0.89724	0.28407	0.18193	0.20667	0.961349	0.999831	0.999942	0.991611	0.999996	0.999999	193	3528	7998	2431	1492	1724	4	2	1	4	3	5	0.095853	0.017182	0.31267	0.040129	0.14531	-0.26007	0.10366	0.065456
RPE65.1	000002813_68385024	000002813	68385024	3	64872	0.27414	0.14757	0.030695	-0.17502	0.084039	0.23618	0.79458	0.75544	0.85699	0.16134	0.80916	0.91664	0.79406	0.75509	0.85648	0.25733	0.80865	0.91625	0.999545	0.999831	0.999942	0.991611	0.999996	0.999999	7765	7703	8101	3202	7962	8464	0	0	0	2	0	0	0.27414	0.14757	0.030695	-0.17502	0.084039	0.23618	0.17172	0.14434
DEPDC1	000002821_68624429	000002821	68624429	10	-127296	0.16542	-0.0080735	-0.058375	-0.010557	0.029958	-0.13113	0.34737	0.54458	0.89334	0.39761	0.92456	0.080202	0.56484	0.74729	0.91727	0.63423	0.93692	0.22603	0.995977	0.999831	0.999942	0.998538	0.999996	0.999999	4962	6533	8302	5538	8531	1869	3	3	1	2	1	5	0.16542	-0.0080735	-0.058375	-0.010557	0.029958	-0.13113	0.14149	0.78361
LINC01758	000002831_69492498	000002831	69492498	10	59260.5	0.021235	0.11492	0.091331	-0.080816	0.017239	0.032527	0.12643	0.34353	0.8659	0.28896	0.50751	0.7735	0.30966	0.56922	0.91226	0.53283	0.7187	0.86926	0.996373	0.999907	0.99999	0.999559	0.99996	0.999999	2608	4811	8091	4365	6052	7601	2	3	1	4	3	2	0.021235	0.11492	0.091331	-0.080816	0.017239	0.032527	0.11912	0.82654
LRRC7	000002846_69739408	000002846	69739408	11	170034	-0.28668	-0.1164	0.013014	0.10488	-0.20259	-0.14065	0.011122	0.27165	0.41561	0.48074	0.00036962	0.49697	0.050491	0.51046	0.65911	0.70511	0.0025647	0.71492	0.960445	0.999907	0.99999	0.999559	0.159258	0.999999	417	4170	5326	5931	144	5897	6	4	3	3	9	3	-0.28668	-0.1164	0.013014	0.10488	-0.20259	-0.14065	0.56294	0.27306
PIN1P1	000002862_70044001	000002862	70044001	9	124770	-0.08448	-0.23621	0.24908	0.2095	-0.35069	0.073206	0.079105	0.013901	0.088411	0.10956	0.0015806	0.17598	0.20919	0.057158	0.23383	0.2791	0.008738	0.37687	0.988954	0.949883	0.999942	0.991611	0.697675	0.999999	1875	517	2015	2455	113	3200	3	5	3	3	6	3	-0.08448	-0.23621	0.24908	0.2095	-0.35069	0.073206	0.49254	0.35292
PIN1P1.1	000002862_70045029	000002862	70045029	9	125734	-0.044671	-0.11354	-0.23593	0.069231	-0.21266	0.0024539	0.17243	0.22871	0.06206	0.219	0.030652	0.03963	0.3693	0.45485	0.1839	0.44145	0.10642	0.12862	0.988954	0.999831	0.999942	0.992787	0.998668	0.999999	3251	3963	1557	3922	944	1128	3	2	3	4	5	3	-0.044671	-0.11354	-0.23593	0.069231	-0.21266	0.0024539	0.78688	0.96952
LRRC40	000002865_70085619	000002865	70085619	10	119922	0.053096	0.12052	-0.060904	0.038118	-0.0041719	-0.012016	0.19785	0.31637	0.81781	0.41681	0.543	0.7823	0.40731	0.56638	0.89224	0.64899	0.74528	0.87478	0.988954	0.999831	0.999942	0.998538	0.999996	0.999999	3531	4824	7918	5686	6473	7777	2	3	1	3	3	2	0.053096	0.12052	-0.060904	0.038118	-0.0041719	-0.012016	0.71788	0.22151
LRRC40.1	000002866_70091073	000002866	70091073	9	114534	-0.21796	-0.038007	-0.038247	0.038103	0.24896	0.16311	0.03016	0.10271	0.60214	0.76593	0.74461	0.59365	0.10274	0.2551	0.7583	0.863	0.84968	0.75187	0.976687	0.999907	0.99999	0.999559	0.99996	0.999999	937	2138	6574	7651	7575	6538	5	4	1	2	2	1	-0.21796	-0.038007	-0.038247	0.038103	0.24896	0.16311	0.36929	0.050418
LRRC40.2	000002871_70205671	000002871	70205671	11	51	-0.064337	0.072587	-0.044645	-0.025857	0.035099	0.044508	0.11216	0.24617	0.33675	0.91325	0.48137	0.7821	0.29077	0.47902	0.5891	0.9405	0.71325	0.88076	0.996373	0.999907	0.99999	0.999559	0.99996	0.999999	2410	3884	4685	8396	5849	7646	5	4	4	1	3	2	-0.064337	0.072587	-0.044645	-0.025857	0.035099	0.044508	0.64015	0.60797
LINC01788	000002893_70847223	000002893	70847223	9	140771	-0.04141	-0.0081292	0.017485	-0.012865	-0.32889	-0.13466	0.50672	0.25047	0.024447	0.16358	0.0040626	0.07232	0.67824	0.48399	0.087608	0.36188	0.020143	0.20789	0.999545	0.999831	0.999942	0.992787	0.848487	0.999999	6153	4225	762	3234	214	1742	2	3	4	4	5	4	-0.04141	-0.0081292	0.017485	-0.012865	-0.32889	-0.13466	0.10472	0.10906
LINC01788.1	000002894_70875010	000002894	70875010	10	168573	0.021431	0.10504	0.071053	0.048213	-0.03448	-0.048786	0.4584	0.96683	0.89887	0.74807	0.29315	0.33691	0.672	0.96659	0.92382	0.85489	0.5389	0.57471	0.997104	0.999907	0.99999	0.999559	0.99996	0.999999	5895	8791	8263	7559	4309	4547	2	0	1	2	4	2	0.021431	0.10504	0.071053	0.048213	-0.03448	-0.048786	0.10142	0.21468
ZRANB2.AS2	000002903_71351659	000002903	71351659	9	270341	-0.29412	-0.33838	-0.0091199	-0.26103	-0.28671	-0.53705	0.12499	0.030077	0.16888	0.1281	0.016383	0.0014845	0.29457	0.10174	0.36678	0.30335	0.065793	0.008217	0.996373	0.999907	0.99999	0.999559	0.951551	0.323014	2584	810	2836	2586	591	229	3	5	3	4	6	7	-0.29412	-0.33838	-0.0091199	-0.26103	-0.28671	-0.53705	0.27736	0.37728
NEGR1	000002928_72284942	000002928	72284942	10	-2382.5	0.13525	-0.24359	-0.071487	-0.26062	-0.15849	-0.14419	0.60397	0.00014548	0.056892	8.8502e-05	0.0065154	0.050048	0.7572	0.0010443	0.17386	0.00067448	0.031415	0.15932	0.999545	0.239728	0.999942	0.221181	0.919965	0.999999	6752	39	1457	28	294	1331	2	8	3	9	4	4	0.13525	-0.24359	-0.071487	-0.26062	-0.15849	-0.14419	0.025304	0.99996
NEGR1.1	000002928_72284979	000002928	72284979	1	-2726	-0.10755	-0.47914	-0.33315	-0.13933	-0.28333	-0.33458	0.32891	0.05587	0.090923	0.26355	0.11983	0.12077	0.32884	0.055915	0.090716	0.26315	0.1194	0.12025	0.996373	0.999907	0.99999	0.999559	0.99996	0.999999	4815	1333	1824	4112	2335	2223	0	1	1	1	1	1	-0.10755	-0.47914	-0.33315	-0.13933	-0.28333	-0.33458	0.67109	0.94413
LINC01360	000002944_72936601	000002944	72936601	10	-369608	0.072835	-0.068611	-0.035319	-0.078257	-0.025783	0.0076447	0.37814	0.17667	0.40499	0.11549	0.11009	0.14496	0.59339	0.39154	0.62703	0.29901	0.28807	0.34074	0.995977	0.999831	0.999942	0.991611	0.999996	0.999999	5217	3363	5415	2551	2377	2793	1	3	2	4	3	2	0.072835	-0.068611	-0.035319	-0.078257	-0.025783	0.0076447	0.84626	0.96613
LINC02238	000002952_73593558	000002952	73593558	10	-81160.5	0.035069	-0.036648	-0.16239	0.0023367	0.016229	0.025566	0.15688	0.31294	0.066073	0.67432	0.5715	0.36856	0.34679	0.56227	0.19449	0.82243	0.76836	0.60018	0.988954	0.999831	0.999942	0.998538	0.999996	0.999999	3030	4793	1632	7312	6674	5157	2	3	5	1	1	3	0.035069	-0.036648	-0.16239	0.0023367	0.016229	0.025566	0.070888	0.051753
LINC02238.1	000002958_73800550	000002958	73800550	10	125874	-0.16905	-0.25829	-0.11076	-0.10641	-0.036842	-0.13441	0.060832	0.022907	0.21092	0.14526	0.047119	0.11858	0.18248	0.086975	0.43256	0.34376	0.15744	0.3036	0.996373	0.999907	0.99999	0.999559	0.99996	0.999999	1548	661	3383	2815	1166	2188	5	6	4	4	3	4	-0.16905	-0.25829	-0.11076	-0.10641	-0.036842	-0.13441	0.45046	0.4662
TNNI3K	000002977_74356727	000002977	74356727	10	121318	-0.19528	0.097423	-0.030763	-0.11429	-0.12664	0.085804	0.0784	0.72428	0.51913	0.12363	0.14561	0.14365	0.22143	0.83521	0.7252	0.3131	0.35203	0.3396	0.996373	0.999907	0.99999	0.999559	0.99996	0.999999	1858	7321	6075	2518	2680	2502	5	2	2	4	4	4	-0.19528	0.097423	-0.030763	-0.11429	-0.12664	0.085804	0.54792	0.2285
CRYZ	000002985_74733233	000002985	74733233	9	15.5	-0.12592	-0.23555	-0.11048	-0.087776	-0.22687	-0.26315	0.0071374	0.0058634	0.018734	0.25022	0.0079815	0.0010612	0.031829	0.026529	0.073487	0.4754	0.035806	0.0060477	0.949316	0.887009	0.98717	0.999559	0.774419	0.259169	287	263	627	4009	401	212	5	5	5	2	5	6	-0.12592	-0.23555	-0.11048	-0.087776	-0.22687	-0.26315	0.90469	0.91565
CRYZ.1	000002987_74803136	000002987	74803136	8	-69738	0.11156	0.11069	0.084571	0.18991	-0.050898	-0.070311	0.91005	0.24596	0.81667	0.36426	0.37969	0.095775	0.91075	0.439	0.85699	0.57419	0.59172	0.23737	0.997486	0.999907	0.99999	0.999559	0.99996	0.999999	8401	3880	7825	5027	5080	1860	1	1	1	1	3	3	0.11156	0.11069	0.084571	0.18991	-0.050898	-0.070311	0.020573	0.01573
LHX8	000002999_75346160	000002999	75346160	9	211717	0.16661	-0.17431	-0.07608	0.0068098	0.0062059	0.070619	0.28587	0.028123	0.69652	0.2235	0.48841	0.34445	0.49078	0.10097	0.81328	0.44768	0.69752	0.56151	0.995977	0.955987	0.999942	0.992787	0.999996	0.999999	4439	932	7243	3966	6086	4957	2	5	2	2	2	2	0.16661	-0.17431	-0.07608	0.0068098	0.0062059	0.070619	0.23655	0.56921
SLC44A5	000003002_75542970	000003002	75542970	6	68154	0.37724	0.035259	0.19488	-0.031705	0.24161	0.48364	0.99162	0.20064	0.91113	0.69021	0.93006	0.26724	0.99174	0.37199	0.91109	0.75209	0.92991	0.43582	0.999545	0.999831	0.999942	0.998538	0.999996	0.999999	9089	3643	8403	7397	8559	4234	0	2	0	1	0	1	0.37724	0.035259	0.19488	-0.031705	0.24161	0.48364	0.036505	0.46374
SLC44A5	000003002_75542970	000003002	75542970	1	68154	0.14599	0.6127	0.26431	0.21131	0.32697	0.068584	0.6353	0.95359	0.79544	0.74165	0.86714	0.55106	0.63499	0.95385	0.79595	0.74199	0.8675	0.55037	0.996373	0.999907	0.99999	0.999559	0.99996	0.999999	6972	8661	7708	7525	8203	6267	0	0	0	0	0	0	0.14599	0.6127	0.26431	0.21131	0.32697	0.068584	0.3647	0.046414
RABGGTB	000003013_75765913	000003013	75765913	8	-20285	0.12959	0.12359	0.079786	0.0085064	-0.024415	0.05804	0.32499	0.087618	0.46065	0.636	0.202	0.07848	0.52999	0.21949	0.64867	0.76529	0.40713	0.2053	0.996373	0.999907	0.99999	0.999559	0.99996	0.999999	4785	1897	5636	6912	3326	1617	2	2	2	2	3	3	0.12959	0.12359	0.079786	0.0085064	-0.024415	0.05804	0.21779	0.2269
MSH4	000003019_75855152	000003019	75855152	6	58302.5	0.24892	0.029493	-0.017809	-0.10801	0.16118	-0.044563	0.84744	0.096713	0.11152	0.21693	0.32765	0.63604	0.84743	0.21219	0.23985	0.3942	0.49799	0.71478	0.997486	0.999907	0.99999	0.999559	0.99996	0.999999	8065	2032	2102	3655	4654	6824	1	2	3	3	2	1	0.24892	0.029493	-0.017809	-0.10801	0.16118	-0.044563	0.045955	0.49776
ST6GALNAC3	000003029_76068739	000003029	76068739	8	-6026.5	0.19868	0.06963	0.00084734	0.12981	0.13564	0.045449	0.74876	0.48655	0.2366	0.96347	0.62585	0.20554	0.80471	0.67315	0.43174	0.96315	0.75916	0.40003	0.999545	0.999831	0.999942	0.998538	0.999996	0.999999	7542	6147	3920	8844	6993	3599	1	2	3	0	2	2	0.19868	0.06963	0.00084734	0.12981	0.13564	0.045449	0.22608	0.28318
LINC02567	000003044_76687667	000003044	76687667	10	91580.5	0.046212	-0.04516	0.050917	-0.0086732	0.0084939	-0.030296	0.47088	0.08496	0.045463	0.96604	0.28747	0.071747	0.67999	0.23806	0.14738	0.96598	0.53113	0.20778	0.999545	0.986065	0.999942	0.998538	0.999996	0.999999	5910	2073	1239	8879	4474	1730	2	5	4	1	2	3	0.046212	-0.04516	0.050917	-0.0086732	0.0084939	-0.030296	0.63012	0.45142
MIR7156	000003053_76998780	000003053	76998780	10	-61367.5	-0.010948	-0.15483	-0.25889	-0.19545	-0.18395	-0.0030838	0.15489	0.0027532	0.021356	0.04482	0.017991	0.060242	0.34377	0.014695	0.082201	0.15232	0.071768	0.18257	0.988954	0.827765	0.999942	0.991611	0.993704	0.999999	3001	153	691	1239	615	1515	3	5	6	5	5	3	-0.010948	-0.15483	-0.25889	-0.19545	-0.18395	-0.0030838	0.61362	0.63733
MIR7156.1	000003054_77039955	000003054	77039955	11	-20190	0.063007	0.25071	0.083022	0.074172	0.064537	0.052969	0.93081	0.62544	0.99862	0.45214	0.98535	0.62381	0.93713	0.80984	0.99859	0.69377	0.98528	0.80767	0.999545	0.999831	0.999942	0.998538	0.999996	0.999999	8520	6994	9162	5977	9002	6931	1	3	0	3	0	3	0.063007	0.25071	0.083022	0.074172	0.064537	0.052969	0.0090702	0.0030666
ZZZ3	000003077_77511531	000003077	77511531	10	171107	0.06619	-0.12861	-0.042708	0.032508	-0.028078	0.011371	0.68819	0.37174	0.51225	0.32307	0.4633	0.35824	0.8164	0.594	0.71946	0.56626	0.68501	0.59235	0.997486	0.999907	0.99999	0.999559	0.99996	0.999999	7259	5026	6029	4694	5720	4761	2	2	3	3	3	3	0.06619	-0.12861	-0.042708	0.032508	-0.028078	0.011371	0.13067	0.54635
ZZZ3.1	000003078_77514590	000003078	77514590	11	168039	-0.0011758	-0.13651	0.10902	0.099302	-0.14391	0.079794	0.45529	0.1867	0.5714	0.15084	0.54003	0.42075	0.66992	0.42243	0.76764	0.36326	0.74847	0.65984	0.999545	0.999831	0.999942	0.992787	0.999996	0.999999	5798	3488	6535	3085	6457	5553	2	5	2	4	3	2	-0.0011758	-0.13651	0.10902	0.099302	-0.14391	0.079794	0.14162	0.04026
ZZZ3.2	000003080_77537009	000003080	77537009	9	145640	-0.075808	-0.029199	0.21369	-0.0082394	-0.031038	-0.37381	0.17204	0.78077	0.96497	0.77618	0.66946	0.0054441	0.3689	0.87386	0.96479	0.87077	0.80008	0.025204	0.988954	0.999831	0.999942	0.998538	0.999996	0.787146	3242	7850	8842	7834	7240	290	3	2	0	2	2	5	-0.075808	-0.029199	0.21369	-0.0082394	-0.031038	-0.37381	0.82356	0.53864
ZZZ3.3	000003081_77539407	000003081	77539407	2	143279	0.35758	0.11455	0.033575	-0.050021	-0.46236	-0.9134	0.87283	0.70665	0.44128	0.43368	0.025219	0.010314	0.87301	0.70663	0.44197	0.43596	0.046539	0.019526	0.999545	0.999831	0.999942	0.992787	0.964311	0.722399	8122	7428	5690	5828	811	433	0	0	1	1	2	2	0.35758	0.11455	0.033575	-0.050021	-0.46236	-0.9134	0.074287	0.27489
ZZZ3.3	000003081_77539407	000003081	77539407	9	143279	0.0694	0.24726	0.11965	0.051932	0.12911	-0.04245	0.031312	0.046667	0.10212	0.15139	0.13144	0.10006	0.10586	0.14551	0.26112	0.33982	0.31339	0.25645	0.976687	0.999907	0.99999	0.999559	0.99996	0.999999	958	1151	1975	2884	2498	1928	3	1	2	3	3	4	0.0694	0.24726	0.11965	0.051932	0.12911	-0.04245	0.047384	0.030197
ZZZ3.4	000003081_77539931	000003081	77539931	8	142673	-0.19747	-0.087185	0.010478	-0.015022	0.010626	0.13481	0.010635	0.15539	0.18508	0.24771	0.64176	0.5981	0.041045	0.34295	0.37278	0.45502	0.77041	0.73707	0.962285	0.999831	0.999942	0.992787	0.999996	0.999999	384	3121	3377	4245	7095	6769	3	3	2	2	1	2	-0.19747	-0.087185	0.010478	-0.015022	0.010626	0.13481	0.069533	0.27915
ZZZ3.5	000003081_77540898	000003081	77540898	5	141918	0.11074	0.015494	0.11632	0.13512	0.19257	0.13247	0.10756	0.95108	0.89382	0.91248	0.49039	0.14194	0.22494	0.95129	0.89423	0.91305	0.61501	0.2797	0.996373	0.999907	0.99999	0.999559	0.99996	0.999999	2345	8642	8235	8391	5926	2484	1	0	0	0	1	1	0.11074	0.015494	0.11632	0.13512	0.19257	0.13247	0.41076	0.12381
ZZZ3.6	000003094_77682907	000003094	77682907	10	-46.5	-0.036319	-0.47075	-0.078362	-0.17951	-0.016495	-0.0002145	0.041247	0.001298	0.1072	0.019069	0.019196	0.0043846	0.13705	0.0073352	0.28229	0.074929	0.076116	0.021874	0.99416	0.569077	0.99999	0.999559	0.975642	0.573619	1154	114	2040	618	648	328	5	6	5	6	4	4	-0.036319	-0.47075	-0.078362	-0.17951	-0.016495	-0.0002145	0.27641	0.085592
NEXN	000003105_77888511	000003105	77888511	11	25	0.193	0.24439	0.22651	0.023021	0.067015	0.1583	0.41647	0.57255	0.4712	0.028981	0.052512	0.071769	0.65095	0.7676	0.69794	0.10825	0.17403	0.21496	0.996373	0.999907	0.99999	0.999559	0.99996	0.999999	5548	6474	5710	828	1265	1513	2	3	2	4	2	2	0.193	0.24439	0.22651	0.023021	0.067015	0.1583	0.010216	0.0056837
NEXN.AS1	000003105_77889882	000003105	77889882	9	-293	0.0096163	-0.07586	-0.063999	-0.19789	-0.15789	-0.16138	0.6829	0.44256	0.15675	0.0073762	0.035562	0.21242	0.79989	0.65673	0.3461	0.033561	0.11924	0.43101	0.999545	0.999831	0.999942	0.96298	0.999996	0.999999	7169	5831	3024	303	1036	3690	1	2	3	5	4	4	0.0096163	-0.07586	-0.063999	-0.19789	-0.15789	-0.16138	0.26263	0.82123
DNAJB4	000003113_78004435	000003113	78004435	10	-396	-0.20477	-0.14476	-0.072931	0.067706	-0.12687	-0.4904	0.028887	0.035622	0.17833	0.026586	0.049006	0.0048327	0.1015	0.12723	0.38498	0.099588	0.15902	0.023905	0.980443	0.959296	0.999942	0.991611	0.999996	0.7641	874	1103	3295	811	1291	271	4	5	3	4	5	5	-0.20477	-0.14476	-0.072931	0.067706	-0.12687	-0.4904	0.98404	0.94338
DNAJB4.1	000003113_78005931	000003113	78005931	8	962.5	-0.0077423	-0.084662	-0.10556	0.00071918	-0.24376	-0.16614	0.5903	0.65336	0.10821	0.10008	0.021333	0.12022	0.72873	0.77567	0.26031	0.24579	0.076559	0.28151	0.997486	0.999907	0.99999	0.999559	0.975642	0.999999	6728	6935	2056	2144	696	2211	1	2	4	4	5	4	-0.0077423	-0.084662	-0.10556	0.00071918	-0.24376	-0.16614	0.16784	0.1235
GIPC2	000003120_78101758	000003120	78101758	10	55809.5	-0.13859	0.099914	0.0065366	-0.068602	0.042644	0.15308	0.25373	0.8777	0.21282	0.06171	0.14086	0.46085	0.47698	0.92136	0.43229	0.18956	0.33956	0.67659	0.995977	0.999831	0.999942	0.991611	0.999996	0.999999	4131	8312	3681	1600	2830	5865	2	1	4	4	3	2	-0.13859	0.099914	0.0065366	-0.068602	0.042644	0.15308	0.14187	0.048191
MGC27382	000003130_78286901	000003130	78286901	8	57322.5	0.086242	0.067662	0.14035	0.11155	0.10355	0.079498	0.96014	0.38006	0.6933	0.43777	0.94723	0.67988	0.95981	0.58116	0.80804	0.6352	0.94696	0.79763	0.998014	0.999907	0.99999	0.999559	0.99996	0.999999	8784	5100	7151	5610	8634	7051	0	1	1	1	0	2	0.086242	0.067662	0.14035	0.11155	0.10355	0.079498	0.39866	0.11294
MGC27382.1	000003132_78340250	000003132	78340250	11	110607	-0.0060262	0.062317	0.077729	-0.092661	0.20881	0.10235	0.11252	0.18911	0.19902	0.54664	0.18811	0.85396	0.2898	0.42642	0.42424	0.75637	0.42051	0.9219	0.988954	0.999831	0.999942	0.998538	0.999996	0.999999	2394	3520	3531	6639	3433	8135	3	1	3	2	3	2	-0.0060262	0.062317	0.077729	-0.092661	0.20881	0.10235	0.63624	0.71264
MGC27382.2	000003132_78340670	000003132	78340670	4	111083	0.20395	0.11644	0.16659	-0.06484	-0.28965	-0.03536	0.90593	0.89568	0.96827	0.60901	0.0434	0.66507	0.90603	0.89578	0.96839	0.63131	0.10346	0.67001	0.999545	0.999831	0.999942	0.998538	0.998668	0.999999	8329	8376	8870	7004	1182	7162	0	0	0	1	2	1	0.20395	0.11644	0.16659	-0.06484	-0.28965	-0.03536	0.24738	0.25813
PTGFR	000003134_78419389	000003134	78419389	9	-71569	0.15872	-0.13816	-0.054768	-0.068261	-0.025895	0.024657	0.30096	0.72246	0.75874	0.015838	0.08901	0.22295	0.51601	0.83069	0.85778	0.06379	0.24586	0.44626	0.996373	0.999907	0.99999	0.997406	0.99996	0.999999	4555	7309	7512	540	1867	3420	2	2	2	4	2	2	0.15872	-0.13816	-0.054768	-0.068261	-0.025895	0.024657	0.10482	0.9678
IFI44	000003148_78692231	000003148	78692231	9	42408	0.035017	0.10979	0.17816	0.12981	-0.037879	0.0025263	0.30948	0.53542	0.53394	0.44071	0.27368	0.71005	0.5243	0.7066	0.72066	0.65338	0.50726	0.82401	0.996373	0.999907	0.99999	0.999559	0.99996	0.999999	4629	6270	6159	5634	4135	7253	2	2	2	3	3	2	0.035017	0.10979	0.17816	0.12981	-0.037879	0.0025263	0.22818	0.26635
IFI44.1	000003151_78733185	000003151	78733185	10	83398.5	-0.0077632	-0.079753	0.021947	-0.064205	-0.061993	-0.095828	0.48746	0.037245	0.93546	0.50829	0.93262	0.44277	0.69404	0.132	0.93954	0.71942	0.9411	0.66151	0.999545	0.959296	0.999942	0.998538	0.999996	0.999999	6037	1146	8581	6369	8573	5707	1	4	1	2	1	3	-0.0077632	-0.079753	0.021947	-0.064205	-0.061993	-0.095828	0.6566	0.49116
IFI44.2	000003152_78761029	000003152	78761029	11	111250	-0.12445	0.061303	-0.10669	-0.01691	-0.083001	0.038101	0.080465	0.75755	0.10551	0.097414	0.2858	0.38976	0.22941	0.86259	0.28067	0.26571	0.53706	0.6387	0.996373	0.999907	0.99999	0.999559	0.99996	0.999999	1888	7551	2017	2094	4246	5039	3	2	5	5	3	3	-0.12445	0.061303	-0.10669	-0.01691	-0.083001	0.038101	0.91998	0.32241
ADGRL4	000003154_78831915	000003154	78831915	11	174791	-0.31365	0.035551	0.17091	0.12639	-0.08293	0.033778	0.014002	0.018694	0.085764	0.042355	0.087115	0.033599	0.058032	0.079165	0.24048	0.14697	0.24748	0.12097	0.962285	0.955987	0.999942	0.991611	0.999996	0.999999	495	667	1974	1184	2026	1004	5	2	3	4	3	4	-0.31365	0.035551	0.17091	0.12639	-0.08293	0.033778	0.093392	0.001164
ADGRL4.1	000003154_78833631	000003154	78833631	10	173080	-0.33035	-0.14647	-0.17247	-0.097312	-0.054777	-0.030378	0.0073715	0.11216	0.048989	0.16973	0.41833	0.25582	0.032735	0.29241	0.15557	0.38362	0.6453	0.49049	0.962285	0.988301	0.999942	0.992787	0.999996	0.999999	287	2522	1320	3311	5563	4123	6	5	5	2	3	3	-0.33035	-0.14647	-0.17247	-0.097312	-0.054777	-0.030378	0.50926	0.9975
ADGRL4.2	000003157_78873014	000003157	78873014	1	133657	0.12954	0.1709	0.22249	-0.042444	-0.01949	-0.029389	0.64291	0.67794	0.7943	0.41941	0.45414	0.43907	0.64265	0.67779	0.79478	0.41934	0.45386	0.43876	0.996373	0.999907	0.99999	0.999559	0.99996	0.999999	7013	7070	7703	5477	5662	5450	0	0	0	0	0	0	0.12954	0.1709	0.22249	-0.042444	-0.01949	-0.029389	0.35709	0.32206
ADGRL4.3	000003163_79042256	000003163	79042256	8	-35542	0.17984	-0.10665	0.12227	-0.025282	-0.26967	-0.40027	0.002419	0.060308	0.27057	0.059996	0.034722	0.012812	0.011544	0.17505	0.4698	0.17524	0.11368	0.049682	0.913928	0.981277	0.999942	0.991611	0.999996	0.921582	118	1623	4282	1562	1020	504	2	4	1	2	4	4	0.17984	-0.10665	0.12227	-0.025282	-0.26967	-0.40027	0.063671	0.208
ADGRL4.4	000003163_79043702	000003163	79043702	10	-36967.5	0.062986	-0.11276	-0.11991	-0.12237	-0.094825	0.043963	0.09312	0.2771	0.0045577	0.12834	0.27535	0.37622	0.24651	0.51915	0.022768	0.32352	0.51621	0.60638	0.988954	0.999831	0.805589	0.992787	0.999996	0.999999	2100	4482	245	2766	4354	5209	4	4	4	5	4	3	0.062986	-0.11276	-0.11991	-0.12237	-0.094825	0.043963	0.10951	0.11407
ADGRL4.5	000003163_79045366	000003163	79045366	6	-38665.5	0.13401	-0.024409	0.10077	0.084242	0.11346	-0.02981	0.32581	0.75051	0.9215	0.80848	0.89059	0.16332	0.48173	0.76744	0.92145	0.8159	0.89065	0.31684	0.996373	0.999907	0.99999	0.999559	0.99996	0.999999	4790	7507	8417	7894	8317	2755	2	1	0	1	0	1	0.13401	-0.024409	0.10077	0.084242	0.11346	-0.02981	0.092743	0.57003
ADGRL4.6	000003169_79161240	000003169	79161240	10	-154508	0.057051	0.055473	0.019844	0.03847	-0.089263	0.05858	0.78007	0.18151	0.63632	0.51399	0.19488	0.56625	0.86444	0.39802	0.7894	0.72397	0.41272	0.76056	0.999545	0.999831	0.999942	0.998538	0.999996	0.999999	7708	3431	6896	6406	3498	6588	1	4	2	2	3	2	0.057051	0.055473	0.019844	0.03847	-0.089263	0.05858	0.65601	0.11344
ADGRL4.7	000003171_79193625	000003171	79193625	10	-186890	-0.15011	0.01085	-0.12368	-0.029096	-0.038574	-0.083653	0.055559	0.35832	0.23877	0.48316	0.055792	0.25453	0.17035	0.58222	0.46908	0.69594	0.17666	0.48908	0.996373	0.999907	0.99999	0.999559	0.99996	0.999999	1459	4931	3685	5954	1312	3753	4	2	4	3	4	3	-0.15011	0.01085	-0.12368	-0.029096	-0.038574	-0.083653	0.81894	0.24351
ADGRL4.8	000003177_79323401	000003177	79323401	12	-316686	-0.1717	0.043105	0.071288	-0.036122	-0.11486	-0.21705	0.20965	0.9468	0.33479	0.64125	0.294	0.014468	0.44165	0.96343	0.59103	0.82639	0.5568	0.063974	0.992966	0.999831	0.999942	0.998538	0.999996	0.947746	3673	8681	4846	7158	4541	536	4	1	3	2	4	7	-0.1717	0.043105	0.071288	-0.036122	-0.11486	-0.21705	0.838	0.33693
ADGRL2	000003233_81237873	000003233	81237873	8	-68336.5	-0.041979	0.033192	0.21207	0.017652	-0.010488	0.21607	0.20245	0.72175	0.89791	0.24489	0.37182	0.9238	0.39197	0.80591	0.90263	0.44563	0.58375	0.92382	0.996373	0.999907	0.99999	0.999559	0.99996	0.999999	3554	7306	8253	3946	5010	8388	2	1	1	3	1	1	-0.041979	0.033192	0.21207	0.017652	-0.010488	0.21607	0.85743	0.32268
ADGRL2.1	000003249_81682652	000003249	81682652	8	-17133	0.034459	0.077085	0.1659	0.15964	0.14237	-0.026661	0.25946	0.81348	0.33053	0.043355	0.17742	0.075431	0.45095	0.86223	0.53641	0.13716	0.37392	0.1993	0.993583	0.999831	0.999942	0.991611	0.999996	0.999999	4186	8000	4808	1212	3309	1801	2	1	3	2	2	4	0.034459	0.077085	0.1659	0.15964	0.14237	-0.026661	0.34586	0.11953
ADGRL2.2	000003251_81703152	000003251	81703152	10	3393.5	-0.15668	-0.020221	-0.076655	-0.06425	0.035153	-0.095253	0.045508	0.063444	0.064749	0.026874	0.054802	0.064678	0.14702	0.18741	0.19317	0.1	0.1745	0.1925	0.996373	0.999907	0.99999	0.999559	0.99996	0.999999	1258	1481	1407	794	1302	1394	5	3	3	4	4	5	-0.15668	-0.020221	-0.076655	-0.06425	0.035153	-0.095253	0.19061	0.27433
ADGRL2.3	000003251_81703479	000003251	81703479	5	3863	0.18726	0.16564	-0.02213	-0.15037	0.0013449	0.14232	0.35377	0.030239	0.1904	0.1818	0.33202	0.25348	0.49259	0.08153	0.32974	0.32141	0.47579	0.39174	0.996373	0.999907	0.99999	0.999559	0.99996	0.999999	5009	813	3106	3267	4693	3747	1	2	2	2	1	1	0.18726	0.16564	-0.02213	-0.15037	0.0013449	0.14232	0.1851	0.046059
ADGRL2.4	000003252_81707263	000003252	81707263	10	7474	0.017703	0.10189	0.011684	0.06898	0.17019	0.1411	0.84974	0.98465	0.63586	0.153	0.80781	0.6774	0.90053	0.98472	0.79583	0.35456	0.89304	0.81488	0.997486	0.999907	0.99999	0.999559	0.99996	0.999999	8084	8956	6788	2899	7907	7034	1	0	2	2	2	2	0.017703	0.10189	0.011684	0.06898	0.17019	0.1411	0.5554	0.029336
ADGRL2.5	000003255_81732136	000003255	81732136	9	32333	0.013711	0.06126	0.052395	-0.14286	-0.0021838	-0.14471	0.12942	0.78382	0.72327	0.058287	0.19283	0.27265	0.30175	0.85484	0.83338	0.1751	0.40444	0.49431	0.996373	0.999907	0.99999	0.999559	0.99996	0.999999	2645	7689	7310	1434	3228	3964	1	1	2	4	4	3	0.013711	0.06126	0.052395	-0.14286	-0.0021838	-0.14471	0.37125	0.04525
ADGRL2.6	000003263_81877394	000003263	81877394	9	74929	-0.19478	-0.22195	-0.2728	-0.31017	-0.091342	0.012956	0.11452	0.035211	0.012681	0.01594	0.2505	0.22891	0.27721	0.11565	0.052583	0.064141	0.48471	0.45237	0.996373	0.999907	0.897515	0.997406	0.99996	0.999999	2441	925	501	543	3903	3475	4	5	5	6	3	3	-0.19478	-0.22195	-0.2728	-0.31017	-0.091342	0.012956	0.94605	0.89166
ADGRL2.7	000003276_82321929	000003276	82321929	10	519492	-0.044802	-0.040268	-0.27813	-0.052011	-0.036726	-0.11139	0.18862	0.22239	0.005412	0.32235	0.25883	0.23754	0.39889	0.44389	0.026337	0.56571	0.49733	0.46694	0.996373	0.999907	0.690807	0.999559	0.99996	0.999999	3403	3639	333	4687	4007	3574	3	3	7	3	4	3	-0.044802	-0.040268	-0.27813	-0.052011	-0.036726	-0.11139	0.51261	0.20475
PRKACB	000003321_84089630	000003321	84089630	10	11513.5	-0.005199	0.17662	-0.19196	-0.1943	0.035107	0.062102	0.073069	0.075986	0.037845	0.029022	0.21824	0.11212	0.20968	0.21547	0.13194	0.10684	0.44647	0.29185	0.996373	0.999907	0.99999	0.999559	0.99996	0.999999	1769	1700	958	831	3507	2089	4	2	5	6	1	3	-0.005199	0.17662	-0.19196	-0.1943	0.035107	0.062102	0.20175	0.25586
PRKACB.1	000003326_84146569	000003326	84146569	9	2293	-0.27821	-0.14195	0.084716	0.17923	-0.21147	-0.013941	0.039267	0.34279	0.91011	0.69012	0.030579	0.86585	0.12684	0.55415	0.91907	0.81179	0.10777	0.89554	0.985731	0.999907	0.99999	0.999559	0.99996	0.999999	1121	4807	8335	7227	872	8096	5	2	1	1	5	1	-0.27821	-0.14195	0.084716	0.17923	-0.21147	-0.013941	0.2097	0.37702
PRKACB.2	000003327_84156447	000003327	84156447	9	-7670	-0.069476	-0.096779	0.11912	0.10476	0.13227	0.11696	0.31505	0.91617	0.46354	0.92961	0.90279	0.42878	0.52147	0.92561	0.67373	0.93455	0.91627	0.64144	0.995977	0.999831	0.999942	0.998538	0.999996	0.999999	4689	8474	5851	8569	8414	5603	2	1	1	1	1	2	-0.069476	-0.096779	0.11912	0.10476	0.13227	0.11696	0.12983	0.88842
PRKACB.3	000003329_84174418	000003329	84174418	10	-7174.5	-0.074393	-0.10455	-0.14148	0.025797	-0.080667	0.12583	0.24719	0.032099	0.048793	0.076925	0.29529	0.75953	0.47094	0.11658	0.15511	0.22178	0.54083	0.86058	0.995977	0.955987	0.999942	0.991611	0.999996	0.999999	4061	1022	1313	1899	4554	7662	3	3	4	4	4	2	-0.074393	-0.10455	-0.14148	0.025797	-0.080667	0.12583	0.1183	0.72532
SAMD13	000003332_84247636	000003332	84247636	9	-50872	0.022397	-0.038686	-0.12405	0.25029	0.048098	-0.03833	0.09913	0.16613	0.050135	0.70311	0.68915	0.37057	0.25127	0.36002	0.1553	0.82021	0.81547	0.58692	0.996373	0.999907	0.99999	0.999559	0.99996	0.999999	2220	2990	1165	7292	7262	4876	2	3	3	2	2	3	0.022397	-0.038686	-0.12405	0.25029	0.048098	-0.03833	0.80372	0.015403
UOX	000003339_84365711	000003339	84365711	9	19107	0.11973	0.11203	0.12505	-0.0039562	0.055551	-0.15855	0.32713	0.76285	0.1628	0.32697	0.1424	0.25661	0.53404	0.86142	0.35575	0.55414	0.32694	0.47819	0.995977	0.999831	0.999942	0.998538	0.999996	0.999999	4797	7745	3098	4984	2852	4131	2	1	2	1	4	3	0.11973	0.11203	0.12505	-0.0039562	0.055551	-0.15855	0.036207	0.19729
UOX.1	000003342_84382321	000003342	84382321	7	2408	-0.084456	0.13195	-0.10967	0.10291	-0.11165	0.10303	0.51495	0.27203	0.10104	0.93167	0.44836	0.70656	0.6612	0.46674	0.24621	0.93214	0.62241	0.78355	0.997104	0.999907	0.99999	0.999559	0.99996	0.999999	6273	4175	1961	8517	5613	7234	2	2	2	0	2	1	-0.084456	0.13195	-0.10967	0.10291	-0.11165	0.10303	0.89219	0.40005
LPAR3	000003364_84852085	000003364	84852085	6	41269.5	-0.041554	0.10622	-0.0026078	0.044468	0.085589	0.10997	0.91829	0.079599	0.24851	0.36951	0.82707	0.34568	0.91831	0.18436	0.42305	0.52582	0.8333	0.50357	0.997486	0.999907	0.99999	0.999559	0.99996	0.999999	8456	1760	3790	5076	8007	4640	0	1	1	1	1	1	-0.041554	0.10622	-0.0026078	0.044468	0.085589	0.10997	0.91083	0.58763
MCOLN2	000003371_84960550	000003371	84960550	9	36546	-0.011767	0.17748	-0.10157	0.046494	0.067608	0.027719	0.47896	0.71955	0.10186	0.75587	0.45835	0.39397	0.68044	0.82852	0.26069	0.85575	0.67146	0.6088	0.997104	0.999907	0.99999	0.999559	0.99996	0.999999	6020	7292	1970	7599	5691	5069	2	2	4	2	3	2	-0.011767	0.17748	-0.10157	0.046494	0.067608	0.027719	0.5807	0.20095
MIR4423	000003382_85147109	000003382	85147109	7	13386	-0.13461	-0.154	0.083764	-0.22654	0.045381	0.22945	0.35063	0.044617	0.41655	0.20241	0.68178	0.14078	0.53366	0.1266	0.59057	0.38075	0.78839	0.29975	0.996373	0.999907	0.99999	0.999559	0.99996	0.999999	4979	1110	5334	3508	7220	2459	2	3	2	3	1	1	-0.13461	-0.154	0.083764	-0.22654	0.045381	0.22945	0.60182	0.93467
MIR4423.1	000003382_85147191	000003382	85147191	1	13705	0.050036	0.24433	0.16077	0.34334	-0.020933	-0.058637	0.56599	0.83367	0.78786	0.96003	0.44099	0.37847	0.56543	0.83394	0.78829	0.96035	0.44069	0.37828	0.996373	0.999907	0.99999	0.999559	0.99996	0.999999	6584	7930	7674	8746	5565	4923	0	0	0	0	0	0	0.050036	0.24433	0.16077	0.34334	-0.020933	-0.058637	0.43401	0.16633
SYDE2	000003387_85201721	000003387	85201721	10	-664.5	0.1896	0.13763	0.013689	0.027783	-0.026346	0.093693	0.62648	0.84063	0.33872	0.55827	0.77614	0.99229	0.77033	0.91155	0.57067	0.75837	0.87232	0.99235	0.999545	0.999831	0.999942	0.998538	0.999996	0.999999	6860	8159	4877	6711	7795	9096	2	1	3	3	2	0	0.1896	0.13763	0.013689	0.027783	-0.026346	0.093693	0.035142	0.016043
SYDE2.1	000003387_85201737	000003387	85201737	1	-1029	-0.26475	-0.62564	-0.33246	0.010787	-0.17827	-1.0519	0.19336	0.015339	0.12652	0.5064	0.23269	0.0098588	0.19293	0.015234	0.12614	0.5056	0.2321	0.0097667	0.988954	0.832597	0.999942	0.993537	0.999996	0.552527	3472	565	2615	6360	3951	424	1	1	1	0	1	1	-0.26475	-0.62564	-0.33246	0.010787	-0.17827	-1.0519	0.80664	0.98466
BCL10	000003393_85278977	000003393	85278977	10	-2361.5	0.11679	0.046522	-0.017942	0.016966	0.12857	0.2361	0.3321	0.33216	0.30908	0.12335	0.54298	0.46148	0.56398	0.55907	0.55451	0.31271	0.74636	0.67725	0.996373	0.999907	0.99999	0.999559	0.99996	0.999999	4846	4710	4443	2515	6310	5622	1	2	3	3	2	3	0.11679	0.046522	-0.017942	0.016966	0.12857	0.2361	0.098594	0.51376
BCL10.1	000003394_85289662	000003394	85289662	7	-13035	0.050422	-0.30342	-0.031841	-0.022122	0.11912	-0.017086	0.96622	0.016652	0.87278	0.36749	0.80667	0.84141	0.96665	0.060609	0.87678	0.55586	0.83934	0.85286	0.999082	0.999907	0.99999	0.999559	0.99996	0.999999	8821	533	8118	5054	7894	7986	0	5	1	2	1	1	0.050422	-0.30342	-0.031841	-0.022122	0.11912	-0.017086	0.22402	0.096537
BCL10.2	000003396_85298078	000003396	85298078	9	-21460	0.21436	0.079638	0.08572	0.096379	0.16062	0.20675	0.55224	0.046696	0.1734	0.38377	0.99322	0.83136	0.70754	0.14815	0.37216	0.60499	0.99321	0.88154	0.999545	0.967477	0.999942	0.998538	0.999996	0.999999	6446	1357	3229	5439	9098	8042	2	3	3	1	0	1	0.21436	0.079638	0.08572	0.096379	0.16062	0.20675	0.09948	0.32364
BCL10.3	000003398_85314161	000003398	85314161	11	-37503	0.15111	-0.029393	0.073091	0.034779	0.15588	0.068839	0.77898	0.42876	0.06041	0.74133	0.22939	0.75206	0.87212	0.67652	0.18913	0.86813	0.46884	0.86523	0.999545	0.999831	0.999942	0.998538	0.999996	0.999999	7698	5727	1525	7657	3903	7618	2	3	3	1	2	1	0.15111	-0.029393	0.073091	0.034779	0.15588	0.068839	0.040233	0.63536
BCL10.4	000003399_85320587	000003399	85320587	10	-43942	0.054861	0.29607	0.26443	0.10124	0.17442	0.48583	0.93733	0.86729	0.99827	0.99944	0.43188	0.92228	0.93771	0.91841	0.99826	0.99947	0.65611	0.93328	0.999545	0.999831	0.999942	0.999874	0.999996	0.999999	8579	8258	9159	9176	5664	8506	1	1	0	0	1	1	0.054861	0.29607	0.26443	0.10124	0.17442	0.48583	0.0060248	0.0013671
BCL10.5	000003399_85322885	000003399	85322885	12	-46205	0.059948	-0.021133	-0.14191	0.030478	0.13229	0.14522	0.16616	0.30498	0.32933	0.093287	0.43669	0.10611	0.38844	0.57144	0.5855	0.27328	0.69303	0.29231	0.988954	0.999831	0.999942	0.991611	0.999996	0.999999	3160	4718	4796	2190	5693	2273	1	3	4	3	3	2	0.059948	-0.021133	-0.14191	0.030478	0.13229	0.14522	0.20124	0.98981
BCL10.6	000003401_85329129	000003401	85329129	9	-52508.5	0.32096	0.15203	0.12842	0.076121	-0.0020609	0.00604	0.88139	0.31967	0.90339	0.14664	0.94946	0.55528	0.89105	0.54628	0.91217	0.33627	0.94939	0.72921	0.999545	0.999831	0.999942	0.992787	0.999996	0.999999	8175	4855	8354	3035	8695	6514	1	2	1	4	1	1	0.32096	0.15203	0.12842	0.076121	-0.0020609	0.00604	0.014868	0.023374
BCL10.6	000003401_85329129	000003401	85329129	1	-52508.5	0.0047298	-0.67178	0.26789	-0.2591	0.053763	-0.20777	0.48277	0.10595	0.75341	0.2492	0.54368	0.30937	0.48224	0.10554	0.75367	0.24864	0.54294	0.30905	0.996373	0.999907	0.99999	0.999559	0.99996	0.999999	6049	2192	7470	3996	6318	4318	0	1	0	1	0	0	0.0047298	-0.67178	0.26789	-0.2591	0.053763	-0.20777	0.51723	0.89405
BCL10.7	000003401_85330472	000003401	85330472	11	-53839	0.053236	0.14556	0.1272	0.067707	-0.0837	-0.023488	0.070537	0.059374	0.10437	0.05574	0.097884	0.30366	0.20396	0.19172	0.2764	0.18237	0.26771	0.55113	0.988954	0.985295	0.999942	0.991611	0.999996	0.999999	1730	1604	2292	1475	2198	4620	5	3	2	4	4	3	0.053236	0.14556	0.1272	0.067707	-0.0837	-0.023488	0.020025	0.0073385
BCL10.8	000003401_85331094	000003401	85331094	10	-54464.5	0.20588	0.19956	0.2192	0.22085	0.19134	0.26116	0.15615	0.98327	0.39956	0.89896	0.84955	0.34945	0.34566	0.98334	0.62239	0.9293	0.91015	0.58442	0.988954	0.999831	0.999942	0.998538	0.999996	0.999999	3013	9011	5366	8402	8154	4998	2	0	1	1	1	2	0.20588	0.19956	0.2192	0.22085	0.19134	0.26116	0.04347	0.0020632
DDAH1	000003403_85343977	000003403	85343977	10	60603.5	0.38949	0.1049	0.14021	0.09207	0.1115	0.16106	0.43267	0.87946	0.52555	0.80609	0.37683	0.69995	0.64434	0.92191	0.72977	0.89194	0.61218	0.82652	0.998032	0.999831	0.999942	0.998538	0.999996	0.999999	5648	8319	6259	7991	5221	7353	3	1	2	2	2	1	0.38949	0.1049	0.14021	0.09207	0.1115	0.16106	0.0047223	0.010867
DDAH1.1	000003403_85343996	000003403	85343996	1	60214	0.82744	0.54382	0.24774	-0.064348	0.2212	0.26623	0.97438	0.87077	0.71753	0.42068	0.71202	0.70343	0.97446	0.8711	0.7177	0.42057	0.71219	0.70354	0.999222	0.999907	0.99999	0.999559	0.99996	0.999999	8900	8111	7273	5488	7380	7212	0	0	0	0	0	0	0.82744	0.54382	0.24774	-0.064348	0.2212	0.26623	0.025621	0.12923
DDAH1.2	000003407_85366626	000003407	85366626	9	37890	-0.20505	0.15184	0.17551	0.056842	-0.12235	-0.18185	0.16003	0.223	0.31299	0.45589	0.18505	0.071341	0.35092	0.43353	0.53392	0.66752	0.39338	0.20558	0.996373	0.999907	0.99999	0.999559	0.99996	0.999999	3063	3645	4486	5746	3131	1504	4	3	2	2	4	5	-0.20505	0.15184	0.17551	0.056842	-0.12235	-0.18185	0.82496	0.35819
DDAH1.3	000003411_85407347	000003411	85407347	9	-2848	-0.13457	-0.18684	-0.1152	0.10463	-0.16694	-0.049924	0.00025865	0.045916	0.0075874	0.015419	0.036661	0.08218	0.0016818	0.1435	0.033791	0.062317	0.12337	0.22661	0.760351	0.999907	0.754679	0.997406	0.99996	0.999999	18	1137	398	529	1004	1669	4	5	4	3	5	4	-0.13457	-0.18684	-0.1152	0.10463	-0.16694	-0.049924	0.77585	0.50604
DDAH1.4	000003417_85495746	000003417	85495746	10	-30598	-0.29969	-0.085155	-0.21056	-0.074176	0.027782	0.058557	0.025748	0.20362	0.0036579	0.23501	0.32839	0.45276	0.09616	0.41794	0.018686	0.46439	0.58075	0.67005	0.961963	0.999907	0.564799	0.999559	0.99996	0.999999	818	3432	290	3846	4659	5545	6	3	5	3	4	1	-0.29969	-0.085155	-0.21056	-0.074176	0.027782	0.058557	0.81224	0.97881
DDAH1.5	000003420_85527387	000003420	85527387	2	50961	-0.05599	0.17657	0.098213	0.42603	0.12374	0.063074	0.41381	0.64742	0.57998	0.99977	0.87333	0.81551	0.41421	0.64747	0.58003	0.99977	0.87354	0.81524	0.988954	0.999831	0.999942	0.999874	0.999996	0.999999	5517	7135	6583	9180	8261	7965	1	0	0	0	0	0	-0.05599	0.17657	0.098213	0.42603	0.12374	0.063074	0.69303	0.080769
DDAH1.6	000003421_85544861	000003421	85544861	11	33363	0.029747	0.20021	0.07351	0.068	0.21327	0.19426	0.28498	0.5616	0.8253	0.20037	0.024857	0.0294	0.52532	0.7656	0.90366	0.44145	0.096591	0.10893	0.995977	0.999831	0.999942	0.992787	0.993811	0.999999	4428	6642	7955	3694	799	899	4	1	2	2	2	2	0.029747	0.20021	0.07351	0.068	0.21327	0.19426	0.0055722	0.0051101
DDAH1.7	000003427_85577109	000003427	85577109	10	1087	0.10809	0.037678	0.051193	-0.051719	-0.0054688	0.036468	0.1542	0.98708	0.84225	0.21	0.26402	0.035223	0.35031	0.98717	0.90542	0.43151	0.50381	0.1249	0.996373	0.999907	0.99999	0.999559	0.99996	0.999999	2991	8979	7973	3578	4048	939	3	0	1	3	2	4	0.10809	0.037678	0.051193	-0.051719	-0.0054688	0.036468	0.16753	0.24574
DDAH1.8	000003427_85578600	000003427	85578600	9	-430	0.015325	-0.049062	0.13501	0.03209	0.032091	-0.06693	0.097364	0.20252	0.60238	0.32862	0.74023	0.49608	0.24196	0.41793	0.75243	0.55556	0.84545	0.69713	0.988954	0.999831	0.999942	0.998538	0.999996	0.999999	2155	3664	6702	5002	7614	6122	3	3	1	2	2	2	0.015325	-0.049062	0.13501	0.03209	0.032091	-0.06693	0.090888	0.19187
CCN1	000003427_85580643	000003427	85580643	9	-111	0.28411	0.090324	0.17853	0.061129	0.0053903	0.14371	0.90945	0.16413	0.35721	0.34152	0.13913	0.48935	0.91144	0.36212	0.57134	0.56712	0.3218	0.69364	0.999545	0.999831	0.999942	0.998538	0.999996	0.999999	8358	3216	5031	5112	2796	6081	1	1	2	2	3	2	0.28411	0.090324	0.17853	0.061129	0.0053903	0.14371	0.0075603	0.13441
CCN1.1	000003427_85580665	000003427	85580665	1	214	-0.1488	0.023358	0.028169	-0.17255	-0.1819	-0.083882	0.26507	0.53268	0.52446	0.17224	0.18748	0.33758	0.26471	0.53185	0.52376	0.17187	0.18702	0.33762	0.988954	0.999831	0.999942	0.991611	0.999996	0.999999	4238	6454	6252	3346	3426	4897	0	0	0	1	1	0	-0.1488	0.023358	0.028169	-0.17255	-0.1819	-0.083882	0.73493	0.46732
CCN1.2	000003427_85581427	000003427	85581427	9	651	-0.049417	-0.13577	-0.084297	-0.14869	0.047563	0.064082	0.90497	0.1619	0.0041948	0.064986	0.0019191	0.0016592	0.91269	0.35314	0.020457	0.19104	0.01047	0.0090989	0.997486	0.999907	0.603433	0.999559	0.429124	0.344748	8371	2949	302	1547	216	237	1	4	4	5	2	3	-0.049417	-0.13577	-0.084297	-0.14869	0.047563	0.064082	0.22957	0.65346
CCN1.3	000003427_85583212	000003427	85583212	10	2452.5	0.16857	0.15573	0.041835	0.080732	0.19144	0.13195	0.44717	0.25845	0.2743	0.084878	0.76653	0.6607	0.66248	0.49308	0.51463	0.23664	0.86898	0.80626	0.997104	0.999907	0.99999	0.999559	0.99996	0.999999	5792	4040	4072	1903	7692	6934	2	2	2	2	2	1	0.16857	0.15573	0.041835	0.080732	0.19144	0.13195	0.0768	0.062946
CCN1.4	000003427_85584406	000003427	85584406	9	3654	-0.0018633	-0.27193	-0.055419	-0.1128	-0.1573	-0.0087474	0.38034	0.010257	0.2976	0.084558	0.039395	0.37222	0.5898	0.044109	0.51367	0.23626	0.12902	0.58799	0.995977	0.949883	0.999942	0.991611	0.999996	0.999999	5227	409	4526	2027	1109	5180	3	6	3	5	5	2	-0.0018633	-0.27193	-0.055419	-0.1128	-0.1573	-0.0087474	0.68935	0.98975
CCN1.5	000003429_85607403	000003429	85607403	10	26630.5	0.084485	0.098077	0.061381	0.056106	0.10422	-0.036441	0.48845	0.82786	0.78515	0.41842	0.92054	0.86987	0.69455	0.90546	0.87604	0.65025	0.93491	0.91159	0.999545	0.999831	0.999942	0.998538	0.999996	0.999999	6040	8090	7775	5705	8514	8204	2	1	2	2	1	1	0.084485	0.098077	0.061381	0.056106	0.10422	-0.036441	0.20634	0.0050377
CCN1.6	000003429_85607494	000003429	85607494	2	27007.5	0.1042	-0.11035	0.0045608	0.10189	0.0015556	0.02207	0.42779	0.34536	0.19954	0.67068	0.53936	0.73612	0.42884	0.3511	0.2308	0.67079	0.53962	0.73605	0.996373	0.999907	0.99999	0.999559	0.99996	0.999999	5631	4821	3237	7113	6292	7396	1	1	1	0	0	0	0.1042	-0.11035	0.0045608	0.10189	0.0015556	0.02207	0.14539	0.77411
CCN1.7	000003430_85612089	000003430	85612089	10	31317.5	-0.024254	-0.22474	-0.024626	-0.12714	-0.089295	-0.1646	0.57809	0.0066481	0.83225	0.043105	0.11577	0.083239	0.74258	0.032012	0.89622	0.1484	0.29914	0.23252	0.999545	0.949883	0.999942	0.991611	0.999996	0.999999	6604	292	7984	1206	2453	1920	1	7	1	5	3	5	-0.024254	-0.22474	-0.024626	-0.12714	-0.089295	-0.1646	0.22153	0.65573
CCN1.8	000003430_85612944	000003430	85612944	11	32167	0.019984	-0.015768	-0.00046731	0.080951	-0.06017	-0.085818	0.12023	0.15078	0.24922	0.15907	0.0013988	0.079989	0.30485	0.36285	0.4857	0.37726	0.0085073	0.23091	0.988954	0.999831	0.999942	0.992787	0.694603	0.999999	2506	3067	4056	3176	105	1864	1	4	4	4	5	3	0.019984	-0.015768	-0.00046731	0.080951	-0.06017	-0.085818	0.1356	0.73557
CCN1.9	000003434_85629101	000003434	85629101	10	48316.5	0.14785	-0.02194	0.17917	0.11231	0.081111	0.055042	0.071269	0.64022	0.36177	0.2286	0.96654	0.6342	0.20572	0.78598	0.59727	0.45593	0.96637	0.79315	0.996373	0.999907	0.99999	0.999559	0.99996	0.999999	1735	6840	4919	3784	8784	6805	2	2	2	1	1	2	0.14785	-0.02194	0.17917	0.11231	0.081111	0.055042	0.055979	0.98844
ZNHIT6	000003440_85850378	000003440	85850378	12	-141952	-0.3206	0.051908	0.056822	-0.10804	-0.16907	-0.16711	0.00052512	0.11138	0.26624	0.015792	0.092317	0.029921	0.0036053	0.30881	0.5196	0.069778	0.27094	0.11586	0.913928	0.988301	0.999942	0.991611	0.999996	0.999999	24	2513	4236	537	2114	914	6	4	3	6	6	6	-0.3206	0.051908	0.056822	-0.10804	-0.16907	-0.16711	0.75303	0.87319
COL24A1	000003444_85948029	000003444	85948029	10	208490	-0.12186	-0.10934	-0.0057055	-0.25548	-0.063686	0.0027446	0.33131	0.093304	0.39741	0.017002	0.42936	0.51841	0.56333	0.253	0.62594	0.068055	0.65886	0.72417	0.996373	0.999907	0.99999	0.999559	0.99996	0.999999	4840	1975	5188	578	5480	6048	3	3	3	6	3	2	-0.12186	-0.10934	-0.0057055	-0.25548	-0.063686	0.0027446	0.9792	0.79788
SH3GLB1	000003482_86773848	000003482	86773848	9	69279	-0.0042699	-0.072687	-0.01185	-0.12696	0.10209	-0.097754	0.34078	0.18367	0.42608	0.195	0.67048	0.22599	0.5548	0.38741	0.63966	0.40578	0.80452	0.44956	0.996373	0.999907	0.99999	0.999559	0.99996	0.999999	4922	3198	5403	3426	7166	3446	3	3	3	4	2	3	-0.0042699	-0.072687	-0.01185	-0.12696	0.10209	-0.097754	0.60756	0.54778
SH3GLB1.1	000003482_86774530	000003482	86774530	10	70006.5	-0.22506	0.06142	0.2575	-0.040395	0.071584	0.073097	0.075992	0.34872	0.080793	0.047545	0.53821	0.92898	0.21485	0.59523	0.22671	0.15838	0.7415	0.93702	0.988954	0.999831	0.999942	0.991611	0.999996	0.999999	1829	5105	1880	1299	6443	8552	5	3	1	5	2	1	-0.22506	0.06142	0.2575	-0.040395	0.071584	0.073097	0.019324	0.36613
SH3GLB1.2	000003483_86778801	000003483	86778801	10	74190.5	-0.19441	-0.004727	0.079701	0.023236	0.18698	-0.024041	0.036453	0.68443	0.13046	0.23798	0.32999	0.40256	0.12093	0.8259	0.31639	0.47118	0.57492	0.62818	0.980443	0.999831	0.999942	0.993537	0.999996	0.999999	1040	7323	2673	4135	4871	5420	4	2	3	1	2	3	-0.19441	-0.004727	0.079701	0.023236	0.18698	-0.024041	0.73493	0.39612
SH3GLB1.3	000003483_86779723	000003483	86779723	9	75084	0.019488	0.038982	0.097773	0.066815	0.0074798	-0.060175	0.39955	0.0087657	0.014756	0.059092	0.038071	0.038504	0.60971	0.038617	0.059997	0.1781	0.12563	0.1257	0.995977	0.949883	0.974639	0.991611	0.999996	0.999999	5387	361	536	1542	1083	1109	2	2	1	2	3	4	0.019488	0.038982	0.097773	0.066815	0.0074798	-0.060175	0.026105	0.38143
SELENOF	000003486_86846361	000003486	86846361	9	67750	0.24369	-0.10508	-0.093936	-0.018901	-0.16619	0.050216	0.53214	0.24774	0.083499	0.068889	0.076521	0.13215	0.69448	0.48106	0.22543	0.20063	0.21795	0.30851	0.999545	0.999831	0.999942	0.991611	0.999996	0.999999	6326	4191	1942	1739	1857	2631	2	3	3	4	5	3	0.24369	-0.10508	-0.093936	-0.018901	-0.16619	0.050216	0.068144	0.87957
LINC01140	000003500_87155366	000003500	87155366	10	23455.5	0.20511	0.081151	0.14601	0.060113	0.086933	0.037833	0.10266	0.93343	0.16973	0.29626	0.24493	0.38708	0.26215	0.94319	0.37285	0.54256	0.47784	0.61537	0.988954	0.999831	0.999942	0.997106	0.999996	0.999999	2241	8587	3191	4718	4069	5300	2	1	3	3	3	2	0.20511	0.081151	0.14601	0.060113	0.086933	0.037833	0.046079	0.28005
LINC02801	000003504_87224377	000003504	87224377	9	11676	0.057736	-0.0062319	0.053116	-0.024874	0.036262	0.044447	0.62164	0.74826	0.65203	0.64	0.93122	0.97733	0.76353	0.84374	0.78783	0.78081	0.9357	0.97725	0.997486	0.999907	0.99999	0.999559	0.99996	0.999999	6899	7488	6882	6943	8525	8865	1	1	2	2	1	0	0.057736	-0.0062319	0.053116	-0.024874	0.036262	0.044447	0.31278	0.3075
LINC02801.1	000003504_87226484	000003504	87226484	9	13846	0.042387	-0.13226	-0.14809	0.10357	0.066346	0.1126	0.79998	0.03844	0.066949	0.18464	0.20156	0.61858	0.85013	0.12749	0.19544	0.39281	0.4158	0.76577	0.999545	0.959296	0.999942	0.992787	0.999996	0.999999	7791	1174	1650	3491	3572	6897	1	5	5	3	2	2	0.042387	-0.13226	-0.14809	0.10357	0.066346	0.1126	0.17677	0.15731
LINC01364	000003509_87561175	000003509	87561175	10	-189540	0.067874	0.049441	0.038231	0.034755	0.071367	0.15611	0.16027	0.77054	0.3844	0.061179	0.15587	0.87933	0.35902	0.8653	0.61543	0.18545	0.36577	0.91514	0.996373	0.999907	0.99999	0.999559	0.99996	0.999999	3065	7618	5088	1478	2787	8150	3	2	2	3	4	1	0.067874	0.049441	0.038231	0.034755	0.071367	0.15611	0.056941	0.03915
LINC01364.1	000003514_87718632	000003514	87718632	11	-346973	-0.05302	0.023811	-0.018006	0.020626	0.12746	0.095162	0.32863	0.63129	0.099834	0.12629	0.12314	0.18758	0.57876	0.80001	0.27006	0.31891	0.31597	0.41479	0.996373	0.999907	0.99999	0.999559	0.99996	0.999999	4809	6798	1937	2557	2394	3028	2	2	2	3	3	2	-0.05302	0.023811	-0.018006	0.020626	0.12746	0.095162	0.56435	0.18849
LINC01364.2	000003516_87795459	000003516	87795459	10	-423816	0.24662	-0.22284	-0.12542	-0.072952	-0.02726	-0.14173	0.29242	0.019576	0.1621	0.088633	0.12028	0.12223	0.51319	0.077278	0.36219	0.24589	0.30786	0.30817	0.995977	0.955987	0.999942	0.991611	0.999996	0.999999	4502	687	3087	2111	2521	2495	1	5	4	4	4	4	0.24662	-0.22284	-0.12542	-0.072952	-0.02726	-0.14173	0.31634	0.75768
LINC01364.3	000003518_87806170	000003518	87806170	11	-434534	0.040318	0.19758	0.018056	-0.050578	0.071435	0.26082	0.25242	0.29374	0.3533	0.12427	0.72856	0.44776	0.48899	0.53712	0.60731	0.31524	0.8633	0.67972	0.996373	0.999907	0.99999	0.999559	0.99996	0.999999	4087	4376	4842	2530	7482	5516	4	3	2	4	1	2	0.040318	0.19758	0.018056	-0.050578	0.071435	0.26082	0.091473	0.088455
LINC01364.4	000003525_87956261	000003525	87956261	10	-584616	0.29963	-0.10263	0.10573	0.015373	-0.044258	0.0072514	0.95014	0.0978	0.79665	0.47691	0.3699	0.4478	0.94991	0.26406	0.88382	0.69535	0.60672	0.6658	0.999545	0.98611	0.999942	0.998538	0.999996	0.999999	8688	2298	7848	6150	5169	5753	0	5	1	3	3	3	0.29963	-0.10263	0.10573	0.015373	-0.044258	0.0072514	0.041281	0.29985
LINC01364.5	000003528_88001646	000003528	88001646	10	-630026	0.04367	0.10835	-0.015957	-0.022974	0.11003	0.14044	0.55449	0.50712	0.70378	0.081727	0.15191	0.064299	0.7475	0.71291	0.83012	0.22989	0.36048	0.19163	0.997486	0.999907	0.99999	0.999559	0.99996	0.999999	6528	6100	7210	1849	2745	1386	2	3	1	1	2	3	0.04367	0.10835	-0.015957	-0.022974	0.11003	0.14044	0.55716	0.13315
PKN2.AS1	000003545_88731664	000003545	88731664	8	-46405.5	0.035343	0.043366	0.22899	0.027896	-0.027113	-0.029096	0.7456	0.93591	0.56494	0.37228	0.19045	0.35196	0.82041	0.93575	0.71587	0.58266	0.39475	0.56099	0.997486	0.999907	0.99999	0.999559	0.99996	0.999999	7603	8489	6365	5098	3203	4697	1	0	2	2	3	3	0.035343	0.043366	0.22899	0.027896	-0.027113	-0.029096	0.16715	0.40645
PKN2.AS1.1	000003550_88774368	000003550	88774368	11	-89190	0.13122	0.22106	0.19976	-0.042918	0.083563	-0.058182	0.54765	0.24472	0.27429	0.11123	0.49606	0.50044	0.74929	0.47722	0.51886	0.29128	0.72294	0.71753	0.997486	0.999907	0.99999	0.999559	0.99996	0.999999	6492	3870	4071	2328	5963	5917	2	3	3	4	1	3	0.13122	0.22106	0.19976	-0.042918	0.083563	-0.058182	0.2533	0.041361
KYAT3	000003556_88985145	000003556	88985145	10	7448	0.057721	0.23509	0.016018	-0.036824	0.13684	-0.10465	0.31586	0.8565	0.13084	0.2479	0.202	0.2269	0.55015	0.89854	0.32293	0.48112	0.42586	0.45283	0.996373	0.999907	0.99999	0.999559	0.99996	0.999999	4687	8045	2365	3982	3328	3457	2	1	4	3	2	4	0.057721	0.23509	0.016018	-0.036824	0.13684	-0.10465	0.12949	0.034387
LRRC8C	000003581_89636354	000003581	89636354	9	3233	-0.13313	-0.024082	-0.049756	0.037331	0.13675	-0.11836	0.15475	0.35077	0.18703	0.40669	0.81279	0.46663	0.34036	0.57414	0.39306	0.62509	0.88071	0.67714	0.988954	0.999831	0.999942	0.998538	0.999996	0.999999	2999	5123	3395	5602	7977	5905	4	2	3	2	1	3	-0.13313	-0.024082	-0.049756	0.037331	0.13675	-0.11836	0.81828	0.47858
LRRC8C.1	000003585_89692853	000003585	89692853	11	59718	-0.1711	-0.099811	0.04943	-0.0037658	0.19907	0.21981	0.10526	0.052126	0.38356	0.22753	0.23348	0.69075	0.27546	0.17285	0.62786	0.47206	0.47355	0.837	0.988954	0.977268	0.999942	0.993537	0.999996	0.999999	2287	1453	5236	4017	3961	7303	3	5	2	4	2	2	-0.1711	-0.099811	0.04943	-0.0037658	0.19907	0.21981	0.84889	0.38034
LRRC8D	000003594_89832630	000003594	89832630	10	10685	-0.18976	-0.12428	-0.010999	0.10808	-0.011651	0.049014	0.080411	0.028675	0.4144	0.21314	0.062267	0.11282	0.2258	0.10407	0.63982	0.43566	0.1908	0.29328	0.996373	0.999907	0.99999	0.999559	0.99996	0.999999	1886	780	5319	3611	1429	2099	5	5	2	3	2	3	-0.18976	-0.12428	-0.010999	0.10808	-0.011651	0.049014	0.10766	0.061876
LRRC8D.1	000003597_89866240	000003597	89866240	9	44354	0.1526	0.070936	0.11896	0.12772	0.10662	0.13852	0.27099	0.60856	0.60204	0.36755	0.084976	0.92082	0.4751	0.7685	0.75221	0.5904	0.23515	0.92515	0.995977	0.999831	0.999942	0.998538	0.999996	0.999999	4297	6903	6698	5299	1999	8489	3	2	1	3	4	1	0.1526	0.070936	0.11896	0.12772	0.10662	0.13852	0.3041	0.20554
LRRC8D.2	000003599_89885385	000003599	89885385	10	63435	0.00066472	-0.016839	-0.039476	0.073682	-0.045854	0.021437	0.75468	0.12074	0.75003	0.23507	0.5186	0.20628	0.85352	0.30891	0.85342	0.46759	0.72567	0.42505	0.999545	0.988301	0.999942	0.993537	0.999996	0.999999	7574	2658	7593	4107	6311	3603	1	4	1	3	2	4	0.00066472	-0.016839	-0.039476	0.073682	-0.045854	0.021437	0.27352	0.12921
LRRC8D.3	000003600_89890331	000003600	89890331	6	68444.5	0.4653	-0.017646	0.086374	0.076666	0.037371	0.17651	0.087888	0.54756	0.75991	0.89294	0.77374	0.64088	0.19466	0.68611	0.77751	0.89287	0.79305	0.71602	0.988954	0.999831	0.999942	0.998538	0.999996	0.999999	2011	6552	7643	8379	7783	7009	1	2	1	0	1	1	0.4653	-0.017646	0.086374	0.076666	0.037371	0.17651	0.0027253	0.91198
LRRC8D.4	000003601_89894377	000003601	89894377	9	72451	-0.11818	-0.033469	0.1169	-0.060049	-0.055187	0.047972	0.16724	0.22425	0.76035	0.46409	0.48235	0.37974	0.36117	0.44858	0.85441	0.67644	0.69211	0.5951	0.988954	0.999831	0.999942	0.998538	0.999996	0.999999	3176	3906	7644	6064	6039	5245	4	4	1	2	3	2	-0.11818	-0.033469	0.1169	-0.060049	-0.055187	0.047972	0.95299	0.17279
LRRC8D.5	000003602_89906891	000003602	89906891	9	84952	-0.25257	0.074598	0.22992	-0.016659	0.097005	-0.16861	0.035102	0.90898	0.71492	0.41668	0.31825	0.10344	0.11452	0.92166	0.826	0.63408	0.54123	0.26183	0.980443	0.999831	0.999942	0.998538	0.999996	0.999999	1008	8430	7366	5685	4775	2232	5	1	1	3	3	4	-0.25257	0.074598	0.22992	-0.016659	0.097005	-0.16861	0.39042	0.17412
LRRC8D.6	000003602_89907775	000003602	89907775	11	85869	0.18767	0.15663	0.074005	-0.011991	-0.027035	0.011161	0.6848	0.6924	0.47586	0.83619	0.8407	0.29482	0.82931	0.82874	0.70119	0.91127	0.9155	0.54138	0.997486	0.999907	0.99999	0.999559	0.99996	0.999999	7236	7144	5744	8028	8075	4191	1	1	3	1	2	4	0.18767	0.15663	0.074005	-0.011991	-0.027035	0.011161	0.017428	0.25222
GEMIN8P4	000003603_89911054	000003603	89911054	10	83908.5	0.21272	-0.0959	-0.05918	0.05688	0.13043	-0.043908	0.15958	0.43955	0.087111	0.37742	0.72934	0.2224	0.35085	0.66539	0.24005	0.61886	0.84567	0.44651	0.988954	0.999831	0.999942	0.998538	0.999996	0.999999	3072	5812	1995	5391	7566	3804	2	3	3	3	2	4	0.21272	-0.0959	-0.05918	0.05688	0.13043	-0.043908	0.17196	0.81271
GEMIN8P4.1	000003610_89975310	000003610	89975310	9	19709	-0.13206	0.054074	0.016303	0.030086	0.072302	-0.019462	0.38116	0.10728	0.039563	0.012485	0.02021	0.028325	0.59433	0.26284	0.12884	0.051849	0.078955	0.099172	0.996373	0.999907	0.99999	0.977556	0.975642	0.999999	5259	2210	1008	458	675	824	3	3	3	2	2	3	-0.13206	0.054074	0.016303	0.030086	0.072302	-0.019462	0.79659	0.28898
ZNF326	000003619_90256785	000003619	90256785	10	261646	0.055456	0.027286	0.035747	-0.0088305	0.35277	0.2359	0.33838	0.29042	0.10667	0.24483	0.13525	0.20118	0.56931	0.52236	0.28126	0.47706	0.3365	0.41877	0.996373	0.999907	0.99999	0.999559	0.99996	0.999999	4905	4343	2033	3945	2544	3190	3	1	2	3	2	1	0.055456	0.027286	0.035747	-0.0088305	0.35277	0.2359	0.11271	0.59056
SNORD3G	000003625_90403387	000003625	90403387	10	-254380	-0.13666	-0.32503	-0.41535	-0.063824	-0.03497	-0.070895	0.011586	0.00087869	1.0092e-05	0.13801	0.018046	0.076745	0.048006	0.0053856	8.3569e-05	0.34121	0.07195	0.21864	0.962285	0.628588	0.022568	0.992787	0.993704	0.999999	421	77	34	2906	617	1813	5	6	6	2	5	5	-0.13666	-0.32503	-0.41535	-0.063824	-0.03497	-0.070895	0.14939	0.67544
BARHL2	000003632_90762463	000003632	90762463	9	-45137	0.098128	0.12856	-0.045517	0.16894	0.10134	0.11215	0.30805	0.73551	0.94541	0.51631	0.61437	0.64757	0.5141	0.84342	0.94544	0.72295	0.76788	0.78345	0.995977	0.999831	0.999942	0.998538	0.999996	0.999999	4626	7590	8674	6421	6918	7045	1	2	0	3	2	2	0.098128	0.12856	-0.045517	0.16894	0.10134	0.11215	0.16236	0.12511
HFM1	000003656_91450160	000003656	91450160	11	-45318	-0.02565	-0.087257	0.060122	0.01986	0.354	0.19466	0.098032	0.31762	0.40638	0.56946	0.28972	0.68281	0.26097	0.57038	0.64466	0.77179	0.53777	0.83354	0.988954	0.999831	0.999942	0.998538	0.999996	0.999999	2166	4835	5429	6780	4500	7266	4	4	2	2	3	2	-0.02565	-0.087257	0.060122	0.01986	0.354	0.19466	0.076716	0.10201
HFM1.1	000003656_91450366	000003656	91450366	4	-45725.5	0.1755	0.26604	0.33168	0.48245	0.39591	0.073381	0.51396	0.96807	0.98524	0.93001	0.57266	0.89051	0.5418	0.96818	0.98528	0.93014	0.60175	0.89057	0.995977	0.999831	0.999942	0.998538	0.999996	0.999999	6203	8855	9020	8570	6682	8314	1	0	0	0	1	0	0.1755	0.26604	0.33168	0.48245	0.39591	0.073381	0.066689	0.0039098
CDC7	000003663_91565428	000003663	91565428	10	64323.5	0.15392	0.14398	0.074065	0.13682	0.17872	0.090475	0.44118	0.46802	0.5868	0.72533	0.99969	0.99347	0.65233	0.68762	0.76468	0.8472	0.9997	0.99349	0.999545	0.999831	0.999942	0.998538	0.999996	0.999999	5697	6016	6619	7578	9172	9109	1	1	2	1	0	0	0.15392	0.14398	0.074065	0.13682	0.17872	0.090475	0.022901	0.045223
CDC7.1	000003663_91565460	000003663	91565460	1	64659	-0.57865	0.33787	0.044644	0.27798	0.067597	0.31825	0.036092	0.93501	0.54066	0.90981	0.59227	0.8794	0.036213	0.93526	0.53983	0.9103	0.59148	0.87978	0.962285	0.999831	0.999942	0.998538	0.999996	0.999999	1030	8596	6368	8463	6808	8246	1	0	0	0	0	0	-0.57865	0.33787	0.044644	0.27798	0.067597	0.31825	0.96391	0.064988
CDC7.2	000003664_91570034	000003664	91570034	10	68944.5	0.1033	-0.0042279	-0.028859	-0.17369	0.13192	0.10277	0.30727	0.23633	0.98833	0.021854	0.27663	0.21001	0.54279	0.46317	0.98839	0.084112	0.51908	0.43054	0.996373	0.999907	0.99999	0.999559	0.99996	0.999999	4608	3777	8994	683	4169	3293	3	3	0	6	3	3	0.1033	-0.0042279	-0.028859	-0.17369	0.13192	0.10277	0.41838	0.51922
CDC7.3	000003666_91582762	000003666	91582762	10	81643.5	0.028637	0.17686	0.13959	-0.18135	0.020617	-0.061431	0.74392	0.90823	0.85648	0.095491	0.69858	0.34808	0.84916	0.92089	0.90948	0.25842	0.83414	0.58406	0.997486	0.999907	0.99999	0.999559	0.99996	0.999999	7587	8316	8049	2061	7310	4661	2	1	1	5	2	3	0.028637	0.17686	0.13959	-0.18135	0.020617	-0.061431	0.62916	0.088473
TGFBR3	000003671_91732014	000003671	91732014	11	154116	-0.041269	0.14992	0.18254	0.012919	0.0045033	0.11606	0.45067	0.11907	0.36396	0.16794	0.24139	0.20661	0.66619	0.30817	0.61366	0.39184	0.48264	0.43724	0.999545	0.988301	0.999942	0.992787	0.999996	0.999999	5772	2627	5089	3289	4041	3608	3	2	1	2	4	3	-0.041269	0.14992	0.18254	0.012919	0.0045033	0.11606	0.14218	0.058796
TGFBR3.1	000003671_91732611	000003671	91732611	9	153484	0.1507	-0.0040772	0.048849	-0.047446	-0.0098444	0.11427	0.077688	0.21439	0.27355	0.1995	0.16016	0.18683	0.21452	0.42477	0.49713	0.41239	0.35671	0.3933	0.996373	0.999907	0.99999	0.999559	0.99996	0.999999	1848	3555	4062	3473	2843	3019	2	2	2	2	2	1	0.1507	-0.0040772	0.048849	-0.047446	-0.0098444	0.11427	0.20648	0.12201
TGFBR3.2	000003680_91845206	000003680	91845206	10	40926	0.17286	0.049361	0.24471	0.053305	0.095355	0.10235	0.89822	0.48394	0.53364	0.31509	0.34978	0.52659	0.91868	0.69266	0.73711	0.55988	0.59837	0.73096	0.997486	0.999907	0.99999	0.999559	0.99996	0.999999	8330	5936	6157	4623	4845	6111	1	1	3	2	3	2	0.17286	0.049361	0.24471	0.053305	0.095355	0.10235	0.062352	0.24004
TGFBR3.3	000003685_91900729	000003685	91900729	7	5304	-0.056229	0.25128	0.21066	0.02912	-0.10429	-0.16298	0.23913	0.92186	0.99415	0.95846	0.74437	0.04187	0.42333	0.92247	0.99409	0.95891	0.80449	0.12225	0.988954	0.999831	0.999942	0.998538	0.999996	0.999999	3998	8508	9105	8786	7640	1171	3	0	0	0	1	4	-0.056229	0.25128	0.21066	0.02912	-0.10429	-0.16298	0.26688	0.011774
KIAA1107	000003696_92184899	000003696	92184899	9	15987	0.055713	-0.1755	-0.10227	0.10238	-0.065584	-0.20697	0.70758	0.034635	0.062551	0.54445	0.29171	0.0080676	0.82057	0.11415	0.18536	0.72677	0.52327	0.035566	0.997486	0.999907	0.99999	0.999559	0.99996	0.709618	7375	910	1364	6382	4296	437	2	4	4	2	3	6	0.055713	-0.1755	-0.10227	0.10238	-0.065584	-0.20697	0.11701	0.047972
GFI1	000003712_92584541	000003712	92584541	7	-97606	-0.29254	-0.12035	-0.04781	-0.0057518	0.20626	0.21557	0.18895	0.05898	0.20353	0.9554	0.55167	0.93625	0.35975	0.15839	0.382	0.95592	0.69768	0.9367	0.996373	0.999907	0.99999	0.999559	0.99996	0.999999	3407	1399	3283	8694	6385	8487	3	3	3	0	2	0	-0.29254	-0.12035	-0.04781	-0.0057518	0.20626	0.21557	0.887	0.45508
EVI5	000003721_92805010	000003721	92805010	8	-12543.5	0.058078	-0.04737	-0.071277	-0.0035529	-0.094468	-0.10373	0.75555	0.057817	0.51966	0.35754	0.17668	0.089458	0.80764	0.17015	0.68012	0.56925	0.37309	0.22562	0.999545	0.976631	0.999942	0.998538	0.999996	0.999999	7576	1576	6219	5232	3300	2025	1	3	2	2	3	3	0.058078	-0.04737	-0.071277	-0.0035529	-0.094468	-0.10373	0.50136	0.10902
MTF2	000003742_93079182	000003742	93079182	10	-40.5	-0.040789	-0.0062986	-0.013113	-0.0016945	-0.030829	-0.013993	0.34933	0.14253	0.66005	0.24184	0.5594	0.44128	0.57887	0.33005	0.8076	0.4731	0.75918	0.66053	0.996373	0.999907	0.99999	0.999559	0.99996	0.999999	4971	2695	6914	3920	6444	5466	3	3	2	3	2	3	-0.040789	-0.0062986	-0.013113	-0.0016945	-0.030829	-0.013993	0.12038	0.58526
TMED5	000003749_93172961	000003749	93172961	6	7383	0.48873	-0.020838	0.087878	-0.082492	0.1213	-0.0026128	0.95367	0.47436	0.89674	0.15658	0.044075	0.86426	0.95349	0.62047	0.8967	0.30957	0.12358	0.86412	0.999545	0.999831	0.999942	0.991611	0.999996	0.999999	8720	6061	8321	3152	1195	8180	0	1	0	2	2	0	0.48873	-0.020838	0.087878	-0.082492	0.1213	-0.0026128	0.0031765	0.63046
CCDC18	000003753_93255388	000003753	93255388	6	74656.5	0.036993	-0.073051	-0.082259	0.11197	0.084333	0.050273	0.93727	0.85627	0.27378	0.32631	0.16735	0.79656	0.937	0.85626	0.4441	0.48907	0.32507	0.80599	0.997486	0.999907	0.99999	0.999559	0.99996	0.999999	8590	8042	4066	4717	2937	7736	0	0	2	2	1	1	0.036993	-0.073051	-0.082259	0.11197	0.084333	0.050273	0.38962	0.50331
CCDC18.AS1	000003758_93338627	000003758	93338627	11	7126	0.064071	0.053538	0.05251	-0.011546	0.12569	0.012423	0.048813	0.056768	0.76941	0.054048	0.024206	0.12643	0.15663	0.18501	0.87177	0.178	0.094667	0.3186	0.980443	0.985295	0.999942	0.991611	0.993811	0.999999	1323	1556	7691	1433	780	2549	3	3	1	3	4	3	0.064071	0.053538	0.05251	-0.011546	0.12569	0.012423	0.29963	0.34585
CCDC18.AS1.1	000003759_93345799	000003759	93345799	10	82	0.065257	0.16983	0.21958	0.11044	-0.024404	-0.03762	0.48046	0.99968	0.97737	0.21722	0.26871	0.018128	0.68874	0.99969	0.97738	0.44499	0.50811	0.071782	0.999545	0.999999	0.999942	0.992787	0.999996	0.95661	5985	9177	8955	3900	4294	650	2	0	0	3	2	4	0.065257	0.16983	0.21958	0.11044	-0.024404	-0.03762	0.33958	0.0054851
BCAR3	000003779_93664467	000003779	93664467	7	16787	0.3572	-0.10177	-0.2161	0.17253	0.029465	0.17999	0.9668	0.041275	0.07085	0.71931	0.23188	0.60009	0.96725	0.12331	0.18444	0.80109	0.41877	0.73314	0.999545	0.959296	0.999942	0.998538	0.999996	0.999999	8848	1239	1715	7543	3942	6781	0	3	4	1	3	2	0.3572	-0.10177	-0.2161	0.17253	0.029465	0.17999	0.027948	0.48442
BCAR3.1	000003783_93693413	000003783	93693413	10	-11579.5	0.064362	-0.0066359	-0.059156	-0.011364	-0.00012375	-0.12563	0.61506	0.42918	0.039928	0.034139	0.13397	0.090907	0.76358	0.65732	0.13426	0.12278	0.32995	0.24855	0.999545	0.999831	0.999942	0.991611	0.999996	0.999999	6808	5732	1118	994	2730	2056	2	3	4	3	3	5	0.064362	-0.0066359	-0.059156	-0.011364	-0.00012375	-0.12563	0.33661	0.97529
BCAR3.2	000003784_93701829	000003784	93701829	11	-19969	0.013258	-0.15838	-0.36074	0.1326	0.35339	0.083636	0.41954	0.0087302	0.0001777	0.36885	0.81067	0.93153	0.64049	0.041264	0.0012406	0.62502	0.89743	0.94585	0.996271	0.949883	0.196398	0.998538	0.999996	0.999999	5556	359	57	5315	7970	8569	2	7	9	1	2	1	0.013258	-0.15838	-0.36074	0.1326	0.35339	0.083636	0.34798	0.95394
MIG7	000003788_93738484	000003788	93738484	10	36924.5	-0.0075067	0.05122	0.026399	0.11712	0.068015	0.015672	0.41486	0.30202	0.81738	0.52156	0.97557	0.68507	0.63479	0.5325	0.89817	0.72723	0.97552	0.81888	0.996373	0.999907	0.99999	0.999559	0.99996	0.999999	5536	4456	7831	6217	8864	7076	2	3	1	3	0	2	-0.0075067	0.05122	0.026399	0.11712	0.068015	0.015672	0.13547	0.15936
MIG7.1	000003789_93754624	000003789	93754624	6	20866	-0.25051	-0.27713	-0.16105	-0.18722	-0.043686	-0.4037	0.0076103	0.05572	0.49923	0.15913	0.28533	0.003393	0.027572	0.15135	0.64038	0.31313	0.45667	0.014073	0.961349	0.96822	0.999942	0.991611	0.999996	0.621263	298	1531	6093	3177	4454	229	3	3	2	3	2	5	-0.25051	-0.27713	-0.16105	-0.18722	-0.043686	-0.4037	0.92261	0.9241
MIG7.1	000003789_93754624	000003789	93754624	1	20866	-0.63066	-0.27199	-0.53	-0.1043	-0.6768	-0.8054	0.050289	0.22581	0.068516	0.3509	0.038319	0.04313	0.050513	0.2251	0.068409	0.35098	0.038429	0.043247	0.960445	0.999907	0.974056	0.999559	0.803464	0.774092	1357	3672	1478	4904	1032	1058	1	1	1	0	1	1	-0.63066	-0.27199	-0.53	-0.1043	-0.6768	-0.8054	0.94971	0.77419
MIG7.2	000003789_93754639	000003789	93754639	1	20434	0.93282	-0.65637	0.15915	-1.9351	-0.22967	-1.8946	0.75435	0.26977	0.52198	0.10763	0.37919	0.11196	0.7546	0.26942	0.52124	0.10726	0.37893	0.11164	0.999545	0.986587	0.999942	0.991611	0.999996	0.999999	7571	4414	6234	2429	5241	2373	0	1	0	1	0	1	0.93282	-0.65637	0.15915	-1.9351	-0.22967	-1.8946	0.24565	0.73023
MIG7.3	000003790_93779773	000003790	93779773	11	-4444	-0.16162	0.15984	-0.20257	-0.0075399	0.07542	0.018932	0.20428	0.055869	0.011162	0.59463	0.42496	0.80952	0.42059	0.18264	0.050598	0.78892	0.66885	0.89506	0.988954	0.984312	0.943179	0.998538	0.999996	0.999999	3598	1534	447	6927	5615	7927	4	3	6	3	3	2	-0.16162	0.15984	-0.20257	-0.0075399	0.07542	0.018932	0.025527	0.056645
MIG7.4	000003792_93798494	000003792	93798494	9	-23121	-0.04716	-0.10677	-0.063666	0.10157	0.070013	0.1195	0.25293	0.15163	0.41749	0.38871	0.52627	0.16833	0.45577	0.34302	0.62959	0.60925	0.7202	0.36541	0.993928	0.999831	0.999942	0.998538	0.999996	0.999999	4124	3081	5502	5468	6359	3111	2	4	3	3	2	2	-0.04716	-0.10677	-0.063666	0.10157	0.070013	0.1195	0.47737	0.10491
MIG7.5	000003793_93804589	000003793	93804589	9	-29255	-0.12227	-0.48593	-0.52071	-0.34586	-0.29513	-0.12272	0.029264	0.0026351	0.00060446	0.00060015	0.002948	0.038634	0.098467	0.01402	0.0036528	0.003752	0.015504	0.12603	0.980443	0.808428	0.391722	0.586793	0.797442	0.999999	881	148	83	57	170	1112	4	6	7	5	7	3	-0.12227	-0.48593	-0.52071	-0.34586	-0.29513	-0.12272	0.70101	0.45165
ABCA4	000003809_94045744	000003809	94045744	10	75422	-0.061829	-0.035413	-0.013693	0.009544	0.034869	0.078795	0.46611	0.49072	0.95998	0.74439	0.82354	0.86185	0.67872	0.69872	0.95985	0.85276	0.90269	0.90943	0.997104	0.999907	0.99999	0.999559	0.99996	0.999999	5943	5988	8716	7542	7997	8074	3	2	1	2	1	1	-0.061829	-0.035413	-0.013693	0.009544	0.034869	0.078795	0.19667	0.79255
ABCA4.1	000003815_94116795	000003815	94116795	7	4433	-0.032774	-0.015893	-0.05581	-0.084114	-0.28257	-0.12256	0.29199	0.18394	0.16082	0.047306	0.0037139	0.39178	0.49062	0.35116	0.32741	0.13497	0.017115	0.57049	0.996373	0.999907	0.99999	0.999559	0.557974	0.999999	4486	3203	2753	1229	280	5051	2	3	3	3	5	2	-0.032774	-0.015893	-0.05581	-0.084114	-0.28257	-0.12256	0.56102	0.11564
ARHGAP29	000003824_94259090	000003824	94259090	10	-11387.5	0.13263	-0.26722	-0.13994	0.16993	-0.075383	-0.0082774	0.56971	0.010286	0.19124	0.20253	0.33014	0.11905	0.73787	0.046273	0.40278	0.42618	0.57504	0.30356	0.999545	0.949883	0.999942	0.992787	0.999996	0.999999	6554	410	3442	3727	4872	2457	1	6	3	3	3	4	0.13263	-0.26722	-0.13994	0.16993	-0.075383	-0.0082774	0.030547	0.032461
ARHGAP29.1	000003825_94265300	000003825	94265300	9	-17585	-0.044457	-0.010691	-0.12276	0.079941	0.11153	0.047768	0.16768	0.18688	0.17124	0.97708	0.54892	0.29774	0.36314	0.39233	0.37037	0.97697	0.73955	0.51801	0.996373	0.999907	0.99999	0.999559	0.99996	0.999999	3164	3234	2859	8905	6365	4218	4	4	4	0	2	2	-0.044457	-0.010691	-0.12276	0.079941	0.11153	0.047768	0.40642	0.026364
ARHGAP29.2	000003826_94270927	000003826	94270927	10	-23176.5	0.11605	-0.019028	0.11684	0.0064638	0.1107	-0.14202	0.88939	0.17864	0.096262	0.12308	0.60941	0.16243	0.90574	0.39421	0.2593	0.31352	0.78683	0.36537	0.999545	0.999831	0.999942	0.991611	0.999996	0.999999	8234	3394	2150	2693	6890	3040	1	3	3	3	2	4	0.11605	-0.019028	0.11684	0.0064638	0.1107	-0.14202	0.069226	0.86256
ARHGAP29.3	000003827_94281579	000003827	94281579	11	-33796	-0.15991	-0.098951	-0.14394	-0.11317	-0.13336	0.058886	0.0048259	0.065843	0.045318	0.13437	0.12077	0.24274	0.024368	0.19758	0.15415	0.33335	0.31174	0.48086	0.940862	0.999907	0.99999	0.999559	0.99996	0.999999	206	1525	1089	2668	2354	3627	6	4	6	4	5	3	-0.15991	-0.098951	-0.14394	-0.11317	-0.13336	0.058886	0.90976	0.74799
ARHGAP29.4	000003828_94285527	000003828	94285527	6	-37656.5	0.045302	-0.061193	-0.10891	-0.097107	-0.070573	0.13196	0.50353	0.31384	0.16939	0.44195	0.87324	0.95991	0.64448	0.46718	0.32613	0.58922	0.87326	0.95994	0.996373	0.999907	0.99999	0.999559	0.99996	0.999999	6193	4550	2842	5649	8225	8698	1	2	3	2	1	0	0.045302	-0.061193	-0.10891	-0.097107	-0.070573	0.13196	0.52205	0.1808
ARHGAP29.5	000003829_94300410	000003829	94300410	10	-52661	0.25691	0.0071685	0.11009	0.13021	0.07352	0.23537	0.37687	0.12119	0.60044	0.99634	0.79374	0.98522	0.59223	0.30978	0.77125	0.99631	0.88312	0.98535	0.995977	0.988301	0.999942	0.999692	0.999996	0.999999	5206	2663	6688	9150	7889	9034	2	3	2	0	2	0	0.25691	0.0071685	0.11009	0.13021	0.07352	0.23537	0.0078202	0.066825
ARHGAP29.6	000003833_94324276	000003833	94324276	8	-76587.5	-0.12044	-0.18335	-0.22853	0.053355	-0.048988	0.0026431	0.17516	0.030819	0.0096979	0.31958	0.11516	0.27118	0.34842	0.10322	0.039389	0.53002	0.2736	0.47263	0.988954	0.955987	0.896076	0.993881	0.999996	0.999999	3280	987	400	4912	2441	4272	3	5	5	2	2	2	-0.12044	-0.18335	-0.22853	0.053355	-0.048988	0.0026431	0.99719	0.68288
ARHGAP29.7	000003833_94325919	000003833	94325919	10	-78190	-0.077308	-0.54955	-0.55317	-0.21705	-0.21604	-0.11086	0.12442	2.724e-06	9.8603e-06	0.021658	0.023546	0.022297	0.29645	2.1027e-05	8.1412e-05	0.08421	0.089825	0.085436	0.988954	0.013791	0.022568	0.991611	0.993704	0.978143	2564	14	33	691	763	746	4	7	6	6	5	4	-0.077308	-0.54955	-0.55317	-0.21705	-0.21604	-0.11086	0.46825	0.65921
MIR12133	000003845_94580072	000003845	94580072	8	36390.5	-0.10548	-0.049938	0.078521	0.03545	0.1361	0.21082	0.044778	0.11734	0.10313	0.015757	0.11	0.1922	0.13671	0.27504	0.25121	0.059207	0.26578	0.38549	0.99416	0.999907	0.99999	0.997406	0.99996	0.999999	1239	2350	1989	538	2188	3091	4	3	3	2	2	2	-0.10548	-0.049938	0.078521	0.03545	0.1361	0.21082	0.74306	0.46519
MIR12133.1	000003850_94622901	000003850	94622901	10	79227	0.057238	0.10122	-0.098666	-0.049416	0.18982	0.31286	0.33159	0.0052811	0.007139	0.25645	0.014515	0.029556	0.54989	0.025965	0.0333	0.49418	0.06024	0.10858	0.995977	0.887019	0.845379	0.993537	0.985737	0.999999	4839	247	341	4342	534	902	2	3	4	4	3	2	0.057238	0.10122	-0.098666	-0.049416	0.18982	0.31286	0.59408	0.14883
MIR378G	000003852_94646349	000003852	94646349	10	99542	-0.013279	-0.11113	-0.05556	-0.0055917	-0.010574	0.012688	0.099614	0.029742	0.15697	0.20304	0.37547	0.22158	0.25712	0.10942	0.35484	0.42687	0.61111	0.44546	0.988954	0.955987	0.999942	0.992787	0.999996	0.999999	2195	964	3027	3734	5207	3795	4	5	4	4	3	3	-0.013279	-0.11113	-0.05556	-0.0055917	-0.010574	0.012688	0.47669	0.74919
MIR378G	000003852_94646349	000003852	94646349	2	99542	0.035716	0.46873	-0.19824	0.14486	-0.42062	-0.44653	0.25801	0.73467	0.50287	0.29831	0.041711	0.26022	0.27596	0.73451	0.50304	0.31289	0.075117	0.27976	0.996373	0.999907	0.99999	0.999559	0.975642	0.999999	4141	7400	5964	4471	1082	3811	1	0	0	1	2	1	0.035716	0.46873	-0.19824	0.14486	-0.42062	-0.44653	0.34899	0.12702
MIR378G.1	000003852_94646426	000003852	94646426	1	99195	0.6296	0.10633	-0.15421	0.068513	0.26394	0.25175	0.96733	0.65222	0.2969	0.60171	0.83722	0.7896	0.96757	0.65207	0.29649	0.601	0.83748	0.79002	0.999545	0.999831	0.999942	0.998538	0.999996	0.999999	8851	7162	4514	6966	8091	7815	0	0	0	0	0	0	0.6296	0.10633	-0.15421	0.068513	0.26394	0.25175	0.032666	0.34778
MIR378G.2	000003852_94648387	000003852	94648387	10	97476.5	-0.17344	0.073364	0.070456	-0.058435	0.024353	0.024679	0.037147	0.68616	0.3096	0.035219	0.047008	0.059865	0.12706	0.8122	0.55494	0.1259	0.1572	0.18188	0.985731	0.999907	0.99999	0.999559	0.99996	0.999999	1084	7114	4448	961	1164	1320	5	2	3	3	2	2	-0.17344	0.073364	0.070456	-0.058435	0.024353	0.024679	0.074688	0.07642
MIR378G.3	000003853_94654207	000003853	94654207	10	91711	0.13509	0.16686	0.16218	0.10245	0.23089	0.045495	0.13834	0.037046	0.36161	0.022989	0.14066	0.22351	0.31827	0.13141	0.59029	0.088418	0.33931	0.44798	0.988954	0.959296	0.999942	0.991611	0.999996	0.999999	2765	1139	5069	724	2825	3815	2	1	3	2	3	3	0.13509	0.16686	0.16218	0.10245	0.23089	0.045495	0.18201	0.047215
MIR378G.4	000003856_94698968	000003856	94698968	11	46918	-0.010747	0.056685	-0.1046	0.089779	0.068162	0.05656	0.72003	0.052221	0.072414	0.1407	0.082567	0.095032	0.83661	0.17313	0.21365	0.34625	0.23878	0.26003	0.999545	0.977268	0.999942	0.992787	0.999996	0.999999	7386	1456	1739	2952	1962	2110	2	4	5	2	3	1	-0.010747	0.056685	-0.1046	0.089779	0.068162	0.05656	0.20134	0.21111
SLC44A3	000003870_94831391	000003870	94831391	12	6919.5	0.023874	0.01726	-0.046322	-0.047732	-0.023149	0.028335	0.14633	0.28666	0.398	0.091448	0.61139	0.3863	0.35477	0.55381	0.65437	0.26926	0.80565	0.64373	0.988954	0.999831	0.999942	0.991611	0.999996	0.999999	2876	4562	5348	2157	6898	5293	4	3	3	5	3	3	0.023874	0.01726	-0.046322	-0.047732	-0.023149	0.028335	0.1361	0.14618
SLC44A3.1	000003871_94855094	000003871	94855094	10	30567.5	-0.016153	0.10398	-0.036512	-0.0059709	-0.051703	0.040684	0.12844	0.0073611	0.091535	0.019805	0.1505	0.27977	0.31265	0.033321	0.25038	0.077324	0.35864	0.52122	0.996373	0.922837	0.99999	0.999559	0.99996	0.999999	2632	306	1833	638	2733	4037	3	4	3	4	4	3	-0.016153	0.10398	-0.036512	-0.0059709	-0.051703	0.040684	0.3799	0.18506
SLC44A3.2	000003872_94864128	000003872	94864128	10	39658.5	-0.10134	-0.141	-0.14068	-0.14541	-0.032394	0.059379	0.26721	0.10791	0.10484	0.03598	0.16402	0.15845	0.48968	0.28424	0.27728	0.12832	0.37142	0.35981	0.995977	0.988301	0.999942	0.991611	0.999996	0.999999	4260	2464	2303	1046	3150	2986	3	5	5	5	3	3	-0.10134	-0.141	-0.14068	-0.14541	-0.032394	0.059379	0.90478	0.98735
CNN3	000003877_94925898	000003877	94925898	11	-94	0.0046685	-0.14948	0.0053647	-0.086818	-0.13494	-0.18863	0.032522	0.022279	0.056519	0.26402	0.013548	0.0099471	0.11649	0.089888	0.18102	0.51289	0.060049	0.045743	0.980443	0.955987	0.999942	0.993721	0.985737	0.916264	964	756	1447	4416	505	425	3	6	3	4	7	7	0.0046685	-0.14948	0.0053647	-0.086818	-0.13494	-0.18863	0.036828	0.38871
LOC729970	000003878_94937081	000003878	94937081	9	9020	0.021564	-0.22957	-0.1482	0.079319	-0.14713	-0.1496	0.39908	0.023008	0.040409	0.14395	0.054747	0.067498	0.60917	0.087409	0.13	0.33221	0.16708	0.19675	0.995977	0.955987	0.999942	0.992787	0.999996	0.999999	5384	781	1133	2999	1414	1649	3	5	2	3	4	4	0.021564	-0.22957	-0.1482	0.079319	-0.14713	-0.1496	0.55273	0.19478
LOC729970.1	000003880_94971649	000003880	94971649	11	43593	0.033353	-0.22981	-0.032239	-0.085997	-0.0073195	0.0040833	0.033536	0.0065913	0.32312	0.25772	0.074608	0.48683	0.12025	0.031774	0.57384	0.49989	0.22719	0.70756	0.985731	0.922837	0.99999	0.999559	0.99996	0.999999	997	285	4561	4065	1644	5831	3	7	4	4	3	3	0.033353	-0.22981	-0.032239	-0.085997	-0.0073195	0.0040833	0.099421	0.61071
TLCD4	000003892_95087328	000003892	95087328	10	-5215.5	0.014082	-0.024381	0.08486	-0.11643	-0.091241	0.012526	0.22093	0.18488	0.39267	0.073236	0.10625	0.083059	0.44072	0.40239	0.61654	0.214	0.28057	0.2321	0.992831	0.999831	0.999942	0.991611	0.999996	0.999999	3797	3477	5303	1827	2321	1917	2	4	2	4	4	4	0.014082	-0.024381	0.08486	-0.11643	-0.091241	0.012526	0.97606	0.045441
LINC01650	000003905_95383341	000003905	95383341	9	-31182	0.1897	0.27001	0.25932	-0.041369	0.0056631	0.0086862	0.13173	0.50072	0.69239	0.63135	0.72075	0.66828	0.3056	0.68617	0.81306	0.77568	0.83466	0.7968	0.996373	0.999907	0.99999	0.999559	0.99996	0.999999	2693	6066	7146	6886	7433	6979	3	2	1	2	2	1	0.1897	0.27001	0.25932	-0.041369	0.0056631	0.0086862	0.14728	0.019889
LINC01650.1	000003907_95406481	000003907	95406481	7	-54454	-0.057906	-0.30644	-0.2105	-0.027693	-0.50188	-0.31669	0.077349	0.16552	0.077171	0.031975	0.0039092	0.079501	0.19815	0.32679	0.19837	0.10055	0.017845	0.20306	0.996373	0.999907	0.99999	0.999559	0.572746	0.999999	1841	2982	1614	890	289	1637	3	3	3	3	5	4	-0.057906	-0.30644	-0.2105	-0.027693	-0.50188	-0.31669	0.61661	0.34392
LINC01650.2	000003907_95407969	000003907	95407969	11	-55867	-0.0078284	0.11738	0.11748	-0.096232	0.059605	0.072453	0.21165	0.44036	0.54858	0.065173	0.22277	0.52815	0.43034	0.68423	0.75028	0.20642	0.46105	0.73726	0.988993	0.999831	0.999942	0.991611	0.999996	0.999999	3693	5820	6414	1660	3823	6342	4	2	2	6	3	2	-0.0078284	0.11738	0.11748	-0.096232	0.059605	0.072453	0.093851	0.16667
LINC01787	000003927_96360307	000003927	96360307	11	13800	-0.028527	0.16568	-0.056782	0.048599	-0.13526	0.067794	0.17338	0.14089	0.46624	0.48933	0.14214	0.71364	0.39087	0.34364	0.69444	0.71112	0.34871	0.8479	0.996373	0.999907	0.99999	0.999559	0.99996	0.999999	3232	2672	5672	6000	2640	7279	3	3	2	2	5	2	-0.028527	0.16568	-0.056782	0.048599	-0.13526	0.067794	0.75979	0.062566
LINC01787.1	000003928_96362756	000003928	96362756	10	11347	-0.055519	-0.021344	-0.019223	0.066081	0.16534	0.11771	0.032049	0.13812	0.064734	0.26488	0.029298	0.15924	0.10967	0.33979	0.19151	0.50474	0.10789	0.36086	0.980443	0.998705	0.999942	0.993537	0.998668	0.999999	952	2913	1607	4422	916	2996	4	3	2	3	3	2	-0.055519	-0.021344	-0.019223	0.066081	0.16534	0.11771	0.9958	0.19587
LINC01787.2	000003928_96364726	000003928	96364726	9	9413	-0.083373	0.14968	-0.053431	-0.18735	0.15057	0.00054381	0.095698	0.45385	0.34181	0.067665	0.1866	0.62578	0.24544	0.65981	0.56077	0.19719	0.39555	0.77062	0.996373	0.999907	0.99999	0.999559	0.99996	0.999999	2158	5730	4732	1606	3154	6761	4	2	3	5	4	2	-0.083373	0.14968	-0.053431	-0.18735	0.15057	0.00054381	0.63744	0.18314
LINC01787.3	000003930_96371033	000003930	96371033	6	3229	0.25901	-0.037223	-0.33293	0.028175	-0.17338	-0.1753	0.69704	0.071996	0.022658	0.17642	0.026424	0.013384	0.72509	0.18217	0.070016	0.33793	0.080515	0.045762	0.999545	0.984312	0.994309	0.992787	0.993704	0.916264	7256	1838	720	3404	846	517	1	2	4	1	4	3	0.25901	-0.037223	-0.33293	0.028175	-0.17338	-0.1753	0.040355	0.51791
LINC01787.4	000003932_96389165	000003932	96389165	10	-15045.5	-0.16207	0.061389	0.022179	0.070537	0.2598	-0.040078	0.021017	0.44982	0.12992	0.33479	0.28811	0.26456	0.080761	0.67349	0.31565	0.58632	0.53196	0.50192	0.970461	0.999831	0.999942	0.998538	0.999996	0.999999	695	5889	2663	5064	4484	4198	4	1	4	2	2	2	-0.16207	0.061389	0.022179	0.070537	0.2598	-0.040078	0.9317	0.91794
PTBP2	000003939_96560377	000003939	96560377	9	-161197	-0.10062	0.010002	0.13343	-0.03382	-0.010008	0.063879	0.20677	0.18428	0.10964	0.42754	0.73483	0.3494	0.42262	0.3884	0.27342	0.64111	0.8435	0.56661	0.996373	0.999907	0.99999	0.999559	0.99996	0.999999	3604	3209	2078	5547	7518	4679	3	2	3	2	2	2	-0.10062	0.010002	0.13343	-0.03382	-0.010008	0.063879	0.93877	0.36901
PTBP2.1	000003949_96865967	000003949	96865967	9	143266	0.0014263	-0.0046272	0.12023	-0.10365	0.023422	-0.036393	0.73844	0.7797	0.29123	0.040302	0.093689	0.57501	0.84282	0.85346	0.5137	0.13078	0.25402	0.74115	0.997486	0.999907	0.99999	0.999559	0.99996	0.999999	7552	7663	4272	1075	1930	6422	2	1	3	4	4	2	0.0014263	-0.0046272	0.12023	-0.10365	0.023422	-0.036393	0.047101	0.19521
DPYD.AS1	000003957_97094420	000003957	97094420	10	-1499	0.063745	0.34608	0.14313	0.16452	0.15053	0.041532	0.61169	0.64543	0.98072	0.97932	0.53075	0.4826	0.7755	0.78889	0.98076	0.97934	0.73694	0.69454	0.997486	0.999907	0.99999	0.999559	0.99996	0.999999	6848	6875	8916	8927	6230	5800	1	2	0	0	2	3	0.063745	0.34608	0.14313	0.16452	0.15053	0.041532	0.26699	0.0033352
DPYD.AS1.1	000003961_97144703	000003961	97144703	10	48782.5	0.0094056	0.18431	0.18985	0.07148	-0.0091109	-0.1061	0.34529	0.6117	0.94253	0.45668	0.73524	0.097683	0.56287	0.79292	0.94465	0.67969	0.84881	0.26255	0.995977	0.999831	0.999942	0.998538	0.999996	0.999999	4946	6921	8643	6009	7593	2146	2	2	1	3	2	5	0.0094056	0.18431	0.18985	0.07148	-0.0091109	-0.1061	0.42891	0.022204
DPYD.AS1.2	000003964_97193069	000003964	97193069	10	97129.5	0.19792	-0.23317	0.072834	0.064149	-0.029966	-0.14831	0.057592	0.040217	0.20415	0.34471	0.21634	0.090253	0.17241	0.14075	0.42045	0.59405	0.44086	0.24713	0.985725	0.96146	0.999942	0.998538	0.999996	0.999999	1504	1218	3588	5137	3758	2044	3	5	2	2	3	5	0.19792	-0.23317	0.072834	0.064149	-0.029966	-0.14831	0.019075	0.13637
DPYD.AS1.3	000003966_97278113	000003966	97278113	8	182152	-0.10787	-0.11929	0.02457	0.00075707	0.10184	-0.026415	0.11671	0.089129	0.48732	0.72684	0.61396	0.12947	0.27362	0.22822	0.65836	0.83423	0.75093	0.29809	0.988954	0.985295	0.999942	0.998538	0.999996	0.999999	2457	2149	6013	7584	6915	2604	4	4	1	2	1	1	-0.10787	-0.11929	0.02457	0.00075707	0.10184	-0.026415	0.9269	0.69353
DPYD.AS1.4	000003973_97384547	000003973	97384547	9	288591	-0.15071	-0.19012	-0.078588	0.017403	0.11484	-0.060305	0.26685	0.038013	0.71143	0.92001	0.41704	0.27814	0.47066	0.12641	0.82362	0.92843	0.63203	0.49883	0.995977	0.959296	0.999942	0.998538	0.999996	0.999999	4258	1164	7331	8506	5555	4339	3	5	2	1	3	3	-0.15071	-0.19012	-0.078588	0.017403	0.11484	-0.060305	0.28473	0.3815
DPYD.AS2	000003986_97669189	000003986	97669189	9	-127711	0.29771	0.22212	0.12597	0.37727	0.16542	0.20599	0.67772	0.98483	0.97729	0.96067	0.9938	0.98487	0.80009	0.98472	0.9772	0.96043	0.99373	0.98476	0.997486	0.999907	0.99999	0.999559	0.99996	0.999999	7205	8959	8893	8752	9036	8956	2	0	0	0	0	0	0.29771	0.22212	0.12597	0.37727	0.16542	0.20599	0.018465	0.079642
DPYD.AS2.1	000003989_97850073	000003989	97850073	9	53218	0.20124	-0.10437	-0.058245	-0.047155	-0.065918	0.042479	0.5116	0.38761	0.17687	0.24834	0.34087	0.29039	0.68139	0.60747	0.37748	0.48193	0.56202	0.51054	0.999545	0.999831	0.999942	0.993537	0.999996	0.999999	6183	5403	3275	4255	4946	4483	2	3	4	3	3	2	0.20124	-0.10437	-0.058245	-0.047155	-0.065918	0.042479	0.05228	0.95197
LINC01930	000003996_97938121	000003996	97938121	10	3600.5	0.23674	0.078202	0.21828	-0.028712	0.0072723	0.047298	0.36153	0.69384	0.98411	0.25926	0.26574	0.66753	0.57806	0.83052	0.98419	0.49773	0.50436	0.80928	0.995977	0.999831	0.999942	0.993537	0.999996	0.999999	5084	7360	9007	4368	4259	7173	2	2	0	4	4	1	0.23674	0.078202	0.21828	-0.028712	0.0072723	0.047298	0.058035	0.16025
MIR2682	000004002_98005607	000004002	98005607	8	39742.5	0.21505	-0.0030189	-0.022247	0.093115	0.12426	-0.094204	0.0044851	0.26569	0.20176	0.58971	0.20815	0.26621	0.0205	0.47276	0.39208	0.7382	0.40788	0.46717	0.961349	0.999831	0.999942	0.998538	0.999996	0.999999	178	4370	3560	6908	3653	4226	3	2	3	1	2	3	0.21505	-0.0030189	-0.022247	0.093115	0.12426	-0.094204	0.060863	0.40368
MIR2682.1	000004003_98020016	000004003	98020016	6	25423	0.12561	0.14936	0.17008	0.00024589	0.1118	0.012557	0.62636	0.67168	0.96788	0.25311	0.57287	0.39349	0.68463	0.74185	0.9679	0.43737	0.69508	0.54498	0.999545	0.999831	0.999942	0.992787	0.999996	0.999999	6859	7266	8867	4307	6684	5354	1	1	0	2	1	1	0.12561	0.14936	0.17008	0.00024589	0.1118	0.012557	0.68961	0.27272
MIR2682.2	000004004_98027206	000004004	98027206	11	18114	-0.17409	0.016899	0.083064	0.018727	0.070362	0.27441	0.096743	0.65905	0.78014	0.9854	0.56927	0.77785	0.26144	0.81266	0.88064	0.98526	0.7718	0.87851	0.996373	0.999907	0.99999	0.999559	0.99996	0.999999	2181	6970	7631	8990	6521	7622	5	2	2	0	2	1	-0.17409	0.016899	0.083064	0.018727	0.070362	0.27441	0.57053	0.45741
MIR2682.3	000004004_98028993	000004004	98028993	8	16302.5	-0.20272	-0.050225	-0.17191	0.032986	-0.023997	0.17979	0.10798	0.055367	0.21585	0.19401	0.90916	0.61141	0.25714	0.16535	0.40824	0.39816	0.91199	0.74655	0.988954	0.976368	0.999942	0.992787	0.999996	0.999999	2336	1525	3712	3612	8447	6852	3	3	1	3	1	2	-0.20272	-0.050225	-0.17191	0.032986	-0.023997	0.17979	0.68169	0.95961
MIR2682.4	000004004_98030649	000004004	98030649	8	14707	0.10813	0.00084749	-0.0097908	-0.033267	-0.03061	-0.1899	0.27606	0.44592	0.59433	0.023656	0.40321	0.064169	0.47066	0.64927	0.73229	0.08318	0.61542	0.17783	0.995977	0.999831	0.999942	0.991611	0.999996	0.999999	4341	5858	6654	736	5440	1593	2	2	2	3	3	4	0.10813	0.00084749	-0.0097908	-0.033267	-0.03061	-0.1899	0.28632	0.84096
MIR2682.5	000004004_98034634	000004004	98034634	10	10715	-0.057304	-0.039872	-0.02683	0.12927	0.11357	0.11296	0.21848	0.30516	0.32804	0.93911	0.54644	0.36499	0.43974	0.53528	0.56973	0.94404	0.74904	0.59788	0.996373	0.999907	0.99999	0.999559	0.99996	0.999999	3725	4478	4595	8563	6347	4821	4	3	2	1	2	3	-0.057304	-0.039872	-0.02683	0.12927	0.11357	0.11296	0.075156	0.1125
MIR137HG	000004005_98053117	000004005	98053117	9	-3370	-0.14156	-0.030431	-0.14599	0.062667	0.097293	-0.059095	0.079619	0.40108	0.20506	0.18941	0.72498	0.086994	0.21789	0.61244	0.42049	0.39759	0.83727	0.23468	0.996373	0.999907	0.99999	0.999559	0.99996	0.999999	1876	5288	3310	3358	7459	1726	4	3	4	3	2	4	-0.14156	-0.030431	-0.14599	0.062667	0.097293	-0.059095	0.82384	0.62034
MIR137HG.1	000004008_98086939	000004008	98086939	8	-37243.5	0.052498	-0.12705	-0.2195	-0.12757	0.026883	-0.13249	0.04894	0.010156	0.03608	0.15719	0.054601	0.0019966	0.13971	0.042829	0.11714	0.346	0.16168	0.0099759	0.980443	0.949883	0.999942	0.992787	0.999996	0.552527	1327	405	1019	3156	1409	166	2	4	5	4	3	4	0.052498	-0.12705	-0.2195	-0.12757	0.026883	-0.13249	0.64189	0.23584
LINC01776	000004014_98210282	000004014	98210282	9	-382	0.072028	-0.028313	0.0037252	0.054389	0.018922	-0.16058	0.23183	0.14077	0.065543	0.24634	0.43721	0.057196	0.43317	0.32644	0.19211	0.47914	0.65059	0.17234	0.991554	0.993936	0.999942	0.993537	0.999996	0.999999	3931	2945	1619	4233	5700	1470	1	3	3	1	2	5	0.072028	-0.028313	0.0037252	0.054389	0.018922	-0.16058	0.056221	0.86362
LINC01776.1	000004014_98211668	000004014	98211668	10	946	0.14599	0.11265	-0.043099	0.1132	0.044244	0.28489	0.14415	0.13976	0.29133	0.050028	0.029037	0.37048	0.33573	0.32594	0.53579	0.16026	0.10723	0.6024	0.996373	0.999907	0.99999	0.999559	0.99996	0.999999	2865	2650	4275	1283	846	4875	2	3	4	1	2	2	0.14599	0.11265	-0.043099	0.1132	0.044244	0.28489	0.05082	0.43957
LINC01776.2	000004017_98264122	000004017	98264122	8	53332.5	0.11923	-0.024724	-0.12946	-0.081376	-0.035392	-0.066482	0.89672	0.3822	0.37207	0.38198	0.27193	0.81612	0.89699	0.5941	0.58197	0.59414	0.47662	0.85457	0.999545	0.999831	0.999942	0.998538	0.999996	0.999999	8275	5359	5143	5420	4322	7970	1	3	2	2	1	1	0.11923	-0.024724	-0.12946	-0.081376	-0.035392	-0.066482	0.52981	0.34422
LINC01776.3	000004022_98324047	000004022	98324047	10	113335	0.13079	0.028412	0.11256	0.072611	0.049199	-0.14884	0.91574	0.34387	0.39817	0.72338	0.99339	0.3094	0.92114	0.59148	0.62122	0.84624	0.99342	0.55124	0.999545	0.999831	0.999942	0.998538	0.999996	0.999999	8404	5064	5352	7563	9099	4657	1	2	2	2	0	3	0.13079	0.028412	0.11256	0.072611	0.049199	-0.14884	0.090046	0.20427
LINC01776.4	000004022_98324062	000004022	98324062	1	113664	-0.13083	-0.124	-0.16839	-0.099636	-0.31506	0.063509	0.35311	0.35734	0.29586	0.36626	0.17587	0.5428	0.35311	0.35732	0.29548	0.36612	0.17546	0.54204	0.996373	0.999907	0.99999	0.999559	0.99996	0.999999	5000	4926	4323	5045	3031	6223	0	0	0	0	1	0	-0.13083	-0.124	-0.16839	-0.099636	-0.31506	0.063509	0.64689	0.64266
LINC01776.5	000004022_98326193	000004022	98326193	6	115412	-0.27528	-0.40809	-0.56389	-0.16444	-0.36255	-0.36557	0.092115	0.036547	0.010531	0.15318	0.0096101	0.10896	0.20174	0.10593	0.037471	0.3047	0.036212	0.23485	0.988954	0.955987	0.87769	0.991611	0.919965	0.999999	2080	1123	428	3114	386	2327	3	4	4	3	4	3	-0.27528	-0.40809	-0.56389	-0.16444	-0.36255	-0.36557	0.94163	0.99416
SNX7	000004035_98480746	000004035	98480746	9	-180931	-0.20556	-0.20789	-0.18472	-0.19143	-0.30157	-0.23783	0.0027655	0.02493	0.064918	0.026538	0.016486	0.16173	0.013632	0.092607	0.19067	0.097324	0.066104	0.35518	0.951338	0.955987	0.999942	0.991611	0.993704	0.999999	128	839	1610	810	579	3025	3	5	5	5	5	4	-0.20556	-0.20789	-0.18472	-0.19143	-0.30157	-0.23783	0.98462	0.99866
LOC100129620	000004045_98906941	000004045	98906941	8	-97368.5	0.11143	-0.47443	-0.080438	-0.33975	-0.11629	-0.12323	0.11718	0.0091552	0.11648	0.006652	0.051149	0.043165	0.27524	0.037015	0.2752	0.029609	0.15735	0.13641	0.996373	0.926757	0.99999	0.921943	0.99996	0.999999	2476	358	2173	292	1242	1059	1	5	4	4	4	4	0.11143	-0.47443	-0.080438	-0.33975	-0.11629	-0.12323	0.39784	0.50224
LINC01708	000004061_99503452	000004061	99503452	10	-15665.5	0.2321	-0.040318	-0.082699	0.050411	-0.037432	-0.085847	0.7082	0.54417	0.029709	0.67351	0.28973	0.48313	0.82778	0.73607	0.10898	0.81469	0.53483	0.69496	0.997486	0.999907	0.99999	0.999559	0.99996	0.999999	7377	6319	817	7132	4278	5808	2	2	5	2	3	2	0.2321	-0.040318	-0.082699	0.050411	-0.037432	-0.085847	0.085242	0.33277
PALMD	000004068_99599825	000004068	99599825	10	-46290.5	-0.067458	-0.020179	0.0029377	-0.16373	0.05092	-0.089318	0.10323	0.045275	0.35282	0.050176	0.31808	0.29181	0.26308	0.15258	0.58283	0.16415	0.56545	0.53621	0.988954	0.96822	0.999942	0.991611	0.999996	0.999999	2251	1318	4990	1350	4772	4508	2	2	3	4	2	4	-0.067458	-0.020179	0.0029377	-0.16373	0.05092	-0.089318	0.52328	0.16794
PALMD.1	000004073_99635332	000004073	99635332	10	-10791	0.18515	-0.075535	-0.074809	-0.029035	-0.054723	-0.1617	0.82488	0.09808	0.050565	0.49359	0.19482	0.08163	0.87854	0.26461	0.15919	0.70823	0.41265	0.22901	0.999545	0.98611	0.999942	0.998538	0.999996	0.999999	7895	2302	1345	6277	3496	1897	1	3	3	3	3	5	0.18515	-0.075535	-0.074809	-0.029035	-0.054723	-0.1617	0.027742	0.7513
SLC35A3	000004096_99969947	000004096	99969947	11	-66	0.13796	-0.054676	-0.049445	-0.046986	0.095225	0.15057	0.91086	0.30226	0.36886	0.86456	0.95575	0.85138	0.9347	0.54727	0.62411	0.92725	0.96173	0.92037	0.997486	0.999907	0.99999	0.999559	0.99996	0.999999	8406	4459	4973	8147	8703	8028	1	4	4	1	1	1	0.13796	-0.054676	-0.049445	-0.046986	0.095225	0.15057	0.072521	0.24257
CDC14A	000004110_100354139	000004110	100354139	9	1640	0.12844	-0.1025	0.029496	-0.047584	-0.073536	-0.032412	0.60095	0.019247	0.53579	0.17358	0.063137	0.21334	0.75073	0.071687	0.72164	0.37387	0.18758	0.43234	0.997486	0.999907	0.99999	0.999559	0.99996	0.999999	6781	589	6167	3171	1445	3322	2	4	2	4	4	4	0.12844	-0.1025	0.029496	-0.047584	-0.073536	-0.032412	0.28037	0.44386
LINC01349	000004117_100597236	000004117	100597236	10	49784.5	0.082746	0.14184	0.043761	0.093374	0.022421	0.20785	0.99613	0.7058	0.41673	0.7506	0.8289	0.82668	0.99612	0.8363	0.63705	0.86037	0.90479	0.89899	0.999545	0.999831	0.999942	0.998538	0.999996	0.999999	9141	7424	5497	7712	8057	8021	0	1	2	2	1	1	0.082746	0.14184	0.043761	0.093374	0.022421	0.20785	0.24277	0.051377
LINC01349.1	000004119_100622231	000004119	100622231	11	24822	-0.027788	0.10359	0.073822	0.043709	0.10974	0.1466	0.3926	0.63139	0.56633	0.66049	0.14384	0.5409	0.61828	0.81412	0.76387	0.83445	0.35033	0.74636	0.995977	0.999831	0.999942	0.998538	0.999996	0.999999	5328	7024	6510	7253	2875	6433	2	2	3	3	2	2	-0.027788	0.10359	0.073822	0.043709	0.10974	0.1466	0.81229	0.25861
LINC01349.2	000004122_100631358	000004122	100631358	10	15672	0.09852	0.098229	0.13446	0.0070474	-0.098638	-0.040924	0.90379	0.23973	0.43027	0.3765	0.045523	0.2073	0.92127	0.46784	0.65273	0.6095	0.15387	0.42684	0.997486	0.999907	0.99999	0.999559	0.99996	0.999999	8362	3815	5432	5134	1144	3257	1	2	2	3	5	4	0.09852	0.098229	0.13446	0.0070474	-0.098638	-0.040924	0.32781	0.051112
SLC30A7	000004134_100896067	000004134	100896067	10	13.5	-0.023575	0.0049375	-0.10455	-0.023882	0.0058729	-0.10706	0.0061594	0.14224	0.012111	0.18778	0.2537	0.23617	0.029414	0.3296	0.051505	0.40204	0.49104	0.4651	0.949316	0.999907	0.893718	0.999559	0.99996	0.999999	253	2691	485	3349	3950	3559	4	3	5	3	3	4	-0.023575	0.0049375	-0.10455	-0.023882	0.0058729	-0.10706	0.66545	0.32728
LOC101928370	000004144_101150846	000004144	101150846	9	85704	0.29615	0.10461	0.081726	0.083542	0.14256	0.10861	0.91652	0.15889	0.60053	0.12414	0.6991	0.9907	0.92041	0.34825	0.7574	0.29706	0.82145	0.99072	0.997486	0.999907	0.99999	0.999559	0.99996	0.999999	8445	2902	6567	2528	7314	9018	1	3	2	3	2	0	0.29615	0.10461	0.081726	0.083542	0.14256	0.10861	0.0042359	0.013581
LOC101928370.1	000004145_101174911	000004145	101174911	11	61635	-0.22986	0.043645	-0.037993	-0.047917	0.19416	0.33479	0.0092376	0.47422	0.42236	0.2512	0.34809	0.58195	0.042873	0.69051	0.66377	0.49238	0.60347	0.77671	0.950797	0.999907	0.99999	0.999559	0.99996	0.999999	356	5858	5377	4014	4827	6462	7	2	3	4	2	2	-0.22986	0.043645	-0.037993	-0.047917	0.19416	0.33479	0.30793	0.50568
LOC101928370.2	000004145_101174950	000004145	101174950	1	61281	-0.24047	0.15206	-0.096237	-0.34171	-0.25638	0.28264	0.27167	0.61418	0.37644	0.17461	0.22887	0.7524	0.27132	0.61351	0.37623	0.17422	0.2282	0.75263	0.996373	0.999907	0.99999	0.999559	0.99996	0.999999	4287	6699	5041	3186	3643	7485	0	0	0	1	1	0	-0.24047	0.15206	-0.096237	-0.34171	-0.25638	0.28264	0.72833	0.38582
LOC101928370.3	000004148_101200677	000004148	101200677	11	35854	-0.12459	0.061655	-0.12753	-0.012951	0.015709	0.0070023	0.31444	0.59005	0.36393	0.61001	0.32679	0.40058	0.55416	0.78524	0.61364	0.79938	0.57876	0.64559	0.995977	0.999831	0.999942	0.998538	0.999996	0.999999	4681	6824	5087	7011	4847	5410	3	3	3	3	2	3	-0.12459	0.061655	-0.12753	-0.012951	0.015709	0.0070023	0.10784	0.41021
LINC01307	000004154_101288717	000004154	101288717	8	-35124.5	0.026664	0.17615	0.20524	0.093265	-0.0073923	-0.026734	0.68138	0.97238	0.37752	0.17175	0.71113	0.34646	0.79845	0.97208	0.58813	0.36474	0.8224	0.55489	0.997486	0.999907	0.99999	0.999559	0.99996	0.999999	7221	8850	5052	3147	7371	4644	1	0	1	2	2	3	0.026664	0.17615	0.20524	0.093265	-0.0073923	-0.026734	0.59609	0.18126
OLFM3	000004175_101738695	000004175	101738695	8	108384	0.0414	0.079387	0.025528	0.053661	0.055501	0.011734	0.33312	0.23063	0.03459	0.14793	0.21028	0.25459	0.53628	0.4358	0.113	0.33063	0.41023	0.45436	0.995977	0.999831	0.999942	0.992787	0.999996	0.999999	4857	3980	989	3049	3675	4110	1	3	2	2	3	2	0.0414	0.079387	0.025528	0.053661	0.055501	0.011734	0.72453	0.21367
COL11A1	000004196_102742598	000004196	102742598	8	365830	-0.032818	0.11733	-0.015826	-0.52891	-0.3508	0.098388	0.039429	0.30069	0.2671	0.0012378	0.022713	0.62728	0.12576	0.50183	0.46953	0.0068178	0.080519	0.75818	0.985731	0.999907	0.99999	0.541154	0.977513	0.999999	1125	4445	3983	112	732	6770	2	2	3	6	5	1	-0.032818	0.11733	-0.015826	-0.52891	-0.3508	0.098388	0.6476	0.14037
COL11A1.1	000004200_102879792	000004200	102879792	10	228697	-0.14939	-0.16404	0.088772	-0.035082	0.23457	-0.046554	0.04739	0.029975	0.74807	0.0054265	0.21731	0.19751	0.14796	0.11015	0.85219	0.026636	0.44219	0.41325	0.980443	0.955987	0.999942	0.952652	0.999996	0.999999	1277	968	7581	231	3769	3496	4	6	2	4	4	4	-0.14939	-0.16404	0.088772	-0.035082	0.23457	-0.046554	0.11357	0.201
COL11A1.2	000004216_103180879	000004216	103180879	10	-72345	-0.089585	0.032158	-0.12997	-0.066174	-0.029181	-0.10639	0.43671	0.79451	0.023719	0.10353	0.070243	0.11178	0.6534	0.87954	0.090013	0.27501	0.20772	0.29114	0.996373	0.999907	0.99999	0.999559	0.99996	0.999999	5700	7746	707	2211	1572	2079	3	1	5	5	2	5	-0.089585	0.032158	-0.12997	-0.066174	-0.029181	-0.10639	0.92717	0.22208
LOC100129138	000004250_104269943	000004250	104269943	6	196828	-0.88997	0.031404	0.40534	0.2534	0.22994	0.41981	0.0094987	0.20535	0.74119	0.47951	0.1924	0.21028	0.033043	0.37853	0.76538	0.62554	0.35973	0.38488	0.962285	0.999831	0.999942	0.998538	0.999996	0.999999	355	3695	7529	6172	3476	3654	4	1	1	1	2	2	-0.88997	0.031404	0.40534	0.2534	0.22994	0.41981	0.034217	0.23038
LOC100129138.1	000004253_104388314	000004253	104388314	7	315337	0.013146	0.06889	-0.0022525	0.10555	0.039886	0.012091	0.54045	0.33655	0.91908	0.74092	0.82769	0.30143	0.67895	0.54359	0.91976	0.80943	0.84672	0.50375	0.999545	0.999831	0.999942	0.998538	0.999996	0.999999	6374	5012	8457	7656	8051	4598	2	1	0	1	1	1	0.013146	0.06889	-0.0022525	0.10555	0.039886	0.012091	0.17282	0.16883
LOC100129138.2	000004257_104406925	000004257	104406925	10	333880	0.091537	-0.24683	-0.24511	0.21319	-0.17433	-0.17292	0.065966	0.017024	0.048941	0.38807	0.03448	0.010296	0.19395	0.067245	0.15771	0.61882	0.12379	0.044969	0.996373	0.999907	0.99999	0.999559	0.99996	0.783409	1638	542	1147	5232	955	496	4	5	5	1	5	4	0.091537	-0.24683	-0.24511	0.21319	-0.17433	-0.17292	0.10439	0.6242
LINC01676	000004268_104862567	000004268	104862567	7	756431	0.036427	-0.069809	0.0002805	-0.072051	0.094432	0.10003	0.7563	0.22388	0.102	0.65181	0.92611	0.92156	0.78575	0.41054	0.24274	0.77708	0.92674	0.92217	0.999545	0.999831	0.999942	0.998538	0.999996	0.999999	7584	3901	2249	7216	8534	8496	1	3	3	2	0	0	0.036427	-0.069809	0.0002805	-0.072051	0.094432	0.10003	0.22845	0.65982
LINC01676.1	000004272_104945566	000004272	104945566	10	673387	0.18197	0.11956	-0.075282	0.16159	0.10912	0.14553	0.75565	0.39019	0.030329	0.861	0.34721	0.24757	0.85652	0.61014	0.11093	0.91109	0.5964	0.48016	0.997486	0.999907	0.99999	0.999559	0.99996	0.999999	7660	5196	835	8138	4821	3681	2	3	5	1	1	1	0.18197	0.11956	-0.075282	0.16159	0.10912	0.14553	0.049689	0.029686
LINC01677	000004290_105865736	000004290	105865736	10	162496	0.098643	0.11412	-0.11103	-0.063596	-0.11728	-0.0036821	0.32283	0.68685	0.13203	0.24247	0.4053	0.19948	0.55602	0.81264	0.32465	0.47393	0.64039	0.41641	0.996373	0.999907	0.99999	0.999559	0.99996	0.999999	4760	7117	2381	3924	5281	3174	2	2	4	3	3	3	0.098643	0.11412	-0.11103	-0.063596	-0.11728	-0.0036821	0.64228	0.18508
PRMT6	000004317_107077045	000004317	107077045	10	20340.5	-0.14981	-0.13272	0.089036	0.021537	-0.073904	-0.051131	0.026677	0.68437	0.86446	0.39045	0.59152	0.66804	0.099145	0.81106	0.9118	0.62076	0.78433	0.81004	0.971503	0.999907	0.99999	0.999559	0.99996	0.999999	842	7103	8087	5251	6685	6978	5	1	1	3	3	2	-0.14981	-0.13272	0.089036	0.021537	-0.073904	-0.051131	0.27347	0.28577
VAV3	000004331_107530723	000004331	107530723	10	157798	0.039662	-0.064048	0.029091	0.014528	-0.0092881	-0.069226	0.23309	0.94257	0.48325	0.2918	0.22207	0.98087	0.45957	0.94352	0.69587	0.53634	0.45121	0.9809	0.996373	0.999907	0.99999	0.999559	0.99996	0.999999	3879	8577	5817	4396	3563	8914	1	1	3	3	2	0	0.039662	-0.064048	0.029091	0.014528	-0.0092881	-0.069226	0.29471	0.57597
VAV3.1	000004336_107739426	000004336	107739426	9	-50904	0.20481	0.15463	0.11122	-0.0058225	0.093574	0.21898	0.66565	0.90929	0.59682	0.39475	0.95157	0.89327	0.78684	0.92182	0.7491	0.61442	0.95145	0.90838	0.999545	0.999831	0.999942	0.998538	0.999996	0.999999	7074	8432	6670	5517	8711	8326	2	1	2	3	0	1	0.20481	0.15463	0.11122	-0.0058225	0.093574	0.21898	0.15954	0.087518
NBPF6	000004353_108503270	000004353	108503270	8	52924	0.035908	0.081271	0.27227	0.14594	-0.0022703	0.15358	0.16459	0.49653	0.33087	0.68446	0.92834	0.97076	0.33516	0.6792	0.53681	0.80277	0.92841	0.9705	0.988954	0.999831	0.999942	0.998538	0.999996	0.999999	3147	6216	4814	7366	8545	8880	3	2	3	2	1	0	0.035908	0.081271	0.27227	0.14594	-0.0022703	0.15358	0.62896	0.3067
FAM102B	000004358_108586282	000004358	108586282	9	26203	0.0031708	-0.13566	-0.31962	-0.28668	-0.41565	-0.20544	0.087277	0.065964	0.044304	0.0018786	0.0081427	0.030273	0.22397	0.19385	0.13995	0.010307	0.036105	0.10418	0.988954	0.985295	0.999942	0.87246	0.919965	0.999999	2001	1731	1220	104	347	925	3	5	5	7	6	5	0.0031708	-0.13566	-0.31962	-0.28668	-0.41565	-0.20544	5.6051e-05	0.75002
FAM102B.1	000004359_108591078	000004359	108591078	9	30902	0.16056	0.20698	0.073429	-0.14535	-0.17595	-0.067084	0.32108	0.60341	0.39482	0.81178	0.057608	0.58399	0.53559	0.74859	0.61036	0.87784	0.1744	0.74629	0.996373	0.999907	0.99999	0.999559	0.99996	0.999999	4741	6633	5166	7916	1340	6471	3	1	3	1	5	2	0.16056	0.20698	0.073429	-0.14535	-0.17595	-0.067084	0.17318	0.13753
AKNAD1	000004370_108831378	000004370	108831378	9	25753	-0.13023	0.25008	0.19533	-0.0077998	0.016768	0.20167	0.4015	0.92279	0.36557	0.24395	0.31553	0.30915	0.61398	0.9242	0.58316	0.46946	0.54432	0.52873	0.996373	0.999907	0.99999	0.999559	0.99996	0.999999	5432	8399	4952	3941	4539	4317	3	1	2	3	2	3	-0.13023	0.25008	0.19533	-0.0077998	0.016768	0.20167	0.60792	0.10037
SCARNA2	000004380_109100119	000004380	109100119	10	-9	-0.006781	-0.022747	0.027387	-0.079198	-0.044224	0.061587	0.012366	0.82989	0.11799	0.11973	0.17771	0.85051	0.051572	0.88966	0.30345	0.30688	0.39452	0.9061	0.960445	0.999907	0.99999	0.999559	0.99996	0.999999	456	7904	2196	2450	3057	8021	2	1	2	5	4	1	-0.006781	-0.022747	0.027387	-0.079198	-0.044224	0.061587	0.29825	0.22399
KIAA1324	000004383_109197504	000004383	109197504	9	11008	0.025088	0.069057	0.08628	0.048238	0.013109	0.033151	0.43093	0.47476	0.93566	0.49911	0.30178	0.54833	0.63226	0.68571	0.93619	0.70766	0.52618	0.72535	0.995977	0.999831	0.999942	0.998538	0.999996	0.999999	5639	6066	8585	6316	4621	6471	1	3	1	3	3	2	0.025088	0.069057	0.08628	0.048238	0.013109	0.033151	0.19401	0.23678
PSRC1	000004387_109274963	000004387	109274963	10	8209.5	0.043643	0.079949	-0.033257	0.083021	0.13323	-0.014449	0.20756	0.032649	0.18558	0.040827	0.11065	0.017822	0.42483	0.11416	0.3989	0.13926	0.28978	0.070656	0.996373	0.999907	0.99999	0.999559	0.99996	0.943735	3613	864	3033	1085	2198	650	3	2	3	2	2	3	0.043643	0.079949	-0.033257	0.083021	0.13323	-0.014449	0.17234	0.12517
GSTM4	000004410_109650802	000004410	109650802	10	-5301.5	-0.068186	0.053241	0.038916	0.065467	-0.15086	0.024412	0.041132	0.083223	0.24434	0.21301	0.14141	0.14441	0.13678	0.23147	0.4763	0.43548	0.34628	0.34065	0.99416	0.999907	0.99999	0.999559	0.99996	0.999999	1151	1829	3749	3608	2629	2511	5	3	2	2	4	4	-0.068186	0.053241	0.038916	0.065467	-0.15086	0.024412	0.035841	0.34683
EPS8L3	000004418_109783557	000004418	109783557	11	-19632	-0.05281	0.011834	-0.020895	-0.037792	-0.084065	0.058027	0.27913	0.011531	0.081591	0.11306	0.049022	0.55247	0.5179	0.05233	0.2321	0.29798	0.16443	0.75477	0.995977	0.949883	0.999942	0.991611	0.999996	0.999999	4380	440	1894	2507	1292	6490	3	2	3	4	5	3	-0.05281	0.011834	-0.020895	-0.037792	-0.084065	0.058027	0.50943	0.17162
CSF1	000004424_109839474	000004424	109839474	4	-71359	-0.02301	0.15169	-0.037034	0.060652	0.090552	0.095245	0.79477	0.59121	0.039072	0.36122	0.18262	0.76414	0.79519	0.60519	0.094345	0.47326	0.29581	0.76465	0.997486	0.999907	0.99999	0.999559	0.99996	0.999999	7844	6563	996	5002	3107	7548	0	1	2	1	1	0	-0.02301	0.15169	-0.037034	0.060652	0.090552	0.095245	0.41891	0.26558
CSF1.1	000004426_109872197	000004426	109872197	5	-38517	-0.068992	0.25566	0.086224	0.12466	0.071003	-0.057363	0.40119	0.91956	0.57426	0.86505	0.86622	0.64273	0.54268	0.92004	0.64277	0.86544	0.86663	0.67955	0.996373	0.999907	0.99999	0.999559	0.99996	0.999999	5430	8383	6417	8150	8200	6857	1	0	1	0	0	1	-0.068992	0.25566	0.086224	0.12466	0.071003	-0.057363	0.42661	0.065028
CSF1.2	000004427_109877467	000004427	109877467	10	-33407	0.10365	0.01047	0.054652	-0.042106	0.093021	-0.075249	0.53667	0.31392	0.44908	0.14008	0.4125	0.19801	0.71988	0.56347	0.66475	0.34404	0.64064	0.41392	0.999545	0.999831	0.999942	0.992787	0.999996	0.999999	6348	4802	5746	2939	5517	3502	2	3	3	3	2	4	0.10365	0.01047	0.054652	-0.042106	0.093021	-0.075249	0.035563	0.080562
CSF1.3	000004430_109910720	000004430	109910720	11	-144	0.14818	0.079421	0.040703	0.048355	-0.016196	0.18772	0.21692	0.47083	0.11316	0.46931	0.64958	0.44961	0.44554	0.6879	0.2948	0.69699	0.82698	0.68105	0.996373	0.999907	0.99999	0.999559	0.99996	0.999999	3709	5837	2121	5839	7011	5528	2	2	3	3	2	2	0.14818	0.079421	0.040703	0.048355	-0.016196	0.18772	0.065629	0.0036739
AHCYL1	000004435_109960066	000004435	109960066	11	-24635	0.10199	-0.0074439	0.042375	0.00091846	0.058913	0.22271	0.19914	0.10836	0.35026	0.42623	0.3239	0.62715	0.41385	0.28883	0.60352	0.67679	0.57555	0.81013	0.988954	0.988301	0.999942	0.998538	0.999996	0.999999	3547	2470	4965	5769	4824	6953	2	3	2	3	1	2	0.10199	-0.0074439	0.042375	0.00091846	0.058913	0.22271	0.26422	0.6682
AHCYL1.1	000004438_109975948	000004438	109975948	10	-8806	0.22693	0.034943	-0.10313	0.082139	0.14994	0.19108	0.74892	0.81548	0.24726	0.97197	0.90267	0.71015	0.84944	0.89747	0.47872	0.972	0.92717	0.8321	0.999545	0.999831	0.999942	0.998538	0.999996	0.999999	7544	8016	4034	8934	8413	7393	2	1	4	0	1	2	0.22693	0.034943	-0.10313	0.082139	0.14994	0.19108	0.046258	0.3922
AHCYL1.2	000004439_109979874	000004439	109979874	10	-4895.5	0.026654	-0.055264	-0.029976	0.032421	-0.081643	0.10257	0.69163	0.11454	0.54796	0.49177	0.30536	0.36834	0.81067	0.29705	0.74611	0.70683	0.55309	0.59998	0.999545	0.988301	0.999942	0.998538	0.999996	0.999999	7215	2548	6410	6255	4653	5153	1	4	2	3	4	3	0.026654	-0.055264	-0.029976	0.032421	-0.081643	0.10257	0.048494	0.41495
AHCYL1.3	000004441_109996617	000004441	109996617	10	-4343.5	-0.093644	-0.083687	-0.13453	-0.028039	-0.14497	-0.267	0.10815	0.029365	0.17358	0.11215	0.0055464	0.0059109	0.28258	0.10583	0.38256	0.292	0.027072	0.028593	0.996373	0.999907	0.99999	0.999559	0.720561	0.646217	2354	797	2892	2343	321	382	4	5	4	4	5	6	-0.093644	-0.083687	-0.13453	-0.028039	-0.14497	-0.267	0.97301	0.78713
AHCYL1.4	000004442_110004066	000004442	110004066	10	111.5	-0.011378	0.35438	0.022155	0.043681	-0.060008	-0.21814	0.042642	0.32073	0.29934	0.27836	0.49609	0.012782	0.14032	0.54897	0.54572	0.51962	0.71004	0.053638	0.996373	0.999907	0.99999	0.999559	0.99996	0.854783	1193	4614	4357	4266	5965	542	4	3	3	3	3	6	-0.011378	0.35438	0.022155	0.043681	-0.060008	-0.21814	0.83561	0.0014493
LINC02586	000004455_110188308	000004455	110188308	10	21696.5	0.091172	0.061671	0.098086	0.063576	-0.015989	-0.055992	0.39712	0.48636	0.14268	0.51666	0.53171	0.1693	0.61107	0.70182	0.33423	0.72607	0.7363	0.37479	0.995977	0.999831	0.999942	0.998538	0.999996	0.999999	5365	6144	2847	6424	6403	3121	2	1	2	3	2	4	0.091172	0.061671	0.098086	0.063576	-0.015989	-0.055992	0.16406	0.056421
PROK1	000004469_110436879	000004469	110436879	11	-14295	-0.05055	-0.22337	-0.23487	-0.074014	-0.22009	-0.1157	0.075839	0.011777	0.0029516	0.052432	0.008346	0.0060915	0.21511	0.053313	0.016195	0.17381	0.039502	0.029957	0.988954	0.949883	0.756182	0.991611	0.943031	0.80434	1826	450	184	1402	355	315	5	6	7	5	6	5	-0.05055	-0.22337	-0.23487	-0.074014	-0.22009	-0.1157	0.083328	0.83279
CYMP	000004472_110477298	000004472	110477298	10	-3456	-0.040948	-0.065037	0.016349	-0.040966	0.083604	0.050661	0.48388	0.082231	0.66411	0.42753	0.28395	0.67931	0.6937	0.22921	0.80963	0.65075	0.52778	0.81591	0.997486	0.999907	0.99999	0.999559	0.99996	0.999999	6055	1804	6941	5546	4231	7047	3	4	2	3	2	2	-0.040948	-0.065037	0.016349	-0.040966	0.083604	0.050661	0.7991	0.44643
CHI3L2	000004490_111250131	000004490	111250131	11	20399	0.10195	-0.03637	-0.024251	0.023592	-0.059721	-0.12822	0.43869	0.016197	0.013319	0.38576	0.018656	0.024374	0.66732	0.066889	0.05923	0.63893	0.079526	0.094255	0.997104	0.999907	0.942545	0.999559	0.97706	0.999999	5716	521	511	5211	638	750	3	3	5	2	4	5	0.10195	-0.03637	-0.024251	0.023592	-0.059721	-0.12822	0.20808	0.070733
PIFO	000004492_111323405	000004492	111323405	10	-23161.5	-0.082274	0.051861	0.14315	0.077634	0.17198	0.16675	0.30867	0.77249	0.97196	0.49546	0.76164	0.41292	0.52837	0.87164	0.97199	0.70963	0.86377	0.6368	0.995977	0.999831	0.999942	0.998538	0.999996	0.999999	4631	7796	8910	6295	7723	5501	3	2	0	2	2	3	-0.082274	0.051861	0.14315	0.077634	0.17198	0.16675	0.86125	0.17236
RAP1A	000004499_111541980	000004499	111541980	8	-28.5	0.16837	0.060548	0.23944	-0.01629	0.040137	0.14002	0.35355	0.95916	0.65431	0.31372	0.30027	0.48229	0.55009	0.95887	0.77718	0.52385	0.50701	0.65956	0.995977	0.999831	0.999942	0.993881	0.999996	0.999999	5018	8779	6994	4872	4607	6028	2	0	1	1	1	2	0.16837	0.060548	0.23944	-0.01629	0.040137	0.14002	0.082114	0.03314
TMIGD3	000004500_111553379	000004500	111553379	10	10626	0.11429	0.027274	0.21816	0.11321	-0.002815	0.20095	0.010599	0.33883	0.63882	0.62813	0.52819	0.66493	0.044544	0.58745	0.79063	0.80182	0.73338	0.80795	0.962285	0.999831	0.999942	0.998538	0.999996	0.999999	381	5028	6910	7088	6373	7159	2	3	1	2	3	1	0.11429	0.027274	0.21816	0.11321	-0.002815	0.20095	0.95104	0.051589
DDX20	000004516_111778713	000004516	111778713	11	22839	0.030793	0.084476	-0.01349	-0.0091722	0.070223	0.071102	0.058694	0.58052	0.4759	0.13931	0.25064	0.17571	0.17838	0.7787	0.69592	0.34395	0.49346	0.39955	0.988954	0.999831	0.999942	0.992787	0.999996	0.999999	1524	6767	5923	2925	4121	3195	4	3	2	3	2	3	0.030793	0.084476	-0.01349	-0.0091722	0.070223	0.071102	0.057794	0.37261
KCND3.AS1	000004519_111904550	000004519	111904550	10	-5102.5	0.038616	0.14385	0.082347	0.092145	0.067462	0.12847	0.43389	0.98896	0.79644	0.72444	0.86446	0.6197	0.651	0.98902	0.88428	0.84158	0.91902	0.78606	0.996373	0.999907	0.99999	0.999559	0.99996	0.999999	5677	9000	7713	7424	8191	6714	3	0	2	2	1	2	0.038616	0.14385	0.082347	0.092145	0.067462	0.12847	0.62817	0.066892
CTTNBP2NL	000004527_112394370	000004527	112394370	7	-1719	-0.14708	-0.11599	-0.32403	-0.21215	-0.35847	-0.32485	0.13823	0.05449	0.0032907	0.043349	0.0058644	0.056164	0.29227	0.14861	0.015003	0.12617	0.02483	0.15374	0.996373	0.999907	0.508453	0.999559	0.699532	0.999999	2788	1307	281	1129	338	1254	3	2	4	4	4	4	-0.14708	-0.11599	-0.32403	-0.21215	-0.35847	-0.32485	0.88067	0.40062
CTTNBP2NL.1	000004528_112404490	000004528	112404490	9	8294	-0.0038728	-0.28974	0.1146	0.012426	0.11217	0.11622	0.67813	0.029191	0.74037	0.55733	0.9876	0.70682	0.80037	0.099407	0.845	0.73367	0.98753	0.82183	0.997486	0.999907	0.99999	0.999559	0.99996	0.999999	7207	792	7410	6469	8983	7236	2	5	1	1	0	1	-0.0038728	-0.28974	0.1146	0.012426	0.11217	0.11622	0.045486	0.63252
WNT2B	000004534_112522754	000004534	112522754	10	13816	0.18728	0.05853	0.12561	0.15157	0.14727	0.22121	0.88825	0.55472	0.24632	0.99223	0.99286	0.94322	0.90515	0.75532	0.47744	0.99229	0.99291	0.94611	0.999545	0.999831	0.999942	0.999692	0.999996	0.999999	8228	6599	4028	9110	9092	8648	1	2	2	0	0	1	0.18728	0.05853	0.12561	0.15157	0.14727	0.22121	0.03789	0.22665
WNT2B.1	000004535_112527465	000004535	112527465	12	18474	0.05535	0.12116	0.11339	0.023959	0.15043	0.085096	0.65855	0.96379	0.98353	0.80499	0.9514	0.65615	0.8206	0.97021	0.98365	0.9066	0.96353	0.83233	0.999545	0.999831	0.999942	0.998538	0.999996	0.999999	7041	8817	9000	7986	8710	7105	1	1	0	2	1	2	0.05535	0.12116	0.11339	0.023959	0.15043	0.085096	0.079943	0.031347
WNT2B.2	000004537_112544224	000004537	112544224	8	35306	0.028914	0.080738	0.15216	0.10143	-0.04985	0.21623	0.0082904	0.24095	0.53052	0.12842	0.12158	0.19372	0.033382	0.44681	0.68745	0.29796	0.28488	0.3866	0.962285	0.999831	0.999942	0.991611	0.999996	0.999999	316	4107	6304	2769	2541	3436	1	1	1	1	4	3	0.028914	0.080738	0.15216	0.10143	-0.04985	0.21623	0.30443	0.58548
WNT2B.3	000004537_112544924	000004537	112544924	10	35972	0.2751	0.13059	0.073905	-0.053139	-0.24239	-0.13074	0.10031	0.2716	0.9625	0.10521	0.064657	0.46363	0.2583	0.51256	0.96235	0.2792	0.19385	0.67899	0.988954	0.999831	0.999942	0.991611	0.999996	0.999999	2205	4431	8828	2381	1610	5888	3	4	0	4	5	2	0.2751	0.13059	0.073905	-0.053139	-0.24239	-0.13074	0.0028824	0.0571
CAPZA1	000004542_112641133	000004542	112641133	2	21508.5	-0.6592	-0.061471	0.45827	-0.40036	0.21284	0.021918	0.13072	0.23736	0.9503	0.22629	0.84558	0.65787	0.1723	0.25703	0.95044	0.25283	0.84544	0.65797	0.996373	0.999907	0.99999	0.999559	0.99996	0.999999	2675	3786	8634	3761	8100	6921	1	1	0	1	0	0	-0.6592	-0.061471	0.45827	-0.40036	0.21284	0.021918	0.92268	0.32585
MOV10	000004543_112652992	000004543	112652992	8	-21263.5	0.0040419	0.017406	-0.052768	-0.008316	-0.16119	-0.20121	0.60278	0.87158	0.78537	0.88284	0.36572	0.025067	0.73337	0.8892	0.83698	0.89657	0.5762	0.086172	0.999545	0.999831	0.999942	0.998538	0.999996	0.984564	6744	8280	7776	8334	5140	802	2	1	1	1	3	4	0.0040419	0.017406	-0.052768	-0.008316	-0.16119	-0.20121	0.53496	0.96837
RHOC	000004548_112699069	000004548	112699069	11	7986	0.10301	0.1706	0.11848	0.096055	0.083828	0.061556	0.46666	0.71294	0.78489	0.37102	0.6086	0.64358	0.68816	0.83911	0.88307	0.62641	0.79848	0.81805	0.997486	0.999907	0.99999	0.999559	0.99996	0.999999	5949	7248	7654	5090	6784	6863	2	2	2	2	2	2	0.10301	0.1706	0.11848	0.096055	0.083828	0.061556	0.064347	0.018841
LINC01356	000004555_112792348	000004555	112792348	2	58362	0.12709	-0.25025	-0.29511	-0.047941	-0.15454	-0.29415	0.27934	0.064163	0.023733	0.28835	0.074147	0.058948	0.29413	0.11254	0.043854	0.30435	0.12892	0.10402	0.996373	0.999907	0.831184	0.999559	0.99996	0.999999	4364	1496	708	4361	1637	1304	1	2	2	1	2	2	0.12709	-0.25025	-0.29511	-0.047941	-0.15454	-0.29415	0.11943	0.93584
LINC01356.1	000004563_112866331	000004563	112866331	10	-15522	-0.003042	0.01534	-0.13865	0.098077	0.053311	0.1275	0.36974	0.17015	0.057292	0.94174	0.75688	0.80167	0.59629	0.37052	0.17668	0.94577	0.86373	0.88765	0.996373	0.999907	0.99999	0.999559	0.99996	0.999999	5145	3043	1271	8576	7639	7770	3	4	5	1	2	1	-0.003042	0.01534	-0.13865	0.098077	0.053311	0.1275	0.26557	0.38262
AKR7A2P1	000004568_112935884	000004568	112935884	8	12566.5	-0.083615	-0.2816	-0.22728	-0.27835	-0.066185	-0.12791	0.15162	0.032023	0.020893	0.0374	0.030201	0.15287	0.33266	0.10575	0.074301	0.12087	0.10156	0.33815	0.996373	0.999907	0.98717	0.999559	0.99996	0.999999	2966	847	661	1016	863	2628	3	5	5	4	3	2	-0.083615	-0.2816	-0.22728	-0.27835	-0.066185	-0.12791	0.52888	0.97856
MAGI3	000004584_113457179	000004584	113457179	11	66678	0.044448	-0.0114	-0.32215	0.0033499	0.11147	0.21736	0.044259	0.14549	0.012531	0.18458	0.56367	0.42188	0.1463	0.35399	0.056037	0.41898	0.76504	0.66062	0.980443	0.999831	0.974639	0.992787	0.999996	0.999999	1203	3003	476	3489	6608	5563	3	2	6	4	3	2	0.044448	-0.0114	-0.32215	0.0033499	0.11147	0.21736	0.11613	0.46489
AP4B1	000004600_113905237	000004600	113905237	10	-22.5	-0.020943	0.1758	0.080277	0.10328	-0.0943	-0.089599	0.79569	0.35157	0.33823	0.3155	0.080206	0.011883	0.88304	0.57635	0.57802	0.56022	0.22876	0.050486	0.997486	0.999907	0.99999	0.999559	0.99996	0.827355	7850	4874	4696	4629	1734	518	2	3	3	3	4	4	-0.020943	0.1758	0.080277	0.10328	-0.0943	-0.089599	0.2927	0.12587
SYT6	000004609_114320798	000004609	114320798	8	-166990	0.30999	0.087193	-0.099276	0.068945	-0.10376	0.016238	0.24288	0.13192	0.25477	0.31931	0.29857	0.2549	0.43811	0.30159	0.45608	0.52627	0.50839	0.45506	0.996373	0.999907	0.99999	0.999559	0.99996	0.999999	3985	2554	3859	4662	4364	3758	2	2	3	2	3	3	0.30999	0.087193	-0.099276	0.068945	-0.10376	0.016238	0.020122	0.0096255
TRIM33	000004616_114458177	000004616	114458177	7	53000	0.027889	-0.15927	-0.020773	-0.13352	-0.067874	-0.18515	0.21507	0.027573	0.17479	0.12603	0.58859	0.087493	0.39414	0.087245	0.34528	0.28169	0.72611	0.2192	0.996373	0.999907	0.99999	0.999559	0.99996	0.999999	3691	759	2908	2549	6655	1737	1	3	2	3	2	3	0.027889	-0.15927	-0.020773	-0.13352	-0.067874	-0.18515	0.22244	0.28069
TSPAN2	000004632_115062760	000004632	115062760	10	26715	0.12907	-0.12225	-0.017949	0.068291	-0.19465	-0.11523	0.065908	0.048081	0.013479	0.28711	0.030767	0.028464	0.19185	0.15894	0.055741	0.53157	0.11243	0.10511	0.988954	0.973516	0.974639	0.99447	0.999996	0.999999	1650	1378	500	4646	945	873	2	5	4	2	5	3	0.12907	-0.12225	-0.017949	0.068291	-0.19465	-0.11523	0.043396	0.18686
TSPAN2.1	000004637_115168933	000004637	115168933	11	-79438	-0.35669	0.08356	0.19551	-0.078714	-0.12824	-0.16545	0.0051709	0.090437	0.032107	0.24275	0.029702	0.17955	0.025547	0.25613	0.11629	0.48915	0.11069	0.40427	0.961349	0.98611	0.999942	0.993537	0.999996	0.999999	208	2177	952	4192	924	3253	6	4	5	4	5	4	-0.35669	0.08356	0.19551	-0.078714	-0.12824	-0.16545	0.14277	0.088664
TSPAN2.2	000004638_115179697	000004638	115179697	10	-90193	0.17067	-0.044825	0.19513	0.015391	0.081893	0.096812	0.11029	0.15778	0.97062	0.043065	0.89309	0.36235	0.2742	0.36648	0.97061	0.14831	0.92353	0.59504	0.988954	0.999831	0.999942	0.991611	0.999996	0.999999	2373	3148	8894	1204	8352	5098	3	4	0	2	1	3	0.17067	-0.044825	0.19513	0.015391	0.081893	0.096812	0.050779	0.024931
NGF.AS1	000004640_115190267	000004640	115190267	10	-92739.5	-0.031886	0.19057	0.057194	-0.0062383	0.17498	0.14785	0.17375	0.4983	0.90606	0.34524	0.9397	0.64907	0.37817	0.70537	0.92676	0.58438	0.94717	0.80044	0.996373	0.999907	0.99999	0.999559	0.99996	0.999999	3237	6049	8308	4867	8577	6887	3	3	1	3	1	2	-0.031886	0.19057	0.057194	-0.0062383	0.17498	0.14785	0.8606	0.029889
NGF.AS1.1	000004643_115251984	000004643	115251984	8	-31023	-0.12045	-0.092717	-0.063454	0.17496	-0.068386	-0.079388	0.12964	0.62646	0.69146	0.97714	0.36012	0.6015	0.29778	0.75425	0.80667	0.97697	0.57181	0.73972	0.996373	0.999907	0.99999	0.999559	0.99996	0.999999	2651	6767	7131	8909	4924	6585	4	2	2	0	3	2	-0.12045	-0.092717	-0.063454	0.17496	-0.068386	-0.079388	0.95723	0.011247
NGF	000004654_115440849	000004654	115440849	10	-102599	0.19186	-0.017239	0.079032	0.0437	0.16358	0.25925	0.85026	0.74912	0.61553	0.2464	0.72296	0.72844	0.90068	0.85109	0.78607	0.47913	0.84613	0.84259	0.997486	0.999907	0.99999	0.999559	0.99996	0.999999	8086	7495	6648	3962	7445	7353	1	1	1	2	2	1	0.19186	-0.017239	0.079032	0.0437	0.16358	0.25925	0.033239	0.37853
VANGL1	000004656_115497282	000004656	115497282	10	-144698	-0.088285	-0.0095141	0.11195	0.015982	-0.017139	0.040672	0.13222	0.21712	0.27246	0.45717	0.26447	0.54334	0.30868	0.444	0.5117	0.68009	0.50274	0.74496	0.988954	0.999831	0.999942	0.998538	0.999996	0.999999	2671	3827	4303	6012	4243	6450	2	2	2	3	3	2	-0.088285	-0.0095141	0.11195	0.015982	-0.017139	0.040672	0.32529	0.61855
VANGL1.1	000004661_115545955	000004661	115545955	10	-95976	-0.10422	0.023129	-0.019727	-0.10868	-0.14994	0.014389	0.26319	0.11838	0.44905	0.066088	0.036314	0.17718	0.48594	0.30444	0.66471	0.19894	0.12921	0.38568	0.995977	0.988301	0.999942	0.991611	0.999996	0.999999	4221	2615	5745	1684	1049	3221	3	4	3	4	6	3	-0.10422	0.023129	-0.019727	-0.10868	-0.14994	0.014389	0.32625	0.1754
CASQ2	000004671_115783147	000004671	115783147	10	-14340.5	0.020868	-0.078877	0.16012	0.13649	-0.050882	0.027809	0.55965	0.15652	0.93912	0.39252	0.96693	0.81785	0.75	0.35078	0.94393	0.62238	0.96674	0.89725	0.997486	0.999907	0.99999	0.999559	0.99996	0.999999	6556	2874	8544	5267	8785	7869	2	3	1	3	1	1	0.020868	-0.078877	0.16012	0.13649	-0.050882	0.027809	0.13882	0.64701
MAB21L3	000004677_116067499	000004677	116067499	10	-44238	-0.4558	-0.10194	-0.09611	0.007862	-0.14309	-0.0077167	0.00088452	0.59065	0.051278	0.34127	0.56608	0.48145	0.0050696	0.78379	0.16085	0.59132	0.76396	0.69357	0.913928	0.999831	0.999942	0.998538	0.999996	0.999999	41	6830	1358	5108	6637	6019	6	3	5	3	3	3	-0.4558	-0.10194	-0.09611	0.007862	-0.14309	-0.0077167	0.54432	0.96113
MAB21L3.1	000004682_116115663	000004682	116115663	9	3878	0.091023	-0.069679	0.020355	-0.083835	-0.18435	-0.10516	0.34037	0.041495	0.014029	0.45116	0.11581	0.13743	0.54792	0.13517	0.057321	0.66485	0.2852	0.31684	0.995977	0.959296	0.974639	0.998538	0.999996	0.999999	4906	1244	511	5966	2454	2699	3	3	3	3	4	3	0.091023	-0.069679	0.020355	-0.083835	-0.18435	-0.10516	0.118	0.0097663
ATP1A1	000004687_116286833	000004687	116286833	10	-86369	0.25605	-0.12349	0.077839	-0.010991	0.026666	0.071958	0.36145	0.32069	0.52847	0.55692	0.96477	0.43697	0.57798	0.57151	0.73221	0.75731	0.96457	0.65662	0.995977	0.999831	0.999942	0.998538	0.999996	0.999999	5083	4868	6284	6702	8808	5664	2	4	2	3	1	3	0.25605	-0.12349	0.077839	-0.010991	0.026666	0.071958	0.013589	0.071686
ATP1A1.AS1	000004694_116416241	000004694	116416241	10	2361	-0.062403	-0.061653	0.02658	-0.041695	0.0011601	0.041052	0.0044182	0.0020057	0.072399	0.024923	0.093117	0.088925	0.022001	0.010736	0.20975	0.093825	0.25508	0.24471	0.93008	0.662129	0.99999	0.999559	0.99996	0.999999	186	136	1535	756	1923	1753	4	3	3	4	3	4	-0.062403	-0.061653	0.02658	-0.041695	0.0011601	0.041052	0.51105	0.18391
ATP1A1.AS1.1	000004697_116433712	000004697	116433712	12	-15062	0.068019	0.0079082	-0.11311	0.19577	0.09608	0.014901	0.16331	0.64409	0.029411	0.90324	0.25747	0.7474	0.38437	0.82749	0.11299	0.95231	0.52049	0.87603	0.988954	0.999831	0.999942	0.998538	0.999996	0.999999	3126	7111	885	8428	4175	7595	4	3	5	1	3	2	0.068019	0.0079082	-0.11311	0.19577	0.09608	0.014901	0.055462	0.37034
LINC01762	000004705_116489488	000004705	116489488	11	-10689	0.12524	-0.12644	-0.13068	0.059385	0.029076	-0.13275	0.12777	0.36921	0.074396	0.56902	0.060151	0.019922	0.31548	0.62511	0.21761	0.77149	0.19358	0.08042	0.988954	0.999831	0.999942	0.998538	0.999996	0.971357	2607	5257	1774	6776	1509	698	2	4	5	2	3	5	0.12524	-0.12644	-0.13068	0.059385	0.029076	-0.13275	0.08018	0.63051
LINC01762.1	000004708_116509443	000004708	116509443	11	-30615	-0.019426	0.10948	0.15655	0.015222	-0.12414	-0.22248	0.30586	0.53363	0.96232	0.62965	0.11332	0.011942	0.55236	0.73704	0.96384	0.81221	0.29848	0.053845	0.996373	0.999907	0.99999	0.999559	0.99996	0.854783	4599	6261	8737	6875	2235	522	4	3	1	2	5	7	-0.019426	0.10948	0.15655	0.015222	-0.12414	-0.22248	0.32659	0.26408
MIR320B1	000004719_116679270	000004719	116679270	10	7559.5	0.041887	0.035068	-0.031653	0.095253	0.056044	-0.10913	0.62094	0.007039	0.067242	0.70925	0.19497	0.11379	0.78024	0.032108	0.19868	0.83335	0.41688	0.29517	0.997486	0.922837	0.99999	0.999559	0.99996	0.999999	6895	299	1452	7334	3247	2118	2	4	4	2	2	5	0.041887	0.035068	-0.031653	0.095253	0.056044	-0.10913	0.39807	0.12151
CD2	000004723_116820558	000004723	116820558	10	66143.5	0.11142	-0.062165	-0.030582	0.082769	-0.076587	-0.15933	0.69684	0.44116	0.52527	0.7571	0.48419	0.079491	0.82132	0.65511	0.73025	0.86011	0.70091	0.22474	0.997486	0.999907	0.99999	0.999559	0.99996	0.999999	7307	5636	6118	7606	5873	1636	1	3	3	1	3	5	0.11142	-0.062165	-0.030582	0.082769	-0.076587	-0.15933	0.80677	0.1921
MIR942	000004737_117093468	000004737	117093468	11	-1184	0.095728	0.048135	0.099612	-0.00070021	-0.021586	0.0044324	0.34993	0.2526	0.50508	0.16269	0.33187	0.11907	0.58335	0.49897	0.71788	0.38332	0.58445	0.30513	0.995977	0.999831	0.999942	0.992787	0.999996	0.999999	4985	4247	6132	3227	4885	2458	2	3	3	3	2	4	0.095728	0.048135	0.099612	-0.00070021	-0.021586	0.0044324	0.18791	0.082187
GDAP2	000004761_117802628	000004761	117802628	11	126976	-0.0081127	-0.0053589	0.020634	-0.26219	-0.12657	-0.10559	0.22839	0.14601	0.40221	0.032658	0.056246	0.41857	0.45964	0.35043	0.6498	0.11878	0.18374	0.65905	0.996373	0.999907	0.99999	0.999559	0.99996	0.999999	3825	2736	5230	904	1320	5280	3	3	3	5	5	3	-0.0081127	-0.0053589	0.020634	-0.26219	-0.12657	-0.10559	0.54083	0.90772
GDAP2.1	000004762_117821950	000004762	117821950	6	107539	0.28472	0.099337	0.090349	-0.071268	0.14769	-0.15234	0.062966	0.70609	0.2593	0.17425	0.11684	0.35544	0.15283	0.75816	0.4244	0.33488	0.24904	0.51171	0.980443	0.999831	0.999942	0.992787	0.999996	0.999999	1597	7426	4164	3377	2472	5042	1	1	1	3	2	2	0.28472	0.099337	0.090349	-0.071268	0.14769	-0.15234	0.0025283	0.11824
GDAP2.2	000004765_117839124	000004765	117839124	9	90553	-0.12695	-0.11571	-0.05499	-0.033367	-0.1423	-0.21711	0.65122	0.091407	0.79829	0.41397	0.15554	0.073311	0.78256	0.23558	0.87329	0.62834	0.34976	0.21023	0.997486	0.999907	0.99999	0.999559	0.99996	0.999999	7065	1956	7723	5438	2783	1541	2	4	1	3	3	4	-0.12695	-0.11571	-0.05499	-0.033367	-0.1423	-0.21711	0.57225	0.014842
WARS2.IT1	000004792_119080738	000004792	119080738	10	33303.5	0.16253	-0.095591	-0.086247	0.058635	0.14434	0.089113	0.61179	0.14657	0.11171	0.11065	0.066288	0.13986	0.77555	0.3361	0.2911	0.28905	0.19943	0.3342	0.997486	0.999907	0.99999	0.999559	0.99996	0.999999	6850	2744	2105	2317	1509	2451	2	4	5	2	3	3	0.16253	-0.095591	-0.086247	0.058635	0.14434	0.089113	0.048916	0.32302
LINC01780	000004796_119279627	000004796	119279627	10	-48606.5	-0.072075	-0.19954	-0.22862	-0.33904	-0.28713	-0.35064	0.0041193	0.0055176	0.019489	0.00047649	0.00073847	0.001568	0.020516	0.027035	0.075983	0.0030144	0.0045596	0.0088577	0.961349	0.887019	0.99872	0.541814	0.521269	0.542277	171	259	648	48	78	142	4	7	6	6	8	7	-0.072075	-0.19954	-0.22862	-0.33904	-0.28713	-0.35064	0.69793	0.13616
ZNF697	000004815_119673814	000004815	119673814	11	-25536	0.20997	0.035387	0.143	-0.023504	0.28619	0.10181	0.2498	0.10238	0.26163	0.5288	0.41156	0.7167	0.4804	0.27802	0.50051	0.7446	0.65978	0.84867	0.995977	0.988301	0.999942	0.998538	0.999996	0.999999	4087	2380	4190	6519	5506	7425	3	5	2	3	1	2	0.20997	0.035387	0.143	-0.023504	0.28619	0.10181	0.18805	0.18033
ZNF697.1	000004815_119673820	000004815	119673820	1	-25863	-0.00082472	0.28905	0.16026	-0.078458	-0.35992	0.055456	0.47822	0.77968	0.69558	0.37757	0.12345	0.54151	0.47772	0.78013	0.69569	0.37737	0.123	0.54073	0.996373	0.999907	0.99999	0.999559	0.99996	0.999999	6013	7662	7165	5145	2401	6211	0	0	0	0	1	0	-0.00082472	0.28905	0.16026	-0.078458	-0.35992	0.055456	0.52178	0.22032
ZNF697.2	000004815_119674414	000004815	119674414	9	-26187	0.0088895	-0.038695	0.03317	0.037845	-0.067937	-0.0050104	0.62985	0.34524	0.66804	0.42149	0.32561	0.61402	0.76875	0.55658	0.79762	0.63548	0.55313	0.76368	0.997486	0.999907	0.99999	0.999559	0.99996	0.999999	6943	4820	6978	5497	4624	6678	2	2	2	2	3	2	0.0088895	-0.038695	0.03317	0.037845	-0.067937	-0.0050104	0.031087	0.33421
NOTCH2	000004828_119987334	000004828	119987334	11	82347	-0.17071	-0.027677	-0.015574	-0.049966	-0.012285	0.076945	0.03313	0.81329	0.23834	0.21389	0.43009	0.35363	0.1191	0.89539	0.47703	0.44863	0.67967	0.60752	0.985731	0.999907	0.99999	0.999559	0.99996	0.999999	986	7827	3679	3620	5485	4706	6	2	3	3	1	3	-0.17071	-0.027677	-0.015574	-0.049966	-0.012285	0.076945	0.5775	0.5677
SEC22B	000004832_120143192	000004832	120143192	2	33328.5	0.20238	-0.4351	-0.28774	0.053611	0.037013	-0.045012	0.84659	0.047301	0.029348	0.58202	0.70179	0.60215	0.84639	0.08439	0.053813	0.58213	0.70167	0.6024	0.997486	0.999907	0.904719	0.999559	0.99996	0.999999	8060	1164	809	6598	7326	6592	0	2	2	0	0	0	0.20238	-0.4351	-0.28774	0.053611	0.037013	-0.045012	0.32802	0.9527
SEC22B.1	000004833_120176552	000004833	120176552	12	-12.5	-0.24433	-0.16671	-0.32249	-0.1982	-0.46254	-0.77159	0.0028014	7.0838e-05	7.3223e-06	0.0066989	4.988e-07	1.287e-08	0.015721	0.00057	6.7793e-05	0.034664	5.4234e-07	5.4234e-07	0.93008	0.09128	0.007933	0.936127	8.8e-05	7.2e-05	125	56	81	295	64	52	8	6	7	7	7	10	-0.24433	-0.16671	-0.32249	-0.1982	-0.46254	-0.77159	0.65881	0.71809
SEC22B.2	000004834_120180116	000004834	120180116	4	-3426	0.12097	0.12914	0.15205	0.25712	-0.14784	0.1126	0.36479	0.30939	0.91162	0.88697	0.10842	0.61572	0.4638	0.42768	0.91171	0.88702	0.20931	0.63007	0.996373	0.999907	0.99999	0.999559	0.99996	0.999999	5096	4517	8344	8261	2154	6686	1	1	0	0	2	1	0.12097	0.12914	0.15205	0.25712	-0.14784	0.1126	0.48615	0.48056
PFN1P2	000004838_120535301	000004838	120535301	1	-100960	-0.51414	-0.35186	-0.96555	-0.22631	0.45685	0.26124	0.20624	0.27901	0.080332	0.31918	0.85536	0.66548	0.20556	0.27867	0.080172	0.319	0.85567	0.66534	0.996373	0.999907	0.99999	0.999559	0.99996	0.999999	3596	4242	1665	4660	8148	6964	1	0	1	0	0	0	-0.51414	-0.35186	-0.96555	-0.22631	0.45685	0.26124	0.79376	0.72099
RNVU1.19	000004840_120850847	000004840	120850847	3	65	0.29877	0.10429	0.021137	0.20625	0.3562	0.24048	0.99202	0.87996	0.18977	0.79915	0.97719	0.87997	0.99201	0.87944	0.29022	0.79856	0.97706	0.87945	0.999545	0.999831	0.999942	0.998538	0.999996	0.999999	9092	8322	3425	7957	8931	8251	0	0	1	0	0	0	0.29877	0.10429	0.021137	0.20625	0.3562	0.24048	0.0079807	0.0070272
SRGAP2.AS1	000004844_121417607	000004844	121417607	3	-19605	-0.33866	-0.37089	-0.42869	-0.39776	-0.24261	-0.076369	0.11695	0.14143	0.019915	0.003445	0.053214	0.25956	0.19456	0.22879	0.051115	0.0093538	0.10533	0.33851	0.996373	0.999907	0.893718	0.62734	0.99996	0.999999	2472	2679	646	188	1275	3808	2	1	2	2	2	1	-0.33866	-0.37089	-0.42869	-0.39776	-0.24261	-0.076369	0.96553	0.96482
EMBP1	000004852_121574065	000004852	121574065	5	54894	0.16715	-0.41064	-0.54491	-0.36291	-0.18997	-0.26861	0.083827	0.044014	0.014903	0.0085142	0.36499	0.057697	0.18177	0.11331	0.047039	0.028789	0.50668	0.13607	0.988954	0.955987	0.928095	0.961839	0.999996	0.999999	1949	1293	542	339	5136	1479	1	2	3	4	2	3	0.16715	-0.41064	-0.54491	-0.36291	-0.18997	-0.26861	0.37552	0.15953
RNVU1.15	000004886_144412741	000004886	144412741	4	89	0.062927	0.059464	0.072685	-0.16988	-0.26111	-0.57862	0.080155	0.021865	0.14407	0.065539	0.040475	0.0026807	0.15775	0.057916	0.24403	0.14855	0.09742	0.0095845	0.980443	0.949883	0.999942	0.991611	0.993811	0.552527	1889	743	2870	1671	1128	203	1	1	1	3	3	3	0.062927	0.059464	0.072685	-0.16988	-0.26111	-0.57862	0.51824	0.057246
RNVU1.14	000004894_145281290	000004894	145281290	4	76	0.035119	-0.089437	-0.24196	-0.088412	0.10626	0.20574	0.22372	0.20015	0.025571	0.19736	0.25973	0.19153	0.33992	0.31038	0.065464	0.31032	0.38513	0.30269	0.996373	0.999907	0.964909	0.999559	0.99996	0.999999	3780	3396	735	3446	4017	3080	1	2	3	2	1	1	0.035119	-0.089437	-0.24196	-0.088412	0.10626	0.20574	0.32328	0.44728
NBPF25P	000004898_145535620	000004898	145535620	2	72056	0.045357	0.0024606	0.020086	0.19261	0.014366	-0.1395	0.54061	0.59843	0.486	0.73554	0.71445	0.48602	0.54087	0.59866	0.48603	0.73541	0.7144	0.48605	0.996373	0.999907	0.99999	0.999559	0.99996	0.999999	6455	6608	5846	7493	7393	5826	0	0	0	0	0	0	0.045357	0.0024606	0.020086	0.19261	0.014366	-0.1395	0.32754	0.59654
RNF115	000004904_145782632	000004904	145782632	8	41485.5	-0.10814	0.039244	0.2278	-0.017103	-0.14856	0.033134	0.05224	0.10122	0.25654	0.087117	0.10546	0.30311	0.14676	0.25002	0.45398	0.22518	0.25634	0.50765	0.980443	0.986065	0.999942	0.991611	0.999996	0.999999	1405	2346	4125	2078	2307	4617	4	2	1	3	4	2	-0.10814	0.039244	0.2278	-0.017103	-0.14856	0.033134	0.028007	0.52012
MIR6736	000004909_145849944	000004909	145849944	11	685	0.14787	-0.14407	-0.04332	0.0030127	-0.10029	-0.029119	0.095357	0.051324	0.15804	0.15021	0.16732	0.79867	0.25869	0.16668	0.37447	0.3609	0.39095	0.88949	0.996373	0.999907	0.99999	0.999559	0.99996	0.999999	2148	1236	2710	2871	2936	7752	3	5	4	3	4	2	0.14787	-0.14407	-0.04332	0.0030127	-0.10029	-0.029119	0.099652	0.60148
RNVU1.6	000004928_146039429	000004928	146039429	9	12892	0.066553	-0.047927	0.040947	0.048658	0.1467	0.1088	0.95561	0.73024	0.69815	0.27038	0.85504	0.26582	0.95542	0.83655	0.81679	0.49455	0.89981	0.48781	0.997491	0.999907	0.99999	0.999559	0.99996	0.999999	8748	7365	7180	4187	8146	3888	0	1	1	2	1	2	0.066553	-0.047927	0.040947	0.048658	0.1467	0.1088	0.12044	0.15196
RNVU1.6.1	000004929_146052080	000004929	146052080	9	125	0.05413	0.10794	0.043022	-0.032898	-0.21582	-0.15003	0.021154	0.061001	0.11078	0.11984	0.01595	0.045188	0.075672	0.18243	0.27153	0.2952	0.06427	0.14273	0.962285	0.984312	0.999942	0.991611	0.993704	0.999999	696	1639	2390	2626	564	1223	2	3	4	4	6	4	0.05413	0.10794	0.043022	-0.032898	-0.21582	-0.15003	0.0582	0.066947
RNU1.4	000004930_146377067	000004930	146377067	4	275.5	0.13521	0.18377	-0.036284	-0.21761	-0.34078	-0.5791	0.67911	0.13613	0.31218	0.12782	0.011588	0.0057389	0.68115	0.23196	0.44552	0.22748	0.03512	0.019893	0.997203	0.999907	0.99999	0.999559	0.77236	0.540414	7214	2617	4477	2583	474	378	1	1	2	2	3	3	0.13521	0.18377	-0.036284	-0.21761	-0.34078	-0.5791	0.34546	0.10108
RNU1.4.1	000004931_146387553	000004931	146387553	3	10731	-0.06147	-0.51732	-0.41317	-0.078485	0.078864	0.24187	0.38455	0.027819	0.014566	0.47743	0.021376	0.022757	0.41917	0.062159	0.037987	0.49432	0.054588	0.056911	0.996373	0.999907	0.788513	0.999559	0.91596	0.868762	5292	760	537	5911	698	727	1	2	2	1	1	1	-0.06147	-0.51732	-0.41317	-0.078485	0.078864	0.24187	0.41699	0.97157
RNVU1.8	000004937_147084667	000004937	147084667	9	72	0.12871	0.025845	0.081518	0.025719	-0.041	-0.13062	0.17465	0.44808	0.71874	0.27895	0.10161	0.19388	0.37373	0.65656	0.83029	0.50248	0.2667	0.40378	0.996373	0.999907	0.99999	0.999559	0.99996	0.999999	3247	5683	7282	4270	2050	3105	2	2	2	2	3	2	0.12871	0.025845	0.081518	0.025719	-0.041	-0.13062	0.12259	0.31058
PRKAB2	000004940_147167583	000004940	147167583	10	4880	-0.060566	0.14161	0.021326	-0.041604	0.037139	0.18752	0.46356	0.4613	0.21668	0.24162	0.63264	0.71039	0.67655	0.67292	0.44011	0.47284	0.80398	0.83256	0.997104	0.999907	0.99999	0.999559	0.99996	0.999999	5926	5780	3459	3918	6927	7254	3	2	4	3	2	1	-0.060566	0.14161	0.021326	-0.041604	0.037139	0.18752	0.64777	0.13367
CHD1L	000004940_147172595	000004940	147172595	10	27	-0.040759	0.017039	0.012913	0.032539	0.10297	0.22907	0.027979	0.17375	0.0088727	0.023178	0.0085653	0.099917	0.10343	0.37582	0.040192	0.088365	0.039947	0.26727	0.976687	0.999907	0.805904	0.999559	0.815768	0.999999	874	3082	426	717	414	1923	3	4	2	3	3	2	-0.040759	0.017039	0.012913	0.032539	0.10297	0.22907	0.040219	0.9672
LINC00624	000004948_147504927	000004948	147504927	11	12938	0.066745	0.21483	-0.0024272	-0.081907	0.034223	-0.19985	0.06588	0.47804	0.12188	0.027222	0.10304	0.016358	0.19994	0.69352	0.31088	0.10314	0.2801	0.069597	0.996373	0.999907	0.99999	0.999559	0.99996	0.938378	1637	5891	2246	800	2074	621	3	2	4	4	4	6	0.066745	0.21483	-0.0024272	-0.081907	0.034223	-0.19985	0.21999	0.05371
BCL9	000004950_147540322	000004950	147540322	9	-1177	0.18759	0.28852	0.11591	0.055309	-0.19365	-0.23453	0.85252	0.26522	0.80195	0.76347	0.011902	0.0054596	0.88531	0.47656	0.87439	0.86129	0.050057	0.025277	0.997486	0.999907	0.99999	0.999559	0.884185	0.610391	8098	4105	7746	7643	486	367	1	1	1	2	6	6	0.18759	0.28852	0.11591	0.055309	-0.19365	-0.23453	0.060921	0.0015942
BCL9.1	000004950_147541161	000004950	147541161	9	-273	0.21915	0.1409	-0.021507	-0.13276	-0.033883	-0.1998	0.96638	0.68074	0.59973	0.05146	0.10898	0.063185	0.96617	0.80048	0.75693	0.15859	0.27834	0.18677	0.999082	0.999907	0.99999	0.999559	0.99996	0.999999	8824	7080	6561	1317	2164	1369	0	2	1	4	3	5	0.21915	0.1409	-0.021507	-0.13276	-0.033883	-0.1998	0.020137	0.16586
ACP6	000004959_147676788	000004959	147676788	10	-6287	-0.023407	-0.12898	-0.08515	-0.01749	-0.026925	-0.043411	0.54286	0.12266	0.1987	0.12348	0.12314	0.39466	0.72309	0.31263	0.41298	0.31427	0.31341	0.62155	0.999545	0.988301	0.999942	0.991973	0.999996	0.999999	6388	2691	3526	2697	2573	5364	1	5	3	5	4	2	-0.023407	-0.12898	-0.08515	-0.01749	-0.026925	-0.043411	0.96719	0.87428
LOC101927468	000004973_148277961	000004973	148277961	1	-31174	-0.32044	0.091105	-0.13325	0.46852	0.14399	0.098166	0.20088	0.56279	0.32893	0.9383	0.67057	0.5818	0.20036	0.56225	0.32886	0.93853	0.67046	0.5811	0.996373	0.999907	0.99999	0.999559	0.99996	0.999999	3536	6425	4603	8557	7168	6459	1	0	0	0	0	0	-0.32044	0.091105	-0.13325	0.46852	0.14399	0.098166	0.79912	0.43721
LINC00869	000004989_149636906	000004989	149636906	4	29840.5	0.056036	-0.1072	-0.15479	-0.16778	-0.09136	-0.075495	0.64814	0.24058	0.063569	0.067417	0.13	0.18858	0.65379	0.35955	0.14452	0.15221	0.23453	0.29914	0.996373	0.999907	0.99999	0.999559	0.99996	0.999999	7047	3825	1387	1598	2479	3047	1	2	3	3	2	2	0.056036	-0.1072	-0.15479	-0.16778	-0.09136	-0.075495	0.70454	0.84455
HIST2H2AB	000004998_149887818	000004998	149887818	8	121.5	-0.14045	-0.074921	-0.12437	-0.035021	0.064945	-0.056151	0.073929	0.16724	0.02787	0.1864	0.0012336	0.14145	0.19457	0.34647	0.094303	0.38116	0.0070022	0.31866	0.996373	0.999907	0.99999	0.999559	0.324446	0.999999	1786	3003	776	3328	193	2473	4	3	4	3	3	3	-0.14045	-0.074921	-0.12437	-0.035021	0.064945	-0.056151	0.93445	0.17965
HIST2H2AB.1	000004998_149888521	000004998	149888521	12	-605.5	-0.29654	0.015682	-0.12812	-0.3363	-0.27335	-0.3558	0.00021206	0.049574	0.12549	0.0005247	0.00078033	0.0033018	0.0015733	0.1661	0.32686	0.0036993	0.0053328	0.018389	0.760351	0.999907	0.99999	0.355446	0.274919	0.519679	16	1207	2288	87	173	293	7	4	5	9	9	7	-0.29654	0.015682	-0.12812	-0.3363	-0.27335	-0.3558	0.088905	0.8963
LOC105371433	000005025_150192201	000005025	150192201	8	31453.5	-0.008969	-0.19233	-0.11709	-0.20571	-0.06534	-0.024598	0.052761	0.048226	0.058049	0.063239	0.10851	0.26883	0.14786	0.14995	0.16402	0.18124	0.26172	0.47007	0.980443	0.96822	0.999942	0.991611	0.999996	0.999999	1416	1382	1483	1627	2356	4256	3	5	4	4	3	2	-0.008969	-0.19233	-0.11709	-0.20571	-0.06534	-0.024598	0.72394	0.12176
LOC105371433.1	000005025_150192218	000005025	150192218	1	31789	0.10832	-0.33748	-0.24496	0.12055	-0.057355	0.053301	0.66239	0.084666	0.11487	0.71749	0.36925	0.56837	0.66221	0.084412	0.11447	0.71766	0.3691	0.56772	0.997104	0.999907	0.99999	0.999559	0.99996	0.999999	7132	1857	2148	7382	4990	6373	0	1	1	0	0	0	0.10832	-0.33748	-0.24496	0.12055	-0.057355	0.053301	0.33761	0.91533
MIR4257	000005048_150561482	000005048	150561482	10	9550	0.20419	0.048586	-0.064952	0.11108	-0.11977	0.018949	0.30953	0.97141	0.20187	0.65681	0.039393	0.056492	0.52919	0.97143	0.41735	0.81447	0.13705	0.17412	0.995977	0.999831	0.999942	0.998538	0.999996	0.999999	4640	8883	3564	7240	1108	1453	3	0	2	2	5	3	0.20419	0.048586	-0.064952	0.11108	-0.11977	0.018949	0.0030719	0.070311
ADAMTSL4.AS1	000005049_150568360	000005049	150568360	11	6163	-0.054868	-0.080954	0.021166	0.045636	0.074188	0.023198	0.024717	0.050551	0.5259	0.061892	0.0068348	0.0065947	0.092698	0.16877	0.73357	0.19823	0.033328	0.032059	0.975102	0.976631	0.999942	0.991611	0.919965	0.826788	783	1429	6264	1605	304	327	3	5	2	5	5	3	-0.054868	-0.080954	0.021166	0.045636	0.074188	0.023198	0.24223	0.034909
MCL1	000005049_150578671	000005049	150578671	11	922	0.027971	0.14027	0.093424	-0.48858	-0.9126	-1.4086	0.031817	0.09347	0.16659	3.279e-08	1.4568e-11	1.845e-11	0.11537	0.25362	0.38912	5.4234e-07	5.4234e-07	5.4234e-07	0.983816	0.999907	0.99999	0.000236	8.8e-05	7.2e-05	966	1983	2811	17	15	24	3	4	3	9	9	11	0.027971	0.14027	0.093424	-0.48858	-0.9126	-1.4086	0.63765	0.44571
MCL1.1	000005049_150579517	000005049	150579517	11	74	0.1226	0.17612	0.21611	0.055165	-0.03336	-0.078703	0.53528	0.37548	0.30362	7.2375e-12	3.7311e-08	8.0629e-07	0.74001	0.61461	0.55203	5.4234e-07	5.4234e-07	1.5728e-05	0.997486	0.999907	0.99999	0.000236	8.8e-05	0.00156	6422	5058	4396	7	44	82	2	3	3	4	4	4	0.1226	0.17612	0.21611	0.055165	-0.03336	-0.078703	0.0083897	0.061586
ENSA	000005051_150604903	000005051	150604903	9	24278	0.05524	0.05244	0.07801	0.15062	-0.13339	-0.078569	0.10256	0.93844	0.99023	0.72876	0.41295	0.68304	0.25125	0.94054	0.99027	0.83954	0.62824	0.80595	0.988954	0.999831	0.999942	0.998538	0.999996	0.999999	2238	8628	9067	7598	5518	7267	3	1	0	2	3	2	0.05524	0.05244	0.07801	0.15062	-0.13339	-0.078569	0.4577	0.032372
ENSA.1	000005052_150611721	000005052	150611721	7	17480	-0.081003	0.18505	0.063619	0.059797	-0.031848	0.1768	0.1308	0.93726	0.48161	0.63965	0.86112	0.48899	0.28199	0.93765	0.63946	0.76232	0.87144	0.64387	0.996373	0.999907	0.99999	0.999559	0.99996	0.999999	2677	8501	5802	6939	8178	5845	2	0	2	1	1	1	-0.081003	0.18505	0.063619	0.059797	-0.031848	0.1768	0.30545	0.046142
CTSS	000005059_150764928	000005059	150764928	9	797	-0.1912	0.037391	0.10837	0.0053023	-0.075636	0.11388	0.010165	0.12104	0.81788	0.50329	0.74707	0.50419	0.043137	0.29616	0.87257	0.7114	0.84999	0.70139	0.962285	0.988301	0.999942	0.998538	0.999996	0.999999	371	2662	7919	6343	7657	6184	4	2	1	2	2	1	-0.1912	0.037391	0.10837	0.0053023	-0.075636	0.11388	0.52778	0.27946
GABPB2	000005081_151070661	000005081	151070661	10	-81.5	0.071615	-0.029315	-0.14738	0.029988	-0.052363	-0.093235	0.16617	0.27128	0.033209	0.012163	0.019705	0.030318	0.36731	0.50559	0.11977	0.051739	0.077751	0.11086	0.996373	0.999907	0.99999	0.977556	0.975642	0.999999	3139	4162	891	447	661	858	1	2	5	3	3	3	0.071615	-0.029315	-0.14738	0.029988	-0.052363	-0.093235	0.12644	0.28383
LYSMD1	000005083_151166045	000005083	151166045	10	37.5	-0.072698	-0.12252	-0.2284	0.05221	-0.11119	-0.26124	0.48837	0.01227	0.0014168	0.34524	0.061632	0.0048147	0.69761	0.050888	0.0081736	0.58437	0.18943	0.023717	0.997486	0.988869	0.353597	0.999559	0.99996	0.590397	6088	435	205	4866	1415	349	3	5	6	2	5	7	-0.072698	-0.12252	-0.2284	0.05221	-0.11119	-0.26124	0.25381	0.82708
PIP5K1A	000005085_151195461	000005085	151195461	6	-3166	0.082563	0.04854	0.052133	0.25887	0.0070378	-0.030919	0.65526	0.72643	0.13554	0.51893	0.90344	0.8451	0.70043	0.76856	0.27441	0.66073	0.90342	0.84545	0.999545	0.999831	0.999942	0.998538	0.999996	0.999999	7030	7548	2731	6445	8420	8098	1	1	1	1	0	1	0.082563	0.04854	0.052133	0.25887	0.0070378	-0.030919	0.29097	0.53041
PIP5K1A.1	000005085_151200278	000005085	151200278	11	1711	0.12073	0.073605	-0.19555	0.17696	0.18984	0.071754	0.38357	0.85217	0.0086979	0.46695	0.98973	0.99134	0.61079	0.92161	0.040638	0.70345	0.98965	0.99128	0.995977	0.999831	0.903471	0.998538	0.999996	0.999999	5253	8197	377	6082	9044	9085	3	1	7	2	0	0	0.12073	0.073605	-0.19555	0.17696	0.18984	0.071754	0.4444	0.71827
PI4KB	000005091_151311759	000005091	151311759	11	15656	-0.093295	0.081127	0.038698	0.0089767	0.022257	-0.096907	0.035094	0.64283	0.32563	0.57108	0.41484	0.16458	0.12479	0.80526	0.5767	0.76945	0.66984	0.38568	0.985731	0.999907	0.99999	0.999559	0.99996	0.999999	1029	6860	4580	6542	5348	2771	5	2	4	2	3	5	-0.093295	0.081127	0.038698	0.0089767	0.022257	-0.096907	0.99177	0.084923
PI4KB.1	000005094_151330215	000005094	151330215	7	-2492	-0.65916	-0.58978	-0.28023	-0.043506	-0.28015	-0.091243	0.0015014	0.00084793	0.012546	0.21608	0.015889	0.26397	0.0074762	0.0043707	0.047194	0.39826	0.058375	0.45761	0.922339	0.42899	0.864531	0.999559	0.926553	0.999999	74	96	499	3646	579	3868	5	5	5	2	5	3	-0.65916	-0.58978	-0.28023	-0.043506	-0.28015	-0.091243	0.80334	0.93152
PSMB4	000005099_151406384	000005099	151406384	10	6836	0.10796	0.0033874	0.049166	0.086796	0.20917	0.14744	0.77972	0.49949	0.53958	0.93701	0.21744	0.16126	0.86435	0.71202	0.74173	0.94567	0.44234	0.36372	0.999545	0.999831	0.999942	0.998538	0.999996	0.999999	7704	6235	6359	8620	3772	3021	1	2	2	1	1	2	0.10796	0.0033874	0.049166	0.086796	0.20917	0.14744	0.064091	0.070931
POGZ	000005103_151459453	000005103	151459453	10	39	-0.11545	0.070737	0.19098	-0.22797	-0.15264	-0.34064	0.25397	0.67965	0.5139	0.0079718	0.030478	0.00040268	0.48743	0.80835	0.72086	0.036992	0.11168	0.0025756	0.996373	0.999907	0.99999	0.956539	0.99996	0.137485	4097	7075	6037	325	870	169	3	2	2	6	5	7	-0.11545	0.070737	0.19098	-0.22797	-0.15264	-0.34064	0.63903	0.009952
CGN	000005107_151494989	000005107	151494989	10	-16411.5	-0.052879	0.011827	0.16877	0.052032	0.054161	-0.095871	0.68249	0.67383	0.74397	0.59594	0.73827	0.77439	0.80468	0.82088	0.84964	0.78791	0.85055	0.86973	0.999545	0.999831	0.999942	0.998538	0.999996	0.999999	7166	7280	7545	6937	7607	7737	2	2	2	3	2	1	-0.052879	0.011827	0.16877	0.052032	0.054161	-0.095871	0.10042	0.22951
TUFT1	000005111_151537247	000005111	151537247	10	-3034	0.23433	0.095934	0.18833	0.17943	0.19839	0.15363	0.88341	0.98765	0.94959	0.96457	0.98218	0.99616	0.90272	0.98775	0.95017	0.96458	0.98229	0.99614	0.999545	0.999831	0.999942	0.998538	0.999996	0.999999	8189	9064	8715	8857	8973	9134	1	0	1	1	0	0	0.23433	0.095934	0.18833	0.17943	0.19839	0.15363	0.10472	0.038598
MIR554	000005113_151542865	000005113	151542865	10	-2707.5	-0.077703	0.12257	0.01765	-0.0046467	-0.097819	-0.025462	0.30146	0.67671	0.17287	0.52349	0.097359	0.28792	0.53783	0.80654	0.38159	0.72883	0.26366	0.53144	0.996373	0.999907	0.99999	0.999559	0.99996	0.999999	4561	7065	2886	6229	1993	4126	2	2	4	2	4	4	-0.077703	0.12257	0.01765	-0.0046467	-0.097819	-0.025462	0.83909	0.17494
MIR554.1	000005114_151547201	000005114	151547201	10	1426.5	0.19834	0.26738	0.1996	0.12075	0.011769	0.18144	0.632	0.98206	0.76199	0.91952	0.62267	0.64323	0.77361	0.98215	0.86085	0.93727	0.7929	0.79703	0.999545	0.999831	0.999942	0.998538	0.999996	0.999999	6893	9003	7652	8503	6971	7019	2	0	2	1	1	1	0.19834	0.26738	0.1996	0.12075	0.011769	0.18144	0.019568	0.0014837
MIR554.2	000005114_151547236	000005114	151547236	1	1730	0.81691	0.16039	0.50623	0.13617	0.23326	0.39777	0.99795	0.76439	0.97522	0.74564	0.84408	0.94154	0.99801	0.76474	0.97531	0.74595	0.84439	0.94186	0.999545	0.999831	0.999942	0.998538	0.999996	0.999999	9162	7753	8941	7677	8126	8633	0	0	0	0	0	0	0.81691	0.16039	0.50623	0.13617	0.23326	0.39777	0.002049	0.23561
MIR554.3	000005114_151548954	000005114	151548954	11	3147	0.036719	0.09567	0.10492	-0.036867	0.090015	0.11801	0.057644	0.084086	0.21731	0.15492	0.54541	0.70899	0.17603	0.24418	0.44675	0.37022	0.75223	0.84515	0.988954	0.986065	0.999942	0.992787	0.999996	0.999999	1506	2063	3723	3135	6493	7386	4	3	2	5	1	2	0.036719	0.09567	0.10492	-0.036867	0.090015	0.11801	0.27084	0.20021
THEM4	000005138_151909686	000005138	151909686	11	-192	-0.12303	-0.049953	-0.10712	-0.12293	-0.10981	-0.099634	0.12856	0.14823	0.04223	0.090225	0.068792	0.2609	0.32145	0.35342	0.14559	0.25217	0.21542	0.50227	0.996373	0.999907	0.99999	0.999559	0.99996	0.999999	2633	2762	1039	1984	1547	3823	3	3	5	5	6	3	-0.12303	-0.049953	-0.10712	-0.12293	-0.10981	-0.099634	0.94734	0.15172
S100A10	000005150_151988622	000005150	151988622	11	5201	0.040766	0.075817	0.10345	0.059066	-0.039367	0.056176	0.77584	0.31807	0.15105	0.2386	0.059763	0.058077	0.87007	0.57086	0.36175	0.48451	0.19259	0.18705	0.999545	0.999831	0.999942	0.993537	0.999996	0.999999	7683	4838	2958	4142	1502	1488	1	4	4	4	2	3	0.040766	0.075817	0.10345	0.059066	-0.039367	0.056176	0.0097532	0.14502
S100A10.1	000005150_151992535	000005150	151992535	11	1343	-0.19985	0.074898	-0.003999	0.027974	0.036441	0.040993	0.047247	0.16554	0.057126	0.12398	0.59747	0.42704	0.15911	0.37626	0.18572	0.31475	0.79092	0.66492	0.996373	0.999907	0.99999	0.999559	0.99996	0.999999	1293	2983	1269	2525	6723	5341	6	1	3	4	2	3	-0.19985	0.074898	-0.003999	0.027974	0.036441	0.040993	0.4202	0.23175
S100A10.2	000005150_151995138	000005150	151995138	11	-1306	-0.09421	0.017803	-0.022273	-0.084798	0.049292	0.11205	0.047354	0.079182	0.58155	0.49187	0.46191	0.57873	0.15942	0.22487	0.77692	0.71297	0.70037	0.77431	0.996373	0.999907	0.99999	0.999559	0.99996	0.999999	1296	1753	6456	6013	5708	6444	5	5	2	3	2	2	-0.09421	0.017803	-0.022273	-0.084798	0.049292	0.11205	0.43986	0.85746
S100A11	000005157_152048216	000005157	152048216	11	-11223	0.11009	0.098419	0.026614	0.071747	0.13845	0.0047681	0.23345	0.9416	0.47062	0.18612	0.51566	0.66141	0.46582	0.94701	0.69754	0.41542	0.73592	0.82522	0.996373	0.999907	0.99999	0.999559	0.99996	0.999999	3883	8564	5701	3325	6121	6943	2	1	3	4	3	2	0.11009	0.098419	0.026614	0.071747	0.13845	0.0047681	0.18	0.39828
TCHH	000005158_152108097	000005158	152108097	8	7377.5	-0.17035	-0.10686	-0.063245	-0.019871	0.08916	0.14646	0.030566	0.099195	0.18923	0.32216	0.93264	0.91764	0.1017	0.24136	0.38393	0.52926	0.9327	0.91814	0.975367	0.999907	0.99999	0.999559	0.99996	0.999999	946	2078	3091	4686	8534	8351	4	4	3	3	1	1	-0.17035	-0.10686	-0.063245	-0.019871	0.08916	0.14646	0.71636	0.19028
RPTN	000005163_152168026	000005163	152168026	10	-8792.5	-0.10454	-0.10524	0.0033882	0.08629	-0.085876	-0.15504	0.072331	0.11982	0.037954	0.13478	0.099531	0.13413	0.20804	0.29586	0.13223	0.32892	0.26792	0.32598	0.996373	0.999907	0.99999	0.999559	0.99996	0.999999	1750	2394	962	2674	2018	2375	3	3	4	2	5	4	-0.10454	-0.10524	0.0033882	0.08629	-0.085876	-0.15504	0.61255	0.76674
KPRP	000005183_152752379	000005183	152752379	11	-5623	-0.014932	0.0078282	0.02873	-0.06827	0.025555	-0.094607	0.219	0.51341	0.33568	0.54845	0.24332	0.55215	0.44011	0.73307	0.58703	0.75752	0.48493	0.75451	0.992831	0.999831	0.999942	0.998538	0.999996	0.999999	3780	6327	4853	6650	4058	6489	3	3	3	2	4	2	-0.014932	0.0078282	0.02873	-0.06827	0.025555	-0.094607	0.75121	0.47275
SPRR2E	000005196_153100414	000005196	153100414	6	-5924	-0.35744	-0.14059	-0.060189	-0.28197	-0.36026	-0.32132	0.013912	0.11891	0.39144	0.018111	0.002083	0.020227	0.045369	0.25394	0.54083	0.059654	0.0090389	0.063909	0.962285	0.98611	0.999942	0.991611	0.701098	0.947746	488	2622	5295	593	134	703	4	3	2	4	4	4	-0.35744	-0.14059	-0.060189	-0.28197	-0.36026	-0.32132	0.63085	0.88651
S100A6	000005209_153533882	000005209	153533882	11	2137	0.20642	0.10191	0.013139	0.031207	0.097248	0.067276	0.53185	0.23421	0.53346	0.3276	0.43383	0.57819	0.73746	0.46408	0.74235	0.57902	0.68208	0.77387	0.997486	0.999907	0.99999	0.999559	0.99996	0.999999	6405	3757	6156	4730	5515	6439	3	3	2	2	1	2	0.20642	0.10191	0.013139	0.031207	0.097248	0.067276	0.008181	0.43285
S100A2	000005212_153566686	000005212	153566686	11	-851	0.21826	0.07186	-0.015452	0.0041958	0.068961	0.11411	0.93419	0.57284	0.21323	0.13103	0.33901	0.16908	0.93915	0.77336	0.44175	0.32973	0.59222	0.39119	0.999545	0.999831	0.999942	0.992787	0.999996	0.999999	8549	6719	3687	2805	4934	3120	1	2	4	1	3	3	0.21826	0.07186	-0.015452	0.0041958	0.068961	0.11411	0.012878	0.18475
S100A16	000005216_153609161	000005216	153609161	10	211	0.14836	-0.035607	-0.081365	-0.0090772	-0.036967	0.066156	0.98166	0.11168	0.20502	0.7603	0.52853	0.33254	0.98171	0.28349	0.42475	0.86198	0.73521	0.57116	0.999222	0.999907	0.99999	0.999559	0.99996	0.999999	8958	2273	3306	7628	6216	4503	0	3	4	2	3	2	0.14836	-0.035607	-0.081365	-0.0090772	-0.036967	0.066156	0.048943	0.74598
ILF2	000005226_153671298	000005226	153671298	11	-298	-0.0038691	-0.19674	-0.19441	-0.19536	-0.19173	-0.16552	0.0072056	0.031287	0.011506	0.0039775	0.00069276	0.017659	0.034413	0.11342	0.05212	0.021077	0.004618	0.073747	0.949316	0.999907	0.893718	0.865944	0.243662	0.954842	291	830	478	205	167	647	4	5	7	5	5	6	-0.0038691	-0.19674	-0.19441	-0.19536	-0.19173	-0.16552	0.24253	0.63002
SLC39A1	000005244_153964214	000005244	153964214	11	-588	0.048381	0.22533	0.54197	-0.066444	-0.015337	-0.2124	0.84704	0.98154	0.86189	0.29095	0.77957	0.025453	0.91594	0.98134	0.92633	0.538	0.88514	0.097432	0.997486	0.999907	0.99999	0.999559	0.99996	0.999999	8063	8931	8072	4388	7760	773	1	0	1	3	1	6	0.048381	0.22533	0.54197	-0.066444	-0.015337	-0.2124	0.032584	0.02263
IL6R.AS1	000005269_154431772	000005269	154431772	7	-25303	0.11121	-0.017703	-0.1076	-0.013993	-0.0099541	-0.058865	0.91848	0.050219	0.01546	0.17346	0.0038735	0.0055528	0.91914	0.14283	0.056704	0.34884	0.017327	0.023132	0.999545	0.96146	0.974639	0.992787	0.807584	0.763579	8425	1420	552	3367	205	294	0	2	3	2	3	3	0.11121	-0.017703	-0.1076	-0.013993	-0.0099541	-0.058865	0.59007	0.47471
UBE2Q1	000005278_154556640	000005278	154556640	10	2061	0.087541	0.10688	0.20589	0.083291	0.12847	0.054044	0.63492	0.86088	0.99921	0.49479	0.43542	0.59871	0.78755	0.90005	0.9992	0.7054	0.66352	0.7761	0.997486	0.999907	0.99999	0.999559	0.99996	0.999999	6969	8067	9117	6034	5525	6568	2	1	0	3	3	2	0.087541	0.10688	0.20589	0.083291	0.12847	0.054044	0.017281	0.11451
UBE2Q1.1	000005278_154556652	000005278	154556652	1	1696	0.28847	-0.46899	0.12476	-0.05739	0.23419	0.53473	0.7649	0.13852	0.62932	0.41399	0.77153	0.93068	0.76526	0.13813	0.62897	0.41384	0.7719	0.93095	0.997486	0.999907	0.99999	0.999559	0.99996	0.999999	7702	2639	6745	5439	7718	8440	0	1	0	0	0	0	0.28847	-0.46899	0.12476	-0.05739	0.23419	0.53473	0.2351	0.86148
SHC1	000005298_154972789	000005298	154972789	10	1541.5	0.10339	-0.012018	0.011899	0.071688	-0.068469	-0.12402	0.20422	0.43383	0.75702	0.32296	0.53674	0.19585	0.41663	0.66096	0.85772	0.57424	0.74033	0.41103	0.988954	0.999831	0.999942	0.998538	0.999996	0.999999	3596	5763	7621	4953	6435	3469	3	3	1	4	2	4	0.10339	-0.012018	0.011899	0.071688	-0.068469	-0.12402	0.13865	0.48223
ZBTB7B	000005301_155000948	000005301	155000948	10	-1675.5	0.055733	0.12415	0.031417	0.04735	0.041366	0.032027	0.95108	0.47028	0.46745	0.79002	0.11028	0.20038	0.95124	0.68081	0.68309	0.88024	0.2891	0.41762	0.997486	0.999907	0.99999	0.999559	0.99996	0.999999	8703	5832	5677	7788	2192	3184	1	1	3	2	2	4	0.055733	0.12415	0.031417	0.04735	0.041366	0.032027	0.065583	0.0066081
EFNA1	000005311_155124761	000005311	155124761	11	-3132	0.20972	0.1067	0.053291	0.020375	0.072139	0.20442	0.3515	0.52562	0.52212	0.52017	0.40047	0.89358	0.58465	0.74145	0.73071	0.73885	0.65232	0.93238	0.995977	0.999831	0.999942	0.998538	0.999996	0.999999	5001	6403	6236	6454	5418	8330	1	1	2	2	1	1	0.20972	0.1067	0.053291	0.020375	0.072139	0.20442	0.027713	0.17987
EFNA1.1	000005311_155124782	000005311	155124782	1	-2803	-0.024944	-0.1448	-0.34467	0.11828	-0.3939	-0.76174	0.44753	0.33042	0.22202	0.62957	0.16447	0.068787	0.44716	0.33033	0.22133	0.62923	0.16408	0.068707	0.99324	0.995647	0.999942	0.998538	0.999996	0.947746	5748	4962	3767	7098	3159	1676	0	0	1	0	1	1	-0.024944	-0.1448	-0.34467	0.11828	-0.3939	-0.76174	0.55247	0.66958
EFNA1.2	000005311_155127750	000005311	155127750	11	-133	0.11967	0.1403	0.10094	0.19791	0.12091	0.17439	0.011672	0.97066	0.61874	0.47652	0.98471	0.99349	0.052667	0.97049	0.80407	0.70204	0.98458	0.99338	0.960445	0.999907	0.99999	0.999559	0.99996	0.999999	437	8828	6680	5903	8955	9046	2	0	1	1	0	0	0.11967	0.1403	0.10094	0.19791	0.12091	0.17439	0.0023812	0.016332
POU5F1P4	000005335_155435084	000005335	155435084	4	2058	-0.092501	-0.32209	-0.11846	-0.038997	0.17291	0.40692	0.55829	0.25058	0.78075	0.23	0.67949	0.71941	0.58349	0.3716	0.78124	0.34899	0.68611	0.72009	0.996373	0.999907	0.99999	0.999559	0.99996	0.999999	6547	3941	7634	3798	7207	7312	1	2	0	2	1	1	-0.092501	-0.32209	-0.11846	-0.038997	0.17291	0.40692	0.6964	0.85403
POU5F1P4.1	000005336_155437578	000005336	155437578	9	4311	0.22025	0.23297	-0.051125	-0.016113	-0.024036	-0.003446	0.74263	0.57324	0.25899	0.087465	0.18227	0.23454	0.84583	0.72958	0.4833	0.23719	0.38933	0.45782	0.997486	0.999907	0.99999	0.999559	0.99996	0.999999	7581	6477	3898	1943	3104	3535	1	2	2	2	3	2	0.22025	0.23297	-0.051125	-0.016113	-0.024036	-0.003446	0.070983	0.063392
MSTO2P	000005358_155763629	000005358	155763629	6	17787	0.057517	0.066085	0.0045715	-0.014127	0.13096	0.04996	0.035958	0.34148	0.38884	0.31082	0.8253	0.95551	0.10337	0.50746	0.53851	0.48373	0.82964	0.95541	0.980443	0.999831	0.999942	0.993537	0.999996	0.999999	1027	5050	5275	4846	8045	8739	3	2	1	1	1	0	0.057517	0.066085	0.0045715	-0.014127	0.13096	0.04996	0.11646	0.92221
RIT1	000005364_155892937	000005364	155892937	6	17848	-0.012174	-0.021175	0.06913	0.18238	0.1736	0.13183	0.10858	0.37607	0.76514	0.99677	0.9403	0.92188	0.22851	0.53616	0.7811	0.99675	0.94006	0.92183	0.988954	0.999831	0.999942	0.999692	0.999996	0.999999	2348	5307	7662	9155	8622	8500	2	2	1	0	0	0	-0.012174	-0.021175	0.06913	0.18238	0.1736	0.13183	0.79238	0.88208
RIT1.1	000005364_155893829	000005364	155893829	8	17193	0.24124	-0.0080494	0.079141	-0.14925	0.15699	0.18273	0.46734	0.045837	0.35433	0.02807	0.61261	0.26511	0.62967	0.14377	0.56285	0.095573	0.74997	0.46601	0.995977	0.96146	0.999942	0.991611	0.999996	0.999999	5883	1332	5000	849	6907	4207	1	2	2	5	1	1	0.24124	-0.0080494	0.079141	-0.14925	0.15699	0.18273	0.03666	0.74731
RIT1.2	000005366_155915229	000005366	155915229	5	-3712	-0.19644	0.13474	-0.040335	-0.10029	0.023313	-0.16362	0.13629	0.54517	0.4021	0.27504	0.64313	0.067316	0.26793	0.61212	0.54415	0.41485	0.68987	0.15401	0.996373	0.999907	0.99999	0.999559	0.99996	0.999999	2759	6333	5229	4236	6977	1439	2	1	1	2	1	2	-0.19644	0.13474	-0.040335	-0.10029	0.023313	-0.16362	0.8299	0.29499
MIR6738	000005370_155962134	000005370	155962134	11	-10824	0.085321	-0.0027908	0.12659	0.015422	0.13992	0.10488	0.97351	0.3099	0.22533	0.002108	0.0087824	0.013731	0.97341	0.55648	0.46172	0.012246	0.041611	0.060792	0.999156	0.999907	0.99999	0.699945	0.833774	0.886344	8892	4519	3543	148	421	563	0	3	2	3	3	3	0.085321	-0.0027908	0.12659	0.015422	0.13992	0.10488	0.080287	0.62071
UBQLN4	000005375_156039564	000005375	156039564	3	14195	-0.016714	-0.053794	0.15792	-0.33581	-0.17914	-0.19625	0.27177	0.02492	0.075072	0.02158	0.14611	0.14693	0.32791	0.062527	0.13412	0.055058	0.23623	0.23699	0.988954	0.95311	0.999942	0.991611	0.999996	0.999999	4303	838	1785	690	2915	2820	1	1	1	2	2	2	-0.016714	-0.053794	0.15792	-0.33581	-0.17914	-0.19625	0.81257	0.0020351
LMNA	000005380_156086422	000005380	156086422	8	3854	0.082871	-0.042621	-0.096526	-0.0038819	-0.016962	0.023975	0.47261	0.41265	0.25911	0.20515	0.39827	0.55734	0.64736	0.6025	0.46088	0.40214	0.61068	0.70946	0.996373	0.999907	0.99999	0.999559	0.99996	0.999999	5978	5383	3901	3539	5229	6310	2	1	3	3	2	2	0.082871	-0.042621	-0.096526	-0.0038819	-0.016962	0.023975	0.35083	0.42022
LMNA.1	000005384_156114259	000005384	156114259	10	-404.5	0.033389	0.08317	-0.12869	0.023926	0.006372	0.046357	0.57351	0.30898	0.069023	0.66327	0.47719	0.72459	0.75676	0.53865	0.20248	0.80955	0.69557	0.84045	0.997486	0.999907	0.99999	0.999559	0.99996	0.999999	6633	4515	1485	7060	5815	7332	2	3	5	2	3	1	0.033389	0.08317	-0.12869	0.023926	0.006372	0.046357	0.36277	0.35642
LMNA.2	000005385_156123786	000005385	156123786	12	-2363	0.093506	0.048416	-0.14578	0.050132	0.10232	0.16066	0.63784	0.20123	0.005088	0.48053	0.93692	0.99681	0.81902	0.44174	0.027253	0.72369	0.96125	0.99675	0.997486	0.999907	0.700753	0.999559	0.99996	0.999999	6983	3411	324	5929	8557	9076	2	3	7	2	1	0	0.093506	0.048416	-0.14578	0.050132	0.10232	0.16066	0.63667	0.39146
LMNA.3	000005385_156130337	000005385	156130337	10	4189	0.32635	0.14352	0.14943	0.17958	0.3367	0.43814	6.3274e-05	0.00068486	0.00093379	0.10408	0.0082523	0.008005	0.00044804	0.0042588	0.0055991	0.27698	0.038504	0.036917	0.858416	0.575058	0.481493	0.991611	0.939298	0.849562	4	68	102	2357	351	373	2	3	3	1	2	2	0.32635	0.14352	0.14943	0.17958	0.3367	0.43814	0.0070919	0.01306
SLC25A44	000005390_156182086	000005390	156182086	1	-12150	-0.10237	-0.061488	0.043356	-0.23034	0.15423	0.12281	0.34289	0.37798	0.53972	0.14399	0.73209	0.65932	0.34301	0.37775	0.53882	0.1437	0.7323	0.65909	0.988954	0.999831	0.999942	0.991611	0.999996	0.999999	4929	5319	6360	3000	7581	7122	0	0	0	1	0	0	-0.10237	-0.061488	0.043356	-0.23034	0.15423	0.12281	0.65711	0.62202
MEF2D	000005411_156478428	000005411	156478428	7	12339	0.034642	0.035155	-0.10034	0.135	-0.11616	0.020367	0.97523	0.63565	0.55922	0.47366	0.50416	0.79978	0.97562	0.7637	0.69791	0.64023	0.6585	0.82672	0.999545	0.999831	0.999942	0.998538	0.999996	0.999999	8922	7050	6472	6131	6205	7864	0	2	2	2	2	1	0.034642	0.035155	-0.10034	0.135	-0.11616	0.020367	0.40684	0.089163
MEF2D.1	000005414_156501161	000005414	156501161	9	-415	0.16014	-0.10437	-0.089069	-0.051868	0.072893	-0.014846	0.079911	0.39984	0.079749	0.10613	0.30014	0.43893	0.21838	0.61121	0.22396	0.26799	0.53064	0.65123	0.996373	0.999907	0.99999	0.999559	0.99996	0.999999	1879	5275	1657	2256	4387	5448	3	3	4	3	2	2	0.16014	-0.10437	-0.089069	-0.051868	0.072893	-0.014846	0.08817	0.2143
MEF2D.2	000005415_156503508	000005415	156503508	10	-2721	0.12757	-0.06404	0.15782	0.17147	0.22152	0.15411	0.86671	0.57263	0.64491	0.81706	0.51032	0.61133	0.8949	0.76951	0.79379	0.89865	0.71892	0.78144	0.999545	0.999831	0.999942	0.998538	0.999996	0.999999	8097	6717	6940	8039	6251	6851	1	3	2	1	1	1	0.12757	-0.06404	0.15782	0.17147	0.22152	0.15411	0.18765	0.063954
MEF2D.3	000005415_156505122	000005415	156505122	10	-4363	0.10888	-0.13203	0.019164	-0.089242	0.20912	0.13216	0.92386	0.088142	0.64079	0.15633	0.93967	0.77589	0.93186	0.24202	0.79813	0.35916	0.94716	0.87078	0.997486	0.999907	0.99999	0.999559	0.99996	0.999999	8498	1907	6814	2942	8576	7609	1	4	2	4	1	2	0.10888	-0.13203	0.019164	-0.089242	0.20912	0.13216	0.024523	0.051773
MEF2D.4	000005415_156505479	000005415	156505479	4	-4775.5	0.070632	0.045212	-0.1128	-0.0038229	0.013957	0.11233	0.94039	0.74948	0.26107	0.653	0.61252	0.9346	0.9404	0.75016	0.38533	0.66081	0.63408	0.93476	0.997486	0.999907	0.99999	0.999559	0.99996	0.999999	8618	7500	3916	7004	6805	8478	0	0	2	1	1	0	0.070632	0.045212	-0.1128	-0.0038229	0.013957	0.11233	0.75542	0.50266
NES	000005426_156660285	000005426	156660285	9	17122	-0.12616	0.054456	-0.030203	0.077571	0.032685	0.048507	0.73926	0.71868	0.42559	0.26987	0.015962	0.0048308	0.84342	0.82783	0.63917	0.49409	0.064359	0.022932	0.997486	0.999907	0.99999	0.999559	0.950599	0.589639	7558	7288	5399	4183	582	351	2	2	2	1	2	2	-0.12616	0.054456	-0.030203	0.077571	0.032685	0.048507	0.27265	0.32662
NES.1	000005426_156662156	000005426	156662156	10	15260	-0.016624	0.098531	-0.025519	-0.03914	-0.020076	-0.027604	0.15007	0.38785	0.14989	0.21808	0.74129	0.33471	0.33642	0.62527	0.3447	0.44606	0.85225	0.57206	0.988954	0.999831	0.999942	0.992787	0.999996	0.999999	2930	5407	2945	3913	7624	4868	4	2	4	4	2	3	-0.016624	0.098531	-0.025519	-0.03914	-0.020076	-0.027604	0.94285	0.40025
MRPL24	000005435_156741208	000005435	156741208	12	-124	0.13579	0.079606	0.098826	0.025646	0.10594	0.18815	0.78853	0.10038	0.13645	0.18041	0.25681	0.61742	0.88994	0.27549	0.34488	0.41513	0.52719	0.80743	0.997486	0.999907	0.99999	0.999559	0.99996	0.999999	7814	2097	2432	3248	3984	6696	1	4	4	3	3	2	0.13579	0.079606	0.098826	0.025646	0.10594	0.18815	0.13403	0.14114
HDGF	000005436_156747123	000005436	156747123	10	4156.5	0.093483	0.20732	-0.058841	0.022391	0.14812	0.20914	0.934	0.9982	0.25828	0.41581	0.64495	0.9241	0.9382	0.99819	0.49418	0.64125	0.80934	0.9345	0.997486	0.999907	0.99999	0.999559	0.99996	0.999999	8562	9102	3894	5451	6987	8391	1	0	4	2	2	1	0.093483	0.20732	-0.058841	0.022391	0.14812	0.20914	0.19907	0.005916
PEAR1	000005444_156896867	000005444	156896867	10	3133.5	0.15544	0.050173	0.05159	-0.0046442	0.096318	0.10549	0.70042	0.64936	0.10989	0.96805	0.72372	0.7716	0.8163	0.80963	0.28609	0.96795	0.8427	0.86804	0.999545	0.999831	0.999942	0.998538	0.999996	0.999999	7285	7145	2381	8895	7541	7725	2	2	2	1	1	2	0.15544	0.050173	0.05159	-0.0046442	0.096318	0.10549	0.066807	0.059538
ARHGEF11	000005448_157034283	000005448	157034283	9	11429	0.081003	-0.016579	0.04739	0.11713	0.0015862	0.10024	0.091751	0.14734	0.19482	0.046448	0.16065	0.19735	0.23876	0.32957	0.40545	0.14627	0.35747	0.40891	0.996373	0.999907	0.99999	0.999559	0.99996	0.999999	2095	2753	3173	1210	2846	3151	2	2	1	3	1	1	0.081003	-0.016579	0.04739	0.11713	0.0015862	0.10024	0.13011	0.78711
FCRL5	000005459_157390889	000005459	157390889	9	161623	0.28286	0.16828	0.044207	0.19783	0.11337	0.067868	0.78108	0.54603	0.094684	0.70093	0.97481	0.22139	0.84279	0.73572	0.24449	0.82243	0.97465	0.44409	0.999545	0.999831	0.999942	0.998538	0.999996	0.999999	7712	6542	2125	7443	8904	3793	1	1	3	1	0	3	0.28286	0.16828	0.044207	0.19783	0.11337	0.067868	0.016817	0.014225
KIRREL1	000005474_158002773	000005474	158002773	10	9118	0.40663	0.26459	0.34473	0.079255	0.18853	0.28063	0.96878	0.99861	0.99922	0.26565	0.89384	0.8464	0.96867	0.99861	0.99921	0.5057	0.92378	0.90444	0.999545	0.999831	0.999942	0.993537	0.999996	0.999999	8864	9169	9173	4431	8359	8107	0	0	0	2	1	1	0.40663	0.26459	0.34473	0.079255	0.18853	0.28063	4.6503e-05	0.0005265
KIRREL1.IT1	000005475_158010944	000005475	158010944	11	-14555	0.19185	0.11654	0.46443	0.0063642	0.2482	0.087022	0.99589	0.99129	0.77547	0.54333	0.72158	0.87905	0.99586	0.99124	0.87494	0.7542	0.85522	0.92839	0.999545	0.999831	0.999942	0.998538	0.999996	0.999999	9138	9091	7717	6622	7524	8242	0	0	2	3	2	1	0.19185	0.11654	0.46443	0.0063642	0.2482	0.087022	0.08422	0.0072923
KIRREL1.IT1.1	000005476_158017933	000005476	158017933	9	-7581	0.26964	0.15259	-0.09712	-0.051022	0.064621	0.23961	0.47638	0.33942	0.22199	0.42807	0.59092	0.69374	0.67902	0.55078	0.44494	0.64162	0.76107	0.81324	0.997104	0.999907	0.99999	0.999559	0.99996	0.999999	6002	4782	3508	5551	6682	7142	1	1	3	2	2	2	0.26964	0.15259	-0.09712	-0.051022	0.064621	0.23961	0.075898	0.52411
KIRREL1.IT1.2	000005476_158019682	000005476	158019682	11	-5851	0.025577	0.10772	0.23772	0.033491	0.05073	-0.080515	0.1417	0.77505	0.69819	0.40522	0.57585	0.2183	0.33504	0.88189	0.83652	0.66215	0.77365	0.45126	0.988954	0.999831	0.999942	0.998538	0.999996	0.999999	2813	7813	7251	5592	6714	3759	2	2	2	4	3	4	0.025577	0.10772	0.23772	0.033491	0.05073	-0.080515	0.34047	0.019621
CD1D	000005488_158186402	000005488	158186402	9	6409	0.21041	0.15427	0.17187	0.10084	0.043316	0.0089821	0.3157	0.71617	0.30277	0.33245	0.51493	0.63169	0.5304	0.82595	0.52444	0.55231	0.7219	0.77427	0.996373	0.999907	0.99999	0.999559	0.99996	0.999999	4686	7270	4386	4759	6115	6792	1	2	3	3	3	2	0.21041	0.15427	0.17187	0.10084	0.043316	0.0089821	0.045404	0.17697
MNDA	000005493_158827430	000005493	158827430	9	-3932	-0.12424	0.13503	-0.0086486	0.037451	-0.0034022	0.018205	0.12571	0.48008	0.31683	0.033417	0.10512	0.25607	0.29573	0.67439	0.53743	0.1132	0.27224	0.47842	0.996373	0.999907	0.99999	0.999559	0.99996	0.999999	2594	5903	4516	920	2108	3774	4	2	2	3	4	2	-0.12424	0.13503	-0.0086486	0.037451	-0.0034022	0.018205	0.066846	0.83231
IFI16	000005494_158989597	000005494	158989597	8	-10389	0.0093643	0.0030282	-0.15521	-0.13423	0.055678	0.059328	0.41832	0.32336	0.24874	0.24076	0.39243	0.28811	0.61228	0.52731	0.44952	0.44127	0.60473	0.49172	0.996373	0.999907	0.99999	0.999559	0.99996	0.999999	5557	4638	3795	3906	5175	4130	2	2	3	3	2	2	0.0093643	0.0030282	-0.15521	-0.13423	0.055678	0.059328	0.6046	0.37507
IFI16.1	000005495_158997152	000005495	158997152	8	-2825	0.025334	0.071019	0.067603	0.031162	0.17911	0.11752	0.1144	0.41115	0.512	0.32367	0.47741	0.65076	0.26926	0.6238	0.67488	0.53414	0.66259	0.77539	0.988954	0.999831	0.999942	0.994859	0.999996	0.999999	2416	5602	6175	4960	6005	7059	2	3	2	2	1	1	0.025334	0.071019	0.067603	0.031162	0.17911	0.11752	0.3371	0.1734
IFI16.2	000005495_158999808	000005495	158999808	9	-209	0.056297	0.13146	0.067627	0.0059352	0.0076484	0.17296	0.18264	0.99609	0.69171	0.95854	0.42063	0.72294	0.38614	0.99606	0.81262	0.95834	0.63781	0.83275	0.996373	0.999907	0.99999	0.999559	0.99996	0.999999	3335	9080	7138	8733	5405	7323	3	0	1	0	3	1	0.056297	0.13146	0.067627	0.0059352	0.0076484	0.17296	0.20873	0.12025
PYDC5	000005495_158999855	000005495	158999855	1	155	0.44676	0.026057	0.077287	0.33417	0.26109	0.2712	0.88584	0.49706	0.57357	0.85596	0.80651	0.76007	0.88631	0.49643	0.57288	0.85631	0.80681	0.76049	0.997486	0.999907	0.99999	0.999559	0.99996	0.999999	8262	6042	6413	8125	7892	7528	0	0	0	0	0	0	0.44676	0.026057	0.077287	0.33417	0.26109	0.2712	0.11416	0.50294
AIM2	000005501_159055320	000005501	159055320	9	21417	-0.28707	-0.0066904	-0.13098	-0.15188	-0.10977	-0.017184	0.026132	0.33402	0.37007	0.080528	0.14859	0.30779	0.091949	0.54542	0.58745	0.22554	0.33929	0.52745	0.960829	0.999907	0.99999	0.999559	0.99996	0.999999	827	4732	4987	1834	2711	4308	5	2	3	4	3	1	-0.28707	-0.0066904	-0.13098	-0.15188	-0.10977	-0.017184	0.25452	0.13621
OR10J5	000005516_159493147	000005516	159493147	9	42810	-0.14066	0.0049488	0.10009	0.0047944	-0.0068298	-0.0028581	0.063822	0.16456	0.39725	0.13552	0.33672	0.63928	0.18098	0.36278	0.61004	0.31927	0.5581	0.77835	0.988954	0.999831	0.999942	0.992787	0.999996	0.999999	1612	3223	5341	2861	4922	7001	3	3	3	4	3	2	-0.14066	0.0049488	0.10009	0.0047944	-0.0068298	-0.0028581	0.072414	0.28467
APCS	000005518_159598332	000005518	159598332	12	10523	-0.2267	-0.0051126	-0.068494	-0.046216	-0.10334	-0.057819	0.028213	0.41174	0.052265	0.072595	0.45431	0.51097	0.10563	0.67093	0.17388	0.22665	0.70927	0.73885	0.980443	0.999831	0.999942	0.991611	0.999996	0.999999	860	5611	1371	1812	5826	6234	6	1	6	5	4	3	-0.2267	-0.0051126	-0.068494	-0.046216	-0.10334	-0.057819	0.2228	0.2774
MIR4259	000005526_159882142	000005526	159882142	9	17943	0.088267	-0.1538	0.0019147	0.11237	-0.12059	-0.22556	0.14087	0.20854	0.21284	0.19429	0.08552	0.033097	0.3202	0.41889	0.43171	0.40474	0.23834	0.11191	0.996373	0.999907	0.99999	0.999559	0.99996	0.999999	2824	3502	3413	3413	1815	902	3	3	3	3	4	5	0.088267	-0.1538	0.0019147	0.11237	-0.12059	-0.22556	0.16716	0.52679
TAGLN2	000005531_159916402	000005531	159916402	9	7335	0.11249	0.0029166	-0.05415	0.0031187	0.0052727	-0.0099309	0.59949	0.74349	0.42375	0.54134	0.3342	0.42253	0.7498	0.84245	0.6375	0.72505	0.56084	0.63584	0.997486	0.999907	0.99999	0.999559	0.99996	0.999999	6777	7460	5384	6357	4712	5308	1	1	3	2	3	3	0.11249	0.0029166	-0.05415	0.0031187	0.0052727	-0.0099309	0.30957	0.93525
TAGLN2.1	000005532_159924704	000005532	159924704	11	-119	0.14332	0.13168	0.015898	0.096911	0.017115	0.13752	0.95917	0.96464	0.31125	0.48811	0.46231	0.53206	0.95883	0.96673	0.55894	0.71742	0.6944	0.74004	0.999545	0.999831	0.999942	0.998538	0.999996	0.999999	8774	8825	4640	6225	5885	6375	1	1	3	2	3	2	0.14332	0.13168	0.015898	0.096911	0.017115	0.13752	0.049976	0.032033
LINC01133	000005538_159996849	000005538	159996849	11	35331	0.028012	0.034098	0.18082	0.032968	0.099765	0.17799	0.24334	0.97608	0.99907	0.18971	0.82436	0.90486	0.47195	0.97598	0.99901	0.42739	0.90501	0.93588	0.995977	0.999831	0.999942	0.992787	0.999996	0.999999	4035	8937	9170	3563	8039	8402	4	1	0	4	2	1	0.028012	0.034098	0.18082	0.032968	0.099765	0.17799	0.64707	0.075434
ATP1A2	000005549_160124936	000005549	160124936	9	9221	0.13095	0.076528	-0.10471	0.12766	0.16344	0.16078	0.38922	0.6598	0.42697	0.47949	0.46428	0.15767	0.59896	0.79705	0.63884	0.69021	0.67553	0.34875	0.995977	0.999831	0.999942	0.998538	0.999996	0.999999	5298	7203	5574	6171	5901	2972	1	1	3	3	2	3	0.13095	0.076528	-0.10471	0.12766	0.16344	0.16078	0.16011	0.32032
PEA15	000005555_160206588	000005555	160206588	10	1202	-0.067652	0.19864	0.24601	-0.090198	0.13263	0.028669	0.0046283	0.71458	0.72316	0.13297	0.1426	0.27383	0.022938	0.82932	0.84069	0.3264	0.3479	0.51386	0.940862	0.999907	0.99999	0.999559	0.99996	0.999999	197	7257	7308	2650	2646	3981	5	2	1	3	2	2	-0.067652	0.19864	0.24601	-0.090198	0.13263	0.028669	0.39723	0.12709
VANGL2	000005564_160400416	000005564	160400416	10	-156.5	0.14237	0.26673	0.13003	0.2505	0.17429	0.26213	0.66071	0.95382	0.092961	0.98378	0.75853	0.14998	0.80111	0.95358	0.25323	0.98385	0.86457	0.34855	0.997486	0.999907	0.99999	0.999559	0.99996	0.999999	7120	8667	1849	8973	7646	2589	1	1	3	0	1	2	0.14237	0.26673	0.13003	0.2505	0.17429	0.26213	0.0066594	0.0058279
SLAMF1	000005574_160638018	000005574	160638018	9	9029	0.25226	-0.0017821	0.063492	-0.15016	0.0064819	0.042455	0.21419	0.29028	0.039956	0.052047	0.2205	0.69483	0.4142	0.52012	0.12882	0.16136	0.44302	0.81373	0.988954	0.999831	0.999942	0.991611	0.999996	0.999999	3722	4602	1122	1392	3790	7329	2	3	3	5	3	2	0.25226	-0.0017821	0.063492	-0.15016	0.0064819	0.042455	0.024041	0.60612
CD244	000005590_160837410	000005590	160837410	10	25497	0.052756	0.25007	0.11379	0.092232	0.15449	0.12655	0.075817	0.57637	0.11172	0.60152	0.99524	0.95915	0.21443	0.77247	0.28875	0.79043	0.99521	0.95905	0.988954	0.999831	0.999942	0.998538	0.999996	0.999999	1825	6741	2410	6965	9127	8769	2	2	1	2	0	1	0.052756	0.25007	0.11379	0.092232	0.15449	0.12655	0.20952	0.0013111
CD244.1	000005590_160837454	000005590	160837454	1	25146	-0.018554	0.14518	0.10933	0.12345	0.06708	0.16874	0.44908	0.68747	0.68007	0.70442	0.61176	0.73341	0.44877	0.68734	0.67988	0.70456	0.61102	0.7336	0.996373	0.999907	0.99999	0.999559	0.99996	0.999999	5811	7120	7062	7301	6800	7383	0	0	0	0	0	0	-0.018554	0.14518	0.10933	0.12345	0.06708	0.16874	0.55092	0.31253
ITLN2	000005599_160949571	000005599	160949571	3	5011	0.14324	0.24721	-0.17298	0.033733	0.22563	0.34932	0.89226	0.72689	0.1709	0.65214	0.53667	0.97115	0.89183	0.72683	0.26996	0.65199	0.54602	0.97098	0.997486	0.999907	0.99999	0.999559	0.99996	0.999999	8294	7339	2856	6996	6275	8800	0	0	2	0	1	0	0.14324	0.24721	-0.17298	0.033733	0.22563	0.34932	0.53173	0.091709
PFDN2	000005612_161115367	000005612	161115367	4	2503	-0.11467	-0.28745	-0.10335	-0.22929	-0.28383	-0.24051	0.7239	0.051214	0.73019	0.12533	0.02969	0.15836	0.72452	0.1194	0.7309	0.22448	0.07512	0.26296	0.997486	0.999907	0.99999	0.999559	0.975642	0.999999	7468	1231	7349	2542	858	2697	0	3	1	2	2	2	-0.11467	-0.28745	-0.10335	-0.22929	-0.28383	-0.24051	0.90777	0.53518
OLFML2B	000005663_161962670	000005663	161962670	8	61726	0.037935	-0.32306	-0.089784	0.12472	-0.037526	0.044183	0.89118	0.053374	0.30763	0.18286	0.24377	0.73456	0.89516	0.15221	0.51346	0.3771	0.45111	0.82417	0.997486	0.999907	0.99999	0.999559	0.99996	0.999999	8291	1286	4424	3281	3819	7387	1	3	3	3	2	1	0.037935	-0.32306	-0.089784	0.12472	-0.037526	0.044183	0.7791	0.23156
MIR4654	000005674_162136939	000005674	162136939	10	-20167	0.24419	0.21618	0.14265	0.15201	0.31403	0.27202	0.93445	0.37374	0.31834	0.74506	0.66006	0.86183	0.93517	0.6144	0.55337	0.8574	0.8104	0.90901	0.999545	0.999831	0.999942	0.998538	0.999996	0.999999	8552	5288	4704	7675	7192	8168	1	3	3	1	1	1	0.24419	0.21618	0.14265	0.15201	0.31403	0.27202	0.0040589	0.011906
MIR4654.1	000005679_162191632	000005679	162191632	11	34581	0.028966	-0.15213	-0.16321	0.040499	-0.099517	0.077193	0.075478	0.55716	0.016996	0.76467	0.168	0.31636	0.21933	0.75538	0.072076	0.8731	0.392	0.56582	0.996373	0.999907	0.981474	0.999559	0.99996	0.999999	1809	6396	582	7645	2941	4367	4	3	6	2	4	3	0.028966	-0.15213	-0.16321	0.040499	-0.099517	0.077193	0.17194	0.16109
MIR4654.2	000005681_162213795	000005681	162213795	9	56693	0.18942	0.022617	-0.18931	-0.029879	0.10561	0.041504	0.41045	0.88419	0.026798	0.35064	0.60393	0.75822	0.62263	0.89767	0.095532	0.56925	0.76785	0.85733	0.996373	0.999907	0.99999	0.999559	0.99996	0.999999	5497	8176	763	4903	6754	7520	2	1	5	2	2	2	0.18942	0.022617	-0.18931	-0.029879	0.10561	0.041504	0.047945	0.035942
MIR556	000005687_162349988	000005687	162349988	10	7402	0.10084	-0.17842	-0.15423	-0.05602	-0.1158	-0.16047	0.99486	0.03784	0.071661	0.14069	0.16349	0.10656	0.99486	0.13374	0.20682	0.34485	0.37068	0.28076	0.999545	0.959296	0.999942	0.992787	0.999996	0.999999	9123	1159	1727	2951	3143	2282	0	5	5	4	3	5	0.10084	-0.17842	-0.15423	-0.05602	-0.1158	-0.16047	0.21286	0.59121
UAP1	000005695_162538993	000005695	162538993	10	-22430	0.035474	-0.048585	-0.04593	-0.030417	0.13658	0.18075	0.95826	0.46187	0.45542	0.11856	0.54396	0.2774	0.95807	0.68284	0.67009	0.30491	0.74602	0.51811	0.999545	0.999831	0.999942	0.991611	0.999996	0.999999	8765	5978	5799	2604	6481	4334	0	3	2	2	2	2	0.035474	-0.048585	-0.04593	-0.030417	0.13658	0.18075	0.96082	0.55089
UAP1.1	000005696_162541948	000005696	162541948	10	-19509.5	-0.15753	-0.13072	-0.066061	-0.0797	0.08404	0.11518	0.15946	0.035084	0.093761	0.10905	0.15929	0.16767	0.35065	0.12567	0.2541	0.28659	0.36497	0.37253	0.988954	0.959296	0.999942	0.991611	0.999996	0.999999	3069	1092	2113	2450	3100	3101	3	5	5	4	4	3	-0.15753	-0.13072	-0.066061	-0.0797	0.08404	0.11518	0.6091	0.99413
DDR2	000005704_162632439	000005704	162632439	11	52	-0.051685	0.003399	-0.015645	-0.092032	0.11112	0.044127	0.70186	0.18976	0.81376	0.18179	0.95799	0.48045	0.83733	0.40779	0.89832	0.41027	0.96298	0.70302	0.997486	0.999907	0.99999	0.999559	0.99996	0.999999	7339	3269	7810	3266	8719	5776	1	4	2	4	1	3	-0.051685	0.003399	-0.015645	-0.092032	0.11112	0.044127	0.9026	0.17758
DDR2.1	000005711_162691016	000005711	162691016	11	58572	-0.095602	-0.042316	0.028017	0.033941	-0.01956	-0.15494	0.17933	0.2536	0.1658	0.048447	0.039965	0.049555	0.39853	0.48823	0.38777	0.16265	0.14057	0.16564	0.996373	0.999907	0.99999	0.999559	0.99996	0.999999	3301	3980	2799	1251	1061	1157	2	3	3	2	4	6	-0.095602	-0.042316	0.028017	0.033941	-0.01956	-0.15494	0.63513	0.72061
CCDC190	000005721_162847016	000005721	162847016	11	21806	0.14069	0.093659	0.068244	0.085659	0.017515	0.2622	0.17992	0.86511	0.71124	0.43499	0.38857	0.61082	0.38789	0.92928	0.84263	0.68242	0.64417	0.79788	0.988954	0.999831	0.999942	0.998538	0.999996	0.999999	3326	8245	7330	5842	5318	6846	4	2	2	2	2	3	0.14069	0.093659	0.068244	0.085659	0.017515	0.2622	0.0047169	0.016792
CCDC190.1	000005722_162856467	000005722	162856467	10	12338	0.058109	-0.03326	0.018178	-0.031741	0.042447	-0.041559	0.73152	0.26426	0.5885	0.42346	0.68537	0.25868	0.83719	0.50351	0.7655	0.65417	0.82284	0.49419	0.999545	0.999831	0.999942	0.998538	0.999996	0.999999	7444	4352	6629	5747	7321	4146	2	3	1	3	2	3	0.058109	-0.03326	0.018178	-0.031741	0.042447	-0.041559	0.33985	0.96522
CCDC190.2	000005729_162905898	000005729	162905898	9	-37105	-0.044355	0.056499	-0.073988	0.05193	-0.089758	-0.078528	0.65985	0.57894	0.19989	0.40544	0.12385	0.12779	0.78812	0.73316	0.41289	0.62043	0.30159	0.30171	0.997486	0.999907	0.99999	0.999559	0.99996	0.999999	7116	6503	3244	5365	2411	2301	1	2	4	1	4	4	-0.044355	0.056499	-0.073988	0.05193	-0.089758	-0.078528	0.99458	0.30486
RGS4	000005733_162970172	000005733	162970172	11	-98449	0.14022	-0.13372	-0.03826	0.012506	-0.14846	-0.11665	0.66593	0.15162	0.15816	0.72305	0.051906	0.60937	0.82056	0.35775	0.37469	0.85393	0.17246	0.79684	0.997486	0.999907	0.99999	0.999559	0.99996	0.999999	7148	2810	2712	7415	1256	6648	1	4	3	1	6	3	0.14022	-0.13372	-0.03826	0.012506	-0.14846	-0.11665	0.44018	0.43236
RGS4.1	000005737_163035925	000005737	163035925	10	-32660.5	0.34412	0.18385	0.18266	0.13791	0.12945	0.069253	0.99499	0.7511	0.66462	0.93154	0.60844	0.69206	0.99498	0.85989	0.80418	0.94283	0.78641	0.82228	0.999545	0.999831	0.999942	0.998538	0.999996	0.999999	9126	7665	7056	8579	6882	7309	0	2	2	1	1	1	0.34412	0.18385	0.18266	0.13791	0.12945	0.069253	0.0098026	0.024947
LOC101928404	000005748_163168259	000005748	163168259	10	6562	0.11189	-0.11366	0.1327	-0.048416	-0.20347	-0.028512	0.15668	0.076415	0.07437	0.26088	0.12326	0.28157	0.34646	0.22025	0.21273	0.49971	0.31365	0.52331	0.988954	0.985295	0.999942	0.993537	0.999996	0.999999	3025	1928	1773	4388	2575	4385	3	5	4	3	5	2	0.11189	-0.11366	0.1327	-0.048416	-0.20347	-0.028512	0.34005	0.66405
RGS5	000005752_163203337	000005752	163203337	11	-421	-0.033119	-0.1386	-0.048099	0.095435	0.10849	0.27836	0.5504	0.10386	0.84168	0.51911	0.75109	0.44052	0.75137	0.27399	0.91446	0.73244	0.87258	0.67451	0.997486	0.999907	0.99999	0.999559	0.99996	0.999999	6507	2152	7970	6203	7605	5460	3	4	2	3	2	2	-0.033119	-0.1386	-0.048099	0.095435	0.10849	0.27836	0.24942	0.93396
NUF2	000005757_163321826	000005757	163321826	10	48.5	-0.17038	-0.64859	-0.412	-0.65218	-0.5662	-0.94674	0.00043588	5.9419e-09	1.4133e-07	3.2778e-07	1.074e-07	3.0307e-09	0.0027448	5.3915e-07	5.3915e-07	5.3915e-07	5.3915e-07	5.3915e-07	0.913928	0.00045	0.000309	0.000825	0.000291	0.000177	21	4	16	6	17	21	4	9	7	8	7	8	-0.17038	-0.64859	-0.412	-0.65218	-0.5662	-0.94674	0.31065	0.99659
PBX1	000005768_164637879	000005768	164637879	11	78142	0.083843	-0.11246	-0.015112	0.15502	0.049283	0.089962	0.43879	0.25551	0.73906	0.2713	0.28061	0.67232	0.66741	0.49063	0.86082	0.51561	0.53141	0.82968	0.997104	0.999907	0.99999	0.999559	0.99996	0.999999	5719	4005	7396	4202	4198	6997	3	4	2	3	4	2	0.083843	-0.11246	-0.015112	0.15502	0.049283	0.089962	0.063365	0.60855
LOC100505795	000005774_164748610	000005774	164748610	10	26027	0.16123	0.1191	0.21401	0.086795	0.028655	0.014103	0.4716	0.63889	0.55239	0.19262	0.1275	0.35962	0.68066	0.80491	0.7482	0.41347	0.32083	0.59275	0.999545	0.999831	0.999942	0.992787	0.999996	0.999999	5917	7078	6432	3593	2636	5071	2	2	2	3	4	3	0.16123	0.1191	0.21401	0.086795	0.028655	0.014103	0.12787	0.03287
LOC100505795.1	000005774_164751057	000005774	164751057	6	23755	-0.25391	0.07465	0.018268	0.26197	0.051073	0.06977	0.1952	0.943	0.057475	0.93882	0.63714	0.39346	0.36289	0.94269	0.15473	0.9386	0.72934	0.54535	0.996373	0.999907	0.99999	0.999559	0.99996	0.999999	3480	8580	1273	8561	6951	5062	3	0	2	0	1	1	-0.25391	0.07465	0.018268	0.26197	0.051073	0.06977	0.26488	0.49404
LOC100505795.2	000005776_164767614	000005776	164767614	11	7046	0.15959	0.25517	0.18012	0.083445	0.16241	0.10077	0.0023943	0.22441	0.61097	0.38014	0.53455	0.36132	0.012913	0.46703	0.79779	0.63645	0.74469	0.61589	0.94895	0.999831	0.999942	0.998538	0.999996	0.999999	115	3910	6751	5402	6419	5088	3	2	2	3	3	2	0.15959	0.25517	0.18012	0.083445	0.16241	0.10077	0.091427	0.0023452
LOC100505795.3	000005777_164771894	000005777	164771894	10	2745	-0.051777	-0.070318	-0.013647	0.050424	-0.052687	0.036802	0.062948	0.078596	0.072485	0.12507	0.033292	0.40543	0.18509	0.22484	0.20861	0.31728	0.12012	0.63053	0.988954	0.985295	0.999942	0.992787	0.999996	0.999999	1595	1974	1741	2718	994	5447	5	3	4	2	4	2	-0.051777	-0.070318	-0.013647	0.050424	-0.052687	0.036802	0.54409	0.24557
LOC100505795.4	000005777_164772863	000005777	164772863	13	1789	-0.093223	0.060115	0.11679	-0.0087675	-0.0031049	-0.07982	0.76107	0.33385	0.024955	0.53948	0.68266	0.034176	0.87772	0.6142	0.10176	0.78039	0.85363	0.13169	0.999545	0.999831	0.999942	0.998538	0.999996	0.999999	7613	4989	777	6597	7307	1021	2	3	3	2	3	5	-0.093223	0.060115	0.11679	-0.0087675	-0.0031049	-0.07982	0.0062164	0.0057722
LMX1A	000005782_165116880	000005782	165116880	11	239362	0.10785	-0.2669	-0.058748	0.013983	0.011143	-0.044045	0.080557	0.021337	0.062604	0.33043	0.17665	0.084315	0.22958	0.083136	0.1979	0.58216	0.4063	0.23973	0.996373	0.999907	0.99999	0.999559	0.99996	0.999999	1890	627	1365	4747	3044	1699	1	6	4	2	2	5	0.10785	-0.2669	-0.058748	0.013983	0.011143	-0.044045	0.18524	0.35856
RXRG	000005789_165468092	000005789	165468092	10	-22749	-0.034742	-0.044998	-0.027549	-0.058656	0.040425	0.13124	0.011173	0.19621	0.16019	0.053593	0.074215	0.094669	0.046565	0.417	0.35941	0.17179	0.21435	0.25626	0.962285	0.999831	0.999942	0.991611	0.999996	0.999999	411	3585	3063	1420	1812	2106	3	4	3	5	2	3	-0.034742	-0.044998	-0.027549	-0.058656	0.040425	0.13124	0.30239	0.45776
LRRC52	000005794_165540054	000005794	165540054	11	-4192	0.13481	0.22336	-0.0049719	0.17917	0.10568	0.17234	0.798	0.21225	0.41181	0.66443	0.37624	0.41312	0.88721	0.4364	0.65646	0.82884	0.63254	0.65518	0.997486	0.999907	0.99999	0.999559	0.99996	0.999999	7859	3535	5303	7068	5055	5233	2	1	3	2	3	3	0.13481	0.22336	-0.0049719	0.17917	0.10568	0.17234	0.31431	0.014158
ALDH9A1	000005801_165696097	000005801	165696097	6	2305	-0.028715	-0.20259	-0.083727	0.025153	-0.10029	-0.19441	0.23366	0.084313	0.13693	0.2345	0.23592	0.089156	0.40113	0.19202	0.27831	0.41185	0.42043	0.20428	0.996373	0.999907	0.99999	0.999559	0.99996	0.999999	3887	1850	2438	3839	3731	1757	2	3	3	1	2	3	-0.028715	-0.20259	-0.083727	0.025153	-0.10029	-0.19441	0.16034	0.82904
TMCO1.AS1	000005805_165773504	000005805	165773504	7	4629	0.28421	0.061504	0.15822	0.098707	0.060946	0.20404	0.01085	0.31092	0.31219	0.60833	0.54021	0.4068	0.041077	0.51571	0.50664	0.74159	0.68596	0.58068	0.962285	0.999831	0.999942	0.998538	0.999996	0.999999	395	4767	4656	7002	6460	5458	3	2	2	1	1	1	0.28421	0.061504	0.15822	0.098707	0.060946	0.20404	0.021018	0.27504
MIR3658	000005813_165869497	000005813	165869497	5	-38470	-0.28693	-0.11313	0.11266	-0.16718	-0.17628	0.1658	0.062539	0.23441	0.048243	0.1148	0.1497	0.59901	0.14413	0.36596	0.11925	0.23787	0.29601	0.65412	0.996373	0.999907	0.99999	0.999559	0.99996	0.999999	1578	3758	1136	2366	2721	6570	3	2	2	2	3	1	-0.28693	-0.11313	0.11266	-0.16718	-0.17628	0.1658	0.4954	0.81138
MIR3658.1	000005817_165899015	000005817	165899015	9	-8910	0.069812	0.23253	0.045341	-0.0090929	-0.01816	0.21436	0.74999	0.58778	0.17855	0.0074303	0.014977	0.0029335	0.83192	0.75737	0.38015	0.033746	0.060872	0.015205	0.999545	0.999831	0.999942	0.964087	0.985737	0.634586	7548	6808	3297	304	544	213	1	1	2	4	3	3	0.069812	0.23253	0.045341	-0.0090929	-0.01816	0.21436	0.29608	0.0031653
MIR3658.1	000005817_165899015	000005817	165899015	1	-8910	-0.030663	0.44068	0.38379	0.28957	0.28985	0.26716	0.43387	0.93996	0.95544	0.893	0.90365	0.83019	0.43363	0.94024	0.95572	0.89346	0.90412	0.83043	0.996373	0.999907	0.99999	0.999559	0.99996	0.999999	5676	8538	8677	8289	8380	7939	0	0	0	0	0	0	-0.030663	0.44068	0.38379	0.28957	0.28985	0.26716	0.56613	0.060036
ILDR2	000005838_166925986	000005838	166925986	11	49440	0.10699	-0.097007	0.0068157	0.0034757	-0.0010558	-0.12669	0.12656	0.16117	0.068535	0.15343	0.27925	0.074937	0.3138	0.38059	0.20595	0.36765	0.52602	0.2209	0.988954	0.999831	0.999942	0.992787	0.999996	0.999999	2589	3188	1683	3118	4396	1790	2	3	4	3	2	5	0.10699	-0.097007	0.0068157	0.0034757	-0.0010558	-0.12669	0.86795	0.71848
MPZL1	000005878_167715606	000005878	167715606	8	-6388	-0.0053768	-0.058216	-0.051325	0.061074	-0.21473	-0.16524	0.45735	0.64023	0.39793	0.27341	0.021413	0.021745	0.63723	0.76505	0.6097	0.47659	0.076766	0.076685	0.996373	0.999907	0.99999	0.999559	0.975642	0.969838	5884	6841	5194	4221	699	712	2	2	2	3	4	4	-0.0053768	-0.058216	-0.051325	0.061074	-0.21473	-0.16524	0.38891	0.34145
MPZL1.1	000005878_167717540	000005878	167717540	8	-4452	0.042682	0.27602	0.26394	0.039414	0.0081046	0.059633	0.48743	0.23274	0.98412	0.92907	0.62912	0.56175	0.65727	0.4237	0.98424	0.92905	0.76436	0.71245	0.996373	0.999907	0.99999	0.999559	0.99996	0.999999	6082	3744	8948	8505	6903	6342	2	2	0	1	2	1	0.042682	0.27602	0.26394	0.039414	0.0081046	0.059633	0.2987	0.040771
ADCY10	000005892_167820163	000005892	167820163	10	93948.5	0.22178	0.069486	0.020489	0.018793	0.12	0.14877	0.64824	0.64953	0.97314	0.4255	0.35546	0.67189	0.79446	0.79115	0.97309	0.64915	0.60263	0.81198	0.997486	0.999907	0.99999	0.999559	0.99996	0.999999	7048	6905	8843	5527	4882	6996	1	2	0	2	2	1	0.22178	0.069486	0.020489	0.018793	0.12	0.14877	0.0098047	0.25718
GPR161	000005907_168142186	000005907	168142186	9	-4469	0.0047704	0.15323	0.24382	-0.2525	-0.25826	-0.67523	0.31512	0.16358	0.65691	0.0023605	0.0044359	2.8931e-06	0.52153	0.36124	0.78671	0.012659	0.021673	2.1027e-05	0.995977	0.999831	0.999942	0.901236	0.848487	0.005516	4690	3212	7008	124	227	35	3	2	1	6	5	7	0.0047704	0.15323	0.24382	-0.2525	-0.25826	-0.67523	0.37295	0.10055
TBX19	000005918_168301835	000005918	168301835	8	21032	0.083523	0.21703	0.13409	0.18198	0.088838	0.089701	0.3133	0.061168	0.18665	0.22971	0.3869	0.67298	0.51708	0.16801	0.38107	0.42908	0.59917	0.79235	0.996373	0.999907	0.99999	0.999559	0.99996	0.999999	4666	1442	3047	3792	5136	7003	1	2	2	2	2	2	0.083523	0.21703	0.13409	0.18198	0.088838	0.089701	0.165	0.049415
TBX19.1	000005918_168301892	000005918	168301892	1	21311	0.4072	0.43189	0.067993	-0.079739	-0.05242	-0.013023	0.91987	0.92503	0.58848	0.35862	0.39941	0.45845	0.92047	0.92556	0.58769	0.35857	0.39921	0.45822	0.997486	0.999907	0.99999	0.999559	0.99996	0.999999	8466	8412	6494	4973	5236	5593	0	0	0	0	0	0	0.4072	0.43189	0.067993	-0.079739	-0.05242	-0.013023	0.080133	0.074971
LOC101928565	000005928_168468253	000005928	168468253	11	27404	-0.031735	-0.055562	0.065037	-0.13299	-0.028278	-0.17333	0.19835	0.072261	0.23446	0.14156	0.16364	0.0087513	0.4128	0.22155	0.46763	0.34769	0.38428	0.040962	0.988954	0.985295	0.999942	0.992787	0.999996	0.874683	3540	1843	3895	2961	3145	393	3	3	3	5	4	5	-0.031735	-0.055562	0.065037	-0.13299	-0.028278	-0.17333	0.28474	0.23564
XCL1	000005935_168613904	000005935	168613904	11	37305	-0.08594	0.13796	0.048649	0.036783	-0.058844	0.038612	0.46298	0.33467	0.41041	0.53775	0.29871	0.39828	0.68531	0.58354	0.65546	0.74559	0.55094	0.64476	0.997486	0.999907	0.99999	0.999559	0.99996	0.999999	5923	4736	5296	6329	4365	5106	3	3	3	3	3	2	-0.08594	0.13796	0.048649	0.036783	-0.058844	0.038612	0.45332	0.0037224
XCL1.1	000005938_168636883	000005938	168636883	11	60297	-0.1092	0.040289	0.13061	0.13337	-0.09729	-0.1165	0.047907	0.22838	0.32677	0.60914	0.111	0.046638	0.15458	0.47154	0.57667	0.79876	0.29176	0.15758	0.980443	0.999831	0.999942	0.998538	0.999996	0.999999	1292	3960	4777	7005	2389	1246	4	4	2	1	3	5	-0.1092	0.040289	0.13061	0.13337	-0.09729	-0.1165	0.32017	0.19126
DPT	000005941_168733414	000005941	168733414	9	-4171	-0.27056	-0.22919	-0.20684	-0.21989	-0.21672	-0.39819	0.0073535	0.058106	0.0057335	0.01432	0.017177	0.0024312	0.032663	0.17396	0.026505	0.058354	0.06851	0.012946	0.949316	0.999907	0.693225	0.997406	0.962087	0.42356	296	1379	340	494	609	273	5	5	5	6	5	6	-0.27056	-0.22919	-0.20684	-0.21989	-0.21672	-0.39819	0.15949	0.63718
ATP1B1	000005946_169113810	000005946	169113810	10	7127.5	-0.078013	0.029231	0.041203	0.11086	-0.063891	0.10109	0.13545	0.30551	0.47308	0.47598	0.40395	0.50417	0.31378	0.55349	0.68505	0.69464	0.63376	0.71234	0.988954	0.999831	0.999942	0.998538	0.999996	0.999999	2711	4723	5904	6144	5441	6183	4	3	3	3	2	3	-0.078013	0.029231	0.041203	0.11086	-0.063891	0.10109	0.62159	0.11456
NME7	000005960_169288111	000005960	169288111	10	79650	0.094064	-0.13331	0.15072	-0.1063	0.018865	-0.0082701	0.46984	0.12326	0.1911	0.11422	0.27918	0.17299	0.67907	0.31377	0.40259	0.29658	0.52098	0.38001	0.999545	0.988345	0.999942	0.991611	0.999996	0.999999	5899	2702	3441	2526	4394	3165	3	5	2	4	2	1	0.094064	-0.13331	0.15072	-0.1063	0.018865	-0.0082701	0.25752	0.2621
NME7.1	000005965_169363316	000005965	169363316	8	4392.5	-0.011094	0.051064	0.011687	-0.17691	-0.034463	0.035085	0.18655	0.015685	0.046975	0.021043	0.72973	0.35636	0.36253	0.059886	0.14172	0.075693	0.82882	0.56548	0.988954	0.949883	0.999942	0.991611	0.999996	0.999999	3389	578	1275	668	7571	5048	2	2	3	5	1	3	-0.011094	0.051064	0.011687	-0.17691	-0.034463	0.035085	0.41139	0.13143
NME7.2	000005965_169363394	000005965	169363394	1	4159	-0.28565	0.051855	0.36861	0.010469	0.11986	0.058267	0.14228	0.58647	0.93358	0.50895	0.69874	0.57292	0.14199	0.58569	0.93386	0.50818	0.69881	0.57219	0.980443	0.999831	0.999942	0.993537	0.999996	0.999999	2822	6800	8566	6376	7394	6624	1	0	0	0	0	0	-0.28565	0.051855	0.36861	0.010469	0.11986	0.058267	0.85772	0.41353
F5	000005979_169539221	000005979	169539221	8	47268.5	0.14267	0.093561	0.18	0.13643	0.098792	0.11547	0.87209	0.98693	0.86547	0.91258	0.62077	0.84952	0.88132	0.9871	0.8815	0.91418	0.75876	0.87144	0.997486	0.999907	0.99999	0.999559	0.99996	0.999999	8190	8977	8089	8393	6848	8016	1	0	1	1	2	1	0.14267	0.093561	0.18	0.13643	0.098792	0.11547	0.11005	0.096335
SELL	000005982_169676173	000005982	169676173	10	32653	-0.060762	-0.05325	-0.039254	-0.10778	0.050684	0.01876	0.21736	0.23326	0.15484	0.19249	0.46179	0.24164	0.43567	0.46459	0.35181	0.41332	0.68021	0.47201	0.992831	0.999831	0.999942	0.992787	0.999996	0.999999	3757	4016	3000	3592	5882	3996	4	4	3	4	3	4	-0.060762	-0.05325	-0.039254	-0.10778	0.050684	0.01876	0.9921	0.46675
METTL18	000005984_169781490	000005984	169781490	9	13282	0.13866	-0.0074157	0.12669	0.044071	0.11475	0.2252	0.71188	0.4149	0.37589	0.42983	0.87508	0.97508	0.8237	0.62613	0.59288	0.64327	0.90712	0.97496	0.997486	0.999907	0.99999	0.999559	0.99996	0.999999	7396	5397	5038	5560	8237	8842	2	2	2	2	1	0	0.13866	-0.0074157	0.12669	0.044071	0.11475	0.2252	0.55948	0.2097
SCYL3	000005993_169934582	000005993	169934582	10	-40668.5	-0.15988	-0.016897	0.038491	-0.085691	-0.10167	-0.0054542	0.019051	0.053159	0.045073	0.011079	0.3109	0.061199	0.074333	0.16348	0.14891	0.047968	0.56009	0.18481	0.960829	0.999907	0.99999	0.977556	0.99996	0.999999	645	1280	1085	406	4490	1343	5	2	3	3	3	4	-0.15988	-0.016897	0.038491	-0.085691	-0.10167	-0.0054542	0.19794	0.074188
METTL11B	000006001_170146423	000006001	170146423	9	338	0.11614	0.30745	0.04589	0.054522	-0.073888	-0.015672	0.095675	0.29098	0.17569	0.46082	0.10049	0.63527	0.2454	0.50255	0.3769	0.67209	0.26494	0.77645	0.996373	0.999907	0.99999	0.999559	0.99996	0.999999	2157	4348	2923	5780	2032	6815	3	3	3	2	3	2	0.11614	0.30745	0.04589	0.054522	-0.073888	-0.015672	0.071272	0.0043641
GORAB	000006007_170495249	000006007	170495249	11	-36874	0.17679	-0.051416	0.20516	-0.019208	0.072365	0.10891	0.60905	0.96681	0.9629	0.35568	0.47989	0.2348	0.79615	0.96657	0.96423	0.60995	0.71227	0.47143	0.997486	0.999907	0.99999	0.999559	0.99996	0.999999	6835	8790	8745	4947	5835	3538	2	0	1	4	3	3	0.17679	-0.051416	0.20516	-0.019208	0.072365	0.10891	0.05903	0.68179
MROH9	000006020_170929618	000006020	170929618	10	-5885	0.032247	0.11867	0.20412	0.11039	0.1166	0.2443	0.30711	0.99557	0.94227	0.79678	0.87394	0.87838	0.54266	0.99558	0.94601	0.88457	0.92161	0.91481	0.996373	0.999907	0.99999	0.999559	0.99996	0.999999	4606	9074	8568	7828	8229	8147	3	0	1	2	1	1	0.032247	0.11867	0.20412	0.11039	0.1166	0.2443	0.0082211	0.070398
MROH9.1	000006023_170970585	000006023	170970585	9	35029	0.036186	-0.085902	-0.042342	0.12011	0.034002	-0.068826	0.39833	0.30627	0.42798	0.71887	0.073348	0.57795	0.60834	0.53443	0.63985	0.8333	0.2105	0.74205	0.995977	0.999831	0.999942	0.998538	0.999996	0.999999	5379	4734	5583	7541	1787	6656	2	2	3	1	4	2	0.036186	-0.085902	-0.042342	0.12011	0.034002	-0.068826	0.5218	0.3556
PRRC2C	000006044_171435016	000006044	171435016	7	-50423	-0.025421	0.071252	-0.025299	-0.042232	-0.059168	0.16462	0.19081	0.32273	0.10384	0.25761	0.44004	0.75556	0.36219	0.50689	0.25135	0.45002	0.61652	0.80465	0.996373	0.999907	0.99999	0.999559	0.99996	0.999999	3422	4634	1997	4064	5557	7507	2	2	3	3	2	1	-0.025421	0.071252	-0.025299	-0.042232	-0.059168	0.16462	0.7016	0.33307
PRRC2C.1	000006045_171438788	000006045	171438788	9	-46775	0.080355	-0.081268	-0.019674	-0.18005	-0.035812	-0.17232	0.80212	0.0092432	0.049043	0.11795	0.17227	0.21253	0.85101	0.040357	0.1519	0.29225	0.37279	0.43116	0.999545	0.949883	0.999942	0.991611	0.999996	0.999999	7801	376	1322	2596	3251	3691	1	4	3	4	4	4	0.080355	-0.081268	-0.019674	-0.18005	-0.035812	-0.17232	0.10001	0.31574
EEF1AKNMT	000006063_171770004	000006063	171770004	8	-11664	0.30358	-0.056504	0.12649	-0.098388	-0.05364	-0.15986	0.9829	0.35917	0.1651	0.058093	0.53105	0.66482	0.983	0.56769	0.3567	0.16725	0.70191	0.7861	0.999222	0.999907	0.99999	0.999559	0.99996	0.999999	8975	4935	2796	1425	6231	6959	0	3	3	4	2	2	0.30358	-0.056504	0.12649	-0.098388	-0.05364	-0.15986	0.011244	0.96565
DNM3	000006066_171833650	000006066	171833650	11	-7888	0.075291	0.15022	-0.0026279	0.18017	0.12658	0.088188	0.49937	0.79597	0.47114	0.80239	0.97814	0.9026	0.7129	0.88472	0.6979	0.8923	0.97797	0.93564	0.997486	0.999907	0.99999	0.999559	0.99996	0.999999	6160	7753	5708	7860	8895	8269	2	1	3	2	0	1	0.075291	0.15022	-0.0026279	0.18017	0.12658	0.088188	0.11324	0.052903
DNM3.IT1	000006071_171909945	000006071	171909945	9	45739	-0.04175	0.1159	0.062783	-0.017003	0.054258	-0.077348	0.90885	0.024814	0.87917	0.15991	0.11644	0.084474	0.91517	0.087425	0.90276	0.35304	0.29005	0.23047	0.997486	0.999907	0.99999	0.999559	0.99996	0.999999	8393	698	8160	2998	2283	1701	1	2	1	3	3	4	-0.04175	0.1159	0.062783	-0.017003	0.054258	-0.077348	0.55408	0.47225
DNM3OS	000006088_172255081	000006088	172255081	8	-110270	0.06414	0.018363	-0.086633	-0.22433	-0.030213	-0.075429	0.792	0.85373	0.55722	0.032241	0.70119	0.33215	0.82508	0.87994	0.70603	0.1073	0.81435	0.53927	0.999545	0.999831	0.999942	0.991611	0.999996	0.999999	7752	8204	6465	935	7403	4838	1	1	2	5	1	2	0.06414	0.018363	-0.086633	-0.22433	-0.030213	-0.075429	0.29092	0.9067
C1orf105	000006090_172308730	000006090	172308730	6	-111972	-0.073644	-0.049961	-0.095394	-0.27303	-0.14531	-0.27802	0.010445	0.24012	0.33538	0.0045306	0.11958	0.025578	0.037128	0.40146	0.49627	0.018449	0.25576	0.077953	0.949316	0.999907	0.99999	0.829562	0.99996	0.980109	402	3820	4670	220	2332	777	2	1	2	3	3	4	-0.073644	-0.049961	-0.095394	-0.27303	-0.14531	-0.27802	0.95004	0.48483
C1orf105.1	000006091_172322496	000006091	172322496	11	-98177	-0.18375	0.16312	0.028614	-0.082135	-0.10561	-0.0012482	0.044453	0.135	0.53483	0.050645	0.15706	0.037435	0.15139	0.333	0.74334	0.1686	0.37394	0.13206	0.996373	0.999907	0.99999	0.999559	0.99996	0.999999	1227	2596	6162	1300	2805	971	6	3	2	4	5	5	-0.18375	0.16312	0.028614	-0.082135	-0.10561	-0.0012482	0.63508	0.069324
C1orf105.2	000006094_172343890	000006094	172343890	10	-76768	0.14903	-0.17533	-0.016424	0.12116	0.03639	0.072537	0.14251	0.19573	0.58344	0.90613	0.96359	0.41913	0.3333	0.40685	0.7715	0.92699	0.96366	0.64229	0.996373	0.999907	0.99999	0.999559	0.99996	0.999999	2847	3338	6470	8358	8754	5283	1	3	2	1	1	3	0.14903	-0.17533	-0.016424	0.12116	0.03639	0.072537	0.052932	0.49346
C1orf105.3	000006095_172351919	000006095	172351919	9	-68746	0.04901	0.00084685	0.099529	0.25235	0.0024402	0.093938	0.75038	0.34988	0.5325	0.56753	0.85877	0.76346	0.85031	0.56119	0.71985	0.73926	0.90102	0.86125	0.997486	0.999907	0.99999	0.999559	0.99996	0.999999	7629	4855	6153	6528	8170	7546	1	3	2	2	1	1	0.04901	0.00084685	0.099529	0.25235	0.0024402	0.093938	0.9158	0.59611
C1orf105.4	000006096_172358709	000006096	172358709	10	-61971.5	0.38126	0.022122	0.11727	0.042068	-0.031692	0.0009973	0.37107	0.35288	0.74531	0.25107	0.35572	0.4519	0.59739	0.57749	0.85315	0.48508	0.60282	0.66936	0.996373	0.999907	0.99999	0.999559	0.99996	0.999999	5165	4889	7438	4012	4885	5539	1	2	2	4	3	3	0.38126	0.022122	0.11727	0.042068	-0.031692	0.0009973	0.010648	0.064814
C1orf105.5	000006096_172358985	000006096	172358985	4	-61542.5	0.16548	0.36504	0.0093041	0.41332	0.26093	0.25228	0.90577	0.94557	0.91004	0.81574	0.99936	0.9889	0.90581	0.94558	0.91011	0.81617	0.99935	0.98885	0.997486	0.999907	0.99999	0.999559	0.99996	0.999999	8378	8602	8334	7937	9116	9000	0	0	0	0	0	0	0.16548	0.36504	0.0093041	0.41332	0.26093	0.25228	0.07514	0.034415
C1orf105.6	000006096_172359912	000006096	172359912	10	-60762	0.12828	-0.040813	-0.19396	0.015243	0.1366	0.19572	0.27861	0.13089	0.020633	0.62325	0.47196	0.96704	0.50027	0.32821	0.079742	0.79975	0.68833	0.96685	0.995977	0.994286	0.999942	0.998538	0.999996	0.999999	4377	2822	671	7069	5966	8837	2	2	6	2	3	0	0.12828	-0.040813	-0.19396	0.015243	0.1366	0.19572	0.26048	0.26953
C1orf105.7	000006096_172360642	000006096	172360642	11	-60081	0.039485	0.08471	0.063351	-0.15641	0.029492	-0.27066	0.98773	0.58156	0.3422	0.037389	0.23521	0.018367	0.98762	0.77943	0.59438	0.13344	0.47553	0.075619	0.999545	0.999831	0.999942	0.991611	0.999996	0.96435	9039	6771	4902	1070	3980	656	0	3	4	6	3	6	0.039485	0.08471	0.063351	-0.15641	0.029492	-0.27066	0.1184	0.42138
C1orf105.8	000006103_172417764	000006103	172417764	9	-2961	0.090491	-0.029844	-0.11381	0.058109	-0.060996	-0.1126	0.045467	0.62354	0.13053	0.60628	0.21624	0.077025	0.14273	0.76157	0.30705	0.76106	0.43764	0.21786	0.996373	0.999907	0.99999	0.999559	0.99996	0.999999	1256	6753	2362	6733	3480	1603	3	2	3	1	3	4	0.090491	-0.029844	-0.11381	0.058109	-0.060996	-0.1126	0.56031	0.79164
SUCO	000006114_172497382	000006114	172497382	11	-34976	-0.12171	-0.16283	0.13859	0.045748	-0.022791	0.16411	0.16707	0.061665	0.5477	0.039325	0.066649	0.43446	0.38287	0.18875	0.75241	0.13759	0.21016	0.67013	0.996373	0.999907	0.99999	0.999559	0.99996	0.999999	3152	1450	6259	1052	1517	5404	3	4	2	4	5	3	-0.12171	-0.16283	0.13859	0.045748	-0.022791	0.16411	0.52827	0.66413
SUCO.1	000006116_172525733	000006116	172525733	8	-6629.5	0.016058	-0.050301	0.026704	-0.00784	0.084533	-0.011691	0.36161	0.56844	0.29659	0.15785	0.75685	0.46166	0.57049	0.71049	0.50177	0.34652	0.84446	0.64702	0.996373	0.999907	0.99999	0.999559	0.99996	0.999999	5073	6450	4333	2964	7638	5623	2	1	2	4	1	1	0.016058	-0.050301	0.026704	-0.00784	0.084533	-0.011691	0.5422	0.085263
SUCO.2	000006122_172588950	000006122	172588950	10	55804.5	-0.12692	0.038996	-0.033308	0.040884	0.00141	0.14071	0.13201	0.67162	0.55989	0.2556	0.43978	0.60565	0.31788	0.80362	0.75864	0.49089	0.66687	0.7794	0.996373	0.999907	0.99999	0.999559	0.99996	0.999999	2696	7037	6336	4048	5556	6616	4	2	3	4	2	2	-0.12692	0.038996	-0.033308	0.040884	0.00141	0.14071	0.072759	0.37574
FASLG	000006127_172637761	000006127	172637761	11	-21237	0.058091	-0.12167	0.106	-0.048848	0.099267	0.011606	0.04215	0.31466	0.38855	0.037488	0.87923	0.39965	0.14484	0.56211	0.64032	0.13245	0.93712	0.64575	0.996373	0.999907	0.99999	0.999559	0.99996	0.999999	1179	4559	5117	1019	8259	5116	3	4	1	5	1	1	0.058091	-0.12167	0.106	-0.048848	0.099267	0.011606	0.41269	0.79874
FASLG.1	000006127_172639016	000006127	172639016	11	-20003	-0.032922	0.10508	-0.019509	-0.054385	-0.064724	-0.067177	0.43765	0.14394	0.30358	0.15178	0.43824	0.36072	0.65534	0.35135	0.54985	0.36485	0.67791	0.61528	0.999545	0.999831	0.999942	0.992787	0.999996	0.999999	5674	2983	4583	3103	5709	5082	3	5	4	5	2	4	-0.032922	0.10508	-0.019509	-0.054385	-0.064724	-0.067177	0.39152	0.1151
FASLG.2	000006132_172671788	000006132	172671788	9	12656	0.12378	-0.0073892	-0.07579	0.060174	0.012234	-0.047356	0.21698	0.1988	0.7322	0.40431	0.039154	0.042287	0.41716	0.41261	0.83844	0.62298	0.1284	0.13545	0.988954	0.999831	0.999942	0.998538	0.999996	0.999999	3750	3622	7474	5584	1100	1177	1	3	2	1	2	2	0.12378	-0.0073892	-0.07579	0.060174	0.012234	-0.047356	0.15308	0.73947
FASLG.3	000006132_172673941	000006132	172673941	11	14816	0.0039645	0.14555	0.091782	0.024305	-0.12534	0.098065	0.0098543	0.84471	0.98709	0.41134	0.065373	0.49002	0.045329	0.91093	0.98698	0.65662	0.20689	0.70987	0.950797	0.999907	0.99999	0.999559	0.99996	0.999999	385	7981	8978	5419	1494	5856	5	1	0	2	6	2	0.0039645	0.14555	0.091782	0.024305	-0.12534	0.098065	0.44134	0.0073152
FASLG.4	000006136_172746482	000006136	172746482	9	87387	0.17329	0.011416	0.098615	0.06694	0.011134	-0.00064088	0.19811	0.12872	0.059652	0.2236	0.33071	0.3709	0.40959	0.29893	0.17843	0.44716	0.5577	0.58724	0.996373	0.999907	0.99999	0.999559	0.99996	0.999999	3505	2509	1313	3725	4680	4879	2	3	2	2	3	2	0.17329	0.011416	0.098615	0.06694	0.011134	-0.00064088	0.061051	0.57948
FASLG.5	000006137_172761929	000006137	172761929	10	102800	-0.14519	-0.18476	0.020661	-0.11121	0.098848	0.22906	0.20569	0.18242	0.78202	0.50187	0.73653	0.99909	0.4223	0.38824	0.87509	0.71112	0.8529	0.99909	0.996373	0.999907	0.99999	0.999559	0.99996	0.999999	3588	3192	7641	6088	7528	9114	4	4	2	3	1	0	-0.14519	-0.18476	0.020661	-0.11121	0.098848	0.22906	0.64503	0.87764
TNFSF18	000006140_172859352	000006140	172859352	7	191549	0.13588	-0.22824	-0.19582	0.060073	0.010956	0.021406	0.20866	0.046471	0.15444	0.58208	0.47038	0.61073	0.38585	0.13087	0.31901	0.71842	0.6382	0.74209	0.996373	0.999907	0.99999	0.999559	0.99996	0.999999	3625	1147	2671	6600	5771	6652	2	4	3	1	2	1	0.13588	-0.22824	-0.19582	0.060073	0.010956	0.021406	0.061876	0.94108
TNFSF18.1	000006144_172897925	000006144	172897925	8	152973	0.17801	0.11334	0.235	0.011635	-0.056684	0.019897	0.93688	0.99269	0.99185	0.40783	0.2394	0.28363	0.93673	0.99278	0.99197	0.62054	0.44179	0.48637	0.999545	0.999831	0.999942	0.998538	0.999996	0.999999	8567	9104	9078	5613	4019	4405	0	0	0	3	2	3	0.17801	0.11334	0.235	0.011635	-0.056684	0.019897	0.013817	0.1993
TNFSF18.2	000006145_172903736	000006145	172903736	7	147206	0.081024	0.093186	0.021362	0.0084933	-0.14805	0.078131	0.20904	0.41489	0.23173	0.90315	0.39319	0.50419	0.38286	0.59681	0.41582	0.90421	0.57675	0.65526	0.988954	0.999831	0.999942	0.998538	0.999996	0.999999	3663	5640	3867	8426	5352	6185	3	1	2	1	2	2	0.081024	0.093186	0.021362	0.0084933	-0.14805	0.078131	0.6461	0.12846
TNFSF18.3	000006146_172909711	000006146	172909711	11	141239	0.25593	0.015565	-0.21306	-0.015537	-0.0084311	-0.050126	0.6186	0.16606	0.027009	0.22343	0.45433	0.46436	0.7828	0.3887	0.10123	0.46744	0.68897	0.69079	0.999545	0.999831	0.999942	0.993537	0.999996	0.999999	6823	3240	827	3965	5827	5891	1	4	6	2	3	1	0.25593	0.015565	-0.21306	-0.015537	-0.0084311	-0.050126	0.040918	0.3132
TNFSF18.4	000006148_172918124	000006148	172918124	11	132837	-0.095324	-0.09609	-0.15868	0.11769	-0.062876	-0.053887	0.25576	0.30181	0.33109	0.096305	0.3766	0.55143	0.48807	0.55314	0.58168	0.26768	0.63229	0.75396	0.995977	0.999831	0.999942	0.991611	0.999996	0.999999	4149	4694	4816	2239	5220	6487	4	3	4	4	4	3	-0.095324	-0.09609	-0.15868	0.11769	-0.062876	-0.053887	0.28324	0.99474
TNFSF18.5	000006149_172934059	000006149	172934059	9	116877	-0.099839	0.21804	0.33392	0.10506	0.079919	-0.035247	0.68013	0.65515	0.25224	0.60086	0.62603	0.17674	0.79772	0.79446	0.46927	0.76586	0.77442	0.37808	0.999545	0.999831	0.999942	0.998538	0.999996	0.999999	7156	7176	4089	6962	6996	3214	2	2	1	1	2	3	-0.099839	0.21804	0.33392	0.10506	0.079919	-0.035247	0.26712	0.00072843
TNFSF18.6	000006157_173043144	000006157	173043144	10	7779.5	-0.07031	0.0012373	-0.013977	-0.017341	-0.0073104	-0.17945	0.047875	0.5498	0.16726	0.15766	0.17561	0.030101	0.14919	0.75149	0.36934	0.36772	0.38707	0.11025	0.980443	0.999831	0.999942	0.992787	0.999996	0.999999	1291	6572	3151	3162	3285	919	3	3	3	4	4	6	-0.07031	0.0012373	-0.013977	-0.017341	-0.0073104	-0.17945	0.56658	0.52945
TNFSF18.7	000006159_173052949	000006159	173052949	10	-1979	-0.1341	-0.030333	-0.020097	-0.023383	0.081934	0.096053	0.066961	0.5173	0.3205	0.78985	0.51	0.7353	0.19436	0.72604	0.55517	0.88224	0.71865	0.8462	0.988954	0.999831	0.999942	0.998538	0.999996	0.999999	1674	6352	4722	7910	6246	7531	3	3	3	2	2	2	-0.1341	-0.030333	-0.020097	-0.023383	0.081934	0.096053	0.27924	0.50287
TNFSF4	000006172_173269621	000006172	173269621	8	-62258	-0.11859	-0.33959	-0.25687	-0.056804	0.047372	0.12925	0.047272	0.0040865	0.040372	0.012913	0.0032807	0.023861	0.13628	0.019006	0.12836	0.051595	0.0155	0.082824	0.980443	0.868849	0.999942	0.991611	0.797442	0.977312	1272	207	1131	455	185	776	2	5	4	4	3	3	-0.11859	-0.33959	-0.25687	-0.056804	0.047372	0.12925	0.94111	0.76568
PRDX6	000006182_173507565	000006182	173507565	10	30237.5	0.18745	-0.034339	0.04157	0.0051824	0.065777	0.037799	0.93579	0.37454	0.29886	0.73267	0.92299	0.60159	0.93632	0.61498	0.53688	0.85087	0.93608	0.7768	0.999545	0.999831	0.999942	0.998538	0.999996	0.999999	8563	5297	4534	7615	8522	6787	1	1	2	2	1	2	0.18745	-0.034339	0.04157	0.0051824	0.065777	0.037799	0.017083	0.069648
TEX50	000006185_173639226	000006185	173639226	7	3892	0.33553	0.04163	-0.084401	0.026927	0.086145	0.062797	0.99932	0.3768	0.090577	0.78137	0.39607	0.86609	0.99934	0.54807	0.22539	0.81918	0.58592	0.87096	0.999996	0.999907	0.99999	0.999559	0.99996	0.999999	9116	5071	1814	7738	5208	8098	0	2	3	1	2	1	0.33553	0.04163	-0.084401	0.026927	0.086145	0.062797	0.0053681	0.73518
RABGAP1L	000006204_174191767	000006204	174191767	10	32268.5	-0.16442	0.057041	0.023045	0.063769	0.010658	-0.11978	0.046398	0.54071	0.46607	0.2794	0.38634	0.17825	0.14915	0.73446	0.68203	0.52097	0.626	0.38776	0.996373	0.999907	0.99999	0.999559	0.99996	0.999999	1271	6301	5671	4278	5128	2918	5	2	3	4	3	3	-0.16442	0.057041	0.023045	0.063769	0.010658	-0.11978	0.8481	0.52501
RABGAP1L.1	000006220_174714096	000006220	174714096	11	13070	-0.067115	-0.065644	0.051786	-0.037654	-0.01196	0.027694	0.38139	0.80811	0.79565	0.23077	0.40632	0.49165	0.62481	0.89205	0.88861	0.46839	0.66325	0.71109	0.996373	0.999907	0.99999	0.999559	0.99996	0.999999	5262	7809	7711	3808	5291	5864	3	2	2	4	4	2	-0.067115	-0.065644	0.051786	-0.037654	-0.01196	0.027694	0.012185	0.76908
SCARNA3	000006237_175977067	000006237	175977067	8	-8589.5	-0.01826	-0.29862	0.11968	0.031859	0.15559	-0.13898	0.031114	0.041197	0.30543	0.033914	0.65149	0.12363	0.10161	0.13144	0.50863	0.11176	0.77742	0.28768	0.980443	0.959296	0.999942	0.991611	0.999996	0.999999	928	1237	4591	985	7150	2509	3	5	2	3	2	3	-0.01826	-0.29862	0.11968	0.031859	0.15559	-0.13898	0.91675	0.37332
PAPPA2	000006249_176341813	000006249	176341813	8	-121335	-0.072197	-0.066466	0.089275	0.027577	-0.015496	0.020063	0.11009	0.049847	0.21395	0.58156	0.67537	0.3013	0.26105	0.15395	0.40602	0.73297	0.79487	0.50571	0.988954	0.96822	0.999942	0.998538	0.999996	0.999999	2371	1416	3696	6857	7265	4597	4	2	3	2	2	2	-0.072197	-0.066466	0.089275	0.027577	-0.015496	0.020063	0.96777	0.66662
ASTN1	000006257_177145528	000006257	177145528	10	19177	-0.00053822	-0.113	-0.079642	-0.039905	0.069926	0.16669	0.1573	0.07442	0.47069	0.63488	0.97355	0.98284	0.35478	0.21202	0.68572	0.7958	0.97346	0.98289	0.996373	0.999907	0.99999	0.999559	0.99996	0.999999	3025	1672	5703	6906	8848	8932	3	5	3	2	0	0	-0.00053822	-0.113	-0.079642	-0.039905	0.069926	0.16669	0.39262	0.62123
SEC16B	000006262_177927144	000006262	177927144	10	42800	0.046271	-0.023978	-0.17427	0.22571	0.039574	-0.063215	0.47063	0.095495	0.092929	0.58614	0.66385	0.23884	0.67976	0.25932	0.25232	0.78026	0.81223	0.46835	0.999545	0.98611	0.999942	0.998538	0.999996	0.999999	5908	2249	2090	6887	7211	3975	3	4	3	3	2	4	0.046271	-0.023978	-0.17427	0.22571	0.039574	-0.063215	0.51242	0.33235
CRYZL2P	000006271_178048610	000006271	178048610	9	-10668	0.12044	-0.14903	0.076816	-0.12516	0.068441	-0.1133	0.41091	0.14994	0.24191	0.4272	0.11391	0.31438	0.62305	0.33369	0.46708	0.64079	0.28611	0.5337	0.996373	0.999907	0.99999	0.999559	0.99996	0.999999	5500	2785	3721	5543	2241	4347	3	4	2	3	3	3	0.12044	-0.14903	0.076816	-0.12516	0.068441	-0.1133	0.13888	0.99928
CRYZL2P.1	000006272_178058253	000006272	178058253	11	-20244	-0.24312	-0.0089319	-0.052417	0.095968	0.10806	0.11952	0.016311	0.45457	0.92184	0.1579	0.10697	0.15024	0.065808	0.69368	0.93959	0.37524	0.28454	0.3606	0.962285	0.999831	0.999942	0.992787	0.999996	0.999999	566	5925	8476	3164	2332	2871	6	3	1	4	3	2	-0.24312	-0.0089319	-0.052417	0.095968	0.10806	0.11952	0.068665	0.40184
RASAL2	000006280_178127085	000006280	178127085	10	33004.5	0.033294	0.12065	0.0079772	-0.0057251	0.13284	-0.0075099	0.64977	0.16672	0.025544	0.30048	0.24122	0.55524	0.78431	0.37834	0.095661	0.54762	0.47303	0.75486	0.999545	0.999831	0.999942	0.997579	0.999996	0.999999	6994	3249	797	4760	4040	6513	2	3	3	2	4	3	0.033294	0.12065	0.0079772	-0.0057251	0.13284	-0.0075099	0.36778	0.12402
RASAL2.1	000006286_178173049	000006286	178173049	10	78924	-0.022889	-0.28909	0.1718	0.17765	0.097525	0.13375	0.1699	0.0050564	0.80348	0.47957	0.98077	0.99152	0.37261	0.024729	0.88894	0.69302	0.98081	0.99156	0.996373	0.853609	0.99999	0.999559	0.99996	0.999999	3191	245	7756	5920	8919	9023	3	5	1	3	0	0	-0.022889	-0.28909	0.1718	0.17765	0.097525	0.13375	0.40518	0.63092
RASAL2.2	000006294_178238861	000006294	178238861	8	-102602	-0.13618	-0.042071	-0.11315	0.027098	-0.15619	-0.34423	0.16905	0.2537	0.77548	0.20668	0.15354	0.0012053	0.34088	0.4601	0.83303	0.41178	0.33955	0.006562	0.988954	0.999831	0.999942	0.992787	0.999996	0.474429	3204	4261	7718	3774	3020	125	2	2	1	2	4	4	-0.13618	-0.042071	-0.11315	0.027098	-0.15619	-0.34423	0.58894	0.68906
RASAL2.2	000006294_178238861	000006294	178238861	2	-102602	0.075825	-0.38689	0.039635	0.053929	0.10277	0.21838	0.3767	0.047903	0.38705	0.50309	0.81261	0.85963	0.38073	0.08538	0.39146	0.50328	0.81245	0.85958	0.996373	0.999907	0.99999	0.999559	0.99996	0.999999	5224	1177	5105	6095	7931	8064	1	1	1	0	0	0	0.075825	-0.38689	0.039635	0.053929	0.10277	0.21838	0.33662	0.77197
RASAL2.3	000006294_178238972	000006294	178238972	2	-102242	-0.15273	0.018414	0.016157	0.48746	0.36725	0.38236	0.27303	0.74646	0.39267	0.98131	0.88589	0.74289	0.28448	0.74659	0.39564	0.98142	0.88602	0.74301	0.988954	0.999831	0.999942	0.999317	0.999996	0.999999	4311	7636	5302	9013	8318	7575	1	0	1	0	0	0	-0.15273	0.018414	0.016157	0.48746	0.36725	0.38236	0.27271	0.74097
RASAL2.4	000006295_178263430	000006295	178263430	9	-77999	0.054575	0.14157	0.12725	0.12805	0.17959	0.17868	0.62266	0.6463	0.94348	0.47502	0.62519	0.136	0.75558	0.78941	0.94358	0.68618	0.77398	0.31455	0.999545	0.999831	0.999942	0.998538	0.999996	0.999999	6841	7126	8652	6136	6983	2679	2	2	0	3	1	1	0.054575	0.14157	0.12725	0.12805	0.17959	0.17868	0.28029	0.054266
RASAL2.4	000006295_178263430	000006295	178263430	1	-77999	-0.24733	0.3982	0.35634	-0.18506	-0.53903	-0.52674	0.26831	0.82177	0.85012	0.29224	0.090026	0.12673	0.26796	0.82195	0.85034	0.29175	0.089783	0.12633	0.996373	0.999907	0.99999	0.999559	0.99996	0.999999	4248	7876	8011	4405	1879	2292	1	0	0	0	1	1	-0.24733	0.3982	0.35634	-0.18506	-0.53903	-0.52674	0.73169	0.17823
RASAL2.5	000006296_178267873	000006296	178267873	9	-73606	0.14617	0.032376	0.11955	0.075104	0.20838	-0.039613	0.86299	0.50737	0.46186	0.17949	0.92011	0.81882	0.87987	0.71506	0.67252	0.38527	0.92638	0.87715	0.999545	0.999831	0.999942	0.992787	0.999996	0.999999	8078	6289	5839	3428	8510	7982	1	3	1	3	1	1	0.14617	0.032376	0.11955	0.075104	0.20838	-0.039613	0.223	0.061848
RASAL2.6	000006305_178344940	000006305	178344940	10	3450	-0.14806	-0.10896	0.079888	-0.17237	-0.13592	0.0093683	0.20838	0.02421	0.056374	0.0080504	0.021126	0.091084	0.42268	0.092121	0.17267	0.038015	0.082007	0.24892	0.988954	0.955987	0.999942	0.975178	0.993704	0.999999	3648	818	1443	329	696	2058	3	5	3	7	5	4	-0.14806	-0.10896	0.079888	-0.17237	-0.13592	0.0093683	0.9832	0.91345
C1orf220	000006313_178530224	000006313	178530224	10	-12595.5	0.11844	0.0389	0.099612	0.0010988	-0.0064599	-0.074514	0.76895	0.063206	0.046646	0.020644	0.043618	0.036198	0.86502	0.1869	0.15248	0.08007	0.14963	0.12719	0.997486	0.999907	0.99999	0.999559	0.99996	0.999999	7724	1479	1111	666	1108	954	2	3	1	3	5	3	0.11844	0.0389	0.099612	0.0010988	-0.0064599	-0.074514	0.17481	0.089353
MIR4424	000006326_178684895	000006326	178684895	10	7172	-0.082932	-0.025747	0.20262	0.16387	0.085598	0.23197	0.042834	0.47469	0.9347	0.38939	0.95236	0.60103	0.13688	0.69274	0.93902	0.628	0.95379	0.77653	0.980443	0.999831	0.999942	0.998538	0.999996	0.999999	1178	6065	8573	5474	8717	6783	4	2	1	3	1	2	-0.082932	-0.025747	0.20262	0.16387	0.085598	0.23197	0.2419	0.65679
ABL2	000006346_179129282	000006346	179129282	6	13843.5	0.45452	0.024	0.34272	0.050067	0.15714	0.26269	0.065017	0.36899	0.26261	0.085393	0.25842	0.14706	0.15639	0.53032	0.42729	0.20386	0.4346	0.29256	0.980443	0.999831	0.999942	0.991611	0.999996	0.999999	1638	5256	4199	2043	4184	2822	1	1	2	2	1	1	0.45452	0.024	0.34272	0.050067	0.15714	0.26269	0.020762	0.083447
ABL2.1	000006347_179143504	000006347	179143504	7	-359	-0.097924	-0.0082041	-0.15239	-0.015342	-0.07095	-0.080139	0.32984	0.53017	0.091579	0.85326	0.50292	0.20064	0.50117	0.68052	0.2271	0.86604	0.65758	0.37705	0.995977	0.999831	0.999942	0.998538	0.999996	0.999999	4825	6435	2062	8188	6194	3529	1	2	3	1	2	3	-0.097924	-0.0082041	-0.15239	-0.015342	-0.07095	-0.080139	0.96327	0.95074
ABL2.2	000006350_179164650	000006350	179164650	9	-21542	-0.052177	-0.03193	0.066847	0.082365	0.020861	0.16197	0.071321	0.94747	0.30472	0.55882	0.69915	0.45311	0.19465	0.94788	0.52057	0.74397	0.81862	0.6644	0.988954	0.999831	0.999942	0.998538	0.999996	0.999999	1746	8687	4588	6715	7397	5799	3	1	3	1	1	3	-0.052177	-0.03193	0.066847	0.082365	0.020861	0.16197	0.22904	0.4725
ABL2.3	000006352_179175756	000006352	179175756	6	-32580	0.11084	0.20516	0.032301	0.14389	0.27301	0.2911	0.52286	0.94053	0.74951	0.75897	0.96292	0.95427	0.65905	0.94031	0.77593	0.78197	0.96292	0.95408	0.996373	0.999907	0.99999	0.999559	0.99996	0.999999	6331	8543	7449	7618	8748	8655	1	0	1	1	0	0	0.11084	0.20516	0.032301	0.14389	0.27301	0.2911	0.21293	0.036919
TOR1AIP2	000006381_179876404	000006381	179876404	10	1419	0.12439	-0.27331	-0.112	-0.019981	0.015505	-0.056298	0.85591	0.034134	0.090792	0.96575	0.75259	0.4935	0.89034	0.12272	0.24793	0.96569	0.85866	0.70365	0.999545	0.959296	0.999942	0.998538	0.999996	0.999999	8033	1068	2047	8872	7686	6105	1	6	3	1	1	2	0.12439	-0.27331	-0.112	-0.019981	0.015505	-0.056298	0.085862	0.91358
TOR1AIP1	000006382_179882732	000006382	179882732	11	663	0.066006	-0.057023	-0.026196	0.1361	0.13499	-0.054729	0.20156	0.16339	0.015274	0.026123	0.08272	0.20901	0.42655	0.37351	0.066584	0.099888	0.2427	0.44071	0.996373	0.999907	0.967798	0.999559	0.99996	0.999999	3541	2962	551	779	1772	3279	2	3	3	4	3	4	0.066006	-0.057023	-0.026196	0.1361	0.13499	-0.054729	0.65842	0.91304
TOR1AIP1.1	000006382_179882759	000006382	179882759	1	1012	0.13974	-0.012852	0.18069	-0.14102	0.1309	0.15264	0.68468	0.45326	0.78381	0.25711	0.71823	0.70299	0.6846	0.4529	0.78422	0.25659	0.71844	0.70311	0.997486	0.999907	0.99999	0.999559	0.99996	0.999999	7235	5724	7648	4058	7417	7209	0	0	0	1	0	0	0.13974	-0.012852	0.18069	-0.14102	0.1309	0.15264	0.31532	0.54674
CEP350	000006385_179921726	000006385	179921726	9	-33082	-0.095035	0.19669	-0.32623	0.092128	0.13658	-0.012749	0.058142	0.041131	0.0012484	0.95846	0.83244	0.38095	0.17416	0.1312	0.0070325	0.95826	0.89246	0.5967	0.996373	0.999907	0.319369	0.999559	0.99996	0.999999	1505	1044	199	8732	8026	4935	3	3	6	0	1	2	-0.095035	0.19669	-0.32623	0.092128	0.13658	-0.012749	0.0017685	0.24387
CEP350.1	000006385_179921746	000006385	179921746	1	-32753	0.48389	-0.32336	-0.65756	-0.26124	0.25745	-0.063981	0.89454	0.21862	0.060311	0.2226	0.79034	0.41325	0.89502	0.21791	0.060328	0.22189	0.79082	0.41311	0.997486	0.999907	0.947811	0.999559	0.99996	0.999999	8306	3597	1326	3714	7819	5234	0	1	1	1	0	0	0.48389	-0.32336	-0.65756	-0.26124	0.25745	-0.063981	0.10546	0.78138
QSOX1	000006398_180098779	000006398	180098779	7	-55963	-0.0083843	0.067406	0.062794	-0.030159	-0.011225	0.24573	0.2328	0.83929	0.84873	0.22088	0.29873	0.12752	0.41703	0.84653	0.85876	0.40427	0.50153	0.28183	0.996373	0.999907	0.99999	0.999559	0.99996	0.999999	3876	7963	8002	3698	4366	2298	3	1	1	2	2	2	-0.0083843	0.067406	0.062794	-0.030159	-0.011225	0.24573	0.84538	0.097978
QSOX1.1	000006403_180151720	000006403	180151720	9	-3075	-0.058508	0.060462	-0.28679	-0.053875	0.1109	-0.05244	0.69333	0.49739	0.0078895	0.58972	0.61474	0.95637	0.80788	0.70604	0.034777	0.76002	0.76807	0.95622	0.999545	0.999831	0.858392	0.998538	0.999996	0.999999	7229	6221	360	6909	6923	8746	2	3	5	1	2	0	-0.058508	0.060462	-0.28679	-0.053875	0.1109	-0.05244	0.78067	0.10235
LHX4	000006409_180231216	000006409	180231216	11	932	-0.075354	0.10313	-0.063023	-0.22844	-0.23912	-0.03079	0.16387	0.48623	0.22669	0.00029975	0.003027	0.53099	0.3789	0.69989	0.46333	0.0021113	0.017185	0.73967	0.996373	0.999907	0.99999	0.240903	0.558243	0.999999	3105	5957	3554	77	259	6140	3	3	3	8	7	2	-0.075354	0.10313	-0.063023	-0.22844	-0.23912	-0.03079	0.49356	0.63108
ACBD6	000006420_180502846	000006420	180502846	12	-247	0.096059	0.07197	0.023071	0.10454	0.11652	0.18885	0.88322	0.58748	0.39232	0.40392	0.68572	0.39707	0.93798	0.78328	0.65041	0.66175	0.85351	0.65451	0.997486	0.999907	0.99999	0.999559	0.99996	0.999999	8248	6547	5145	5353	7242	5096	1	3	4	3	2	2	0.096059	0.07197	0.023071	0.10454	0.11652	0.18885	0.19699	0.50342
STX6	000006439_181011073	000006439	181011073	11	11788	-0.03696	0.0098199	-0.092744	-0.13297	0.049845	-0.0050593	0.83319	0.15658	0.3589	0.011917	0.4513	0.17231	0.90856	0.36448	0.61343	0.053767	0.69353	0.39604	0.997486	0.999907	0.99999	0.986769	0.99996	0.999999	7998	2877	4896	439	5636	2847	2	3	4	5	3	4	-0.03696	0.0098199	-0.092744	-0.13297	0.049845	-0.0050593	0.72684	0.082698
IER5	000006448_181101674	000006448	181101674	11	12983	0.12282	-0.038971	0.083626	0.057745	0.038039	-0.10591	0.22686	0.12661	0.19879	0.11892	0.16654	0.082468	0.45772	0.31742	0.43043	0.30555	0.38976	0.23614	0.996373	0.999907	0.99999	0.999559	0.99996	0.999999	3807	2483	3225	2438	2921	1674	2	4	2	2	3	4	0.12282	-0.038971	0.083626	0.057745	0.038039	-0.10591	0.013356	0.52611
IER5.1	000006450_181111731	000006450	181111731	9	23067	-0.089923	-0.093111	-0.026394	0.021375	-0.11231	-0.051521	0.042546	0.0075372	0.010193	0.13499	0.10887	0.26577	0.13532	0.033201	0.043555	0.31417	0.27816	0.48776	0.99416	0.922837	0.831184	0.999559	0.99996	0.999999	1189	314	459	2677	2163	3887	5	4	4	3	4	3	-0.089923	-0.093111	-0.026394	0.021375	-0.11231	-0.051521	0.27367	0.54051
IER5.2	000006450_181112679	000006450	181112679	10	23956.5	0.065858	0.080127	0.046222	0.12287	-0.017811	0.13152	0.49335	0.36182	0.63108	0.55147	0.46987	0.48857	0.69708	0.6053	0.78668	0.75308	0.6867	0.69951	0.999545	0.999831	0.999942	0.998538	0.999996	0.999999	6059	5201	6868	6671	5953	6075	2	2	1	2	2	2	0.065858	0.080127	0.046222	0.12287	-0.017811	0.13152	0.37994	0.059545
LINC01732	000006451_181136225	000006451	181136225	10	-38263	-0.17326	-0.078183	0.048981	-0.19681	-0.071742	-0.018091	0.033304	0.25825	0.17059	0.071057	0.050674	0.56522	0.11768	0.4928	0.37844	0.20698	0.1653	0.76085	0.985731	0.999907	0.99999	0.999559	0.99996	0.999999	993	4037	2853	1679	1235	6358	4	4	4	5	4	2	-0.17326	-0.078183	0.048981	-0.19681	-0.071742	-0.018091	0.23383	0.67827
LINC01699	000006458_181255720	000006458	181255720	10	19319.5	-0.013588	0.055947	-0.039149	-0.087737	0.076894	0.0025624	0.11917	0.073841	0.046277	0.34231	0.073841	0.012341	0.28819	0.2148	0.14931	0.59214	0.21357	0.052158	0.988954	0.985295	0.999942	0.998538	0.999996	0.92337	2489	1871	1256	5121	1801	489	3	3	2	3	2	2	-0.013588	0.055947	-0.039149	-0.087737	0.076894	0.0025624	0.50202	0.46453
ZNF648	000006469_182186443	000006469	182186443	10	-124750	-0.12408	-0.25777	-0.1161	-0.087142	-0.091765	-0.073568	0.10449	0.078091	0.39611	0.16927	0.18831	0.066823	0.27663	0.22021	0.6249	0.37685	0.40833	0.19725	0.996373	0.999907	0.99999	0.999559	0.99996	0.999999	2295	1738	5173	3105	3175	1430	4	3	3	4	4	4	-0.12408	-0.25777	-0.1161	-0.087142	-0.091765	-0.073568	0.94431	0.74249
LINC01686	000006481_182615070	000006481	182615070	10	-70	-0.14918	-0.081932	-0.047735	-0.13146	-0.13255	-0.082727	0.42469	0.052352	0.28769	0.011777	0.053883	0.23902	0.64312	0.16156	0.53121	0.050326	0.1725	0.46891	0.996373	0.999907	0.99999	0.977556	0.99996	0.999999	5604	1264	4239	433	1286	3586	3	3	4	5	5	3	-0.14918	-0.081932	-0.047735	-0.13146	-0.13255	-0.082727	0.54208	0.76771
SHCBP1L	000006491_182956414	000006491	182956414	7	-3155	0.28425	0.15332	0.10737	0.1333	0.13347	0.29179	0.98723	0.90517	0.67474	0.46993	0.75237	0.60868	0.98728	0.9059	0.77387	0.63095	0.81431	0.74039	0.999996	0.999907	0.99999	0.999559	0.99996	0.999999	9009	8292	7027	5846	7612	6642	0	0	1	2	1	1	0.28425	0.15332	0.10737	0.1333	0.13347	0.29179	0.001594	0.10594
LAMC1	000006496_182990606	000006496	182990606	9	-32768	-0.12051	0.1207	-0.25904	-0.12487	0.046515	-0.14927	0.36879	0.17739	0.00063208	0.13937	0.17003	0.056514	0.58216	0.37759	0.0038674	0.321	0.37151	0.17071	0.996373	0.999907	0.215256	0.999559	0.99996	0.999999	5133	3124	164	2737	2973	1262	3	3	7	4	4	5	-0.12051	0.1207	-0.25904	-0.12487	0.046515	-0.14927	0.86361	0.1605
LAMC1.1	000006501_183022517	000006501	183022517	10	-884	0.26072	0.032912	0.050784	-0.15363	0.056481	-0.072053	0.083622	0.22329	0.073245	0.092328	0.16347	0.43026	0.23275	0.44514	0.21158	0.25201	0.37583	0.65142	0.996373	0.999907	0.99999	0.999559	0.99996	0.999999	1952	3648	1550	2016	2873	5367	3	2	3	3	3	3	0.26072	0.032912	0.050784	-0.15363	0.056481	-0.072053	0.018857	0.033212
LAMC1.AS1	000006512_183094241	000006512	183094241	11	47035	0.18346	-0.023937	0.023521	-0.032003	0.051823	0.06813	0.19063	0.13336	0.19415	0.13121	0.65988	0.35094	0.4024	0.33333	0.41828	0.33007	0.82977	0.60444	0.988954	0.996095	0.999942	0.992787	0.999996	0.999999	3441	2853	3480	2806	7190	5010	4	3	4	4	2	3	0.18346	-0.023937	0.023521	-0.032003	0.051823	0.06813	0.13302	0.48728
LAMC1.AS1.1	000006514_183139780	000006514	183139780	10	1490.5	0.041693	0.087416	-0.014457	-0.065369	0.082218	0.055633	0.77162	0.74139	0.76317	0.95412	0.86618	0.78904	0.86678	0.84603	0.86358	0.95477	0.91948	0.87924	0.997486	0.999907	0.99999	0.999559	0.99996	0.999999	7736	7445	7544	8677	8199	7689	2	2	1	1	1	2	0.041693	0.087416	-0.014457	-0.065369	0.082218	0.055633	0.070039	0.21124
LAMC1.AS1.2	000006516_183163588	000006516	183163588	10	-22244	0.21994	0.20068	0.065566	-0.1565	-0.10904	0.042158	0.2775	0.51599	0.06696	0.25486	0.033066	0.011092	0.49923	0.72498	0.19653	0.49229	0.11939	0.047818	0.995977	0.999831	0.999942	0.993537	0.999996	0.92047	4360	6345	1651	4327	988	454	1	3	2	4	4	2	0.21994	0.20068	0.065566	-0.1565	-0.10904	0.042158	0.064192	0.011006
LAMC2.1	000006516_183164544	000006516	183164544	10	-21738.5	0.071713	0.15999	0.14042	0.052209	0.14527	0.13302	0.27223	0.2239	0.26522	0.73209	0.66623	0.36273	0.49436	0.45252	0.50233	0.85061	0.81335	0.59534	0.995977	0.999831	0.999942	0.998538	0.999996	0.999999	4307	3902	4227	7612	7225	5100	3	3	3	2	2	2	0.071713	0.15999	0.14042	0.052209	0.14527	0.13302	0.0099703	0.046387
LAMC2.2	000006523_183234800	000006523	183234800	10	48513.5	0.031397	-0.037173	-0.013246	0.12095	-0.02954	0.048444	0.77606	0.65205	0.42779	0.83103	0.38304	0.96864	0.8633	0.81084	0.64647	0.90757	0.61711	0.96851	0.999545	0.999831	0.999942	0.998538	0.999996	0.999999	7684	7161	5580	8104	5275	8858	1	2	3	2	3	0	0.031397	-0.037173	-0.013246	0.12095	-0.02954	0.048444	0.26763	0.66608
LAMC2.3	000006524_183238308	000006524	183238308	8	52041.5	-0.23601	-0.19354	-0.068285	-0.13671	-0.11444	-0.00012597	0.070764	0.20604	0.076677	0.053301	0.10638	0.25596	0.18853	0.39261	0.2026	0.15784	0.25947	0.4562	0.996373	0.999907	0.99999	0.999559	0.99996	0.999999	1726	3473	1611	1355	2129	3773	4	3	3	3	4	2	-0.23601	-0.19354	-0.068285	-0.13671	-0.11444	-0.00012597	0.99126	0.93
NMNAT2	000006528_183270905	000006528	183270905	9	34014	0.14462	0.04862	-0.069308	0.11009	0.035944	-0.060052	0.90858	0.99164	0.67435	0.38841	0.94561	0.17757	0.91498	0.99162	0.80159	0.60475	0.94647	0.37939	0.997486	0.999907	0.99999	0.999559	0.99996	0.999999	8388	9029	7024	5235	8625	2911	1	0	2	2	1	4	0.14462	0.04862	-0.069308	0.11009	0.035944	-0.060052	0.22421	0.97116
NMNAT2.1	000006528_183272505	000006528	183272505	10	32368	-0.063685	0.039197	0.11329	0.042904	0.089609	0.30283	0.4414	0.6906	0.74801	0.97142	0.93406	0.88645	0.65253	0.82895	0.85215	0.97144	0.94192	0.91744	0.999545	0.999831	0.999942	0.998538	0.999996	0.999999	5701	7347	7579	8927	8585	8289	2	2	2	0	1	1	-0.063685	0.039197	0.11329	0.042904	0.089609	0.30283	0.54499	0.31081
NMNAT2.2	000006529_183279348	000006529	183279348	10	25513	0.17367	0.026402	0.065093	0.10697	-0.023323	0.085078	0.88923	0.15305	0.37627	0.87524	0.53293	0.97169	0.91476	0.34569	0.60888	0.91547	0.73866	0.97166	0.997486	0.999907	0.99999	0.999559	0.99996	0.999999	8283	2831	5039	8199	6242	8809	1	4	2	1	2	0	0.17367	0.026402	0.065093	0.10697	-0.023323	0.085078	0.025788	0.13201
NMNAT2.3	000006529_183280040	000006529	183280040	11	24818	-0.1069	-0.10165	-0.17066	-0.040416	-0.11064	0.059794	0.23673	0.054534	0.090201	0.26569	0.074433	0.19921	0.46334	0.17915	0.24912	0.51477	0.22291	0.42833	0.995977	0.984312	0.999942	0.993721	0.999996	0.999999	3977	1504	2038	4434	1817	3515	4	4	5	3	5	4	-0.1069	-0.10165	-0.17066	-0.040416	-0.11064	0.059794	0.14357	0.4553
SMG7	000006537_183472074	000006537	183472074	11	-195	0.05839	0.14089	0.092092	-0.12093	0.19736	0.10188	0.70529	0.77577	0.94048	0.051969	0.5796	0.49301	0.83898	0.87281	0.95098	0.17206	0.77886	0.7121	0.997486	0.999907	0.99999	0.999559	0.99996	0.999999	7356	7640	8559	1329	6597	5869	2	2	1	6	3	2	0.05839	0.14089	0.092092	-0.12093	0.19736	0.10188	0.25314	0.070722
NCF2	000006545_183608545	000006545	183608545	9	-17722	0.16619	0.079664	0.16314	0.010023	0.12365	0.10011	0.84972	0.43498	0.99882	0.66615	0.73516	0.60384	0.88413	0.64626	0.9988	0.79668	0.84372	0.75772	0.997486	0.999907	0.99999	0.999559	0.99996	0.999999	8083	5561	9109	7083	7521	6598	1	3	0	1	2	2	0.16619	0.079664	0.16314	0.010023	0.12365	0.10011	0.029566	0.32123
RGL1	000006563_183881823	000006563	183881823	10	76679.5	0.20206	0.1585	-0.039945	-0.030439	-0.057471	0.12686	0.85272	0.49238	0.49065	0.2249	0.26537	0.61382	0.88907	0.70651	0.70006	0.45459	0.50386	0.78258	0.999545	0.999831	0.999942	0.992787	0.999996	0.999999	8020	6185	6040	3980	4254	6870	1	3	1	2	4	2	0.20206	0.1585	-0.039945	-0.030439	-0.057471	0.12686	0.058136	0.11694
RGL1.1	000006565_183916262	000006565	183916262	11	111148	-0.18247	-0.02613	-0.14427	-0.05097	0.10724	-0.020042	0.020456	0.25431	0.052847	0.20185	0.083796	0.81898	0.081099	0.4891	0.17435	0.43438	0.24469	0.90084	0.960829	0.999907	0.99999	0.999559	0.99996	0.999999	681	3987	1202	3498	1794	7875	6	3	6	3	3	2	-0.18247	-0.02613	-0.14427	-0.05097	0.10724	-0.020042	0.032761	0.017291
TSEN15	000006577_184051691	000006577	184051691	10	-0.5	0.032374	0.025374	-0.26339	0.021541	-0.10147	-0.14733	0.15246	0.028892	0.00017375	0.21882	0.0177	0.031228	0.34788	0.10464	0.0011959	0.44309	0.071277	0.11368	0.996373	0.999907	0.0791	0.999559	0.97051	0.999999	2973	781	137	3675	621	872	2	2	6	4	5	5	0.032374	0.025374	-0.26339	0.021541	-0.10147	-0.14733	0.31771	0.63684
TSEN15.1	000006578_184057116	000006578	184057116	8	5380	0.028404	0.012534	-0.084931	0.088725	-0.031689	0.073761	0.69751	0.21798	0.15448	0.24134	0.2025	0.16679	0.78441	0.42239	0.33723	0.44845	0.40166	0.35605	0.999545	0.999831	0.999942	0.992787	0.999996	0.999999	7261	3836	2990	4174	3585	3092	1	3	2	2	3	2	0.028404	0.012534	-0.084931	0.088725	-0.031689	0.073761	0.54558	0.53909
TSEN15.1	000006578_184057116	000006578	184057116	2	5380	-0.23959	0.036626	0.63534	-0.22731	-1.8585	-2.0407	0.36864	0.41663	0.92509	0.49417	0.069413	0.014291	0.37325	0.41763	0.92525	0.49427	0.12114	0.02692	0.996373	0.999907	0.99999	0.999559	0.99996	0.634955	5132	5411	8446	6027	1562	585	1	1	0	0	2	2	-0.23959	0.036626	0.63534	-0.22731	-1.8585	-2.0407	0.48767	0.70766
TSEN15.2	000006578_184057285	000006578	184057285	2	5798	-0.3131	-0.094328	0.39452	-0.28869	0.13643	0.25212	0.33659	0.48024	0.92237	0.037276	0.52813	0.83809	0.34146	0.48047	0.92253	0.067611	0.52834	0.83799	0.988954	0.999831	0.999942	0.991611	0.999996	0.999999	4883	6106	8485	1069	6371	8069	1	1	0	1	0	0	-0.3131	-0.094328	0.39452	-0.28869	0.13643	0.25212	0.90626	0.80121
TSEN15.3	000006585_184156662	000006585	184156662	10	104939	0.0085657	-0.091058	-0.02447	0.023695	-0.19247	-0.17041	0.36535	0.15322	0.23843	0.16938	0.006173	0.21529	0.59257	0.34594	0.46864	0.37699	0.029839	0.43751	0.996373	0.999907	0.99999	0.999559	0.743289	0.999999	5100	2836	3680	3106	345	3341	2	3	3	4	7	4	0.0085657	-0.091058	-0.02447	0.023695	-0.19247	-0.17041	0.12559	0.31491
TSEN15.4	000006586_184160478	000006586	184160478	9	108805	-0.10896	0.043415	0.035129	-0.15733	-0.097247	-0.13972	0.17869	0.97788	0.46266	0.063549	0.11451	0.16981	0.38009	0.97777	0.67377	0.18776	0.28707	0.36774	0.996373	0.999907	0.99999	0.999559	0.99996	0.999999	3290	8900	5652	1527	2253	2825	3	0	2	5	2	4	-0.10896	0.043415	0.035129	-0.15733	-0.097247	-0.13972	0.75411	0.076298
C1orf21	000006596_184296585	000006596	184296585	11	-90452	0.30403	0.20605	0.10235	0.16389	0.088655	0.0072914	0.97109	0.83574	0.41731	0.15475	0.4173	0.60201	0.97096	0.90874	0.66033	0.3688	0.67145	0.79135	0.999156	0.999907	0.99999	0.999559	0.99996	0.999999	8866	7944	5341	2922	5377	6588	0	1	1	1	1	1	0.30403	0.20605	0.10235	0.16389	0.088655	0.0072914	0.0043913	0.047345
C1orf21.1	000006597_184300603	000006597	184300603	5	-86291	-0.42343	-0.17376	-0.6081	-0.1993	-0.15622	-0.11955	0.027757	0.2038	0.0029995	0.16191	0.17411	0.023574	0.077844	0.33381	0.011551	0.30186	0.32197	0.071394	0.960829	0.999907	0.443028	0.999559	0.99996	0.943735	866	3433	271	3017	3015	738	3	2	4	2	2	2	-0.42343	-0.17376	-0.6081	-0.1993	-0.15622	-0.11955	0.26671	0.61552
C1orf21.2	000006601_184359966	000006601	184359966	10	-27032.5	-0.019326	0.13574	0.21923	0.024752	0.29503	0.080466	0.40757	0.53259	0.43887	0.28056	0.60999	0.3898	0.62081	0.73802	0.6559	0.52367	0.78709	0.61763	0.995977	0.999831	0.999942	0.993881	0.999996	0.999999	5469	6453	5677	4582	6894	5328	3	2	2	3	1	2	-0.019326	0.13574	0.21923	0.024752	0.29503	0.080466	0.3908	0.01611
C1orf21.3	000006603_184419525	000006603	184419525	9	32522	-0.1674	0.063887	-0.098217	0.0043263	-0.099874	-0.088234	0.18598	0.75583	0.044444	0.027399	0.13117	0.11421	0.39124	0.84595	0.14117	0.097212	0.31299	0.27977	0.996373	0.999907	0.99999	0.999559	0.99996	0.999999	3367	7541	1078	801	2493	2125	4	1	3	4	3	4	-0.1674	0.063887	-0.098217	0.0043263	-0.099874	-0.088234	0.77666	0.29923
EDEM3	000006619_184755396	000006619	184755396	9	-527	0.11679	-0.026455	0.1111	0.028291	0.11048	0.15327	0.4073	0.42789	0.62302	0.71991	0.79282	0.93574	0.61957	0.6392	0.77039	0.8312	0.88137	0.93682	0.996373	0.999907	0.99999	0.999559	0.99996	0.999999	5471	5504	6702	7394	7832	8485	1	2	1	2	1	1	0.11679	-0.026455	0.1111	0.028291	0.11048	0.15327	0.089375	0.20654
EDEM3.1	000006626_184828293	000006626	184828293	10	-73410.5	0.050789	0.056851	-0.046057	-0.10711	0.10478	0.20139	0.76288	0.12968	0.24796	0.10175	0.91121	0.81502	0.86109	0.31079	0.48111	0.27134	0.93389	0.89653	0.997486	0.999907	0.99999	0.999559	0.99996	0.999999	7689	2521	3784	2175	8420	7858	2	3	3	4	1	2	0.050789	0.056851	-0.046057	-0.10711	0.10478	0.20139	0.1558	0.6131
NIBAN1	000006629_184888612	000006629	184888612	10	85897.5	0.03821	0.14914	0.16744	0.15855	-0.0096468	0.034405	0.41051	0.96056	0.65277	0.42542	0.72843	0.96452	0.62362	0.96103	0.79789	0.65567	0.84519	0.96434	0.995977	0.999831	0.999942	0.998538	0.999996	0.999999	5488	8790	6980	5764	7557	8810	3	1	1	2	2	0	0.03821	0.14914	0.16744	0.15855	-0.0096468	0.034405	0.23992	0.060067
NIBAN1.1	000006631_184953836	000006631	184953836	12	20671	-0.08279	0.037673	0.079333	0.062718	0.039225	-0.017568	0.93323	0.20068	0.8763	0.24894	0.57583	0.53096	0.94535	0.44754	0.93595	0.51598	0.78368	0.75169	0.999545	0.999831	0.999942	0.993721	0.999996	0.999999	8541	3644	8203	4262	6713	6368	1	4	2	1	2	1	-0.08279	0.037673	0.079333	0.062718	0.039225	-0.017568	0.53371	0.44188
IVNS1ABP	000006652_185267840	000006652	185267840	9	49431	0.1972	0.16234	0.264	0.22327	0.040531	-0.27901	0.61161	0.85176	0.99961	0.99215	0.40497	0.072854	0.75726	0.88128	0.99962	0.99213	0.62381	0.20909	0.997486	0.999907	0.99999	0.999559	0.99996	0.999999	6847	8016	9122	9049	5279	1536	2	1	0	0	3	4	0.1972	0.16234	0.264	0.22327	0.040531	-0.27901	0.088114	0.025623
GS1.279B7.1	000006669_185439859	000006669	185439859	11	-104824	0.28346	0.057903	0.10403	0.15252	-0.020459	0.09434	0.36453	0.70189	0.86088	0.73269	0.11995	0.91381	0.61254	0.83348	0.92611	0.85821	0.31033	0.93933	0.996373	0.999907	0.99999	0.999559	0.99996	0.999999	5090	7193	8066	7467	2337	8327	3	2	1	2	4	1	0.28346	0.057903	0.10403	0.15252	-0.020459	0.09434	0.0038649	0.46897
GS1.279B7.1.1	000006669_185441071	000006669	185441071	9	-106111	-0.17739	-0.036027	0.067439	0.043862	-0.087103	-0.014228	0.11799	0.44636	0.32775	0.1773	0.027681	0.31538	0.27817	0.66006	0.54277	0.38199	0.098636	0.5341	0.988954	0.999831	0.999942	0.992787	0.993811	0.999999	2472	5862	4783	3410	876	4702	4	2	2	3	4	3	-0.17739	-0.036027	0.067439	0.043862	-0.087103	-0.014228	0.94009	0.372
LINC01350	000006675_185565422	000006675	185565422	9	63092	0.081216	0.021136	-0.15322	0.076219	-0.034519	-0.11462	0.44234	0.18703	0.36004	0.72067	0.32229	0.037281	0.63891	0.39574	0.57406	0.83446	0.54484	0.1226	0.996271	0.999831	0.999942	0.998538	0.999996	0.999999	5705	3494	5059	7550	4810	1088	2	3	3	2	3	4	0.081216	0.021136	-0.15322	0.076219	-0.034519	-0.11462	0.28434	0.40353
LINC01350.1	000006679_185646447	000006679	185646447	10	-17919.5	0.13531	-0.014437	0.23437	0.0023229	0.048407	0.042046	0.27554	0.13544	0.32872	0.063722	0.29323	0.25897	0.49735	0.33615	0.56206	0.19385	0.53821	0.4946	0.995977	0.996632	0.999942	0.991611	0.999996	0.999999	4332	2885	4792	1632	4533	4149	2	4	2	4	2	3	0.13531	-0.014437	0.23437	0.0023229	0.048407	0.042046	0.2002	0.23259
LINC01350.2	000006679_185646482	000006679	185646482	1	-18274	-0.26572	0.054351	-0.31222	0.22114	0.28444	0.26266	0.20655	0.57226	0.15476	0.83281	0.86268	0.80728	0.20591	0.57149	0.15437	0.83306	0.86296	0.80752	0.988954	0.999831	0.999942	0.998538	0.999996	0.999999	3632	6710	2997	8113	8209	7914	1	0	1	0	0	0	-0.26572	0.054351	-0.31222	0.22114	0.28444	0.26266	0.79345	0.42774
HMCN1	000006691_185775723	000006691	185775723	10	41348	0.13527	0.07916	0.21896	0.19498	0.077767	0.19299	0.036743	0.16677	0.95438	0.21544	0.39632	0.32309	0.12165	0.37839	0.95436	0.44269	0.62765	0.56241	0.980443	0.999831	0.999942	0.992787	0.999996	0.999999	1044	3251	8763	3881	5375	4768	3	1	1	3	2	3	0.13527	0.07916	0.21896	0.19498	0.077767	0.19299	0.2578	0.015908
HMCN1.1	000006691_185776716	000006691	185776716	9	42315	-0.074813	0.178	0.18389	0.16327	0.10963	0.14955	0.42042	0.72117	0.35512	0.92551	0.95489	0.83731	0.63235	0.82973	0.57332	0.92931	0.95471	0.88442	0.996373	0.999907	0.99999	0.999559	0.99996	0.999999	5572	7303	4860	8482	8696	7970	3	2	2	1	1	1	-0.074813	0.178	0.18389	0.16327	0.10963	0.14955	0.27858	0.41283
HMCN1.2	000006692_185788580	000006692	185788580	8	54201.5	-0.10227	-0.0094788	0.017164	-0.079899	-0.0098449	-0.015337	0.14238	0.33676	0.37787	0.5312	0.47971	0.56142	0.32002	0.5425	0.58848	0.69384	0.67131	0.71223	0.996373	0.999907	0.99999	0.999559	0.99996	0.999999	2845	4756	5053	6287	5833	6340	4	3	2	2	2	2	-0.10227	-0.0094788	0.017164	-0.079899	-0.0098449	-0.015337	0.064507	0.46971
HMCN1.3	000006692_185790646	000006692	185790646	10	56291	0.12096	0.075017	0.13271	-0.031965	0.068327	0.016613	0.81538	0.93549	0.81942	0.55972	0.15003	0.65022	0.87528	0.94428	0.89269	0.75956	0.35232	0.80053	0.999545	0.999831	0.999942	0.998538	0.999996	0.999999	7866	8600	7927	6717	2967	7056	1	1	1	3	2	2	0.12096	0.075017	0.13271	-0.031965	0.068327	0.016613	0.10432	0.21299
HMCN1.4	000006698_185834535	000006698	185834535	9	100119	0.19666	0.040069	-0.0026821	0.18738	-0.077547	0.058206	0.60106	0.81129	0.44378	0.10649	0.71387	0.96802	0.74055	0.88459	0.65501	0.27426	0.82797	0.96784	0.999545	0.999831	0.999942	0.991611	0.999996	0.999999	6731	7988	5716	2403	7486	8852	1	1	3	4	2	0	0.19666	0.040069	-0.0026821	0.18738	-0.077547	0.058206	0.15463	0.077807
HMCN1.5	000006713_185939329	000006713	185939329	10	204948	-0.12156	-0.038716	0.20168	0.051528	0.068746	0.15665	0.14194	0.46256	0.52473	0.3953	0.66869	0.16222	0.32379	0.68341	0.72902	0.63248	0.8146	0.3651	0.988954	0.999831	0.999942	0.998538	0.999996	0.999999	2816	5983	6255	5520	7235	3035	4	1	2	3	2	2	-0.12156	-0.038716	0.20168	0.051528	0.068746	0.15665	0.084598	0.018221
HMCN1.6	000006717_185969613	000006717	185969613	12	235228	-0.048016	0.069144	0.07711	0.15373	-0.0050339	0.078558	0.48484	0.83617	0.64639	0.21906	0.44842	0.21913	0.71699	0.91226	0.82659	0.47337	0.70477	0.4734	0.997486	0.999907	0.99999	0.999559	0.99996	0.999999	6062	7946	6848	3680	5614	3378	3	2	2	2	4	3	-0.048016	0.069144	0.07711	0.15373	-0.0050339	0.078558	0.40697	0.24057
HMCN1.7	000006718_185971843	000006718	185971843	9	237433	-0.15881	-0.10721	-0.17657	0.12198	-0.1103	-0.25412	0.36984	0.19714	0.027585	0.35538	0.1226	0.049487	0.57881	0.41023	0.096113	0.57953	0.29598	0.15348	0.995977	0.999831	0.999942	0.998538	0.999996	0.999999	5152	3599	844	5220	2561	1317	3	4	4	2	4	5	-0.15881	-0.10721	-0.17657	0.12198	-0.1103	-0.25412	0.71585	0.94237
HMCN1.8	000006719_185984653	000006719	185984653	8	250234	0.097309	0.087394	-0.0082158	0.087828	-0.068534	-0.012181	0.49089	0.83702	0.57056	0.25541	0.55782	0.37278	0.65952	0.85701	0.71963	0.45704	0.71845	0.58296	0.996373	0.999907	0.99999	0.999559	0.99996	0.999999	6103	7949	6395	4047	6433	4891	2	1	2	2	2	3	0.097309	0.087394	-0.0082158	0.087828	-0.068534	-0.012181	0.77268	0.46332
HMCN1.9	000006720_185991476	000006720	185991476	7	257151	0.29702	0.22929	0.11187	0.25102	0.14876	0.4358	0.71148	0.91707	0.38137	0.66883	0.96829	0.99702	0.77818	0.91778	0.56518	0.77224	0.96867	0.99693	0.997486	0.999907	0.99999	0.999559	0.99996	0.999999	7395	8364	5070	7100	8793	9081	1	0	2	1	0	0	0.29702	0.22929	0.11187	0.25102	0.14876	0.4358	0.011657	0.058114
PRG4	000006728_186082499	000006728	186082499	8	-213784	-0.073764	-0.13172	-0.27036	-0.21055	-0.13072	0.10585	0.013409	0.13317	0.036265	0.012793	0.039227	0.1741	0.049915	0.30573	0.11768	0.051188	0.12609	0.36435	0.962285	0.988301	0.999942	0.991611	0.999996	0.999999	476	2848	1023	452	1101	3180	3	3	4	5	4	3	-0.073764	-0.13172	-0.27036	-0.21055	-0.13072	0.10585	0.47379	0.43964
PRG4.1	000006733_186152739	000006733	186152739	10	-143509	-0.21742	-0.28784	-0.11913	-0.36974	-0.16796	-0.016341	0.028658	0.016785	0.11391	0.00090493	0.010448	0.29816	0.10554	0.066462	0.29547	0.0055346	0.04697	0.54305	0.976687	0.999907	0.99999	0.481141	0.882182	0.999999	895	535	2133	100	455	4222	5	6	5	8	5	2	-0.21742	-0.28784	-0.11913	-0.36974	-0.16796	-0.016341	0.1215	0.96439
PRG4.2	000006738_186212748	000006738	186212748	9	-83546	-0.29991	-0.12806	-0.096309	-0.03227	0.082483	0.14725	0.0028833	0.49501	0.36337	0.35437	0.49315	0.58697	0.014695	0.68286	0.58106	0.57284	0.70244	0.748	0.93008	0.999907	0.99999	0.999559	0.99996	0.999999	128	6024	4934	4932	5943	6489	6	2	3	3	2	2	-0.29991	-0.12806	-0.096309	-0.03227	0.082483	0.14725	0.58944	0.76762
PDC	000006747_186443005	000006747	186443005	9	5720	0.10213	0.2093	0.11391	0.15666	0.11437	0.10137	0.84913	0.60133	0.35203	0.50869	0.96853	0.96078	0.8839	0.74726	0.57034	0.70793	0.96833	0.96051	0.997486	0.999907	0.99999	0.999559	0.99996	0.999999	8078	6622	4828	6138	8798	8706	1	2	1	1	0	0	0.10213	0.2093	0.11391	0.15666	0.11437	0.10137	0.076832	0.14935
PLA2G4A	000006762_186793144	000006762	186793144	9	-35747	-0.15025	-0.08861	0.011459	-0.31908	-0.095547	-0.10381	0.054986	0.074078	0.14228	0.0021662	0.11738	0.13792	0.16662	0.20495	0.32543	0.011654	0.29148	0.31776	0.996373	0.999907	0.99999	0.684903	0.99996	0.999999	1445	1666	2510	150	2296	2424	5	2	2	6	3	4	-0.15025	-0.08861	0.011459	-0.31908	-0.095547	-0.10381	0.59868	0.92123
LINC01036	000006781_187157179	000006781	187157179	7	64295	-0.31636	-0.25546	-0.26016	-0.30843	-0.18927	-0.19623	0.039639	0.014182	0.056685	0.020835	0.31014	0.5356	0.11375	0.052672	0.15407	0.073842	0.51453	0.67998	0.980443	0.949883	0.999942	0.991611	0.999996	0.999999	1103	526	1451	661	4703	6401	4	5	4	4	3	2	-0.31636	-0.25546	-0.26016	-0.30843	-0.18927	-0.19623	0.30629	0.99926
LINC01036.1	000006781_187157802	000006781	187157802	11	64988	-0.17475	0.26296	-0.060123	-0.1469	-0.0696	-0.01081	0.061028	0.39388	0.20704	0.14378	0.73873	0.48015	0.1899	0.62872	0.44017	0.34984	0.86739	0.7028	0.996373	0.999907	0.99999	0.999559	0.99996	0.999999	1552	5220	3334	2792	7542	5775	5	1	2	5	2	3	-0.17475	0.26296	-0.060123	-0.1469	-0.0696	-0.01081	0.17939	0.014176
LINC01036.2	000006785_187253138	000006785	187253138	9	160306	-0.19038	-0.076492	-0.035888	0.0071467	0.093962	-0.14426	0.12656	0.27208	0.63642	0.11881	0.137	0.2964	0.29299	0.50372	0.77367	0.29358	0.31858	0.51623	0.988954	0.999831	0.999942	0.991611	0.999996	0.999999	2588	4435	6897	2609	2770	4550	3	3	2	4	2	1	-0.19038	-0.076492	-0.035888	0.0071467	0.093962	-0.14426	0.23576	0.57284
LINC01037	000006796_187491510	000006796	187491510	9	47913	-0.046651	-0.1812	-0.068211	0.0061772	-0.046043	-0.13317	0.3988	0.020679	0.39483	0.085196	0.16069	0.094506	0.60887	0.080619	0.6077	0.2377	0.35515	0.24689	0.995977	0.955987	0.999942	0.991611	0.999996	0.999999	5381	717	5328	2040	3112	2104	2	5	2	3	3	4	-0.046651	-0.1812	-0.068211	0.0061772	-0.046043	-0.13317	0.95543	0.4777
LINC01037.1	000006802_187691632	000006802	187691632	7	248138	0.39666	0.30639	0.26606	0.11707	0.17633	0.14479	0.88366	0.46039	0.2461	0.53463	0.18887	0.86925	0.88468	0.62936	0.43397	0.68465	0.36456	0.87316	0.999545	0.999831	0.999942	0.998538	0.999996	0.999999	8190	5971	4024	6559	3443	8199	0	1	2	1	3	1	0.39666	0.30639	0.26606	0.11707	0.17633	0.14479	0.01914	0.07536
LINC01037.2	000006805_187794712	000006805	187794712	9	351073	-0.10853	0.046355	0.1093	-0.1197	0.053744	-0.039609	0.10861	0.96631	0.19489	0.42639	0.65642	0.73623	0.26725	0.9661	0.40556	0.64002	0.79654	0.84194	0.996373	0.999907	0.99999	0.999559	0.99996	0.999999	2361	8788	3175	5533	7062	7398	4	0	3	3	1	2	-0.10853	0.046355	0.1093	-0.1197	0.053744	-0.039609	0.95275	0.060622
LINC01037.3	000006807_187842949	000006807	187842949	8	399416	-0.14033	0.022376	-0.12477	0.00098333	-0.15713	0.1838	0.042473	0.23404	0.24557	0.30562	0.045681	0.99363	0.13199	0.42524	0.44616	0.51145	0.14331	0.99372	0.993814	0.999907	0.99999	0.999559	0.99996	0.999999	1187	3755	3760	4532	1146	9047	4	1	3	3	4	0	-0.14033	0.022376	-0.12477	0.00098333	-0.15713	0.1838	0.8795	0.43681
LINC01037.4	000006816_188027850	000006816	188027850	8	584246	-0.026054	-0.10857	0.026741	0.00312	0.026391	-0.038777	0.12666	0.45924	0.46852	0.96438	0.58915	0.54536	0.28752	0.657	0.64586	0.96406	0.73393	0.70101	0.988954	0.999831	0.999942	0.998538	0.999996	0.999999	2590	5961	5881	8854	6794	6455	2	2	2	0	2	2	-0.026054	-0.10857	0.026741	0.00312	0.026391	-0.038777	0.32855	0.35515
LINC01037.5	000006817_188043798	000006817	188043798	10	600147	0.0011575	-0.13791	-0.092416	-0.076434	-0.064316	-0.077672	0.51722	0.034909	0.81111	0.1023	0.26413	0.11382	0.72233	0.11985	0.89397	0.27249	0.50395	0.29523	0.997486	0.999907	0.99999	0.999559	0.99996	0.999999	6288	920	7796	2184	4049	2119	2	3	2	5	4	4	0.0011575	-0.13791	-0.092416	-0.076434	-0.064316	-0.077672	0.98065	0.56215
LINC01037.6	000006819_188090632	000006819	188090632	7	647061	-0.061817	-0.1489	-0.011014	-0.14403	0.066629	0.0708	0.092098	0.29538	0.39879	0.092547	0.42985	0.68704	0.21704	0.49711	0.5704	0.22975	0.60325	0.77501	0.988954	0.999831	0.999942	0.991611	0.999996	0.999999	2079	4644	5360	2179	5647	7282	1	3	2	3	2	1	-0.061817	-0.1489	-0.011014	-0.14403	0.066629	0.0708	0.67576	0.41582
LINC01037.7	000006822_188237650	000006822	188237650	8	794070	-0.022323	-0.10899	-0.011027	-0.11517	-0.086732	-0.24056	0.3705	0.099799	0.26968	0.18403	0.30688	0.057256	0.5801	0.24252	0.47236	0.37842	0.51688	0.16452	0.996373	0.999907	0.99999	0.999559	0.99996	0.999999	5159	2090	4014	3295	4455	1274	2	4	2	3	3	4	-0.022323	-0.10899	-0.011027	-0.11517	-0.086732	-0.24056	0.82603	0.36107
LINC01037.8	000006832_188489479	000006832	188489479	9	1045860	-0.030174	0.094295	-0.095001	0.1053	-0.065841	-0.29001	0.52909	0.54412	0.28582	0.40657	0.44638	0.027781	0.70826	0.71176	0.50857	0.62146	0.66069	0.097682	0.997486	0.999907	0.99999	0.999559	0.99996	0.999999	6392	6318	4219	5376	5597	812	1	2	3	2	3	5	-0.030174	0.094295	-0.095001	0.1053	-0.065841	-0.29001	0.36676	0.26178
LINC01037.9	000006838_188706935	000006838	188706935	7	1263247	-0.28263	-0.11498	0.25169	0.16351	0.1153	0.020917	0.2279	0.57908	0.94887	0.83388	0.2749	0.40586	0.40838	0.71792	0.94924	0.85405	0.47173	0.58001	0.988954	0.999831	0.999942	0.998538	0.999996	0.999999	3884	6757	8706	8121	4346	5452	3	2	0	1	3	2	-0.28263	-0.11498	0.25169	0.16351	0.1153	0.020917	0.24003	0.2487
BRINP3	000006851_189122085	000006851	189122085	9	1353884	0.098229	0.02135	-0.1666	-0.027866	-0.015081	0.016636	0.37388	0.17766	0.092115	0.0075432	0.16146	0.71063	0.58719	0.37803	0.24462	0.03364	0.35875	0.82443	0.996373	0.999907	0.99999	0.935271	0.99996	0.999999	5188	3130	1843	312	2851	7255	2	3	4	2	4	2	0.098229	0.02135	-0.1666	-0.027866	-0.015081	0.016636	0.055667	0.90379
BRINP3.1	000006854_189239150	000006854	189239150	8	1236799	0.13788	-0.011969	0.12529	-0.26889	-0.050443	0.045463	0.30831	0.23568	0.92825	0.01352	0.25493	0.25213	0.51156	0.42717	0.92825	0.052251	0.46272	0.45203	0.996373	0.999907	0.99999	0.977556	0.99996	0.999999	4621	3771	8461	482	3962	3734	3	3	1	5	3	3	0.13788	-0.011969	0.12529	-0.26889	-0.050443	0.045463	0.01425	0.41582
BRINP3.2	000006867_189607310	000006867	189607310	7	868648	-0.11702	-0.037589	-0.050875	0.16148	-0.21023	0.15884	0.19843	0.29181	0.771	0.84435	0.14099	0.51785	0.36812	0.49293	0.80748	0.86027	0.30344	0.66591	0.988954	0.999831	0.999942	0.998538	0.999996	0.999999	3542	4615	7701	8159	2832	6273	2	3	1	1	3	2	-0.11702	-0.037589	-0.050875	0.16148	-0.21023	0.15884	0.0993	0.12855
BRINP3.3	000006873_189670045	000006873	189670045	9	805954	-0.23102	0.043588	0.14042	0.098926	-0.040195	0.22951	0.052631	0.32465	0.43755	0.61024	0.96507	0.29489	0.1607	0.53601	0.65032	0.76336	0.96488	0.51536	0.996373	0.999907	0.99999	0.999559	0.99996	0.999999	1406	4643	5482	6768	8767	4193	5	3	3	2	0	3	-0.23102	0.043588	0.14042	0.098926	-0.040195	0.22951	0.36574	0.96056
BRINP3.4	000006884_190000560	000006884	190000560	7	475360	-0.1457	-0.053044	-0.023887	-0.11945	-0.0037719	-0.15522	0.061491	0.073751	0.59573	0.58045	0.03474	0.018632	0.16328	0.19212	0.72898	0.71949	0.10741	0.066838	0.980443	0.985295	0.999942	0.998538	0.998668	0.947746	1567	1868	6664	6851	1021	661	3	2	2	2	2	3	-0.1457	-0.053044	-0.023887	-0.11945	-0.0037719	-0.15522	0.97989	0.30354
BRINP3.5	000006889_190168322	000006889	190168322	10	307728	0.081311	0.14164	0.068838	0.077647	0.1171	-0.10143	0.50244	0.50477	0.96889	0.96756	0.52232	0.50148	0.70954	0.71092	0.96871	0.96736	0.73038	0.7101	0.997486	0.999907	0.99999	0.999559	0.99996	0.999999	6186	6086	8796	8817	6172	5923	3	3	0	0	2	2	0.081311	0.14164	0.068838	0.077647	0.1171	-0.10143	0.38813	0.011616
[truncated: 17,260 more rows]
[truncated: 28 more columns]
