# Supplementary material for: Cancer lineage-specific regulation of YAP responsive elements revealed through large-scale functional epigenomic screens
Source: Nat Commun. 2023 Jul 3;14:3907. doi: 10.1038/s41467-023-39527-w (PMC10317959; doi:10.1038/s41467-023-39527-w)
Supplement: Supplementary file 9 — Supplementary Data 5 [file 41467_2023_39527_MOESM9_ESM.xlsx]

## Sheet: YMCi13K_Library
nr	chr	Absolute_summit	UnionID	UnionID_AbsSummit	POOL	Category	sgRNA_rank_LFC	Gene.Name	sgRNA_ID	sgRNA_seq
1	chr5	125484498	000100011	000100011_125484498	Experimental	Common	1	LINC02240	000100011_99	TAAATCACTAGCGTCTAGGC
2	chr5	125484498	000100011	000100011_125484498	Experimental	Common	2	LINC02240	000100011_68	GTGGTAATATCTACTTTTGC
3	chr5	125484498	000100011	000100011_125484498	Experimental	Common	3	LINC02240	000100011_112	GAATTAGATCCACTTAAGGC
4	chr5	125484498	000100011	000100011_125484498	Experimental	Common	4	LINC02240	000100011_121	GGCATCAAGGTTTCCATTTA
5	chr5	126600834	000100087	000100087_126600834	Experimental	Common	1	PHAX	000100087_119	GGCGTTGGAGGTCGGCGATA
6	chr5	126600834	000100087	000100087_126600834	Experimental	Common	2	PHAX	000100087_105	TCAGGAGAGCACTTCCGGCG
7	chr5	126600834	000100087	000100087_126600834	Experimental	Common	3	PHAX	000100087_92	ACAGGCTGGCCTCCGCGCGG
8	chr5	126600834	000100087	000100087_126600834	Experimental	Common	4	PHAX	000100087_56	GAGGCTTGTCCAGAGCATAC
9	chr10	3467801	000010035	000010035_3467801	Experimental	Common	1	LINC02669	000010035_60	CCCTTTCCAGCGGGAGCGGG
10	chr10	3467801	000010035	000010035_3467801	Experimental	Common	2	LINC02669	000010035_74	AACTACACCACAGGGTTGGG
11	chr10	3467801	000010035	000010035_3467801	Experimental	Common	3	LINC02669	000010035_102	AAAGTGATTCATACTTTTTG
12	chr10	3467801	000010035	000010035_3467801	Experimental	Common	4	LINC02669	000010035_104	TTAAAAGTATTGAGAGACAG
13	chr10	3468330	000010035	000010035_3468330	Experimental	Common	1	LINC02669	000010035_121	TGAGGCTTCATGAAAGATAG
14	chr10	3468330	000010035	000010035_3468330	Experimental	Common	2	LINC02669	000010035_168	CTTAAAAATTTTCAGAGTCT
15	chr10	3468330	000010035	000010035_3468330	Experimental	Common	3	LINC02669	000010035_157	CTCAGCATCAGTTGGATGAA
16	chr10	3468330	000010035	000010035_3468330	Experimental	Common	4	LINC02669	000010035_144	GAAAAATATCTTGTGTGATC
17	chr10	3763377	000010054	000010054_3763377	Experimental	Common	1	KLF6	000010054_222	CGTGGGCGAGTAGAGTGACC
18	chr10	3763377	000010054	000010054_3763377	Experimental	Common	2	KLF6	000010054_233	AGAATCGCTGAAGAAACGCG
19	chr10	3763377	000010054	000010054_3763377	Experimental	Common	3	KLF6	000010054_291	TCTCAGTGAGACTAAAATCC
20	chr10	3763377	000010054	000010054_3763377	Experimental	Common	4	KLF6	000010054_247	GGTTTTCTGTGCATACGCTC
21	chr10	3763996	000010054	000010054_3763996	Experimental	Common	1	KLF6	000010054_307	GAGATCTTTGATAAATGAAT
22	chr10	3763996	000010054	000010054_3763996	Experimental	Common	2	KLF6	000010054_343	TGATTCAGTAGGAAGCAAGC
23	chr10	3763996	000010054	000010054_3763996	Experimental	Common	3	KLF6	000010054_336	GTCAAAAATTCAGGTAGATA
24	chr10	3763996	000010054	000010054_3763996	Experimental	Common	4	KLF6	000010054_348	AAATCGTGTTTTAGACACGT
25	chr5	134245488	000100602	000100602_134245488	Experimental	Common	1	PPP2CA	000100602_24	TTACAAATGGAGTTATGCAC
26	chr5	134245488	000100602	000100602_134245488	Experimental	Common	2	PPP2CA	000100602_21	GTACCTTATACGAACAATAG
27	chr5	134245488	000100602	000100602_134245488	Experimental	Common	3	PPP2CA	000100602_29	CAAAGTGAGAAGTGAAAAAA
28	chr5	134245488	000100602	000100602_134245488	Experimental	Common	4	PPP2CA	000100602_26	CAACACACTTGTAAGGTACA
29	chr5	134247618	000100602	000100602_134247618	Experimental	Common	1	PPP2CA	000100602_186	TTGTTTGTTTATGCACATAC
30	chr5	134247618	000100602	000100602_134247618	Experimental	Common	2	PPP2CA	000100602_174	GGGTAACAGCCCATTACGCA
31	chr5	134247618	000100602	000100602_134247618	Experimental	Common	3	PPP2CA	000100602_180	TGGGCAATTATAAGTAAGCA
32	chr5	134247618	000100602	000100602_134247618	Experimental	Common	4	PPP2CA	000100602_163	GACACAATTCATGATGTTTT
33	chr5	138178725	000100824	000100824_138178725	Experimental	Common	1	BRD8	000100824_97	GCCTTTGTAGATCCGAGGCT
34	chr5	138178725	000100824	000100824_138178725	Experimental	Common	2	BRD8	000100824_86	GTGGGTTGCTTGAGAGCCCA
35	chr5	138178725	000100824	000100824_138178725	Experimental	Common	3	BRD8	000100824_136	GTGCACAGGGTAACTGGTTT
36	chr5	138178725	000100824	000100824_138178725	Experimental	Common	4	KIF20A	000100824_164	GTCAAGCAGAAGCGAACGAC
37	chr5	140691411	000101034	000101034_140691411	Experimental	Common	1	HARS	000101034_126	CCACCGCAGGTCGAGACAGC
38	chr5	140691411	000101034	000101034_140691411	Experimental	Common	2	HARS2	000101034_157	GCGCACCTCACTAGTCACGA
39	chr5	140691411	000101034	000101034_140691411	Experimental	Common	3	HARS2	000101034_169	GGCGGGTCAGACACCAGGAA
40	chr5	140691411	000101034	000101034_140691411	Experimental	Common	4	HARS	000101034_116	GATGGCAGAGCGTGCGGCGC
41	chr5	143244158	000101238	000101238_143244158	Experimental	Common	1	ARHGAP26-IT1	000101238_251	TCAATATGTGCGGCACGAAG
42	chr5	143244158	000101238	000101238_143244158	Experimental	Common	2	ARHGAP26-IT1	000101238_256	GGAGAAGAGAGACTGTTAGG
43	chr5	143244158	000101238	000101238_143244158	Experimental	Common	3	ARHGAP26-IT1	000101238_199	AGGACTGTAAGACTACACCC
44	chr5	143244158	000101238	000101238_143244158	Experimental	Common	4	ARHGAP26-IT1	000101238_246	GGAAAGGACCTCCTAACAGG
45	chr5	143246096	000101238	000101238_143246096	Experimental	Common	1	ARHGAP26-IT1	000101238_381	TACGTATGATATTTAGAACC
46	chr5	143246096	000101238	000101238_143246096	Experimental	Common	2	ARHGAP26-IT1	000101238_441	CTATAGTCTATGAGTCAGGC
47	chr5	143246096	000101238	000101238_143246096	Experimental	Common	3	ARHGAP26-IT1	000101238_386	CGTGGAAGAAATTAGAACGA
48	chr5	143246096	000101238	000101238_143246096	Experimental	Common	4	ARHGAP26-IT1	000101238_376	GTATAAAACGCTGACACTTT
49	chr5	146182699	000101398	000101398_146182699	Experimental	Common	1	LARS	000101398_88	CCGGACTGGCCAGTCTCTAG
50	chr5	146182699	000101398	000101398_146182699	Experimental	Common	2	LARS	000101398_101	CAGTCGGCTGGGCGGTGCAA
51	chr5	146182699	000101398	000101398_146182699	Experimental	Common	3	LARS	000101398_185	ATACGCAGTTAATTACTATA
52	chr5	146182699	000101398	000101398_146182699	Experimental	Common	4	LARS	000101398_175	CTACCGGGTGAAAAGGTTGA
53	chr5	148909244	000101557	000101557_148909244	Experimental	Common	1	ADRB2	000101557_139	GGGCTCAAGGGATCAGCCTC
54	chr5	148909244	000101557	000101557_148909244	Experimental	Common	2	ADRB2	000101557_160	AGGAGTGGGACTGACTGCAG
55	chr5	148909244	000101557	000101557_148909244	Experimental	Common	3	ADRB2	000101557_146	GATGAATCTCAAAAATTTTA
56	chr5	148909244	000101557	000101557_148909244	Experimental	Common	4	ADRB2	000101557_143	TTCTCTTGCTGATAGACATC
57	chr5	148910846	000101557	000101557_148910846	Experimental	Common	1	ADRB2	000101557_301	TCCACTGTGGGTGGTGCTGT
58	chr5	148910846	000101557	000101557_148910846	Experimental	Common	2	ADRB2	000101557_335	ATAAGCAGCTGCTTCGTGAT
59	chr5	148910846	000101557	000101557_148910846	Experimental	Common	3	ADRB2	000101557_266	AGCAGGTATTCTGAGGAATG
60	chr5	148910846	000101557	000101557_148910846	Experimental	Common	4	ADRB2	000101557_275	CTATTTCCCAGAGCAGATGG
61	chr5	150640726	000101724	000101724_150640726	Experimental	Common	1	SYNPO	000101724_682	TGAGTAAGATGAGCACCCGG
62	chr5	150640726	000101724	000101724_150640726	Experimental	Common	2	SYNPO	000101724_632	GAAGATGAATCTGGCAGCGT
63	chr5	150640726	000101724	000101724_150640726	Experimental	Common	3	SYNPO	000101724_692	GACAGACTAAGATCAGAGGG
64	chr5	150640726	000101724	000101724_150640726	Experimental	Common	4	SYNPO	000101724_663	AAGCAATTGGCTGCCTTTGC
65	chr5	150642726	000101724	000101724_150642726	Experimental	Common	1	SYNPO	000101724_1028	TAAGAGAGCCCTGCCCTCCA
66	chr5	150642726	000101724	000101724_150642726	Experimental	Common	2	SYNPO	000101724_954	ATCATGACTTGCACAAGTGC
67	chr5	150642726	000101724	000101724_150642726	Experimental	Common	3	SYNPO	000101724_1060	AAGGGCCTTTAGAAATAAGC
68	chr5	150642726	000101724	000101724_150642726	Experimental	Common	4	SYNPO	000101724_1052	GAGGATGTGAGCCCAAGACC
69	chr5	153959811	000101856	000101856_153959811	Experimental	Common	1	LINC01861	000101856_99	ACAGACGGGAGGGCTCTCCA
70	chr5	153959811	000101856	000101856_153959811	Experimental	Common	2	LINC01861	000101856_83	ACAATCTACAGAGGCTGATC
71	chr5	153959811	000101856	000101856_153959811	Experimental	Common	3	LINC01861	000101856_129	ACACTCTTCATAGGATGAGC
72	chr5	153959811	000101856	000101856_153959811	Experimental	Common	4	LINC01861	000101856_76	TACTGAGAGCTCCCTCAAAA
73	chr5	158976187	000102091	000102091_158976187	Experimental	Common	1	EBF1	000102091_127	TGTGGGTTTGCACACATAAC
74	chr5	158976187	000102091	000102091_158976187	Experimental	Common	2	EBF1	000102091_101	GATTCTTTTTGTAACATTAC
75	chr5	158976187	000102091	000102091_158976187	Experimental	Common	3	EBF1	000102091_77	CCCTAATAGTTAATGAAACG
76	chr5	158976187	000102091	000102091_158976187	Experimental	Common	4	EBF1	000102091_86	TTGGAGACAGTCTATTGGAC
77	chr5	158976357	000102091	000102091_158976357	Experimental	Common	1	EBF1	000102091_143	TGGTAGTGTTTTTATTGCAA
78	chr5	158976357	000102091	000102091_158976357	Experimental	Common	2	EBF1	000102091_145	TATATTAGCAGCCCTGATGC
79	chr5	158976357	000102091	000102091_158976357	Experimental	Common	3	EBF1	000102091_153	GCTGTCCAGAATTTTAACAG
80	chr5	160083380	000102165	000102165_160083380	Experimental	Common	1	PWWP2A	000102165_82	GGGTAAAAATGACTATCCTC
81	chr5	160083380	000102165	000102165_160083380	Experimental	Common	2	PWWP2A	000102165_57	TCATCTTACAATAGCCCTTC
82	chr5	160083380	000102165	000102165_160083380	Experimental	Common	3	PWWP2A	000102165_63	GTAATTCTTCCCAGTATACC
83	chr5	160083380	000102165	000102165_160083380	Experimental	Common	4	PWWP2A	000102165_89	GTTCAAGGCGTTGGAATGTG
84	chr5	160459312	000102192	000102192_160459312	Experimental	Common	1	MIR3142HG	000102192_295	ATTTGCATCTCATAACCACA
85	chr5	160459312	000102192	000102192_160459312	Experimental	Common	2	MIR3142HG	000102192_286	CTACTATGTGATTCATATTC
86	chr5	160459312	000102192	000102192_160459312	Experimental	Common	3	MIR3142HG	000102192_284	TCCCATGAAGATCGTAGAAA
87	chr5	160459312	000102192	000102192_160459312	Experimental	Common	4	MIR3142HG	000102192_287	TGAATTCTTTGTCTCGTTTA
88	chr5	160460572	000102192	000102192_160460572	Experimental	Common	1	MIR3142HG	000102192_384	GGCTACCATAAGGGGGAGTC
89	chr5	160460572	000102192	000102192_160460572	Experimental	Common	2	MIR3142HG	000102192_366	TGAGACAAGTGTATCAATTA
90	chr5	160460572	000102192	000102192_160460572	Experimental	Common	3	MIR3142HG	000102192_370	TTAGCAGGAGATTTGACCTC
91	chr5	160460572	000102192	000102192_160460572	Experimental	Common	4	MIR3142HG	000102192_362	CTATTGACTCAGAGAATGCC
92	chr10	6721693	000010224	000010224_6721693	Experimental	Common	1	LINP1	000010224_119	TAGCTTTGATTAGAAGCAGC
93	chr10	6721693	000010224	000010224_6721693	Experimental	Common	2	LINP1	000010224_72	GGTGGAGTTAATTCAGGTCA
94	chr10	6721693	000010224	000010224_6721693	Experimental	Common	3	LINP1	000010224_130	GTATAAGACAAATTATAAGA
95	chr10	6721693	000010224	000010224_6721693	Experimental	Common	4	LINP1	000010224_83	TAATTTGTGTCAGTACTTCC
96	chr10	6722334	000010224	000010224_6722334	Experimental	Common	1	LINP1	000010224_210	CCCCAAATTCTACAAACTCC
97	chr10	6722334	000010224	000010224_6722334	Experimental	Common	2	LINP1	000010224_178	AGATCAAGTCTTAGTGCAGA
98	chr10	6722334	000010224	000010224_6722334	Experimental	Common	3	LINP1	000010224_171	TCCGTTCTCACAGTTACCCC
99	chr10	6722334	000010224	000010224_6722334	Experimental	Common	4	LINP1	000010224_173	GGATGCACGTGAATTCTTCC
100	chr5	167743876	000102471	000102471_167743876	Experimental	Common	1	TENM2	000102471_80	AAATAAGTTTTAGCTTCTGC
101	chr5	167743876	000102471	000102471_167743876	Experimental	Common	2	TENM2	000102471_82	AGCATGATGATTTTGTAATA
102	chr5	167743876	000102471	000102471_167743876	Experimental	Common	3	TENM2	000102471_58	AGTAGTCATCGCTTCAGTAG
103	chr5	167743876	000102471	000102471_167743876	Experimental	Common	4	TENM2	000102471_84	AATCTATCTCCAAGCATATT
104	chr5	171954610	000102683	000102683_171954610	Experimental	Common	1	FBXW11	000102683_87	ATAAATGTGTAACCTTAGGC
105	chr5	171954610	000102683	000102683_171954610	Experimental	Common	2	FBXW11	000102683_120	TTTTTTCTACAGAATTTGGC
106	chr5	171954610	000102683	000102683_171954610	Experimental	Common	3	FBXW11	000102683_103	AACAATCAACTGGTTGAATC
107	chr5	171954610	000102683	000102683_171954610	Experimental	Common	4	FBXW11	000102683_106	GGTTGAGAGATAACCAATAG
108	chr5	171954858	000102683	000102683_171954858	Experimental	Common	1	FBXW11	000102683_134	CAGTTATGTAAACATTATCT
109	chr5	171954858	000102683	000102683_171954858	Experimental	Common	2	FBXW11	000102683_138	GATAAGAACACCTACTTCAC
110	chr5	171954858	000102683	000102683_171954858	Experimental	Common	3	FBXW11	000102683_143	GTTTCTACCATCGTCTAGAA
111	chr5	171954858	000102683	000102683_171954858	Experimental	Common	4	FBXW11	000102683_140	ACTCATTACCAACTGTTACA
112	chr5	171985175	000102684	000102684_171985175	Experimental	Common	1	FBXW11	000102684_55	TATAATTTTTTTTAGATACT
113	chr5	171985175	000102684	000102684_171985175	Experimental	Common	2	FBXW11	000102684_54	ACAGCTCAGGAGGCCTGGGC
114	chr5	171985175	000102684	000102684_171985175	Experimental	Common	3	FBXW11	000102684_35	GTGGTGGATGTGGTTGAGAA
115	chr5	171985175	000102684	000102684_171985175	Experimental	Common	4	FBXW11	000102684_15	GAGACATTTTAGATGTAGAG
116	chr5	173144495	000102773	000102773_173144495	Experimental	Common	1	BNIP1	000102773_26	TTATTAGAATGCCTGACAGA
117	chr5	173144495	000102773	000102773_173144495	Experimental	Common	2	BNIP1	000102773_101	GACCAGCAGAGCTTGGGTTA
118	chr5	173144495	000102773	000102773_173144495	Experimental	Common	3	BNIP1	000102773_59	GCGCTGCCCCGAGACTGGGT
119	chr5	173144495	000102773	000102773_173144495	Experimental	Common	4	BNIP1	000102773_90	GCTTATTCAGGTACTGATCC
120	chr5	176604399	000102927	000102927_176604399	Experimental	Common	1	GPRIN1	000102927_114	ATGCTGTGAAGACAAAGGAG
121	chr5	176604399	000102927	000102927_176604399	Experimental	Common	2	GPRIN1	000102927_151	TTACATTGAGAGGCTGGGGT
122	chr5	176604399	000102927	000102927_176604399	Experimental	Common	3	GPRIN1	000102927_132	GAGTGGAGTCGGAAAGGGGG
123	chr5	176604399	000102927	000102927_176604399	Experimental	Common	4	GPRIN1	000102927_170	AATGTGGCCGCTGTGCCTCC
124	chr5	177537944	000102977	000102977_177537944	Experimental	Common	1	FAM193B	000102977_87	TTTTGCTATGGCACATGGTC
125	chr5	177537944	000102977	000102977_177537944	Experimental	Common	2	FAM193B	000102977_54	CCGAGAGCTTATGTGCCGAC
126	chr5	177537944	000102977	000102977_177537944	Experimental	Common	3	FAM193B	000102977_71	TCCACAAGACTGTGATTTGC
127	chr5	177537944	000102977	000102977_177537944	Experimental	Common	4	FAM193B	000102977_65	CGAGTTCCCAGGGCAGGAAG
128	chr5	181243960	000103114	000103114_181243960	Experimental	Common	1	RACK1	000103114_433	ACCCTTCGTGGCACCCTCAA
129	chr5	181243960	000103114	000103114_181243960	Experimental	Common	2	RACK1	000103114_437	CGTGTGTCGCTGCAGCGACG
130	chr5	181243960	000103114	000103114_181243960	Experimental	Common	3	RACK1	000103114_443	TTTCACTGCAAGGCGGCGGC
131	chr5	181243960	000103114	000103114_181243960	Experimental	Common	4	RACK1	000103114_424	ACTGCGGGGTAGTAGCGATC
132	chr6	2818154	000103263	000103263_2818154	Experimental	Common	1	SERPINB1	000103263_63	AAAATAAACTTTCAGCGTTC
133	chr6	2818154	000103263	000103263_2818154	Experimental	Common	2	SERPINB1	000103263_54	TATAGTGGTAAAAATGTTGG
134	chr6	2818154	000103263	000103263_2818154	Experimental	Common	3	SERPINB1	000103263_42	ATCTCCGGAAGCAGAGGAAC
135	chr6	2818154	000103263	000103263_2818154	Experimental	Common	4	SERPINB1	000103263_32	AATGCTTACTACAGGAATGA
136	chr10	10785884	000010334	000010334_10785884	Experimental	Common	1	SFTA1P	000010334_53	GAGCAATTCCAGCTCCTGTG
137	chr10	10785884	000010334	000010334_10785884	Experimental	Common	2	SFTA1P	000010334_45	ACAAAAGGTCTAGGCCAAGG
138	chr10	10785884	000010334	000010334_10785884	Experimental	Common	3	SFTA1P	000010334_33	TTACTAGAGCATGGGAGGGA
139	chr10	10785884	000010334	000010334_10785884	Experimental	Common	4	SFTA1P	000010334_41	CATACATATATCAAAATGTC
140	chr6	9503261	000103658	000103658_9503261	Experimental	Common	1	HULC	000103658_114	AAGAAGGCATTTTTACTGTA
141	chr6	9503261	000103658	000103658_9503261	Experimental	Common	2	HULC	000103658_130	GGAATGTTGAGCGATTATTC
142	chr6	9503261	000103658	000103658_9503261	Experimental	Common	3	HULC	000103658_117	AAAATGCACCATTTCACAAC
143	chr6	9503261	000103658	000103658_9503261	Experimental	Common	4	HULC	000103658_122	TCAAGAGGAGAAAACAAAAA
144	chr6	9503480	000103658	000103658_9503480	Experimental	Common	1	HULC	000103658_136	GTACAAGATCTCTCTGAGAA
145	chr6	9503480	000103658	000103658_9503480	Experimental	Common	2	HULC	000103658_138	ATGGCGGTTCTATAGGCAAG
146	chr6	9503480	000103658	000103658_9503480	Experimental	Common	3	HULC	000103658_149	TCTGCGTAAAGGAACCTGAA
147	chr6	9503480	000103658	000103658_9503480	Experimental	Common	4	HULC	000103658_153	GTAATAATGATAGGCTCCCA
148	chr6	9647869	000103673	000103673_9647869	Experimental	Common	1	TFAP2A-AS2	000103673_157	TATCAATTTTCTCATTTGTA
149	chr6	9647869	000103673	000103673_9647869	Experimental	Common	2	TFAP2A-AS2	000103673_163	TAGCAAAGGCAGGGGCATGA
150	chr6	9647869	000103673	000103673_9647869	Experimental	Common	3	TFAP2A-AS2	000103673_159	TTGAGGTATTTATCACAGTC
151	chr6	9647869	000103673	000103673_9647869	Experimental	Common	4	TFAP2A-AS2	000103673_167	GTTCTATGGACGATGGTCAG
152	chr6	10403830	000103721	000103721_10403830	Experimental	Common	1	TFAP2A-AS2	000103721_903	AACGTGCAGTGGAATCCTAG
153	chr6	10403830	000103721	000103721_10403830	Experimental	Common	2	TFAP2A-AS2	000103721_892	AGCCACTAGAAAGGAACTGT
154	chr6	10403830	000103721	000103721_10403830	Experimental	Common	3	TFAP2A-AS2	000103721_894	AGAAGAGAAGAAACATTATC
155	chr6	10403830	000103721	000103721_10403830	Experimental	Common	4	TFAP2A-AS2	000103721_935	TATGCAAACGCCTATAGTAT
156	chr6	10412171	000103721	000103721_10412171	Experimental	Common	1	TFAP2A	000103721_1983	GGAGAGCCCGAGAGGAGGAA
157	chr6	10412171	000103721	000103721_10412171	Experimental	Common	2	TFAP2A	000103721_1965	CGTGTGTGAGAAAGAAAGTG
158	chr6	10412171	000103721	000103721_10412171	Experimental	Common	3	TFAP2A-AS1	000103721_1931	ACTGCATTGAGAGCCGGCTC
159	chr6	10412171	000103721	000103721_10412171	Experimental	Common	4	TFAP2A-AS1	000103721_1940	TAGCAAATCGGAGTGGGGAG
160	chr6	12573368	000103870	000103870_12573368	Experimental	Common	1	LINC02530	000103870_58	TTTACAGGAAGAACGACATC
161	chr6	12573368	000103870	000103870_12573368	Experimental	Common	2	LINC02530	000103870_86	GATCCACTCCAATCTAGGGA
162	chr6	12573368	000103870	000103870_12573368	Experimental	Common	3	LINC02530	000103870_97	TCTCAGCTGTTGGTTGAATT
163	chr6	12573368	000103870	000103870_12573368	Experimental	Common	4	LINC02530	000103870_39	CAAGTTTGTGTTGAAAGCCG
164	chr6	14743659	000103989	000103989_14743659	Experimental	Common	1	LINC01108	000103989_173	TTGAGAAAGAAAGGAGAGAA
165	chr6	14743659	000103989	000103989_14743659	Experimental	Common	2	LINC01108	000103989_136	AAACAACGTCTCTCATTTGC
166	chr6	14743659	000103989	000103989_14743659	Experimental	Common	3	LINC01108	000103989_154	TAGATGATAGTAATAGTGAG
167	chr6	14743659	000103989	000103989_14743659	Experimental	Common	4	LINC01108	000103989_174	CTAGGGCAGTGTTGTAGCTC
168	chr10	12196160	000010403	000010403_12196160	Experimental	Common	1	CDC123	000010403_285	CGGCAGCTGGAGGATGAAGA
169	chr10	12196160	000010403	000010403_12196160	Experimental	Common	2	CDC123	000010403_288	TCGGAAGAACGGGTACCACG
170	chr10	12196160	000010403	000010403_12196160	Experimental	Common	3	CDC123	000010403_311	AGGCCTTCTAGCGACTGCAT
171	chr10	12196160	000010403	000010403_12196160	Experimental	Common	4	NUDT5	000010403_244	TCCGGGTCAGCGTGCGTTTA
172	chr6	16762991	000104130	000104130_16762991	Experimental	Common	1	ATXN1	000104130_328	AATAAACATACGAGCGAGGA
173	chr6	16762991	000104130	000104130_16762991	Experimental	Common	2	ATXN1	000104130_313	CAGAAAGAAACTTACGCGAA
174	chr6	16762991	000104130	000104130_16762991	Experimental	Common	3	ATXN1	000104130_331	AAATACCATGCACATATATG
175	chr6	16762991	000104130	000104130_16762991	Experimental	Common	4	ATXN1	000104130_317	TGAGTTTACTTATGACCTAA
176	chr6	16769466	000104130	000104130_16769466	Experimental	Common	1	ATXN1	000104130_756	GAACACTAGGGGCATATATC
177	chr6	16769466	000104130	000104130_16769466	Experimental	Common	2	ATXN1	000104130_694	AATTATATTGCTCCGCCCCT
178	chr6	16769466	000104130	000104130_16769466	Experimental	Common	3	ATXN1	000104130_713	GATGCCAGCGAAGTTCACAC
179	chr6	16769466	000104130	000104130_16769466	Experimental	Common	4	ATXN1	000104130_734	TTCTGTACAAAGGGTCGAAC
180	chr6	16770144	000104130	000104130_16770144	Experimental	Common	1	ATXN1	000104130_780	AACCTCTAACCGAAAAAAAC
181	chr6	16770144	000104130	000104130_16770144	Experimental	Common	2	ATXN1	000104130_801	CAACTCATAACAGAGGGCAG
182	chr6	16770144	000104130	000104130_16770144	Experimental	Common	3	ATXN1	000104130_777	TTGATTATCACAGGAGTCTG
183	chr6	16770144	000104130	000104130_16770144	Experimental	Common	4	ATXN1	000104130_788	AAGTAAGAGAGCTCCCACTT
184	chr6	18023032	000104223	000104223_18023032	Experimental	Common	1	KIF13A	000104223_82	AGTGAGCACGAAGACATTGC
185	chr6	18023032	000104223	000104223_18023032	Experimental	Common	2	KIF13A	000104223_110	GTACCCAGTGTTTATAAGCT
186	chr6	18023032	000104223	000104223_18023032	Experimental	Common	3	KIF13A	000104223_80	TGCAGTTAATTGCTATTCCC
187	chr6	18023032	000104223	000104223_18023032	Experimental	Common	4	KIF13A	000104223_93	AGGGTGAGCGCCTTCGAGGA
188	chr6	19415861	000104299	000104299_19415861	Experimental	Common	1	LOC105374960	000104299_16	ACATTTAGATTATTTTTATT
189	chr6	19415861	000104299	000104299_19415861	Experimental	Common	2	LOC105374960	000104299_13	ATAGAGATAAAAACGATTAC
190	chr6	19415861	000104299	000104299_19415861	Experimental	Common	3	LOC105374960	000104299_6	AATTAGCTAGCTGGACACAG
191	chr6	19415861	000104299	000104299_19415861	Experimental	Common	4	LOC105374960	000104299_17	ACATATGCTTGTATTTCACT
192	chr6	19851977	000104324	000104324_19851977	Experimental	Common	1	ID4	000104324_179	TTGAGTGCTACTTTCTCTGC
193	chr6	19851977	000104324	000104324_19851977	Experimental	Common	2	ID4	000104324_171	GGTTGAAGCAGCCCCTAGAC
194	chr6	19851977	000104324	000104324_19851977	Experimental	Common	3	ID4	000104324_149	ACTCACGTCATGCAAGGGTT
195	chr6	19851977	000104324	000104324_19851977	Experimental	Common	4	ID4	000104324_135	AGTGATATAAAACCTTGCGG
196	chr6	20403508	000104361	000104361_20403508	Experimental	Common	1	E2F3	000104361_559	CGCGCCTGTGACTGGGGAGG
197	chr6	20403508	000104361	000104361_20403508	Experimental	Common	2	E2F3	000104361_570	ACCCACTTCCTCCTGCTCGC
198	chr6	20403508	000104361	000104361_20403508	Experimental	Common	3	E2F3	000104361_610	GCCGAACAGACCGGCGGCGC
199	chr6	20403508	000104361	000104361_20403508	Experimental	Common	4	E2F3	000104361_550	GAAACGTCACCGGCGGGTCC
200	chr6	20479522	000104369	000104369_20479522	Experimental	Common	1	CDKAL1	000104369_61	TCGGAGAATGGGAGATGGGC
201	chr6	20479522	000104369	000104369_20479522	Experimental	Common	2	CDKAL1	000104369_86	AGGATTCTAGCGTTGTAGGC
202	chr6	20479522	000104369	000104369_20479522	Experimental	Common	3	CDKAL1	000104369_36	TTGAAAATCTACAGAAACCC
203	chr6	20479522	000104369	000104369_20479522	Experimental	Common	4	CDKAL1	000104369_84	TGTGGACGGATGATCACGGC
204	chr6	22710069	000104533	000104533_22710069	Experimental	Common	1	LOC105374972	000104533_106	ATTTTTCTTGCATGAAACTT
205	chr6	22710069	000104533	000104533_22710069	Experimental	Common	2	LOC105374972	000104533_87	GAGCAAGATGGAGGAGCTAG
206	chr6	22710069	000104533	000104533_22710069	Experimental	Common	3	LOC105374972	000104533_113	ATTACTCAGATAACTTGCTG
207	chr6	22710069	000104533	000104533_22710069	Experimental	Common	4	LOC105374972	000104533_105	TTAAAACAGAATAACAGTGC
208	chr10	13882235	000010466	000010466_13882235	Experimental	Common	1	FRMD4A	000010466_90	ACTCCGAGCAACGCAGAAAG
209	chr10	13882235	000010466	000010466_13882235	Experimental	Common	2	FRMD4A	000010466_61	TGTGGTCTACGAAGAATGCA
210	chr10	13882235	000010466	000010466_13882235	Experimental	Common	3	FRMD4A	000010466_54	ATGTGCTTGGGGAGAGGCAA
211	chr10	13882235	000010466	000010466_13882235	Experimental	Common	4	FRMD4A	000010466_97	AGTCACATCATGGGACAATG
212	chr6	26199173	000104725	000104725_26199173	Experimental	Common	1	HIST1H3D	000104725_394	AGTGTATCTGGCGGCGGTGT
213	chr6	26199173	000104725	000104725_26199173	Experimental	Common	2	HIST1H3D	000104725_391	CGAGGAGCTAAACAAGTTGC
214	chr6	26199173	000104725	000104725_26199173	Experimental	Common	3	HIST1H3D	000104725_400	AGCGGTGTACGCGGCCCACA
215	chr6	26199173	000104725	000104725_26199173	Experimental	Common	4	HIST1H2BF	000104725_426	TTAAAAGCTTACACATTGAT
216	chr6	26537510	000104759	000104759_26537510	Experimental	Common	1	HMGN4	000104759_160	GCGTAGTTGGCGTTACCACG
217	chr6	26537510	000104759	000104759_26537510	Experimental	Common	2	HMGN4	000104759_147	TCCAGGCAAATTTATCTTGC
218	chr6	26537510	000104759	000104759_26537510	Experimental	Common	3	HMGN4	000104759_104	GCGGTGATATTGGGGCAGAG
219	chr6	26537510	000104759	000104759_26537510	Experimental	Common	4	HMGN4	000104759_134	TCGCCCCTAAGGTACGCGCA
220	chr6	26538033	000104759	000104759_26538033	Experimental	Common	1	HMGN4	000104759_190	GAACGAAGAAACACGGAACT
221	chr6	26538033	000104759	000104759_26538033	Experimental	Common	2	HMGN4	000104759_185	GAGCTTTTCATTGGTTTTTC
222	chr6	26538033	000104759	000104759_26538033	Experimental	Common	3	HMGN4	000104759_217	AGCTCTCTCCGGCTTGGACT
223	chr6	26538033	000104759	000104759_26538033	Experimental	Common	4	HMGN4	000104759_205	GATCGGGGCAGCAGTGCTTA
224	chr10	14085036	000010482	000010482_14085036	Experimental	Common	1	LOC101928453	000010482_58	ACATAACCATGCGTCTACGA
225	chr10	14085036	000010482	000010482_14085036	Experimental	Common	2	LOC101928453	000010482_9	TATGGGGGGTCCTAGTTGTC
226	chr10	14085036	000010482	000010482_14085036	Experimental	Common	3	LOC101928453	000010482_46	GTGATTCAGAGCGTACCCGA
227	chr10	14085036	000010482	000010482_14085036	Experimental	Common	4	LOC101928453	000010482_52	ATTTATAAACAGATGGAGGT
228	chr6	28080950	000104872	000104872_28080950	Experimental	Common	1	ZNF165	000104872_91	CTCCACTATGACGTCACGCG
229	chr6	28080950	000104872	000104872_28080950	Experimental	Common	2	ZNF165	000104872_83	GCGCGCTTACGCATTTAGTG
230	chr6	28080950	000104872	000104872_28080950	Experimental	Common	3	ZNF165	000104872_21	GTCTGCGCCCGAAGAGACCC
231	chr6	28080950	000104872	000104872_28080950	Experimental	Common	4	ZNF165	000104872_4	AAAATGACGTTGGCCGGGCG
232	chr6	34757167	000105328	000105328_34757167	Experimental	Common	1	SNRPC	000105328_28	GCCACGGCGCCGGCTCCTGT
233	chr6	34757167	000105328	000105328_34757167	Experimental	Common	2	SNRPC	000105328_44	GAGTACTACGGGCCGCTACG
234	chr6	34757167	000105328	000105328_34757167	Experimental	Common	3	SNRPC	000105328_19	TGATCCTCCCGTCTCAGCGT
235	chr6	34757167	000105328	000105328_34757167	Experimental	Common	4	SNRPC	000105328_68	GCTAGTCTCGTGGGGTTCCG
236	chr6	34757215	000105328	000105328_34757215	Experimental	Common	1	SNRPC	000105328_74	CCGGGCGTCACGTAACGGAG
237	chr6	34888076	000105338	000105338_34888076	Experimental	Common	1	TAF11	000105338_73	GGAGATCGCGGAGATGCCTG
238	chr6	34888076	000105338	000105338_34888076	Experimental	Common	2	TAF11	000105338_60	GAGTCGCCCTCCGACAAAGG
239	chr6	34888076	000105338	000105338_34888076	Experimental	Common	3	TAF11	000105338_39	CGACACCGATGGAATCCCAG
240	chr6	34888076	000105338	000105338_34888076	Experimental	Common	4	TAF11	000105338_106	GCATTTTTAGACAGGCGAAA
241	chr10	15211716	000010543	000010543_15211716	Experimental	Common	1	NMT2	000010543_234	ATACGGTTACGTATTAACTC
242	chr10	15211716	000010543	000010543_15211716	Experimental	Common	2	NMT2	000010543_244	GTTTAGCGAAGATAGACTAG
243	chr10	15211716	000010543	000010543_15211716	Experimental	Common	3	NMT2	000010543_248	ACGAGGATGCTGACCCCAAA
244	chr10	15211716	000010543	000010543_15211716	Experimental	Common	4	NMT2	000010543_219	AGACTTTGTCAGGCCAAGCA
245	chr6	36874760	000105472	000105472_36874760	Experimental	Common	1	PPIL1	000105472_150	TGCCGCCATAGCGAAGCCGG
246	chr6	36874760	000105472	000105472_36874760	Experimental	Common	2	PPIL1	000105472_115	CGTTCCTGGCGCGTTCCTCC
247	chr6	36874760	000105472	000105472_36874760	Experimental	Common	3	PPIL1	000105472_189	CATTCGCGGTGGTCTCCAAG
248	chr6	36874760	000105472	000105472_36874760	Experimental	Common	4	PPIL1	000105472_98	CGGCCGAGACGGCCCCCAGA
249	chr6	39203901	000105594	000105594_39203901	Experimental	Common	1	KCNK5	000105594_44	TAACCTCCAAGGGGATCTAC
250	chr6	39203901	000105594	000105594_39203901	Experimental	Common	2	KCNK5	000105594_62	CCCTAGTGGAAGCTGACAGG
251	chr6	39203901	000105594	000105594_39203901	Experimental	Common	3	KCNK5	000105594_53	CTGCAGATATTCTGTTGACC
252	chr6	39203901	000105594	000105594_39203901	Experimental	Common	4	KCNK5	000105594_117	ATACTGGACGAAAGGCAGCA
253	chr6	43630302	000105804	000105804_43630302	Experimental	Common	1	MAD2L1BP	000105804_533	ACCTCGCAGTTCGAGAAGAG
254	chr6	43630302	000105804	000105804_43630302	Experimental	Common	2	MAD2L1BP	000105804_520	GTGCAACAGCACTAAAGAGC
255	chr6	43630302	000105804	000105804_43630302	Experimental	Common	3	MAD2L1BP	000105804_525	ATGTTGCTGAGCTGCGAGTC
256	chr6	43630302	000105804	000105804_43630302	Experimental	Common	4	MAD2L1BP	000105804_518	CTAGGGCCACAGGGGATTTT
257	chr6	44002360	000105823	000105823_44002360	Experimental	Common	1	LOC101929705	000105823_492	GCACTGCCACGGCCCCGCGG
258	chr6	44002360	000105823	000105823_44002360	Experimental	Common	2	LOC101929705	000105823_553	AAAACGTCAGCTACATCTCG
259	chr6	44002360	000105823	000105823_44002360	Experimental	Common	3	LOC101929705	000105823_563	TAGCCCGTCGGGGATTCTCG
260	chr6	44002360	000105823	000105823_44002360	Experimental	Common	4	LOC101929705	000105823_523	CACCGCTCCCCCATTAATGC
261	chr6	44246536	000105849	000105849_44246536	Experimental	Common	1	HSP90AB1	000105849_226	AAGGCGCGGCGGCGGCACTG
262	chr6	44246536	000105849	000105849_44246536	Experimental	Common	2	HSP90AB1	000105849_198	GTCAGAGCGGGTCGCCGGGT
263	chr6	44246536	000105849	000105849_44246536	Experimental	Common	3	HSP90AB1	000105849_272	TGTCGGGACGCGAGATGTGT
264	chr6	44246536	000105849	000105849_44246536	Experimental	Common	4	HSP90AB1	000105849_241	GAGGGGCAGCTCAGCGTAGG
265	chr6	44257270	000105849	000105849_44257270	Experimental	Common	1	SLC35B2	000105849_1441	TGCCCGGAGCCAGCGGGGAT
266	chr6	44257270	000105849	000105849_44257270	Experimental	Common	2	SLC35B2	000105849_1406	CCAACGCTAGCCGGCTGCTC
267	chr6	44257270	000105849	000105849_44257270	Experimental	Common	3	SLC35B2	000105849_1484	GTCCATGGTCCAGGCCGCGT
268	chr6	44257270	000105849	000105849_44257270	Experimental	Common	4	SLC35B2	000105849_1392	GGCGGATCCGCCCCCGGGGA
269	chr6	44313359	000105855	000105855_44313359	Experimental	Common	1	AARS2	000105855_116	TACGTGGTCAAAGAGTGACG
270	chr6	44313359	000105855	000105855_44313359	Experimental	Common	2	AARS2	000105855_92	CAGCCATCGGCCGCTCTCAT
271	chr6	44313359	000105855	000105855_44313359	Experimental	Common	3	AARS2	000105855_102	GGCTGCGGCGGGCCATTCGA
272	chr6	44313359	000105855	000105855_44313359	Experimental	Common	4	AARS2	000105855_155	CAGATGGGGTTGCAATAAAC
273	chr6	44490399	000105871	000105871_44490399	Experimental	Common	1	MIR4642	000105871_77	AGCTTTCTGCTGGGGAGGAC
274	chr6	44490399	000105871	000105871_44490399	Experimental	Common	2	MIR4642	000105871_27	CGAAGACCAAGCCCCTGCCT
275	chr6	44490399	000105871	000105871_44490399	Experimental	Common	3	MIR4642	000105871_57	TTATGAGTCATATGAAAAAC
276	chr6	44490399	000105871	000105871_44490399	Experimental	Common	4	MIR4642	000105871_51	TTCTTAGCTACTGGTCAGAC
277	chr6	48429158	000106069	000106069_48429158	Experimental	Common	1	PTCHD4	000106069_115	GGTGGTGAACTAGGGAAACC
278	chr6	48429158	000106069	000106069_48429158	Experimental	Common	2	PTCHD4	000106069_82	GAGAACACACCCAGCGTGTC
279	chr6	48429158	000106069	000106069_48429158	Experimental	Common	3	PTCHD4	000106069_102	CTAATGTCTATATGCTGCAC
280	chr6	48429158	000106069	000106069_48429158	Experimental	Common	4	PTCHD4	000106069_90	TGATGCCTGAAATAGGATAC
281	chr6	48430394	000106069	000106069_48430394	Experimental	Common	1	PTCHD4	000106069_170	GATCATTAGGGGAATGAATT
282	chr6	48430394	000106069	000106069_48430394	Experimental	Common	2	PTCHD4	000106069_159	TTTGATTTAGTATTATTTCA
283	chr6	48430394	000106069	000106069_48430394	Experimental	Common	3	PTCHD4	000106069_155	ATTTTTCTTTACTAGGGAGT
284	chr6	48430394	000106069	000106069_48430394	Experimental	Common	4	PTCHD4	000106069_160	AGATAACACTATGTGCTAAT
285	chr6	51495285	000106182	000106182_51495285	Experimental	Common	1	LOC101927082	000106182_117	GGACTGGATTCAAGGCCAGA
286	chr6	51495285	000106182	000106182_51495285	Experimental	Common	2	LOC101927082	000106182_141	GTGAACAGTAAGTACAGTTC
287	chr6	51495285	000106182	000106182_51495285	Experimental	Common	3	LOC101927082	000106182_109	TTTTTCAGGCCTCCAGCAGC
288	chr6	51495285	000106182	000106182_51495285	Experimental	Common	4	LOC101927082	000106182_133	AGTTGGCCAGGCCAGCAAAA
289	chr6	52995733	000106265	000106265_52995733	Experimental	Common	1	RN7SK	000106265_295	ATAAATGATATTTGCTATGC
290	chr6	52995733	000106265	000106265_52995733	Experimental	Common	2	RN7SK	000106265_296	TATCGTACTAGAGCTTCAGC
291	chr6	52995733	000106265	000106265_52995733	Experimental	Common	3	RN7SK	000106265_307	TGGGTAATGGGTCAAAAGAA
292	chr6	52995733	000106265	000106265_52995733	Experimental	Common	4	GSTA4	000106265_290	CTGGATAGTGTCAAAACAGC
293	chr6	53753050	000106318	000106318_53753050	Experimental	Common	1	LRRC1	000106318_44	TTAATCAGATAAAAGGGGTG
294	chr6	53753050	000106318	000106318_53753050	Experimental	Common	2	LRRC1	000106318_49	AATAATATGATCTTCCAAAC
295	chr6	53753050	000106318	000106318_53753050	Experimental	Common	3	LRRC1	000106318_69	GTATTAGATGTTTACAACTC
296	chr6	53753050	000106318	000106318_53753050	Experimental	Common	4	LRRC1	000106318_58	GAACATGTGGTAAAGAAAAC
297	chr6	53896411	000106327	000106327_53896411	Experimental	Common	1	LOC101927189	000106327_98	ATTTAAGTATTTAAAAAAAC
298	chr6	53896411	000106327	000106327_53896411	Experimental	Common	2	LOC101927189	000106327_91	CATTTCTAGTCTTTATAACC
299	chr6	53896411	000106327	000106327_53896411	Experimental	Common	3	LOC101927189	000106327_81	AACCTAGTAGGTCACTTACC
300	chr6	53896411	000106327	000106327_53896411	Experimental	Common	4	LOC101927189	000106327_104	ATTGTTAAGAAAAGGCCGGC
301	chr6	56730964	000106494	000106494_56730964	Experimental	Common	1	DST	000106494_100	CTAGGTAAATTACTGGTGTC
302	chr6	56730964	000106494	000106494_56730964	Experimental	Common	2	DST	000106494_152	TTGATTATCAAGGAAAATTC
303	chr6	56730964	000106494	000106494_56730964	Experimental	Common	3	DST	000106494_150	CAGAGTTTAGTGTTATCTGC
304	chr6	56730964	000106494	000106494_56730964	Experimental	Common	4	DST	000106494_115	TACATTTGTTTAAAGCAAAT
305	chr6	56809261	000106503	000106503_56809261	Experimental	Common	1	DST	000106503_166	TATGAGAGATAGTATATTGC
306	chr6	56809261	000106503	000106503_56809261	Experimental	Common	2	DST	000106503_164	AGAATATAATCATCATAAGA
307	chr6	56809261	000106503	000106503_56809261	Experimental	Common	3	DST	000106503_118	AGAAGGTGGGGAGGTTTGAG
308	chr6	56809261	000106503	000106503_56809261	Experimental	Common	4	DST	000106503_147	GTTATGCCTCACTCGGGGAG
309	chr6	73515925	000106911	000106911_73515925	Experimental	Common	1	SNORD141A	000106911_151	AGTTTGTAATGAATACCAGC
310	chr6	73515925	000106911	000106911_73515925	Experimental	Common	2	SNORD141A	000106911_181	CTTCATTACAGACTTGTCTA
311	chr6	73515925	000106911	000106911_73515925	Experimental	Common	3	SNORD141A	000106911_157	TCTAAGACACTGGGTTTCAC
312	chr6	73515925	000106911	000106911_73515925	Experimental	Common	4	SNORD141A	000106911_173	ATTAGATAGCAAAGAAACTA
313	chr6	73520384	000106911	000106911_73520384	Experimental	Common	1	EEF1A1	000106911_417	TACCCCCGTCCGATTCTCGG
314	chr6	73520384	000106911	000106911_73520384	Experimental	Common	2	EEF1A1	000106911_360	CGGAGTACCGGGCGCCGTCC
315	chr6	73520384	000106911	000106911_73520384	Experimental	Common	3	EEF1A1	000106911_352	GAGTACGTCGTCTTTAGGTT
316	chr6	73520384	000106911	000106911_73520384	Experimental	Common	4	EEF1A1	000106911_389	GCGGAAAGATGGCCGCTTCC
317	chr6	73520744	000106911	000106911_73520744	Experimental	Common	1	EEF1A1	000106911_490	AAGGGCCATAACCCGTAAAG
318	chr6	73520744	000106911	000106911_73520744	Experimental	Common	2	EEF1A1	000106911_452	CTTATCGAAAGCAGCGAGAC
319	chr6	73520744	000106911	000106911_73520744	Experimental	Common	3	EEF1A1	000106911_476	CCGAGCTTCGGGTTGGAAGT
320	chr6	73520744	000106911	000106911_73520744	Experimental	Common	4	EEF1A1	000106911_467	TCAACTCAAGCACGAGGCGA
321	chr6	73521202	000106911	000106911_73521202	Experimental	Common	1	EEF1A1	000106911_594	TTCTGCACGTCCCTTCCAGG
322	chr6	73521202	000106911	000106911_73521202	Experimental	Common	2	EEF1A1	000106911_550	CGCTCTCGTCATCACTGAGG
323	chr6	73521202	000106911	000106911_73521202	Experimental	Common	3	EEF1A1	000106911_519	AAGGTGGCGCGGGGTAAACT
324	chr6	73521202	000106911	000106911_73521202	Experimental	Common	4	EEF1A1	000106911_578	ATTACTCTCAGCTCCGGTCG
325	chr6	77034348	000107042	000107042_77034348	Experimental	Common	1	HTR1B	000107042_118	TAGTACTTGAGGTCTGTCAG
326	chr6	77034348	000107042	000107042_77034348	Experimental	Common	2	HTR1B	000107042_132	TTTCTTCCTTAATATGTATT
327	chr6	77034348	000107042	000107042_77034348	Experimental	Common	3	HTR1B	000107042_102	CTGAAACTTAATCCGCAGGC
328	chr6	77034348	000107042	000107042_77034348	Experimental	Common	4	HTR1B	000107042_113	ATGTGAATTTCCAAGCACTC
329	chr6	79078333	000107078	000107078_79078333	Experimental	Common	1	PHIP	000107078_85	CGCCGCCGTTGCTTGAATGG
330	chr6	79078333	000107078	000107078_79078333	Experimental	Common	2	PHIP	000107078_176	GTGTGCGTCAGATCCCTCCG
331	chr6	79078333	000107078	000107078_79078333	Experimental	Common	3	PHIP	000107078_145	AAATCGCACGCCCTGCGGGG
332	chr6	79078333	000107078	000107078_79078333	Experimental	Common	4	PHIP	000107078_127	GCACTCCTTTTTTAGCGCCG
333	chr6	79078421	000107078	000107078_79078421	Experimental	Common	1	PHIP	000107078_191	AGGGGAAATGCCCCAAGGAT
334	chr6	82022820	000107208	000107208_82022820	Experimental	Common	1	LINC02542	000107208_36	GACCATTGCCAAACAGACAG
335	chr6	82022820	000107208	000107208_82022820	Experimental	Common	2	LINC02542	000107208_63	TAGTAATTCTTACAGTGCTC
336	chr6	82022820	000107208	000107208_82022820	Experimental	Common	3	LINC02542	000107208_78	TGTCTAGAACACAGGCTTCC
337	chr6	82022820	000107208	000107208_82022820	Experimental	Common	4	LINC02542	000107208_67	TTTTAACATTCCGGGACCAT
338	chr6	84624133	000107284	000107284_84624133	Experimental	Common	1	TBX18-AS1	000107284_182	TGGGAATTTATTTAGTACTC
339	chr6	84624133	000107284	000107284_84624133	Experimental	Common	2	TBX18-AS1	000107284_157	ATGATCAGATAACAATGAAC
340	chr6	84624133	000107284	000107284_84624133	Experimental	Common	3	TBX18-AS1	000107284_160	TCAATACTAGAAGATTCGTA
341	chr6	84624133	000107284	000107284_84624133	Experimental	Common	4	TBX18-AS1	000107284_153	GGATAATTATGTAGTGTAAA
342	chr10	21526110	000010746	000010746_21526110	Experimental	Common	1	SKIDA1	000010746_338	GTTAGAAGGAGGCGGAGAGG
343	chr10	21526110	000010746	000010746_21526110	Experimental	Common	2	SKIDA1	000010746_219	CCGCGCGGCACCGGAGAGCG
344	chr10	21526110	000010746	000010746_21526110	Experimental	Common	3	SKIDA1	000010746_196	ACGTGAACGCAGCGAGCAGG
345	chr10	21526110	000010746	000010746_21526110	Experimental	Common	4	SKIDA1	000010746_252	CGGGGGAGGATTCTCCGGCG
346	chr10	21927114	000010763	000010763_21927114	Experimental	Common	1	DNAJC1	000010763_57	GTAACATAGCACAATTTATA
347	chr10	21927114	000010763	000010763_21927114	Experimental	Common	2	DNAJC1	000010763_30	ATAAATAACATCATCTCTTC
348	chr10	21927114	000010763	000010763_21927114	Experimental	Common	3	DNAJC1	000010763_49	TTGTCAGATTGCAAAGCACA
349	chr10	21927114	000010763	000010763_21927114	Experimental	Common	4	DNAJC1	000010763_32	TTTCTAATATTTTTGGCTTG
350	chr10	21927755	000010763	000010763_21927755	Experimental	Common	1	DNAJC1	000010763_103	ACTGGGTTATTCTGAGAGTG
351	chr10	21927755	000010763	000010763_21927755	Experimental	Common	2	DNAJC1	000010763_100	CAAAGTTTTCTTTCTTCTAC
352	chr10	21927755	000010763	000010763_21927755	Experimental	Common	3	DNAJC1	000010763_74	TCTGACTTAAAAAACTTAGA
353	chr10	21927755	000010763	000010763_21927755	Experimental	Common	4	DNAJC1	000010763_69	CGTAGAACATTTTCAAATTT
354	chr10	21929215	000010763	000010763_21929215	Experimental	Common	1	DNAJC1	000010763_148	TTTTCATCTTTATTCTTGTC
355	chr10	21929215	000010763	000010763_21929215	Experimental	Common	2	DNAJC1	000010763_159	CTCAGATCTTAACAAGGTTC
356	chr10	21929215	000010763	000010763_21929215	Experimental	Common	3	DNAJC1	000010763_177	TTTATTGGTTAATTTTAGGA
357	chr10	21929215	000010763	000010763_21929215	Experimental	Common	4	DNAJC1	000010763_149	TGTCTGCAGATGATGCATCC
358	chr10	22434101	000010790	000010790_22434101	Experimental	Common	1	LOC100499489	000010790_51	AAGCTTATGACCTACTCTGA
359	chr10	22434101	000010790	000010790_22434101	Experimental	Common	2	LOC100499489	000010790_42	GTTTAGTAACATCATTTGGC
360	chr10	22434101	000010790	000010790_22434101	Experimental	Common	3	LOC100499489	000010790_41	AAAATAAGTGAACTGATTAA
361	chr10	22434101	000010790	000010790_22434101	Experimental	Common	4	LOC100499489	000010790_46	TAAAAATCTGCTCTCCGAGG
362	chr10	22436991	000010790	000010790_22436991	Experimental	Common	1	LOC100499489	000010790_431	GCGCTACTTCCCGCCTTACC
363	chr10	22436991	000010790	000010790_22436991	Experimental	Common	2	LOC100499489	000010790_480	GACTTCGTTTCCCGGCGCGA
364	chr10	22436991	000010790	000010790_22436991	Experimental	Common	3	LOC100499489	000010790_466	CCCGCTGTAAACGTCCGAGC
365	chr10	22436991	000010790	000010790_22436991	Experimental	Common	4	LOC100499489	000010790_352	TTGCGACGCGCCCACTTCCT
366	chr10	22620665	000010802	000010802_22620665	Experimental	Common	1	PIP4K2A	000010802_300	CTTTAGCCACCACAGGGCTC
367	chr10	22620665	000010802	000010802_22620665	Experimental	Common	2	PIP4K2A	000010802_313	TTATGTGGATGTGGCAGTGC
368	chr10	22620665	000010802	000010802_22620665	Experimental	Common	3	PIP4K2A	000010802_270	GTTCTCAAGTCTGAAAAGAT
369	chr10	22620665	000010802	000010802_22620665	Experimental	Common	4	PIP4K2A	000010802_317	AGCTCCAATATTCTAATCAA
370	chr10	22624572	000010802	000010802_22624572	Experimental	Common	1	PIP4K2A	000010802_663	AGTCAATATTTGAAGACTCA
371	chr10	22624572	000010802	000010802_22624572	Experimental	Common	2	PIP4K2A	000010802_665	TTCTAACATTTCTCTGCTTC
372	chr10	22624572	000010802	000010802_22624572	Experimental	Common	3	PIP4K2A	000010802_664	AATTCTAAAGCAAACTTCAT
373	chr10	22624572	000010802	000010802_22624572	Experimental	Common	4	PIP4K2A	000010802_654	AGCACTTGCTATTTCTACCA
374	chr10	22626966	000010802	000010802_22626966	Experimental	Common	1	PIP4K2A	000010802_813	TAGAATGCGTGGGAGGAGAT
375	chr10	22626966	000010802	000010802_22626966	Experimental	Common	2	PIP4K2A	000010802_818	TTCTCTGACGTCTAATTCTC
376	chr10	22626966	000010802	000010802_22626966	Experimental	Common	3	PIP4K2A	000010802_806	TTGTGAATAGGAATATTTGT
377	chr10	22626966	000010802	000010802_22626966	Experimental	Common	4	PIP4K2A	000010802_802	TCTTTTTCATAGCTGAAAAC
378	chr6	106870250	000108045	000108045_106870250	Experimental	Common	1	LINC02532	000108045_94	AGATAATGTTCTATGTATTC
379	chr6	106870250	000108045	000108045_106870250	Experimental	Common	2	LINC02532	000108045_91	AAGATAATGTTCAATGTAGC
380	chr6	106870250	000108045	000108045_106870250	Experimental	Common	3	LINC02532	000108045_87	AAAATACTTCAAAACCATCA
381	chr6	106870250	000108045	000108045_106870250	Experimental	Common	4	LINC02532	000108045_55	GTGCTTAGAGAGCATGATGC
382	chr10	22805485	000010818	000010818_22805485	Experimental	Common	1	PIP4K2A	000010818_165	ATCTGAATACTCCAATAGAC
383	chr10	22805485	000010818	000010818_22805485	Experimental	Common	2	PIP4K2A	000010818_133	TTTACATGCATCATGCAGGC
384	chr10	22805485	000010818	000010818_22805485	Experimental	Common	3	PIP4K2A	000010818_135	GACACAGAATTGCTAACAGT
385	chr10	22805485	000010818	000010818_22805485	Experimental	Common	4	PIP4K2A	000010818_171	GAGAAATAGGACTGTATTAG
386	chr6	110547756	000108195	000108195_110547756	Experimental	Common	1	SLC22A16	000108195_61	CACAAAGAGGATAGACTCTC
387	chr6	110547756	000108195	000108195_110547756	Experimental	Common	2	SLC22A16	000108195_17	AGGCAGCATGGCTGTTTGAC
388	chr6	110547756	000108195	000108195_110547756	Experimental	Common	3	SLC22A16	000108195_35	CCTGTCACAGAAGAAGAATC
389	chr6	110547756	000108195	000108195_110547756	Experimental	Common	4	SLC22A16	000108195_38	GCGATGGTTCCACTCTTAGC
390	chr6	117675370	000108483	000108483_117675370	Experimental	Common	1	NUS1	000108483_145	TCCGAGAACGTGGCCCGTTC
391	chr6	117675370	000108483	000108483_117675370	Experimental	Common	2	LOC101927919	000108483_84	CAAATGCCGGAAAGAACCTA
392	chr6	117675370	000108483	000108483_117675370	Experimental	Common	3	LOC101927919	000108483_107	CAATGCGATGGGCGCTTCCA
393	chr6	117675370	000108483	000108483_117675370	Experimental	Common	4	NUS1	000108483_164	CGCGGAGCGATGGCCCGCGC
394	chr6	121691272	000108584	000108584_121691272	Experimental	Common	1	GJA1	000108584_60	GTGTTTTTAGAAGGGATTCG
395	chr6	121691272	000108584	000108584_121691272	Experimental	Common	2	GJA1	000108584_78	TAGCTATCTACACTTAAATG
396	chr6	121691272	000108584	000108584_121691272	Experimental	Common	3	GJA1	000108584_90	TAAATTTGAAATCATCTTCC
397	chr6	121691272	000108584	000108584_121691272	Experimental	Common	4	GJA1	000108584_49	AATTATTTTCTAATGATTGA
398	chr6	121692262	000108584	000108584_121692262	Experimental	Common	1	GJA1	000108584_123	AAAAGAGAGAAAACAACTTT
399	chr6	121692262	000108584	000108584_121692262	Experimental	Common	2	GJA1	000108584_133	GTGCGTGTTGGTGGAGGAGA
400	chr6	121692262	000108584	000108584_121692262	Experimental	Common	3	GJA1	000108584_137	TTGAGGAAACGTGTAACTAA
401	chr6	121692262	000108584	000108584_121692262	Experimental	Common	4	GJA1	000108584_113	TGATAACAGAATAAACAGCA
402	chr1	26693267	000001086	000001086_26693267	Experimental	Common	1	LOC101928728	000001086_174	TGAATCGTTGACATGGAAAC
403	chr1	26693267	000001086	000001086_26693267	Experimental	Common	2	LOC101928728	000001086_170	GCGATAAGAACTCTCCTGTG
404	chr1	26693267	000001086	000001086_26693267	Experimental	Common	3	LOC101928728	000001086_153	TCTGGGCGTATTAACTCCAG
405	chr1	26693267	000001086	000001086_26693267	Experimental	Common	4	LOC101928728	000001086_142	AAACCGGCTGAAAATGGCAG
406	chr1	26695623	000001086	000001086_26695623	Experimental	Common	1	ARID1A	000001086_574	CGCGACGGCGCTGGGTAAAA
407	chr1	26695623	000001086	000001086_26695623	Experimental	Common	2	ARID1A	000001086_614	CGCGCTCTGACTCTGGCTCC
408	chr1	26695623	000001086	000001086_26695623	Experimental	Common	3	ARID1A	000001086_586	GGCGCTCTAGCCGCTCAGTC
409	chr1	26695623	000001086	000001086_26695623	Experimental	Common	4	ARID1A	000001086_602	TCCCCTCGCCAGCTGCGGCT
410	chr10	23864667	000010869	000010869_23864667	Experimental	Common	1	KIAA1217	000010869_23	TGTACTGAGGAAGAGGAGAA
411	chr10	23864667	000010869	000010869_23864667	Experimental	Common	2	KIAA1217	000010869_31	GTACAGGTCTGTACAAATAC
412	chr10	23864667	000010869	000010869_23864667	Experimental	Common	3	KIAA1217	000010869_22	GGACATAAACTAAATTTTAC
413	chr10	23864667	000010869	000010869_23864667	Experimental	Common	4	KIAA1217	000010869_33	CTTTTGTTTGTCTGTAGCAC
414	chr6	125945585	000108731	000108731_125945585	Experimental	Common	1	HINT3	000108731_123	AATCTTAAAAAAAGTTGATC
415	chr6	125945585	000108731	000108731_125945585	Experimental	Common	2	HINT3	000108731_124	AAATGTAGAGATAAAAGGGA
416	chr6	125945585	000108731	000108731_125945585	Experimental	Common	3	HINT3	000108731_150	GCATGAAGAGTTACAAGTGT
417	chr6	125945585	000108731	000108731_125945585	Experimental	Common	4	HINT3	000108731_140	AATCAACCTGCTGATAAGAA
418	chr6	125946430	000108731	000108731_125946430	Experimental	Common	1	HINT3	000108731_209	GTTTATCTTTGGTATCAGTC
419	chr6	125946430	000108731	000108731_125946430	Experimental	Common	2	HINT3	000108731_187	ATGTATTTGTTGCTCTTAGC
420	chr6	125946430	000108731	000108731_125946430	Experimental	Common	3	HINT3	000108731_214	GCAAGGATAAAGGGCGTAAT
421	chr6	125946430	000108731	000108731_125946430	Experimental	Common	4	HINT3	000108731_196	TTCATTTCATTTTTCTAGAG
422	chr1	26705907	000001088	000001088_26705907	Experimental	Common	1	ARID1A	000001088_39	AGTCAATATTCACCCGAACT
423	chr1	26705907	000001088	000001088_26705907	Experimental	Common	2	ARID1A	000001088_83	TAGCAATTCAAGCAGCGCTT
424	chr1	26705907	000001088	000001088_26705907	Experimental	Common	3	ARID1A	000001088_49	GTTAGTCACTTGTGCATAGC
425	chr1	26705907	000001088	000001088_26705907	Experimental	Common	4	ARID1A	000001088_68	TAGAAATCACCCAGTAATCC
426	chr6	129318524	000108869	000108869_129318524	Experimental	Common	1	ARHGAP18	000108869_30	GTAGTTATTTAAATGGAAGC
427	chr6	129318524	000108869	000108869_129318524	Experimental	Common	2	ARHGAP18	000108869_55	AACTTCTCCCTTATGTTCTC
428	chr6	129318524	000108869	000108869_129318524	Experimental	Common	3	ARHGAP18	000108869_28	CTTTTATAAAGTTTAATTTA
429	chr6	129318524	000108869	000108869_129318524	Experimental	Common	4	ARHGAP18	000108869_25	AAGAGTTTATATTCTGTTTG
430	chr6	132814339	000109044	000109044_132814339	Experimental	Common	1	RPS12	000109044_139	GGAACAAAGTGCGCTGCCTG
431	chr6	132814339	000109044	000109044_132814339	Experimental	Common	2	RPS12	000109044_174	CTGTTGCACTCGCCAAGGAC
432	chr6	132814339	000109044	000109044_132814339	Experimental	Common	3	RPS12	000109044_202	GCACGCATGCCGGTATTTAA
433	chr6	132814339	000109044	000109044_132814339	Experimental	Common	4	RPS12	000109044_180	TCCGGATTGAGGCGGTTCTG
434	chr6	133099783	000109059	000109059_133099783	Experimental	Common	1	LINC00326	000109059_70	ATATATCTTGTAATACAGGA
435	chr6	133099783	000109059	000109059_133099783	Experimental	Common	2	LINC00326	000109059_66	TAACTCTCTTCTTTAAACAG
436	chr6	133099783	000109059	000109059_133099783	Experimental	Common	3	LINC00326	000109059_72	TGTTGTATGTTGTAGACGCA
437	chr6	133099783	000109059	000109059_133099783	Experimental	Common	4	LINC00326	000109059_56	TATGCAGGAGCTCTTATTTC
438	chr6	136067826	000109251	000109251_136067826	Experimental	Common	1	LOC644135	000109251_39	TCTATATCAACATTAAATGC
439	chr6	136067826	000109251	000109251_136067826	Experimental	Common	2	LOC644135	000109251_59	ATTTCATTTTTTTCTTCTGA
440	chr6	136067826	000109251	000109251_136067826	Experimental	Common	3	LOC644135	000109251_36	ATATCTAGGGACTTCTATGC
441	chr6	136067826	000109251	000109251_136067826	Experimental	Common	4	LOC644135	000109251_38	CTTCTTCTTTTTAACTTTTT
442	chr6	136069332	000109251	000109251_136069332	Experimental	Common	1	LOC644135	000109251_103	CTTATGCACGTGCTTGTGAA
443	chr6	136069332	000109251	000109251_136069332	Experimental	Common	2	LOC644135	000109251_116	ATAAATGTGCAGAGTTTTTA
444	chr6	136069332	000109251	000109251_136069332	Experimental	Common	3	LOC644135	000109251_99	TGCTTTAAAGGCTGAGGAGC
445	chr6	136069332	000109251	000109251_136069332	Experimental	Common	4	LOC644135	000109251_106	TACACTGATCAAATCCATGG
446	chr6	137832340	000109317	000109317_137832340	Experimental	Common	1	TNFAIP3	000109317_108	TTAAGTATAAAATGTTTCAG
447	chr6	137832340	000109317	000109317_137832340	Experimental	Common	2	TNFAIP3	000109317_146	AAGTTTTACAAGAGGTAAAC
448	chr6	137832340	000109317	000109317_137832340	Experimental	Common	3	TNFAIP3	000109317_142	CAGAGAGCGTTTTCTTGACT
449	chr6	137832340	000109317	000109317_137832340	Experimental	Common	4	TNFAIP3	000109317_124	CTTTTGTCATGGACCATCCC
450	chr6	138971341	000109375	000109375_138971341	Experimental	Common	1	REPS1	000109375_73	TTTAAAAACTGATAATTTAT
451	chr6	138971341	000109375	000109375_138971341	Experimental	Common	2	REPS1	000109375_52	TACAATCTGTAATTCTGACG
452	chr6	138971341	000109375	000109375_138971341	Experimental	Common	3	REPS1	000109375_70	AAGTATACGCTATAGTGCCA
453	chr6	138971341	000109375	000109375_138971341	Experimental	Common	4	REPS1	000109375_80	TAAGGGAAAAAGATCCTGAA
454	chr6	138973879	000109375	000109375_138973879	Experimental	Common	1	REPS1	000109375_246	AGTGCCCTAGGTACATACCC
455	chr6	138973879	000109375	000109375_138973879	Experimental	Common	2	REPS1	000109375_219	CTATTTTTAAAATGACACAG
456	chr6	138973879	000109375	000109375_138973879	Experimental	Common	3	REPS1	000109375_221	AATGAATTATCATATATAAA
457	chr6	138973879	000109375	000109375_138973879	Experimental	Common	4	REPS1	000109375_218	CAGCTAGTAAGTCATTGAGC
458	chr6	140857995	000109478	000109478_140857995	Experimental	Common	1	MIR4465	000109478_39	GTACAGTATGTTCTTGAATT
459	chr6	140857995	000109478	000109478_140857995	Experimental	Common	2	MIR4465	000109478_33	AGACTACAAATTATGCATGC
460	chr6	140857995	000109478	000109478_140857995	Experimental	Common	3	MIR4465	000109478_30	ATGAATAGGTCACTCTTAGC
461	chr6	140857995	000109478	000109478_140857995	Experimental	Common	4	MIR4465	000109478_34	TATTTTTAAAGTTGAGGCTT
462	chr6	140858677	000109478	000109478_140858677	Experimental	Common	1	MIR4465	000109478_65	AATAATGATACGTGCTCCAC
463	chr6	140858677	000109478	000109478_140858677	Experimental	Common	2	MIR4465	000109478_44	CTTTATAATGACAAATGATG
464	chr6	140858677	000109478	000109478_140858677	Experimental	Common	3	MIR4465	000109478_71	ATACGGGTACGTACTTACCT
465	chr6	140858677	000109478	000109478_140858677	Experimental	Common	4	MIR4465	000109478_76	AATCACTTGACTTGATGTCG
466	chr1	26772890	000001095	000001095_26772890	Experimental	Common	1	PIGV	000001095_286	GAGTCATGGAATTCCGCTTC
467	chr1	26772890	000001095	000001095_26772890	Experimental	Common	2	PIGV	000001095_318	CAGGAAATGCATTATCTCAG
468	chr1	26772890	000001095	000001095_26772890	Experimental	Common	3	PIGV	000001095_297	CATGCGCCCCATCATGTCAG
469	chr1	26772890	000001095	000001095_26772890	Experimental	Common	4	PIGV	000001095_280	GAGCAATTCAGTTGGGATCC
470	chr6	141451700	000109507	000109507_141451700	Experimental	Common	1	NMBR	000109507_54	CACCTTTAAAGAACAAGGGA
471	chr6	141451700	000109507	000109507_141451700	Experimental	Common	2	NMBR	000109507_46	AGAATTTTCTGTCTGAAAAA
472	chr6	141451700	000109507	000109507_141451700	Experimental	Common	3	NMBR	000109507_64	AATCTGTCCCTGTGTGCAGC
473	chr6	141451700	000109507	000109507_141451700	Experimental	Common	4	NMBR	000109507_36	ACTCTTAGGTAGGGCCAGTC
474	chr6	141452249	000109507	000109507_141452249	Experimental	Common	1	NMBR	000109507_72	CATGTGTGGTATAAGATGTC
475	chr6	141452249	000109507	000109507_141452249	Experimental	Common	2	NMBR	000109507_76	TTCAAGAAAAACGATAAAAA
476	chr6	141452249	000109507	000109507_141452249	Experimental	Common	3	NMBR	000109507_77	AATGATTTTTATCTGAGCAG
477	chr6	141452249	000109507	000109507_141452249	Experimental	Common	4	NMBR	000109507_100	CAACTTTACTGAAGAGGCAG
478	chr6	142009819	000109524	000109524_142009819	Experimental	Common	1	NMBR	000109524_120	TACGTGAGCCATTAAAGGGG
479	chr6	142009819	000109524	000109524_142009819	Experimental	Common	2	NMBR	000109524_125	TAAGAGCAACTGTTTATTGC
480	chr6	142009819	000109524	000109524_142009819	Experimental	Common	3	NMBR	000109524_135	TATTTCAAGCGCATTCATGC
481	chr6	142009819	000109524	000109524_142009819	Experimental	Common	4	NMBR	000109524_132	ACTAATGCTGGCTCTCTTGC
482	chr6	142013513	000109524	000109524_142013513	Experimental	Common	1	NMBR	000109524_335	ATTGAAATTTTCTTACTTCC
483	chr6	142013513	000109524	000109524_142013513	Experimental	Common	2	NMBR	000109524_316	TGAAAACATATACCACAAAC
484	chr6	142013513	000109524	000109524_142013513	Experimental	Common	3	NMBR	000109524_337	ACACACATATATAGTAGTCT
485	chr6	142013513	000109524	000109524_142013513	Experimental	Common	4	NMBR	000109524_320	GACTTCTGAAAGGTTAGCTT
486	chr6	142014721	000109524	000109524_142014721	Experimental	Common	1	NMBR	000109524_429	CGCTCTTTGTAGCTCTCTTG
487	chr6	142014721	000109524	000109524_142014721	Experimental	Common	2	NMBR	000109524_437	GATCTTACAGGACTTTACAA
488	chr6	142014721	000109524	000109524_142014721	Experimental	Common	3	NMBR	000109524_427	TGCGTGTGGTAGTGAAAGGA
489	chr6	142014721	000109524	000109524_142014721	Experimental	Common	4	NMBR	000109524_413	GACAATATAGGAAAATATCA
490	chr6	142372519	000109546	000109546_142372519	Experimental	Common	1	ADGRG6	000109546_48	GACATAACTCTCAATTAAAA
491	chr6	142372519	000109546	000109546_142372519	Experimental	Common	2	ADGRG6	000109546_47	ATGTCATATGACTAAATCTA
492	chr6	142372519	000109546	000109546_142372519	Experimental	Common	3	ADGRG6	000109546_84	GATATTTCCTTGCAGGATGT
493	chr6	142372519	000109546	000109546_142372519	Experimental	Common	4	ADGRG6	000109546_92	AACACTGAGAGAAGATCTTA
494	chr6	142375419	000109546	000109546_142375419	Experimental	Common	1	ADGRG6	000109546_290	TTGATATAATCTCTGTTTAC
495	chr6	142375419	000109546	000109546_142375419	Experimental	Common	2	ADGRG6	000109546_293	TGAAAGGTTAAAATGTTAAC
496	chr6	142375419	000109546	000109546_142375419	Experimental	Common	3	ADGRG6	000109546_276	TGTTTAACGTCAACTTGGAA
497	chr6	142375419	000109546	000109546_142375419	Experimental	Common	4	ADGRG6	000109546_273	TCAAAGTAATTTTGTCAAAA
498	chr6	143450727	000109604	000109604_143450727	Experimental	Common	1	ADAT2	000109604_123	CGGGCTCTGTAGCTGAGTGG
499	chr6	143450727	000109604	000109604_143450727	Experimental	Common	2	PEX3	000109604_158	GTCGGACCAGTGAGCGGCGG
500	chr6	143450727	000109604	000109604_143450727	Experimental	Common	3	PEX3	000109604_164	GACTGTCACCGGAGCGGCAA
501	chr6	143450727	000109604	000109604_143450727	Experimental	Common	4	ADAT2	000109604_114	GAGCACGCGCCGCTTGCAGC
502	chr6	143673830	000109612	000109612_143673830	Experimental	Common	1	PHACTR2	000109612_107	AAGACCTCAAGGGGTGGTGC
503	chr6	143673830	000109612	000109612_143673830	Experimental	Common	2	PHACTR2	000109612_137	TTAACAATTCTGAGAGATGC
504	chr6	143673830	000109612	000109612_143673830	Experimental	Common	3	PHACTR2	000109612_117	CGTGAGTCTCTGCAGAGGCG
505	chr6	143673830	000109612	000109612_143673830	Experimental	Common	4	PHACTR2	000109612_97	TTACAGACGCTTTTCCTCCC
506	chr6	143677958	000109612	000109612_143677958	Experimental	Common	1	PHACTR2	000109612_455	GAGGAATGACAGGCATCCGC
507	chr6	143677958	000109612	000109612_143677958	Experimental	Common	2	PHACTR2	000109612_527	GCGATGCGCTCCCGCCGCGC
508	chr6	143677958	000109612	000109612_143677958	Experimental	Common	3	PHACTR2	000109612_419	AGGGCGCAGGAGCAGGGGGT
509	chr6	143677958	000109612	000109612_143677958	Experimental	Common	4	PHACTR2	000109612_497	GGGAGCGGACCCATGATCGA
510	chr6	144216414	000109633	000109633_144216414	Experimental	Common	1	STX11	000109633_121	CGGAGCGGCGCGCTCTCGGT
511	chr6	144216414	000109633	000109633_144216414	Experimental	Common	2	STX11	000109633_137	GCGGCGAGAAACCGAGGTAC
512	chr6	144216414	000109633	000109633_144216414	Experimental	Common	3	STX11	000109633_150	AGTTTTCGCCGCCACTGTCT
513	chr6	144216414	000109633	000109633_144216414	Experimental	Common	4	STX11	000109633_165	CAATGGACATATGTCCGCGT
514	chr6	144265101	000109636	000109636_144265101	Experimental	Common	1	UTRN	000109636_196	TCTTCCTTTGGCTCACGATA
515	chr6	144265101	000109636	000109636_144265101	Experimental	Common	2	UTRN	000109636_207	TTAAGACACAAAAATATATG
516	chr6	144265101	000109636	000109636_144265101	Experimental	Common	3	UTRN	000109636_205	ACTAAATGTTATTTGTTACC
517	chr6	144265101	000109636	000109636_144265101	Experimental	Common	4	UTRN	000109636_178	ATACTATTCACCCAGCCAAC
518	chr6	144266320	000109636	000109636_144266320	Experimental	Common	1	UTRN	000109636_278	GGAAATAGAGACTTGGTAAG
519	chr6	144266320	000109636	000109636_144266320	Experimental	Common	2	UTRN	000109636_318	CACGTCATCTTTAAGAATTA
520	chr6	144266320	000109636	000109636_144266320	Experimental	Common	3	UTRN	000109636_260	TAACTTCAGATTTTAAGAGT
521	chr6	144266320	000109636	000109636_144266320	Experimental	Common	4	UTRN	000109636_323	ACAGACTATTAGAACTCGGT
522	chr6	156949515	000110119	000110119_156949515	Experimental	Common	1	ARID1B	000110119_65	TATCATTTCACAAAAGGAGG
523	chr6	156949515	000110119	000110119_156949515	Experimental	Common	2	ARID1B	000110119_47	GGCATTTTCTATGTTTTATA
524	chr6	156949515	000110119	000110119_156949515	Experimental	Common	3	ARID1B	000110119_93	TGGATGCAGAAGAACCTCAG
525	chr6	156949515	000110119	000110119_156949515	Experimental	Common	4	ARID1B	000110119_52	ATATCTGATACCCCTAAAAC
526	chr6	157323556	000110149	000110149_157323556	Experimental	Common	1	TMEM242	000110149_140	ACGTCTTCCCGGCCCCGGCG
527	chr6	157323556	000110149	000110149_157323556	Experimental	Common	2	TMEM242	000110149_100	AGACAGCGGGCGCTGCAACT
528	chr6	157323556	000110149	000110149_157323556	Experimental	Common	3	TMEM242	000110149_125	GACCCTTCTTCAGATTGCAC
529	chr6	157323556	000110149	000110149_157323556	Experimental	Common	4	TMEM242	000110149_61	TGAGTTTAGCCCGCGGAGTC
530	chr6	160328196	000110294	000110294_160328196	Experimental	Common	1	SLC22A3	000110294_33	CGTAGCTGATCATAGATAGC
531	chr6	160328196	000110294	000110294_160328196	Experimental	Common	2	SLC22A3	000110294_28	CTGTGACCAAATCTTGCCTA
532	chr6	160328196	000110294	000110294_160328196	Experimental	Common	3	SLC22A3	000110294_51	AAATGCATAGCAGGAGCAAC
533	chr6	160328196	000110294	000110294_160328196	Experimental	Common	4	SLC22A3	000110294_17	TCAACTGAACAGTGTTGTGG
534	chr6	160328589	000110294	000110294_160328589	Experimental	Common	1	SLC22A3	000110294_75	CATAATGGAGCCCCTCCCGC
535	chr6	160328589	000110294	000110294_160328589	Experimental	Common	2	SLC22A3	000110294_66	GGTCAAGATCATGCGGCTTC
536	chr6	160328589	000110294	000110294_160328589	Experimental	Common	3	SLC22A3	000110294_87	CGTATTCCCAGCGAGAAATG
537	chr6	160328589	000110294	000110294_160328589	Experimental	Common	4	SLC22A3	000110294_99	CTTACTAAACGTCGTGGGGC
538	chr10	28088097	000011034	000011034_28088097	Experimental	Common	1	SNORD130	000011034_37	TATACTGAGCCTCCTCAAGG
539	chr10	28088097	000011034	000011034_28088097	Experimental	Common	2	SNORD130	000011034_60	TAAACTCGTGATGATACTTA
540	chr10	28088097	000011034	000011034_28088097	Experimental	Common	3	SNORD130	000011034_31	CCTCTATAAGGATGAGAAGC
541	chr10	28088097	000011034	000011034_28088097	Experimental	Common	4	SNORD130	000011034_42	TGATGCTAGTGTTCACTTCC
542	chr10	28089635	000011034	000011034_28089635	Experimental	Common	1	SNORD130	000011034_121	GATTTTATTTACCATAATAT
543	chr10	28089635	000011034	000011034_28089635	Experimental	Common	2	SNORD130	000011034_111	TCATTAGTTTGTCGCCGATA
544	chr10	28089635	000011034	000011034_28089635	Experimental	Common	3	SNORD130	000011034_101	TTAGTGGAACCTTTGTCAAG
545	chr10	28089635	000011034	000011034_28089635	Experimental	Common	4	SNORD130	000011034_104	TGTTTCAGAGACAAGACAAA
546	chr7	513932	000110569	000110569_513932	Experimental	Common	1	PDGFA	000110569_285	TCAAAAAAAATTAGTGTCAT
547	chr7	513932	000110569	000110569_513932	Experimental	Common	2	PDGFA	000110569_269	TAAATCCGCAGGCTCCTCGG
548	chr7	513932	000110569	000110569_513932	Experimental	Common	3	PDGFA	000110569_291	GACACTTATGAATCACATCC
549	chr7	513932	000110569	000110569_513932	Experimental	Common	4	PDGFA	000110569_288	GCTTGTAACAGTTGGTTGAT
550	chr7	538437	000110572	000110572_538437	Experimental	Common	1	HRAT92	000110572_208	GGTTGTAAGGTGAGACTCTC
551	chr7	538437	000110572	000110572_538437	Experimental	Common	2	HRAT92	000110572_120	GCATGGGAAGAGGAAATTCC
552	chr7	538437	000110572	000110572_538437	Experimental	Common	3	HRAT92	000110572_229	TGTGTTCCTCTCAGCAAGTC
553	chr7	538437	000110572	000110572_538437	Experimental	Common	4	HRAT92	000110572_111	AATCTGAGGCGGCTTCCAGG
554	chr7	538458	000110572	000110572_538458	Experimental	Common	1	HRAT92	000110572_246	CAACCCAATGGGGGCTCTAG
555	chr7	831857	000110588	000110588_831857	Experimental	Common	1	SUN1	000110588_29	CAATTTTTATATGTAAACAA
556	chr7	831857	000110588	000110588_831857	Experimental	Common	2	SUN1	000110588_36	ATATAACTAAAAGAACCTCC
557	chr7	831857	000110588	000110588_831857	Experimental	Common	3	SUN1	000110588_33	AGTACTTTTGGCTTGGTTTA
558	chr7	831857	000110588	000110588_831857	Experimental	Common	4	SUN1	000110588_26	CTGCATTTTAAAACATGTTT
559	chr7	1504478	000110624	000110624_1504478	Experimental	Common	1	INTS1	000110624_118	CCGGCAATGAGGAAGCGCCC
560	chr7	1504478	000110624	000110624_1504478	Experimental	Common	2	INTS1	000110624_127	GGCGGCGCTCCGGTCGCGAT
561	chr7	1504478	000110624	000110624_1504478	Experimental	Common	3	INTS1	000110624_86	CCGACTGAGCCGCTCCCGGG
562	chr7	1504478	000110624	000110624_1504478	Experimental	Common	4	INTS1	000110624_165	AGGCATCAGGCCGGCGCCGC
563	chr7	1537338	000110630	000110630_1537338	Experimental	Common	1	LOC100128653	000110630_332	GGCGCTGACGTAGATGGCAC
564	chr7	1537338	000110630	000110630_1537338	Experimental	Common	2	LOC100128653	000110630_271	CGCGCGGCTCTGTAAACATC
565	chr7	1537338	000110630	000110630_1537338	Experimental	Common	3	LOC100128653	000110630_256	GCCCAGGAGCGGGTCCTTGC
566	chr7	1537338	000110630	000110630_1537338	Experimental	Common	4	LOC100128653	000110630_193	AGGGGTGGCTGACTACTTCC
567	chr7	3970413	000110750	000110750_3970413	Experimental	Common	1	SDK1	000110750_141	CAGATTGAGATGAGACAGAG
568	chr7	3970413	000110750	000110750_3970413	Experimental	Common	2	SDK1	000110750_145	GCACAATGATTTACTTTTTC
569	chr7	3970413	000110750	000110750_3970413	Experimental	Common	3	SDK1	000110750_159	TTAAAAAGCTTATGAAAAAG
570	chr7	3970413	000110750	000110750_3970413	Experimental	Common	4	SDK1	000110750_142	TTTACAAATCTATCTACATG
571	chr7	5425634	000110794	000110794_5425634	Experimental	Common	1	TNRC18	000110794_831	AAACTAACGCAGGAAGCTCC
572	chr7	5425634	000110794	000110794_5425634	Experimental	Common	2	TNRC18	000110794_823	GGGGTGTCTAATTTAATTCC
573	chr7	5425634	000110794	000110794_5425634	Experimental	Common	3	TNRC18	000110794_840	AAGCTGTAGCTCCGCTGGGG
574	chr7	5425634	000110794	000110794_5425634	Experimental	Common	4	TNRC18	000110794_880	CTCCTCTCCGTCTTTGCTCC
575	chr7	5426957	000110794	000110794_5426957	Experimental	Common	1	LOC100129484	000110794_1152	GGGTGGGGCGCGGAAGATGG
576	chr7	5426957	000110794	000110794_5426957	Experimental	Common	2	LOC100129484	000110794_1144	GCGCTGTGGCCATAGGGCAC
577	chr7	5426957	000110794	000110794_5426957	Experimental	Common	3	LOC100129484	000110794_1096	GTCGCTGAGTAAACAGCGAC
578	chr7	5426957	000110794	000110794_5426957	Experimental	Common	4	LOC100129484	000110794_1177	TGTTTGACTGGGTAGAAAAT
579	chr10	28893022	000011081	000011081_28893022	Experimental	Common	1	C10orf126	000011081_52	AAATGTAGGAAAAATCGCCC
580	chr10	28893022	000011081	000011081_28893022	Experimental	Common	2	C10orf126	000011081_85	TTATATTGTCACTAACACTC
581	chr10	28893022	000011081	000011081_28893022	Experimental	Common	3	C10orf126	000011081_67	AACCGCATTCCAGAATGAAC
582	chr10	28893022	000011081	000011081_28893022	Experimental	Common	4	C10orf126	000011081_89	CTAGTGAATAAAGTTTTTTT
583	chr7	7176693	000110892	000110892_7176693	Experimental	Common	1	C1GALT1	000110892_135	CTTACTCCCTAATTTAACAT
584	chr7	7176693	000110892	000110892_7176693	Experimental	Common	2	C1GALT1	000110892_106	CTTACGAGGCTAGAATCCCT
585	chr7	7176693	000110892	000110892_7176693	Experimental	Common	3	C1GALT1	000110892_111	ACATTTAACCTCGAGGGAAG
586	chr7	7176693	000110892	000110892_7176693	Experimental	Common	4	C1GALT1	000110892_125	AATGTTCTCTTAGGTTATAC
587	chr7	7177262	000110892	000110892_7177262	Experimental	Common	1	C1GALT1	000110892_150	AAAACCATACAATTAAATTA
588	chr7	7177262	000110892	000110892_7177262	Experimental	Common	2	C1GALT1	000110892_139	AAGAACTCTAGGGGGAAGAA
589	chr7	7177262	000110892	000110892_7177262	Experimental	Common	3	C1GALT1	000110892_179	AAAGAATGCATAATTATCAC
590	chr7	7177262	000110892	000110892_7177262	Experimental	Common	4	C1GALT1	000110892_146	TATCAGACTGTTTGTTGTTG
591	chr7	7911534	000110936	000110936_7911534	Experimental	Common	1	LOC100505921	000110936_46	CAAAGAAAATAGAAGATATG
592	chr7	7911534	000110936	000110936_7911534	Experimental	Common	2	LOC100505921	000110936_15	CTATCTATAAACCAGGGAAC
593	chr7	7911534	000110936	000110936_7911534	Experimental	Common	3	LOC100505921	000110936_24	TCTGGGGTCTCTTATTCATA
594	chr7	7911534	000110936	000110936_7911534	Experimental	Common	4	LOC100505921	000110936_45	TACTAGAACATAGAACATTT
595	chr7	10521509	000111071	000111071_10521509	Experimental	Common	1	LOC100131472	000111071_104	ATAATAAAAGAAGGATCGTT
596	chr7	10521509	000111071	000111071_10521509	Experimental	Common	2	LOC100131472	000111071_82	ATATTGATAAATCAATTATC
597	chr7	10521509	000111071	000111071_10521509	Experimental	Common	3	LOC100131472	000111071_81	AATTCCGAAGATAACTTTTT
598	chr7	10521509	000111071	000111071_10521509	Experimental	Common	4	LOC100131472	000111071_100	ACCTAATTCTGAAAGAAGAA
599	chr7	12686766	000111221	000111221_12686766	Experimental	Common	1	ARL4A	000111221_236	CACGCGTTACGTATATATCG
600	chr7	12686766	000111221	000111221_12686766	Experimental	Common	2	ARL4A	000111221_319	GCGCGCTGATACCTGTTCCC
601	chr7	12686766	000111221	000111221_12686766	Experimental	Common	3	ARL4A	000111221_224	CGAATGAAGGCGCAGTTACC
602	chr7	12686766	000111221	000111221_12686766	Experimental	Common	4	ARL4A	000111221_268	GCTACCCGGAGCAACCGTTC
603	chr7	13999156	000111320	000111320_13999156	Experimental	Common	1	ETV1	000111320_112	TAAATATAAAAGGGAATTCA
604	chr7	13999156	000111320	000111320_13999156	Experimental	Common	2	ETV1	000111320_57	GAGGCTGAACTAGAGAGGAG
605	chr7	13999156	000111320	000111320_13999156	Experimental	Common	3	ETV1	000111320_65	TATCCATAAGACCTTCCGGA
606	chr7	13999156	000111320	000111320_13999156	Experimental	Common	4	ETV1	000111320_72	CTAAACGTAGGCGGGATGTC
607	chr7	15130839	000111391	000111391_15130839	Experimental	Common	1	DGKB	000111391_94	GAATTAATACACTTTGCTAT
608	chr7	15130839	000111391	000111391_15130839	Experimental	Common	2	DGKB	000111391_100	AAACAGAATGATATAGCTAT
609	chr7	15130839	000111391	000111391_15130839	Experimental	Common	3	DGKB	000111391_96	TTTAATCTCAGTGATATGTC
610	chr7	15130839	000111391	000111391_15130839	Experimental	Common	4	DGKB	000111391_87	GAATACTACAGCACAAGAAG
611	chr7	15461746	000111407	000111407_15461746	Experimental	Common	1	AGMO	000111407_75	TTTTCCAAGTAGGATTCTTC
612	chr7	15461746	000111407	000111407_15461746	Experimental	Common	2	AGMO	000111407_34	AGCAGATCGGGTGTCTCTGC
613	chr7	15461746	000111407	000111407_15461746	Experimental	Common	3	AGMO	000111407_60	TTATCGTGACATTGAATCTC
614	chr7	15461746	000111407	000111407_15461746	Experimental	Common	4	AGMO	000111407_68	ACCTAAAGTTTGTGGACTTG
615	chr10	29659199	000011151	000011151_29659199	Experimental	Common	1	SVIL	000011151_60	GACATGCTGGGTGGAGAGTT
616	chr10	29659199	000011151	000011151_29659199	Experimental	Common	2	SVIL	000011151_87	TCGAGGGTTGACACTCTGTG
617	chr10	29659199	000011151	000011151_29659199	Experimental	Common	3	SVIL	000011151_73	GGTACATTCTAGCATAGGTG
618	chr10	29659199	000011151	000011151_29659199	Experimental	Common	4	SVIL	000011151_110	ACAGAGAGGAGATGAGAAGA
619	chr7	17696512	000111585	000111585_17696512	Experimental	Common	1	LOC101927630	000111585_109	GGCTGAGTAATTTTCACCAC
620	chr7	17696512	000111585	000111585_17696512	Experimental	Common	2	LOC101927630	000111585_53	ATACTTTACAGACACAGGCT
621	chr7	17696512	000111585	000111585_17696512	Experimental	Common	3	LOC101927630	000111585_111	TATTGACATAGATGTCTCTC
622	chr7	17696512	000111585	000111585_17696512	Experimental	Common	4	LOC101927630	000111585_60	AGCATCATTATTTTTGTAGT
623	chr1	27112340	000001117	000001117_27112340	Experimental	Common	1	SLC9A1	000001117_47	TCAGGCTCATGTGGTAACCC
624	chr1	27112340	000001117	000001117_27112340	Experimental	Common	2	SLC9A1	000001117_108	GAGGATTAGTGCTTTCCTCC
625	chr1	27112340	000001117	000001117_27112340	Experimental	Common	3	SLC9A1	000001117_59	TAGAATAGCCTGACCTGAGC
626	chr1	27112340	000001117	000001117_27112340	Experimental	Common	4	SLC9A1	000001117_94	TGTTTCCCAAGGAAACCAGC
627	chr7	22573092	000111916	000111916_22573092	Experimental	Common	1	LOC100506178	000111916_108	GATCACATTCTGCGTACTGA
628	chr7	22573092	000111916	000111916_22573092	Experimental	Common	2	LOC100506178	000111916_139	TGTATTGAGATGCCGTATTT
629	chr7	22573092	000111916	000111916_22573092	Experimental	Common	3	LOC100506178	000111916_145	TAACTACGTCTTAACTAGGG
630	chr7	22573092	000111916	000111916_22573092	Experimental	Common	4	LOC100506178	000111916_124	GAGTTCCAAGCGTGCAGAGC
631	chr7	22652147	000111925	000111925_22652147	Experimental	Common	1	LOC401312	000111925_136	TAACCACCATCACTACTAAC
632	chr7	22652147	000111925	000111925_22652147	Experimental	Common	2	LOC401312	000111925_142	CATGGAATACACATGTGATC
633	chr7	22652147	000111925	000111925_22652147	Experimental	Common	3	LOC401312	000111925_119	GATCAGACCCCACGAACAGT
634	chr7	22652147	000111925	000111925_22652147	Experimental	Common	4	LOC401312	000111925_126	TTTGACTATTGTTATGGCAA
635	chr7	23334608	000111990	000111990_23334608	Experimental	Common	1	MALSU1	000111990_53	TTTTACTTGCAAAACTCAGC
636	chr7	23334608	000111990	000111990_23334608	Experimental	Common	2	MALSU1	000111990_81	CAACTGAAAGTTTGCATAAC
637	chr7	23334608	000111990	000111990_23334608	Experimental	Common	3	MALSU1	000111990_84	ACAAGTATGAGCAAACAGTA
638	chr7	23334608	000111990	000111990_23334608	Experimental	Common	4	MALSU1	000111990_64	CAACTAGACCTTAACTTAAA
639	chr7	23334783	000111990	000111990_23334783	Experimental	Common	1	MALSU1	000111990_105	TTTTTAAATGGATTTTGGTC
640	chr7	23334783	000111990	000111990_23334783	Experimental	Common	2	MALSU1	000111990_106	TCAATATTTTGTTCAGGTCA
641	chr7	23334783	000111990	000111990_23334783	Experimental	Common	3	MALSU1	000111990_97	GGAAACCGTGGCATCCTTCC
642	chr7	23470670	000112000	000112000_23470670	Experimental	Common	1	IGF2BP3	000112000_848	GATTAGCAAGAGAAAGGAGG
643	chr7	23470670	000112000	000112000_23470670	Experimental	Common	2	IGF2BP3	000112000_887	CGGAGAAAAAAGCGAGCGAG
644	chr7	23470670	000112000	000112000_23470670	Experimental	Common	3	IGF2BP3	000112000_916	TATCTGGTCTGGGCGGATCC
645	chr7	23470670	000112000	000112000_23470670	Experimental	Common	4	IGF2BP3	000112000_923	AAATGGGCAGAGGTACTAAC
646	chr10	30985879	000011209	000011209_30985879	Experimental	Common	1	ZNF438	000011209_137	ATATAGCTTGATAATCTTAT
647	chr10	30985879	000011209	000011209_30985879	Experimental	Common	2	ZNF438	000011209_139	TGTTACTATACTGAATTCGT
648	chr10	30985879	000011209	000011209_30985879	Experimental	Common	3	ZNF438	000011209_140	TTGGTATAGCCTCTTGTTCC
649	chr10	30985879	000011209	000011209_30985879	Experimental	Common	4	ZNF438	000011209_122	CTGTGAATAAGGAGAACCAA
650	chr10	30986192	000011209	000011209_30986192	Experimental	Common	1	ZNF438	000011209_142	AGATAAACTTATAGTGCTGT
651	chr10	30986192	000011209	000011209_30986192	Experimental	Common	2	ZNF438	000011209_144	TATTGCGCCTAAGTGCAAGA
652	chr10	30986192	000011209	000011209_30986192	Experimental	Common	3	ZNF438	000011209_153	AGGAAATCAGCTTGTCAACT
653	chr10	30986192	000011209	000011209_30986192	Experimental	Common	4	ZNF438	000011209_149	GCCATGATTTTTGCTTTTTT
654	chr7	27110917	000112184	000112184_27110917	Experimental	Common	1	HOXA2	000112184_64	TACGACAGCTCGGCGATCTA
655	chr7	27110917	000112184	000112184_27110917	Experimental	Common	2	HOXA2	000112184_108	GCCGTGCTATAAAAAACCGC
656	chr7	27110917	000112184	000112184_27110917	Experimental	Common	3	HOXA2	000112184_113	GCTTAACTTGCGTCTGGAGT
657	chr7	27110917	000112184	000112184_27110917	Experimental	Common	4	HOXA2	000112184_67	TCTTGATCGCACACTCTGAC
658	chr7	27111426	000112184	000112184_27111426	Experimental	Common	1	HOXA3	000112184_166	TGGGAAGTTACCCCATCTCA
659	chr7	27111426	000112184	000112184_27111426	Experimental	Common	2	HOXA3	000112184_177	TTTTTGTGCAAACCTCTCTT
660	chr7	27111426	000112184	000112184_27111426	Experimental	Common	3	HOXA3	000112184_221	CTGGGAAGTGCCTGAGAAAC
661	chr7	27111426	000112184	000112184_27111426	Experimental	Common	4	HOXA3	000112184_240	TTCTAAGGTGCTGTTATTCG
662	chr7	27115317	000112184	000112184_27115317	Experimental	Common	1	HOXA3	000112184_769	GACCGAGGGCTCCCGAGCAA
663	chr7	27115317	000112184	000112184_27115317	Experimental	Common	2	HOXA3	000112184_736	TTCAAATGCCACATCCGACC
664	chr7	27115317	000112184	000112184_27115317	Experimental	Common	3	HOXA3	000112184_742	GAGTCGCGTCAGCAGTTTGG
665	chr7	27115317	000112184	000112184_27115317	Experimental	Common	4	HOXA3	000112184_681	ACTCTGCAAGGGTACGAGTG
666	chr7	27921211	000112242	000112242_27921211	Experimental	Common	1	TAX1BP1	000112242_11	AAATAGAAAGCTTTAAATGC
667	chr7	27921211	000112242	000112242_27921211	Experimental	Common	2	TAX1BP1	000112242_47	GGTATTATAGAGCCCTCTGC
668	chr7	27921211	000112242	000112242_27921211	Experimental	Common	3	TAX1BP1	000112242_38	ATACTTGCTGGAAGGGGGAA
669	chr7	27921211	000112242	000112242_27921211	Experimental	Common	4	TAX1BP1	000112242_12	AAAATCTGACTACTACTAAC
670	chr7	29285586	000112322	000112322_29285586	Experimental	Common	1	LOC102724484	000112322_100	GTCATCAATATGGTGCTAGA
671	chr7	29285586	000112322	000112322_29285586	Experimental	Common	2	LOC102724484	000112322_73	ATTTTGATTGACTCTGCGTG
672	chr7	29285586	000112322	000112322_29285586	Experimental	Common	3	LOC102724484	000112322_95	TTCTGTCAATAACTCCGATG
673	chr7	29285586	000112322	000112322_29285586	Experimental	Common	4	LOC102724484	000112322_64	GTTTCTCTTAGAGTCAGGTC
674	chr7	29287547	000112322	000112322_29287547	Experimental	Common	1	LOC102724484	000112322_317	GTATAGTACATACCAAATGC
675	chr7	29287547	000112322	000112322_29287547	Experimental	Common	2	LOC102724484	000112322_297	GATGGAGGCAAACTGAACTC
676	chr7	29287547	000112322	000112322_29287547	Experimental	Common	3	LOC102724484	000112322_330	TTTCTATCTTAGGGTCATTA
677	chr7	29287547	000112322	000112322_29287547	Experimental	Common	4	LOC102724484	000112322_280	ATCTGAGCCACCTTGCCCCC
678	chr7	30594792	000112399	000112399_30594792	Experimental	Common	1	GARS	000112399_188	CCGCGTCCAGTGCTGCTTAG
679	chr7	30594792	000112399	000112399_30594792	Experimental	Common	2	GARS	000112399_176	GCTTCCGTCGCCACCCTCTC
680	chr7	30594792	000112399	000112399_30594792	Experimental	Common	3	GARS	000112399_170	AAATCGCCGCGTAAACGACG
681	chr7	30594792	000112399	000112399_30594792	Experimental	Common	4	GARS	000112399_120	TGCGACCCTTTTAAGGCGCA
682	chr7	32490414	000112452	000112452_32490414	Experimental	Common	1	LSM5	000112452_132	GGTAGTAGCGTTAGCCGCCA
683	chr7	32490414	000112452	000112452_32490414	Experimental	Common	2	LSM5	000112452_89	TAACGTGGTCGGGCTCCTCC
684	chr7	32490414	000112452	000112452_32490414	Experimental	Common	3	LSM5	000112452_179	AAATACGAATTGATTTATAC
685	chr7	32490414	000112452	000112452_32490414	Experimental	Common	4	LSM5	000112452_142	AGTCGTCCCACCATCAATGA
686	chr7	33987476	000112548	000112548_33987476	Experimental	Common	1	BMPER	000112548_138	AATGAATTGATTACACATTC
687	chr7	33987476	000112548	000112548_33987476	Experimental	Common	2	BMPER	000112548_148	ATTCCACTCTGAGGGAATGG
688	chr7	33987476	000112548	000112548_33987476	Experimental	Common	3	BMPER	000112548_192	TTGACACTGGAGCTGACTCC
689	chr7	33987476	000112548	000112548_33987476	Experimental	Common	4	BMPER	000112548_142	CAAATGTTCGATTTGGAGGG
690	chr7	36785739	000112664	000112664_36785739	Experimental	Common	1	AOAH	000112664_135	CAAATAAGGAGGCAGAATAC
691	chr7	36785739	000112664	000112664_36785739	Experimental	Common	2	AOAH	000112664_129	CTTCTTATAATTAAGTATAC
692	chr7	36785739	000112664	000112664_36785739	Experimental	Common	3	AOAH	000112664_95	AGCTAAATAAGGAGCCCCGG
693	chr7	36785739	000112664	000112664_36785739	Experimental	Common	4	AOAH	000112664_109	GATTGCTATGTTCCAGACAC
694	chr7	39734109	000112784	000112784_39734109	Experimental	Common	1	LINC00265	000112784_214	AGCTGAGCGACCCCTCTGAC
695	chr7	39734109	000112784	000112784_39734109	Experimental	Common	2	LINC00265	000112784_156	GAGGTACTTAAGAGGGAACC
696	chr7	39734109	000112784	000112784_39734109	Experimental	Common	3	LINC00265	000112784_184	TCAATTATATAGACGGAGGC
697	chr7	39734109	000112784	000112784_39734109	Experimental	Common	4	LINC00265	000112784_166	TTTACAGCGGAAAAAGGCAG
698	chr10	32958439	000011298	000011298_32958439	Experimental	Common	1	ITGB1	000011298_553	TACCTTTTCCGCGCGGCGTC
699	chr10	32958439	000011298	000011298_32958439	Experimental	Common	2	ITGB1	000011298_672	CAGGAACGCGCGGGGCTCTA
700	chr10	32958439	000011298	000011298_32958439	Experimental	Common	3	ITGB1	000011298_602	TTCCTGCCGGGGGGCGGCTC
701	chr10	32958439	000011298	000011298_32958439	Experimental	Common	4	ITGB1	000011298_685	AACGCGCGGCTCCGAGGAAG
702	chr1	3531595	000000113	000000113_3531595	Experimental	Common	1	MIR551A	000000113_116	GAACTTAAAGGCGAGGGGCG
703	chr1	3531595	000000113	000000113_3531595	Experimental	Common	2	MIR551A	000000113_135	ACAACCGAGGGAGCCGCCCC
704	chr1	3531595	000000113	000000113_3531595	Experimental	Common	3	MIR551A	000000113_161	AGCGCGCACGCTGGAATGCG
705	chr1	3531595	000000113	000000113_3531595	Experimental	Common	4	MIR551A	000000113_176	AGGAGGTACACAGACACGCA
706	chr10	32980736	000011300	000011300_32980736	Experimental	Common	1	ITGB1	000011300_35	CATCGCCTTCGGGGAGGGAT
707	chr10	32980736	000011300	000011300_32980736	Experimental	Common	2	ITGB1	000011300_41	TGTGTCAGTGAGTCGGCGGC
708	chr10	32980736	000011300	000011300_32980736	Experimental	Common	3	ITGB1	000011300_84	GACGCTGCTCAGATAAACCC
709	chr10	32980736	000011300	000011300_32980736	Experimental	Common	4	ITGB1	000011300_107	AGTTTATTACCCCCATAGAA
710	chr10	32983476	000011300	000011300_32983476	Experimental	Common	1	ITGB1	000011300_270	ATGTTTTCAAAAACTATATA
711	chr10	32983476	000011300	000011300_32983476	Experimental	Common	2	ITGB1	000011300_328	TGTTGACTTATTAGCCTTGG
712	chr10	32983476	000011300	000011300_32983476	Experimental	Common	3	ITGB1	000011300_310	GATGAGAGTGGAGAGGCTTC
713	chr10	32983476	000011300	000011300_32983476	Experimental	Common	4	ITGB1	000011300_302	CTAGTGATCTTCTGAGTCCG
714	chr7	43647532	000113006	000113006_43647532	Experimental	Common	1	STK17A	000113006_167	GCAAATGAGGGAGGGCGGTC
715	chr7	43647532	000113006	000113006_43647532	Experimental	Common	2	STK17A	000113006_112	TTATTTGTACTCGTTGCTCC
716	chr7	43647532	000113006	000113006_43647532	Experimental	Common	3	STK17A	000113006_116	GGAAGCTATAGCCAACGAAA
717	chr7	43647532	000113006	000113006_43647532	Experimental	Common	4	STK17A	000113006_152	AATCCCCTTGGCACAAAACT
718	chr7	43648207	000113006	000113006_43648207	Experimental	Common	1	STK17A	000113006_242	GTATGCTGTATTTACCGAGC
719	chr7	43648207	000113006	000113006_43648207	Experimental	Common	2	STK17A	000113006_246	TTAATTACAGTAATGTGATC
720	chr7	43648207	000113006	000113006_43648207	Experimental	Common	3	STK17A	000113006_249	TAATTTGAAGAGAGCTCAAC
721	chr7	43648207	000113006	000113006_43648207	Experimental	Common	4	STK17A	000113006_215	GACAAAGTGGTTGTGCTTCC
722	chr7	43869958	000113021	000113021_43869958	Experimental	Common	1	MRPS24	000113021_295	TTTAAGTACGGGGAAGGGGC
723	chr7	43869958	000113021	000113021_43869958	Experimental	Common	2	MRPS24	000113021_234	AACCGCGGGAGAGCGAACAG
724	chr7	43869958	000113021	000113021_43869958	Experimental	Common	3	MRPS24	000113021_309	AAACGGAAAAATAGCAACGC
725	chr7	43869958	000113021	000113021_43869958	Experimental	Common	4	MRPS24	000113021_271	TTTGTGGATAAAAGTCTGGA
726	chr10	33005756	000011303	000011303_33005756	Experimental	Common	1	ITGB1	000011303_121	GAAAGACAGCGCGGAGACCC
727	chr10	33005756	000011303	000011303_33005756	Experimental	Common	2	ITGB1	000011303_74	TAGTAGCAGAAAAACGACCG
728	chr10	33005756	000011303	000011303_33005756	Experimental	Common	3	ITGB1	000011303_64	GGAAGCCAGCGGCCTCTGCT
729	chr10	33005756	000011303	000011303_33005756	Experimental	Common	4	ITGB1	000011303_77	GGATGCGGGAAAATCGCTCT
730	chr7	44490736	000113061	000113061_44490736	Experimental	Common	1	NUDCD3	000113061_233	GTGTGAAGCGTACCTAGGGC
731	chr7	44490736	000113061	000113061_44490736	Experimental	Common	2	NUDCD3	000113061_225	GGCGGCCGAGCTGTATGACC
732	chr7	44490736	000113061	000113061_44490736	Experimental	Common	3	NUDCD3	000113061_207	CGCCACCCATCGGACCGCAT
733	chr7	44490736	000113061	000113061_44490736	Experimental	Common	4	NUDCD3	000113061_277	TTAGACAAAAGAGCCCGACA
734	chr7	45435994	000113105	000113105_45435994	Experimental	Common	1	ADCY1	000113105_19	ATTGAAGATACAATTTTTTG
735	chr7	45435994	000113105	000113105_45435994	Experimental	Common	2	ADCY1	000113105_43	ATTCACTGGATGGGCTTAAC
736	chr7	45435994	000113105	000113105_45435994	Experimental	Common	3	ADCY1	000113105_22	TATTAATTTAGTAAGAACAT
737	chr7	45435994	000113105	000113105_45435994	Experimental	Common	4	ADCY1	000113105_45	AACCTTCCAAACTGAAGCAC
738	chr10	33134158	000011313	000011313_33134158	Experimental	Common	1	IATPR	000011313_112	AGATGAGCTGGCAGATGATC
739	chr10	33134158	000011313	000011313_33134158	Experimental	Common	2	IATPR	000011313_50	ATTACCTGCAATTTCAGAGC
740	chr10	33134158	000011313	000011313_33134158	Experimental	Common	3	IATPR	000011313_105	AGCTGGTGGAGCCTCTAAGC
741	chr10	33134158	000011313	000011313_33134158	Experimental	Common	4	IATPR	000011313_99	CGTCGACTGGAAAATATTAC
742	chr7	46146659	000113135	000113135_46146659	Experimental	Common	1	IGFBP3	000113135_238	AATTATGGCTTTAACTAGAC
743	chr7	46146659	000113135	000113135_46146659	Experimental	Common	2	IGFBP3	000113135_217	ATGGCTCATCATCCATCCCG
744	chr7	46146659	000113135	000113135_46146659	Experimental	Common	3	IGFBP3	000113135_233	TCACCCAGGATACTCATAAC
745	chr7	46146659	000113135	000113135_46146659	Experimental	Common	4	IGFBP3	000113135_194	TTTAGTTTGCCCTGCTTTGG
746	chr7	46147118	000113135	000113135_46147118	Experimental	Common	1	IGFBP3	000113135_300	TGATATTATGTCTGTGGGGC
747	chr7	46147118	000113135	000113135_46147118	Experimental	Common	2	IGFBP3	000113135_271	CATTTTCTCCGTGAGGCATC
748	chr7	46147118	000113135	000113135_46147118	Experimental	Common	3	IGFBP3	000113135_292	ACTCAGAATAGTGCAGCAAC
749	chr7	46147118	000113135	000113135_46147118	Experimental	Common	4	IGFBP3	000113135_296	TTTGAGAACTCTCTTCCCAC
750	chr7	46258277	000113141	000113141_46258277	Experimental	Common	1	IGFBP3	000113141_73	CTTTTAACTTTAAAAAACCT
751	chr7	46258277	000113141	000113141_46258277	Experimental	Common	2	IGFBP3	000113141_72	TTTAATACTCAACAAAAAGC
752	chr7	46258277	000113141	000113141_46258277	Experimental	Common	3	IGFBP3	000113141_68	CATGTCATGATTCAGTGAGC
753	chr7	46258277	000113141	000113141_46258277	Experimental	Common	4	IGFBP3	000113141_70	ATTAGGACCACTTATTCCAA
754	chr7	46485648	000113154	000113154_46485648	Experimental	Common	1	LOC730338	000113154_70	GAGATAGTGAGCTCCCTGGT
755	chr7	46485648	000113154	000113154_46485648	Experimental	Common	2	LOC730338	000113154_93	GTAATCTAAAAAGCGTGGTC
756	chr7	46485648	000113154	000113154_46485648	Experimental	Common	3	LOC730338	000113154_107	GGACCTCAGGCTAACAAGGC
757	chr7	46485648	000113154	000113154_46485648	Experimental	Common	4	LOC730338	000113154_64	GGTGTTACTATGACTTACTT
758	chr10	33273473	000011328	000011328_33273473	Experimental	Common	1	NRP1	000011328_175	CGAAACTTAACGAGTGGAGC
759	chr10	33273473	000011328	000011328_33273473	Experimental	Common	2	NRP1	000011328_161	GCTATTTGCGATACTATTTG
760	chr10	33273473	000011328	000011328_33273473	Experimental	Common	3	NRP1	000011328_196	GCAAATTTCGATCCCGAAGC
761	chr10	33273473	000011328	000011328_33273473	Experimental	Common	4	NRP1	000011328_225	AGTTGACCCCTCTGTCTGTC
762	chr7	49537318	000113309	000113309_49537318	Experimental	Common	1	VWC2	000113309_30	TATCCATCAATCTTTTAATT
763	chr7	49537318	000113309	000113309_49537318	Experimental	Common	2	VWC2	000113309_15	TTTTCTCAACTGTTTTTATG
764	chr7	49537318	000113309	000113309_49537318	Experimental	Common	3	VWC2	000113309_22	CATAAATGGGCTTTACTATG
765	chr7	49537318	000113309	000113309_49537318	Experimental	Common	4	VWC2	000113309_29	ATAAACCATCTTTATAGCAC
766	chr7	55063859	000113407	000113407_55063859	Experimental	Common	1	EGFR	000113407_135	AAAAAAAATCTATTATGTTC
767	chr7	55063859	000113407	000113407_55063859	Experimental	Common	2	EGFR	000113407_116	TGAAGGTATGCTGTTCAGAA
768	chr7	55063859	000113407	000113407_55063859	Experimental	Common	3	EGFR	000113407_127	AATGACTGTACTCATTTCAC
769	chr7	55063859	000113407	000113407_55063859	Experimental	Common	4	EGFR	000113407_104	TGACGTCCTTTGTGTTAGTC
770	chr7	55065266	000113407	000113407_55065266	Experimental	Common	1	EGFR	000113407_224	AATTACTCCCTAGGGAGGAG
771	chr7	55065266	000113407	000113407_55065266	Experimental	Common	2	EGFR	000113407_238	TAGTGAGTAAATTACTCTTC
772	chr7	55065266	000113407	000113407_55065266	Experimental	Common	3	EGFR	000113407_208	AGTGGGGAGGAATCTTCATC
773	chr7	55065266	000113407	000113407_55065266	Experimental	Common	4	EGFR	000113407_205	AGATAACTTGAGTTGACTTC
774	chr7	55132950	000113413	000113413_55132950	Experimental	Common	1	EGFR	000113413_601	AAGTCAGTCAGCTCGAGAAC
775	chr7	55132950	000113413	000113413_55132950	Experimental	Common	2	EGFR	000113413_605	GTGTAAAGTTGCCTCCCCAA
776	chr7	55132950	000113413	000113413_55132950	Experimental	Common	3	EGFR	000113413_613	TAGCGCGAAGGTAGCTGCTA
777	chr7	55132950	000113413	000113413_55132950	Experimental	Common	4	EGFR	000113413_650	TGCCGGGAGTTCACCTCGCT
778	chr7	55133916	000113413	000113413_55133916	Experimental	Common	1	EGFR	000113413_793	TAGATAGCAGTGAGCGTGCT
779	chr7	55133916	000113413	000113413_55133916	Experimental	Common	2	EGFR	000113413_786	GGTGAGTAAACGCCTCCTCT
780	chr7	55133916	000113413	000113413_55133916	Experimental	Common	3	EGFR	000113413_778	GGGGCTCTCTCTTTACACAC
781	chr7	55133916	000113413	000113413_55133916	Experimental	Common	4	EGFR	000113413_802	ATGTCCCCTGCTCAGGAGTC
782	chr7	55245442	000113417	000113417_55245442	Experimental	Common	1	ELDR	000113417_117	CTGCAGTAGTTGATGTTGTA
783	chr7	55245442	000113417	000113417_55245442	Experimental	Common	2	ELDR	000113417_66	TTTCACATAGCCCACTGCAC
784	chr7	55245442	000113417	000113417_55245442	Experimental	Common	3	ELDR	000113417_113	TCCTTTGGGTGCGGCCCATC
785	chr7	55245442	000113417	000113417_55245442	Experimental	Common	4	ELDR	000113417_93	GAGGGTCGGCTGAATCACCA
786	chr7	77684149	000113922	000113922_77684149	Experimental	Common	1	APTR	000113922_14	TGTAATTGTTATTATAGTAC
787	chr7	77684149	000113922	000113922_77684149	Experimental	Common	2	APTR	000113922_20	TGATGAGATGTGTGTAATCC
788	chr7	77684149	000113922	000113922_77684149	Experimental	Common	3	APTR	000113922_11	GACATAATATGGTGTATTAC
789	chr7	77684149	000113922	000113922_77684149	Experimental	Common	4	APTR	000113922_16	AAATTTTCAAGTTAAGACAA
790	chr10	34732035	000011402	000011402_34732035	Experimental	Common	1	PARD3	000011402_30	TTATTTTTAATTTAAATCAC
791	chr10	34732035	000011402	000011402_34732035	Experimental	Common	2	PARD3	000011402_40	CTTGAAAAATATATGACAGC
792	chr10	34732035	000011402	000011402_34732035	Experimental	Common	3	PARD3	000011402_52	ACCTTTCAATAAGCGTTCTC
793	chr10	34732035	000011402	000011402_34732035	Experimental	Common	4	PARD3	000011402_53	ACAGCTAAGCCTCACAATGC
794	chr7	80197383	000114053	000114053_80197383	Experimental	Common	1	GNAI1	000114053_113	AAGACTAATGCCCTCCAGTA
795	chr7	80197383	000114053	000114053_80197383	Experimental	Common	2	GNAI1	000114053_119	ACTAATGGTGCAAAAATGAC
796	chr7	80197383	000114053	000114053_80197383	Experimental	Common	3	GNAI1	000114053_114	AAAGTACTCTTCGCTTAAGT
797	chr7	80197383	000114053	000114053_80197383	Experimental	Common	4	GNAI1	000114053_106	CTTTACTTCAGGCCTATTCC
798	chr7	80907397	000114126	000114126_80907397	Experimental	Common	1	SEMA3C	000114126_163	TTATTTTCAAGCAGAGGGCT
799	chr7	80907397	000114126	000114126_80907397	Experimental	Common	2	SEMA3C	000114126_184	TTATAAACAATCTATAAGGG
800	chr7	80907397	000114126	000114126_80907397	Experimental	Common	3	SEMA3C	000114126_152	AGCTTTAATGCACATGCAAC
801	chr7	80907397	000114126	000114126_80907397	Experimental	Common	4	SEMA3C	000114126_167	TTTATTCCTGCTTAATGTTC
802	chr7	87152350	000114501	000114501_87152350	Experimental	Common	1	DMTF1	000114501_156	CGACAGCTTGCGCCAGCCGG
803	chr7	87152350	000114501	000114501_87152350	Experimental	Common	2	LOC101927420	000114501_118	GAAGCAGCCACGGGCGAGAG
804	chr7	87152350	000114501	000114501_87152350	Experimental	Common	3	LOC101927420	000114501_76	TAGTCAGTGCCGAGTTTTCC
805	chr7	87152350	000114501	000114501_87152350	Experimental	Common	4	LOC101927420	000114501_64	ACTATGAAAATCGGCACGCG
806	chr7	92528694	000114755	000114755_92528694	Experimental	Common	1	RBM48	000114755_279	GTGTGTCGCATACCGCCCTC
807	chr7	92528694	000114755	000114755_92528694	Experimental	Common	2	RBM48	000114755_288	GCACTCACATAAAGCTACCG
808	chr7	92528694	000114755	000114755_92528694	Experimental	Common	3	PEX1	000114755_231	ACCCACTACAGGCTTACGGC
809	chr7	92528694	000114755	000114755_92528694	Experimental	Common	4	PEX1	000114755_190	CGACGCTCCGGGACGATGTG
810	chr7	92740981	000114775	000114775_92740981	Experimental	Common	1	CDK6	000114775_46	TGAATATGAATTTATTCAAG
811	chr7	92740981	000114775	000114775_92740981	Experimental	Common	2	CDK6	000114775_90	AAAACAAGAGATATATGTAC
812	chr7	92740981	000114775	000114775_92740981	Experimental	Common	3	CDK6	000114775_89	AATCGACAGAGAAAGGAGTA
813	chr7	92740981	000114775	000114775_92740981	Experimental	Common	4	CDK6	000114775_57	CATGGAGCGAACAGTGAAGG
814	chr7	92763819	000114778	000114778_92763819	Experimental	Common	1	CDK6	000114778_308	AGTTTCTAATAAGTACCCTC
815	chr7	92763819	000114778	000114778_92763819	Experimental	Common	2	CDK6	000114778_279	TTTTTCAATAGAACATTTTA
816	chr7	92763819	000114778	000114778_92763819	Experimental	Common	3	CDK6	000114778_281	TACTAACGTCATTGATATGT
817	chr7	92763819	000114778	000114778_92763819	Experimental	Common	4	CDK6	000114778_317	TTTTAAGTGAGCACCCCAGG
818	chr7	92765936	000114778	000114778_92765936	Experimental	Common	1	CDK6	000114778_438	TGATAAACTATAACTAGATG
819	chr7	92765936	000114778	000114778_92765936	Experimental	Common	2	CDK6	000114778_453	ACCGTGGGCCCAAGGAAGAG
820	chr7	92765936	000114778	000114778_92765936	Experimental	Common	3	CDK6	000114778_445	ATGCCGAGCTAGAAGCAAGC
821	chr7	92765936	000114778	000114778_92765936	Experimental	Common	4	CDK6	000114778_443	ATGACATGAGCTAGAGGGTG
822	chr7	92832034	000114785	000114785_92832034	Experimental	Common	1	CDK6	000114785_209	TTTAATACTGGTTACCACAC
823	chr7	92832034	000114785	000114785_92832034	Experimental	Common	2	CDK6	000114785_205	TGGTGTTTTCTTAGTGATCC
824	chr7	92832034	000114785	000114785_92832034	Experimental	Common	3	CDK6	000114785_173	AGCTTGAGTCTAAACTGCGT
825	chr7	92832034	000114785	000114785_92832034	Experimental	Common	4	CDK6	000114785_190	TCATCCTCAGCGCACACAGT
826	chr7	92835550	000114785	000114785_92835550	Experimental	Common	1	LOC101927497	000114785_858	CGACCGTCTGGGGGGCGAGT
827	chr7	92835550	000114785	000114785_92835550	Experimental	Common	2	LOC101927497	000114785_916	TTAAATTATAAAAGTAAACT
828	chr7	92835550	000114785	000114785_92835550	Experimental	Common	3	LOC101927497	000114785_807	GGATGCAGGACAGGCGGGTT
829	chr7	92835550	000114785	000114785_92835550	Experimental	Common	4	LOC101927497	000114785_881	GCTTCGGGAGAGGCGCATGA
830	chr7	93914654	000114836	000114836_93914654	Experimental	Common	1	GNG11	000114836_85	ACCCAGAAGGTGGAGGATGG
831	chr7	93914654	000114836	000114836_93914654	Experimental	Common	2	GNG11	000114836_103	GTAAATAAATTCTTGGCATC
832	chr7	93914654	000114836	000114836_93914654	Experimental	Common	3	GNG11	000114836_87	AATTCTCAGAAGTATATACA
833	chr7	93914654	000114836	000114836_93914654	Experimental	Common	4	GNG11	000114836_84	ATTTAAGTTTGTTTTTGTTT
834	chr7	98119454	000115028	000115028_98119454	Experimental	Common	1	LMTK2	000115028_152	GAATATCATGTATAAATATC
835	chr7	98119454	000115028	000115028_98119454	Experimental	Common	2	LMTK2	000115028_126	TTGTGGCAGTGAGGGGATGA
836	chr7	98119454	000115028	000115028_98119454	Experimental	Common	3	LMTK2	000115028_140	GATATTTACACGTGGTGCTC
837	chr7	98119454	000115028	000115028_98119454	Experimental	Common	4	LMTK2	000115028_133	ACAGATTTCCAGTAAATAAC
838	chr7	98354704	000115038	000115038_98354704	Experimental	Common	1	BAIAP2L1	000115038_116	TGGGCTCTCACCCTTCCCGC
839	chr7	98354704	000115038	000115038_98354704	Experimental	Common	2	BAIAP2L1	000115038_153	GATGGCCCAGTCCAGAACAG
840	chr7	98354704	000115038	000115038_98354704	Experimental	Common	3	BAIAP2L1	000115038_59	CACTTCACTGTCGGGGGTTA
841	chr7	98354704	000115038	000115038_98354704	Experimental	Common	4	BAIAP2L1	000115038_93	AAGGAGTCGGATTTTCTACT
842	chr7	99438878	000115084	000115084_99438878	Experimental	Common	1	CPSF4	000115084_179	GTTTGACTTGGAGATCGCGG
843	chr7	99438878	000115084	000115084_99438878	Experimental	Common	2	CPSF4	000115084_189	CGCGCTCACTGTCCATGCCG
844	chr7	99438878	000115084	000115084_99438878	Experimental	Common	3	CPSF4	000115084_124	CGGAACGGCGGAGTCTCGAT
845	chr7	99438878	000115084	000115084_99438878	Experimental	Common	4	PTCD1	000115084_107	ATCCGCGTCGCCGACTCACG
846	chr7	99563059	000115096	000115096_99563059	Experimental	Common	1	ZNF655	000115096_228	GTTTACCCCATGCTGAGGTG
847	chr7	99563059	000115096	000115096_99563059	Experimental	Common	2	ZNF655	000115096_202	TGCCGTTTATTTAAAAAGAC
848	chr7	99563059	000115096	000115096_99563059	Experimental	Common	3	ZNF655	000115096_198	GGGACACTGAGATAACAAAG
849	chr7	99563059	000115096	000115096_99563059	Experimental	Common	4	ZNF655	000115096_207	ATACATCTGGGGATCTTAAG
850	chr7	99563857	000115096	000115096_99563857	Experimental	Common	1	ZNF655	000115096_295	GAGATATTAAAATTGACTGA
851	chr7	99563857	000115096	000115096_99563857	Experimental	Common	2	ZNF655	000115096_298	AATTAAACAGAGGTAATTTG
852	chr7	99563857	000115096	000115096_99563857	Experimental	Common	3	ZNF655	000115096_248	AAACTAAAGAAAAAGGAGGC
853	chr7	99563857	000115096	000115096_99563857	Experimental	Common	4	ZNF655	000115096_283	ACACTTGCCGTCCTTACAGC
854	chr7	99860674	000115104	000115104_99860674	Experimental	Common	1	OR2AE1	000115104_101	AAAACCCTATAAATAGTTTG
855	chr7	99860674	000115104	000115104_99860674	Experimental	Common	2	OR2AE1	000115104_50	TTCACCACTAGCTACTTGAC
856	chr7	99860674	000115104	000115104_99860674	Experimental	Common	3	OR2AE1	000115104_93	TGCTACTGAGAGTTGTAAAC
857	chr7	99860674	000115104	000115104_99860674	Experimental	Common	4	OR2AE1	000115104_96	TGACAAAAGAACTTTATAAC
858	chr7	101729528	000115234	000115234_101729528	Experimental	Common	1	CUX1	000115234_73	GGTTAGTCCAGCAGGATCCT
859	chr7	101729528	000115234	000115234_101729528	Experimental	Common	2	CUX1	000115234_86	CTCCAAGTGGAAGAGCTGAG
860	chr7	101729528	000115234	000115234_101729528	Experimental	Common	3	CUX1	000115234_59	GCGTGGCGCCTTCATGCCGG
861	chr7	101729528	000115234	000115234_101729528	Experimental	Common	4	CUX1	000115234_22	TAAGAAGCAGCTGAGAGCAG
862	chr7	103718904	000115327	000115327_103718904	Experimental	Common	1	RELN	000115327_90	AGACTAATCTGTATCAGCTC
863	chr7	103718904	000115327	000115327_103718904	Experimental	Common	2	RELN	000115327_60	GTAATGGTTACTTGTCACTC
864	chr7	103718904	000115327	000115327_103718904	Experimental	Common	3	RELN	000115327_91	TGACATTGCTCATAGCTACC
865	chr7	103718904	000115327	000115327_103718904	Experimental	Common	4	RELN	000115327_69	GCCAAACTATTTATTCTTCA
866	chr7	105012759	000115362	000115362_105012759	Experimental	Common	1	KMT2E-AS1	000115362_168	AGTATACTTTGCGGGGAGAA
867	chr7	105012759	000115362	000115362_105012759	Experimental	Common	2	KMT2E-AS1	000115362_157	CGTGGGACTCGGAATCAACT
868	chr7	105012759	000115362	000115362_105012759	Experimental	Common	3	KMT2E-AS1	000115362_180	CCCCGCAGGACAGTCCTCGT
869	chr7	105012759	000115362	000115362_105012759	Experimental	Common	4	KMT2E-AS1	000115362_220	GGGTCGGAGCCAAACCCCAC
870	chr7	105014055	000115362	000115362_105014055	Experimental	Common	1	KMT2E	000115362_543	GGAACGCAGAGACGACGGCG
871	chr7	105014055	000115362	000115362_105014055	Experimental	Common	2	KMT2E-AS1	000115362_455	CTTGTTCGTGCACCCAATAC
872	chr7	105014055	000115362	000115362_105014055	Experimental	Common	3	KMT2E	000115362_534	CTCCGGCACGGTCTCCGACT
873	chr7	105014055	000115362	000115362_105014055	Experimental	Common	4	KMT2E-AS1	000115362_444	AGAAGGTGTATCGCTTTCGG
874	chr7	106345063	000115432	000115432_106345063	Experimental	Common	1	NAMPT	000115432_73	CTTTTGGAATACAGAGACTC
875	chr7	106345063	000115432	000115432_106345063	Experimental	Common	2	NAMPT	000115432_32	AGTATAGGTGACATGTAGCG
876	chr7	106345063	000115432	000115432_106345063	Experimental	Common	3	NAMPT	000115432_44	ACTTCTATGGTCAACATGAC
877	chr7	106345063	000115432	000115432_106345063	Experimental	Common	4	NAMPT	000115432_40	GAGGCAGAAATTTATGGAGC
878	chr7	106345665	000115432	000115432_106345665	Experimental	Common	1	NAMPT	000115432_101	CTATATTGCACAGACGAGAG
879	chr7	106345665	000115432	000115432_106345665	Experimental	Common	2	NAMPT	000115432_94	GCTTGCATCATAAACCAAAC
880	chr7	106345665	000115432	000115432_106345665	Experimental	Common	3	NAMPT	000115432_134	ACATGTTTGATAACCCAATG
881	chr7	106345665	000115432	000115432_106345665	Experimental	Common	4	NAMPT	000115432_130	CTCCAGTGATTGATGAGTTT
882	chr7	106773376	000115453	000115453_106773376	Experimental	Common	1	PIK3CG	000115453_43	CATCTCAATAGATGATCCCA
883	chr7	106773376	000115453	000115453_106773376	Experimental	Common	2	PIK3CG	000115453_40	GGTCAGTTCCTGTAGACATC
884	chr7	106773376	000115453	000115453_106773376	Experimental	Common	3	PIK3CG	000115453_46	GTGATTAAGTGTTTCACAAG
885	chr7	106773376	000115453	000115453_106773376	Experimental	Common	4	PIK3CG	000115453_78	ATTTCGTCTTTCACAGCTCA
886	chr7	106775167	000115453	000115453_106775167	Experimental	Common	1	PIK3CG	000115453_152	ACAGCAAAATAAATATCCTT
887	chr7	106775167	000115453	000115453_106775167	Experimental	Common	2	PIK3CG	000115453_137	TCTGAATTTCTACCTGTCAG
888	chr7	106775167	000115453	000115453_106775167	Experimental	Common	3	PIK3CG	000115453_133	GTAAACTGTATGGCACTGGC
889	chr7	106775167	000115453	000115453_106775167	Experimental	Common	4	PIK3CG	000115453_144	TTCACAAAAAACCTTGTCAC
890	chr7	106775818	000115453	000115453_106775818	Experimental	Common	1	PIK3CG	000115453_180	TGACTTAGTGAATCATAGGG
891	chr7	106775818	000115453	000115453_106775818	Experimental	Common	2	PIK3CG	000115453_185	GTGCTTATAAGTTATCGAGA
892	chr7	106775818	000115453	000115453_106775818	Experimental	Common	3	PIK3CG	000115453_183	ATGAAAAAAAGAGTGCTGTT
893	chr7	106775818	000115453	000115453_106775818	Experimental	Common	4	PIK3CG	000115453_196	AGTACAGAAAACAGTTATTA
894	chr7	108015256	000115507	000115507_108015256	Experimental	Common	1	LAMB1	000115507_193	GAGAAAATTTTGACTTAAAT
895	chr7	108015256	000115507	000115507_108015256	Experimental	Common	2	LAMB1	000115507_176	CTGGGATCTTTATGACATTC
896	chr7	108015256	000115507	000115507_108015256	Experimental	Common	3	LAMB1	000115507_167	CCTATCAGTCATATCTAAAT
897	chr7	108015256	000115507	000115507_108015256	Experimental	Common	4	LAMB1	000115507_196	TAGTAATCTGGATTTCTGTT
898	chr7	113197437	000115678	000115678_113197437	Experimental	Common	1	SMIM30	000115678_68	AAAGATTCGATATGTTTGTC
899	chr7	113197437	000115678	000115678_113197437	Experimental	Common	2	SMIM30	000115678_58	AATAAAAAGTCTTAGTCCCC
900	chr7	113197437	000115678	000115678_113197437	Experimental	Common	3	SMIM30	000115678_48	TAGATACTTTAAAGATTGAT
901	chr7	113197437	000115678	000115678_113197437	Experimental	Common	4	SMIM30	000115678_46	TAGCCTTGCTATTCTCTTGC
902	chr7	116272183	000115794	000115794_116272183	Experimental	Common	1	LOC102724434	000115794_125	GGGAGTAAGCTTTCCGTAGC
903	chr7	116272183	000115794	000115794_116272183	Experimental	Common	2	LOC102724434	000115794_102	AGCACAGATGCAGAATGATC
904	chr7	116272183	000115794	000115794_116272183	Experimental	Common	3	LOC102724434	000115794_80	CAGCTGTAGAGATATTTAAA
905	chr7	116272183	000115794	000115794_116272183	Experimental	Common	4	LOC102724434	000115794_90	TGATAGATGCTTAGTAAATC
906	chr7	116273440	000115794	000115794_116273440	Experimental	Common	1	LOC102724434	000115794_159	ATCTTATAAAGTAAATGAAA
907	chr7	116273440	000115794	000115794_116273440	Experimental	Common	2	LOC102724434	000115794_177	CTTGTAAATATCACGGTATT
908	chr7	116273440	000115794	000115794_116273440	Experimental	Common	3	LOC102724434	000115794_161	GTGTGTTACAAATTATAAGA
909	chr7	116273440	000115794	000115794_116273440	Experimental	Common	4	LOC102724434	000115794_173	TTGTTAACATCGGCTATACC
910	chr7	116326258	000115799	000115799_116326258	Experimental	Common	1	LOC102724434	000115799_182	TTCATTTTTATGTTTAAGAC
911	chr7	116326258	000115799	000115799_116326258	Experimental	Common	2	LOC102724434	000115799_151	TAAAGATACCTAGGGAACAC
912	chr7	116326258	000115799	000115799_116326258	Experimental	Common	3	LOC102724434	000115799_173	TACAGTTGTTAGGACAAGAC
913	chr7	116326258	000115799	000115799_116326258	Experimental	Common	4	LOC102724434	000115799_159	CTAGTGGCCAAGTAATAAAC
914	chr7	116327985	000115799	000115799_116327985	Experimental	Common	1	LOC102724434	000115799_247	TTGTCTAATTCTTTCAGTAG
915	chr7	116327985	000115799	000115799_116327985	Experimental	Common	2	LOC102724434	000115799_235	TAGTACACGACCGCTCAAGC
916	chr7	116327985	000115799	000115799_116327985	Experimental	Common	3	LOC102724434	000115799_245	GAGTAATTTCTATTTTACCA
917	chr7	116327985	000115799	000115799_116327985	Experimental	Common	4	LOC102724434	000115799_241	CTTTTCATACATAAAGACAT
918	chr7	116522461	000115819	000115819_116522461	Experimental	Common	1	CAV1	000115819_103	CTGGTTATAATAGCTGACTT
919	chr7	116522461	000115819	000115819_116522461	Experimental	Common	2	CAV1	000115819_118	CTTAACTAGTACTCAACCGA
920	chr7	116522461	000115819	000115819_116522461	Experimental	Common	3	CAV1	000115819_145	ATTAAGAAAACGCAACTTTT
921	chr7	116522461	000115819	000115819_116522461	Experimental	Common	4	CAV1	000115819_126	TCCTTTTCTTGCTGGAATGC
922	chr7	116526286	000115819	000115819_116526286	Experimental	Common	1	CAV1	000115819_586	ATTACCGGGGCAGGGGTAAT
923	chr7	116526286	000115819	000115819_116526286	Experimental	Common	2	CAV1	000115819_567	CGGCCAAGAAGCAGCGATAA
924	chr7	116526286	000115819	000115819_116526286	Experimental	Common	3	CAV1	000115819_658	TTAGTTCGATTTCGAGCTCG
925	chr7	116526286	000115819	000115819_116526286	Experimental	Common	4	CAV1	000115819_651	CGCGTAGCCAGCTTTTTAAG
926	chr7	116688073	000115833	000115833_116688073	Experimental	Common	1	MET	000115833_369	ACCCAGTATTTGAATGCAAC
927	chr7	116688073	000115833	000115833_116688073	Experimental	Common	2	MET	000115833_327	GAGAGGTGTGAGGGTGCCAA
928	chr7	116688073	000115833	000115833_116688073	Experimental	Common	3	MET	000115833_363	ACCACTGAAGGGAGACAAGT
929	chr7	116688073	000115833	000115833_116688073	Experimental	Common	4	MET	000115833_353	GCCGAGGACATTTTCAAACA
930	chr7	116692773	000115833	000115833_116692773	Experimental	Common	1	MET	000115833_661	TGGTGGACAGATTAAGTCGC
931	chr7	116692773	000115833	000115833_116692773	Experimental	Common	2	MET	000115833_678	TAAAATGTTGTGCACATATC
932	chr7	116692773	000115833	000115833_116692773	Experimental	Common	3	MET	000115833_653	GAATGTATCGCTAGATTTCT
933	chr7	116692773	000115833	000115833_116692773	Experimental	Common	4	MET	000115833_651	TCTGCAATGTTTTTATGATG
934	chr7	120584050	000115963	000115963_120584050	Experimental	Common	1	TSPAN12	000115963_50	GAATTCTTCAGACATTAGGG
935	chr7	120584050	000115963	000115963_120584050	Experimental	Common	2	TSPAN12	000115963_87	TTATTGATTGTGTTCGGTCA
936	chr7	120584050	000115963	000115963_120584050	Experimental	Common	3	TSPAN12	000115963_49	AAGAGAGACATTAAACTTTG
937	chr7	120584050	000115963	000115963_120584050	Experimental	Common	4	TSPAN12	000115963_71	TTGAAACTGAGGTAAACATC
938	chr7	123749168	000116082	000116082_123749168	Experimental	Common	1	WASL	000116082_444	ATAAGAGCTATTCCAAGGAG
939	chr7	123749168	000116082	000116082_123749168	Experimental	Common	2	WASL	000116082_320	TTCTCAGCGCGGCGCGAAGG
940	chr7	123749168	000116082	000116082_123749168	Experimental	Common	3	WASL	000116082_340	AGCGCAGTCGCCGGAGTGCG
941	chr7	123749168	000116082	000116082_123749168	Experimental	Common	4	WASL	000116082_412	AGGCTTCCAACTTCGTACTC
942	chr7	128343923	000116230	000116230_128343923	Experimental	Common	1	RBM28	000116230_148	GACCGGAGGAAAACATGGTC
943	chr7	128343923	000116230	000116230_128343923	Experimental	Common	2	RBM28	000116230_114	TGCTCACTGCGGGCCGAGGG
944	chr7	128343923	000116230	000116230_128343923	Experimental	Common	3	RBM28	000116230_84	GGGAAGGTGCCCTCGATCGC
945	chr7	128343923	000116230	000116230_128343923	Experimental	Common	4	RBM28	000116230_99	TCGTGGTGACTGAAAAAGGT
946	chr7	128827690	000116249	000116249_128827690	Experimental	Common	1	FLNC	000116249_216	GATAAATCGGGGCCTGACTC
947	chr7	128827690	000116249	000116249_128827690	Experimental	Common	2	FLNC	000116249_177	CATGTCAGCGCTCCTCGGGG
948	chr7	128827690	000116249	000116249_128827690	Experimental	Common	3	FLNC	000116249_250	TGACTCAAGAGCTCGCTCCA
949	chr7	128827690	000116249	000116249_128827690	Experimental	Common	4	FLNC	000116249_190	AACAGACCGTGCACAATGCT
950	chr7	128829636	000116249	000116249_128829636	Experimental	Common	1	FLNC	000116249_479	GATCCTGCCAGGGAAAGGGT
951	chr7	128829636	000116249	000116249_128829636	Experimental	Common	2	FLNC	000116249_508	GACTCAACTGAGATGATAAG
952	chr7	128829636	000116249	000116249_128829636	Experimental	Common	3	FLNC	000116249_519	CTCGGTATGAAGCTGAGCTC
953	chr7	128829636	000116249	000116249_128829636	Experimental	Common	4	FLNC	000116249_454	GAGAGCCTAAGGGAGCCAGC
954	chr7	128830409	000116249	000116249_128830409	Experimental	Common	1	FLNC	000116249_711	CTAGGCGCTCGGCCGCTCTC
955	chr7	128830409	000116249	000116249_128830409	Experimental	Common	2	FLNC	000116249_728	CGGCGCGAGAGAAGTTGGAG
956	chr7	128830409	000116249	000116249_128830409	Experimental	Common	3	FLNC	000116249_664	ATGCCGCCCGGCCCGCGGGT
957	chr7	128830409	000116249	000116249_128830409	Experimental	Common	4	FLNC	000116249_621	CCCGCCACCTTCCAGCGCGG
958	chr7	130051365	000116318	000116318_130051365	Experimental	Common	1	ZC3HC1	000116318_181	GTAATATTAACTAATACGGC
959	chr7	130051365	000116318	000116318_130051365	Experimental	Common	2	ZC3HC1	000116318_130	GGGACAAGCGTTTGCCGTAG
960	chr7	130051365	000116318	000116318_130051365	Experimental	Common	3	ZC3HC1	000116318_144	CCGGAGCCTTCAAACTCTCG
961	chr7	130051365	000116318	000116318_130051365	Experimental	Common	4	ZC3HC1	000116318_74	CGGTCGGCGACTCGGGCAGT
962	chr7	130489238	000116346	000116346_130489238	Experimental	Common	1	MESTIT1	000116346_89	TAGAAGATTCGTTAACTCTT
963	chr7	130489238	000116346	000116346_130489238	Experimental	Common	2	MESTIT1	000116346_72	CATAAATTCAAAGTCGGCTC
964	chr7	130489238	000116346	000116346_130489238	Experimental	Common	3	MESTIT1	000116346_47	ACCCATAATATGACAAGTGC
965	chr7	130489238	000116346	000116346_130489238	Experimental	Common	4	MESTIT1	000116346_57	TGAATTTTTGCACAGATCTG
966	chr7	130887363	000116365	000116365_130887363	Experimental	Common	1	MIR29B1	000116365_335	ACAATGACAGAGGGTGTCAA
967	chr7	130887363	000116365	000116365_130887363	Experimental	Common	2	MIR29B1	000116365_295	ACAGTCGAGTTGTTAAAAAC
968	chr7	130887363	000116365	000116365_130887363	Experimental	Common	3	MIR29B1	000116365_321	TATGATCTGAAACTGGGACC
969	chr7	130887363	000116365	000116365_130887363	Experimental	Common	4	MIR29B1	000116365_345	TGTGTCTGGCTCACGGGGAC
970	chr7	130891621	000116365	000116365_130891621	Experimental	Common	1	MIR29B1	000116365_791	TAAACAGACCCGTGCCCAGC
971	chr7	130891621	000116365	000116365_130891621	Experimental	Common	2	MIR29B1	000116365_817	TTTAGTGTGGTCACCAGAAC
972	chr7	130891621	000116365	000116365_130891621	Experimental	Common	3	MIR29B1	000116365_769	GACATGAAGGGACGGAACCA
973	chr7	130891621	000116365	000116365_130891621	Experimental	Common	4	MIR29B1	000116365_779	CTGCTTTGGACCTCACCTAA
974	chr7	130894341	000116366	000116366_130894341	Experimental	Common	1	MIR29B1	000116366_66	AGATACCTTGAGACATGGAA
975	chr7	130894341	000116366	000116366_130894341	Experimental	Common	2	MIR29B1	000116366_137	AACCAAGAGGCTTAGGATGC
976	chr7	130894341	000116366	000116366_130894341	Experimental	Common	3	MIR29B1	000116366_95	CATCCAAGGTAGACCGGCAC
977	chr7	130894341	000116366	000116366_130894341	Experimental	Common	4	MIR29B1	000116366_72	GTGATCACAGTTATGGGCCT
978	chr7	130903832	000116366	000116366_130903832	Experimental	Common	1	LINC-PINT	000116366_1191	AGTCATGATCAGTACGTATT
979	chr7	130903832	000116366	000116366_130903832	Experimental	Common	2	LINC-PINT	000116366_1208	ACTTGTTACATGACCCCCAC
980	chr7	130903832	000116366	000116366_130903832	Experimental	Common	3	LINC-PINT	000116366_1181	ACCCTAACCCCAGAACATTG
981	chr7	130903832	000116366	000116366_130903832	Experimental	Common	4	LINC-PINT	000116366_1202	TATTTTATGGTATTGCTCTC
982	chr7	130904317	000116366	000116366_130904317	Experimental	Common	1	LINC-PINT	000116366_1235	GTGCATACCATGGTTATGAC
983	chr7	130904317	000116366	000116366_130904317	Experimental	Common	2	LINC-PINT	000116366_1248	GTAACGTTAAAGACAGCCCT
984	chr7	130904317	000116366	000116366_130904317	Experimental	Common	3	LINC-PINT	000116366_1233	AGTTTTAAAATTTAGCTTCC
985	chr7	130904317	000116366	000116366_130904317	Experimental	Common	4	LINC-PINT	000116366_1240	CAAGGAAAATAACAGGTTAG
986	chr7	130912345	000116366	000116366_130912345	Experimental	Common	1	LINC-PINT	000116366_1872	CATGAAGGCAACTAACTTTC
987	chr7	130912345	000116366	000116366_130912345	Experimental	Common	2	LINC-PINT	000116366_1847	ATTAGGAAAACAACCTAGTG
988	chr7	130912345	000116366	000116366_130912345	Experimental	Common	3	LINC-PINT	000116366_1821	ACCAGTGAACGGGCGTACAG
989	chr7	130912345	000116366	000116366_130912345	Experimental	Common	4	LINC-PINT	000116366_1882	ATTTCTTTCTTTCATATAGG
990	chr7	130913365	000116366	000116366_130913365	Experimental	Common	1	LINC-PINT	000116366_1938	AATCGCTGTTTGGGGGTGGA
991	chr7	130913365	000116366	000116366_130913365	Experimental	Common	2	LINC-PINT	000116366_1931	AAACTGTGGCTATTCATTTC
992	chr7	130913365	000116366	000116366_130913365	Experimental	Common	3	LINC00513	000116366_1983	GCTCTTTCAGAAATACTCAC
993	chr7	130913365	000116366	000116366_130913365	Experimental	Common	4	LINC00513	000116366_1967	TCTGTCTAATCCTCTGCGAT
994	chr7	130916696	000116366	000116366_130916696	Experimental	Common	1	LINC00513	000116366_2216	TAAAAATGTAATGAAGATTC
995	chr7	130916696	000116366	000116366_130916696	Experimental	Common	2	LINC00513	000116366_2259	GCTATTCATTTTTTTATTCA
996	chr7	130916696	000116366	000116366_130916696	Experimental	Common	3	LINC00513	000116366_2252	TGTAATAGTAACCTTCAGAA
997	chr7	130916696	000116366	000116366_130916696	Experimental	Common	4	LINC00513	000116366_2218	TTACTTAGTTGCACAATGTG
998	chr7	130917846	000116366	000116366_130917846	Experimental	Common	1	LINC00513	000116366_2318	ATGCAAAAAACTACAAGTTC
999	chr7	130917846	000116366	000116366_130917846	Experimental	Common	2	LINC00513	000116366_2320	AAGCTGAATCACCCCTACTT
1000	chr7	130917846	000116366	000116366_130917846	Experimental	Common	3	LINC00513	000116366_2312	AGTATGTGAATGGTTATGAC
1001	chr7	130917846	000116366	000116366_130917846	Experimental	Common	4	LINC00513	000116366_2308	TTTTTTCCCAAAGATTTATT
1002	chr7	130959980	000116372	000116372_130959980	Experimental	Common	1	LINC00513	000116372_126	TGAAGAAATTAATTTAGTTT
1003	chr7	130959980	000116372	000116372_130959980	Experimental	Common	2	LINC00513	000116372_131	CTTTTTGAGTTCAGGATGAT
1004	chr7	130959980	000116372	000116372_130959980	Experimental	Common	3	LINC00513	000116372_122	GGATTTGATTCTCAGTGCGA
1005	chr7	130959980	000116372	000116372_130959980	Experimental	Common	4	LINC00513	000116372_104	GGTACAATGAAGGATTTTTC
1006	chr7	130960566	000116372	000116372_130960566	Experimental	Common	1	LINC00513	000116372_135	ATGTTCACATTTTAAAAATC
1007	chr7	130960566	000116372	000116372_130960566	Experimental	Common	2	LINC00513	000116372_171	GTTGCTACTGGCTTAGAAGT
1008	chr7	130960566	000116372	000116372_130960566	Experimental	Common	3	LINC00513	000116372_150	GTAGTAGAATTGCATCAGAA
1009	chr7	130960566	000116372	000116372_130960566	Experimental	Common	4	LINC00513	000116372_154	TCTGTGTACATTCAGCGCGG
1010	chr7	134720218	000116540	000116540_134720218	Experimental	Common	1	CALD1	000116540_75	TCCTTCAAAAGAATAAAAGC
1011	chr7	134720218	000116540	000116540_134720218	Experimental	Common	2	CALD1	000116540_108	AGCGATCTTATTAGGAAGGA
1012	chr7	134720218	000116540	000116540_134720218	Experimental	Common	3	CALD1	000116540_92	TATTTCAACTATGCTCTGCA
1013	chr7	134720218	000116540	000116540_134720218	Experimental	Common	4	CALD1	000116540_83	TTCTAAAAAATACTAAACAT
1014	chr7	135170702	000116567	000116567_135170702	Experimental	Common	1	CYREN	000116567_247	GCGCGGGCGAAGCACCGCAG
1015	chr7	135170702	000116567	000116567_135170702	Experimental	Common	2	CYREN	000116567_276	CTAAGAAGGGGCACGAGAGC
1016	chr7	135170702	000116567	000116567_135170702	Experimental	Common	3	CYREN	000116567_231	TGGCGGCGCCGACCTGTGGG
1017	chr7	135170702	000116567	000116567_135170702	Experimental	Common	4	CYREN	000116567_303	CAGTGGAGGTCCGCAGAGTT
1018	chr7	137772938	000116660	000116660_137772938	Experimental	Common	1	DGKI	000116660_125	CTGTACAAGAAGGGACCCAT
1019	chr7	137772938	000116660	000116660_137772938	Experimental	Common	2	DGKI	000116660_92	AGACATGAATAATTTGAAAC
1020	chr7	137772938	000116660	000116660_137772938	Experimental	Common	3	DGKI	000116660_96	AATGTATGAATACAACAACT
1021	chr7	137772938	000116660	000116660_137772938	Experimental	Common	4	DGKI	000116660_102	GTGTGACCCTAGAATTAGTG
1022	chr7	138327432	000116701	000116701_138327432	Experimental	Common	1	TRIM24	000116701_47	GCATTTAAATTTTACAAATC
1023	chr7	138327432	000116701	000116701_138327432	Experimental	Common	2	TRIM24	000116701_78	ATGAAATCCGTAATTCTGGA
1024	chr7	138327432	000116701	000116701_138327432	Experimental	Common	3	TRIM24	000116701_69	GGATCTGTTGCCTAAAGACC
1025	chr7	138327432	000116701	000116701_138327432	Experimental	Common	4	TRIM24	000116701_54	TTGTGTCTATCCAATAAGAA
1026	chr7	138328473	000116701	000116701_138328473	Experimental	Common	1	TRIM24	000116701_122	ATCAGCTATCCGGAAACTAC
1027	chr7	138328473	000116701	000116701_138328473	Experimental	Common	2	TRIM24	000116701_143	ATTATAAAAAATTAGTAGGG
1028	chr7	138328473	000116701	000116701_138328473	Experimental	Common	3	TRIM24	000116701_112	GGATTTGTGATACAAGGACA
1029	chr7	138328473	000116701	000116701_138328473	Experimental	Common	4	TRIM24	000116701_134	TGCTTTTGCACTCTAACTGA
1030	chr7	139133716	000116740	000116740_139133716	Experimental	Common	1	TTC26	000116740_110	GGATGCAACTGTAAATACCT
1031	chr7	139133716	000116740	000116740_139133716	Experimental	Common	2	TTC26	000116740_45	TACTTTAGGAAAAGGCGAAT
1032	chr7	139133716	000116740	000116740_139133716	Experimental	Common	3	TTC26	000116740_85	ACCGACGTCAAGATGGTTAG
1033	chr7	139133716	000116740	000116740_139133716	Experimental	Common	4	TTC26	000116740_25	GCTTAGAAAATTTCTGCTGA
1034	chr7	141015009	000116815	000116815_141015009	Experimental	Common	1	MRPS33	000116815_100	TCACCCACGCGCCCTCGTCC
1035	chr7	141015009	000116815	000116815_141015009	Experimental	Common	2	MRPS33	000116815_124	TAACTCCGGGTCGTTCACTA
1036	chr7	141015009	000116815	000116815_141015009	Experimental	Common	3	MRPS33	000116815_117	GCTCGCGCAGGCAACTATTA
1037	chr7	141015009	000116815	000116815_141015009	Experimental	Common	4	MRPS33	000116815_83	CGATGGCTGCGAAGTCTACG
1038	chr7	141551361	000116831	000116831_141551361	Experimental	Common	1	AGK	000116831_111	ACCACGGCTGGTCCAGCTCG
1039	chr7	141551361	000116831	000116831_141551361	Experimental	Common	2	AGK	000116831_129	ACTGAGCGCGCGAGCGGGGT
1040	chr7	141551361	000116831	000116831_141551361	Experimental	Common	3	AGK	000116831_146	TCGGCCCAGCGCGACTCCAG
1041	chr7	141551361	000116831	000116831_141551361	Experimental	Common	4	AGK	000116831_90	AGCCCCGCGGCGGAACCCGA
1042	chr7	143380983	000116888	000116888_143380983	Experimental	Common	1	LOC100507507	000116888_354	TGGGGGCGAGCGGACCTCGG
1043	chr7	143380983	000116888	000116888_143380983	Experimental	Common	2	LOC100507507	000116888_322	GTCAGATCTCGGGCACCCGC
1044	chr7	143380983	000116888	000116888_143380983	Experimental	Common	3	ZYX	000116888_385	AGCGGCGCCCAGACCATACA
1045	chr7	143380983	000116888	000116888_143380983	Experimental	Common	4	LOC100507507	000116888_300	GGGCTGCGTGGCTACCTCGG
1046	chr7	144836034	000116924	000116924_144836034	Experimental	Common	1	TPK1	000116924_194	ATCGCAGGCTGCGGGAGCTA
1047	chr7	144836034	000116924	000116924_144836034	Experimental	Common	2	TPK1	000116924_129	TGCTGTAGGCGAGCCGTGGC
1048	chr7	144836034	000116924	000116924_144836034	Experimental	Common	3	TPK1	000116924_161	TCCGCGAACCCATCACCATC
1049	chr7	144836034	000116924	000116924_144836034	Experimental	Common	4	TPK1	000116924_183	TGCGACTGCTGCCGGGCGCG
1050	chr7	147412937	000116961	000116961_147412937	Experimental	Common	1	MIR548F4	000116961_61	AAAATGGACTATATAAACTA
1051	chr7	147412937	000116961	000116961_147412937	Experimental	Common	2	MIR548F4	000116961_47	ATATAATAGTAGCATAAAAA
1052	chr7	147412937	000116961	000116961_147412937	Experimental	Common	3	MIR548F4	000116961_80	TACATCGGAAAAGAGTTTAC
1053	chr7	147412937	000116961	000116961_147412937	Experimental	Common	4	MIR548F4	000116961_84	CAATTCACTGGCAAAGTAGA
1054	chr7	151598311	000117090	000117090_151598311	Experimental	Common	1	PRKAG2	000117090_67	ACGTATCATTTCTTTATGGC
1055	chr7	151598311	000117090	000117090_151598311	Experimental	Common	2	PRKAG2	000117090_51	ATCTTTTGGCGACACTTAGG
1056	chr7	151598311	000117090	000117090_151598311	Experimental	Common	3	PRKAG2	000117090_66	CAGACAGGAGGAATGCATTC
1057	chr7	151598311	000117090	000117090_151598311	Experimental	Common	4	PRKAG2	000117090_54	ATCCTGACATCTGTGAGCAC
1058	chr7	151600084	000117090	000117090_151600084	Experimental	Common	1	PRKAG2	000117090_165	GTTTAATACAAGAGGCAGGG
1059	chr7	151600084	000117090	000117090_151600084	Experimental	Common	2	PRKAG2	000117090_229	GTGATACTAACCAAGCTCTT
1060	chr7	151600084	000117090	000117090_151600084	Experimental	Common	3	PRKAG2	000117090_197	AACACAGCTTTGGAATCCAG
1061	chr7	151600084	000117090	000117090_151600084	Experimental	Common	4	PRKAG2	000117090_150	CAGGGAACTGTACTGGTTCA
1062	chr1	28079303	000001171	000001171_28079303	Experimental	Common	1	EYA3	000001171_117	TTGCTCATGTGTATATGGTC
1063	chr1	28079303	000001171	000001171_28079303	Experimental	Common	2	EYA3	000001171_114	GTAATTAGGGTTTGCGACAG
1064	chr1	28079303	000001171	000001171_28079303	Experimental	Common	3	EYA3	000001171_97	GCTCACTAAGTGTTAAGAGC
1065	chr1	28079303	000001171	000001171_28079303	Experimental	Common	4	EYA3	000001171_93	ATACTCATACTTGGGAGGCC
1066	chr7	152402534	000117136	000117136_152402534	Experimental	Common	1	KMT2C	000117136_15	AATACCTCACTACTGATAAC
1067	chr7	152402534	000117136	000117136_152402534	Experimental	Common	2	KMT2C	000117136_6	TATAGTCACGACAATACCAC
1068	chr7	152402534	000117136	000117136_152402534	Experimental	Common	3	KMT2C	000117136_4	GATTTCTGCTCTGATAAAGG
1069	chr7	152402534	000117136	000117136_152402534	Experimental	Common	4	KMT2C	000117136_12	AATTGTATAGATCAGTGTCC
1070	chr8	9088075	000117464	000117464_9088075	Experimental	Common	1	SNORD3I	000117464_30	CAGGTAGGGACAACACATTA
1071	chr8	9088075	000117464	000117464_9088075	Experimental	Common	2	SNORD3I	000117464_73	AAGTGTTTTCTGAATAATTC
1072	chr8	9088075	000117464	000117464_9088075	Experimental	Common	3	SNORD3I	000117464_52	AGAATGGCATATACGCCTAC
1073	chr8	9088075	000117464	000117464_9088075	Experimental	Common	4	SNORD3I	000117464_70	GAAGGTGTTATCTCCTGAAA
1074	chr8	9088735	000117464	000117464_9088735	Experimental	Common	1	SNORD3I	000117464_92	CGGACGTTTGTGTAAACTGC
1075	chr8	9088735	000117464	000117464_9088735	Experimental	Common	2	SNORD3I	000117464_151	CCACAGTTCTACCCTAAGTC
1076	chr8	9088735	000117464	000117464_9088735	Experimental	Common	3	SNORD3I	000117464_147	GCACGTACAGTGTTATGTGG
1077	chr8	9088735	000117464	000117464_9088735	Experimental	Common	4	SNORD3I	000117464_129	GACACTCATTGTCAACTCCC
1078	chr8	12817884	000117638	000117638_12817884	Experimental	Common	1	LOC340357	000117638_84	ATGCAAAATCTTATAAAGCA
1079	chr8	12817884	000117638	000117638_12817884	Experimental	Common	2	LOC340357	000117638_106	TCCTGTATCATTTTAATGAC
1080	chr8	12817884	000117638	000117638_12817884	Experimental	Common	3	LOC340357	000117638_110	AAAGCATTCTTCCTTGTCTG
1081	chr8	12817884	000117638	000117638_12817884	Experimental	Common	4	LOC340357	000117638_100	GCCTTTTAACTCTGACCTTC
1082	chr8	12817928	000117638	000117638_12817928	Experimental	Common	1	LOC340357	000117638_118	ATCGTACCATAAGGGAGAGG
1083	chr8	16717155	000117838	000117838_16717155	Experimental	Common	1	FGF20	000117838_24	GATCAAGGGAAACTTTTAAA
1084	chr8	16717155	000117838	000117838_16717155	Experimental	Common	2	FGF20	000117838_29	GAGGGAAGTTATCGCAGGGC
1085	chr8	16717155	000117838	000117838_16717155	Experimental	Common	3	FGF20	000117838_32	TGTTGGAGTGGAGGTTATCT
1086	chr8	16717155	000117838	000117838_16717155	Experimental	Common	4	FGF20	000117838_37	TTCTGGGAAAAATATGGGGA
1087	chr8	16717957	000117838	000117838_16717957	Experimental	Common	1	FGF20	000117838_75	AATTATAATTGTTTCAGCTT
1088	chr8	16717957	000117838	000117838_16717957	Experimental	Common	2	FGF20	000117838_81	TAGTAAGCTTGATTAATCTC
1089	chr8	16717957	000117838	000117838_16717957	Experimental	Common	3	FGF20	000117838_61	ATAGTCACTCATGCCTTTGT
1090	chr8	16717957	000117838	000117838_16717957	Experimental	Common	4	FGF20	000117838_57	AGATACCCTGCATCTTTCCT
1091	chr8	16755886	000117843	000117843_16755886	Experimental	Common	1	FGF20	000117843_380	TTAACTCAGTTATATAAGGG
1092	chr8	16755886	000117843	000117843_16755886	Experimental	Common	2	FGF20	000117843_414	CAAAATAGTGGCTCGTGTAC
1093	chr8	16755886	000117843	000117843_16755886	Experimental	Common	3	FGF20	000117843_404	AGAAGTAAGGTTAGCGCTAC
1094	chr8	16755886	000117843	000117843_16755886	Experimental	Common	4	FGF20	000117843_406	GAATTACTATGCAATTGAGC
1095	chr8	17031162	000117859	000117859_17031162	Experimental	Common	1	MICU3	000117859_493	ATAGCATCGCTCTATCGCTC
1096	chr8	17031162	000117859	000117859_17031162	Experimental	Common	2	MICU3	000117859_492	AATAAATGAAGTGGCAGCAT
1097	chr8	17031162	000117859	000117859_17031162	Experimental	Common	3	MICU3	000117859_487	TTTCAGAAATACTATTTTAG
1098	chr8	17031162	000117859	000117859_17031162	Experimental	Common	4	MICU3	000117859_491	CAAGTCATGCTCTGTCCCCT
1099	chr8	17032179	000117859	000117859_17032179	Experimental	Common	1	MICU3	000117859_535	ATCTAATCGTTTTTTTATTC
1100	chr8	17032179	000117859	000117859_17032179	Experimental	Common	2	MICU3	000117859_514	ATCAGGCTAGGACCCTTAAC
1101	chr8	17032179	000117859	000117859_17032179	Experimental	Common	3	MICU3	000117859_529	TTTTTAGCAAACTATGGCTT
1102	chr8	17032179	000117859	000117859_17032179	Experimental	Common	4	MICU3	000117859_536	ATGTTGCTTGAAGCTTTTTA
1103	chr8	17735589	000117927	000117927_17735589	Experimental	Common	1	MTUS1	000117927_139	TATGGATTTCACCGTCTAGA
1104	chr8	17735589	000117927	000117927_17735589	Experimental	Common	2	MTUS1	000117927_85	CGGCGGTTGGGGAGACACTT
1105	chr8	17735589	000117927	000117927_17735589	Experimental	Common	3	MTUS1	000117927_88	TAATTAGGAGACAGAGTGTC
1106	chr8	17735589	000117927	000117927_17735589	Experimental	Common	4	MTUS1	000117927_99	GGCTCATCTGTCATTGACCC
1107	chr8	17742890	000117929	000117929_17742890	Experimental	Common	1	MTUS1	000117929_161	GATGTATGATAGATTTAGGA
1108	chr8	17742890	000117929	000117929_17742890	Experimental	Common	2	MTUS1	000117929_135	ATAAAACATTCTCACGTGTG
1109	chr8	17742890	000117929	000117929_17742890	Experimental	Common	3	MTUS1	000117929_133	GAGAGGTACAGAGATCTTCT
1110	chr8	17742890	000117929	000117929_17742890	Experimental	Common	4	MTUS1	000117929_152	AGATCTGTGTTACAAAGAAA
1111	chr8	17744079	000117929	000117929_17744079	Experimental	Common	1	MTUS1	000117929_221	ATTGCCTTGGCCTAGAGGAG
1112	chr8	17744079	000117929	000117929_17744079	Experimental	Common	2	MTUS1	000117929_226	AGTCTGTTTTGTCTGACTTA
1113	chr8	17744079	000117929	000117929_17744079	Experimental	Common	3	MTUS1	000117929_236	CTCGGTTAAGATAAGATAAG
1114	chr8	17744079	000117929	000117929_17744079	Experimental	Common	4	MTUS1	000117929_217	AAACAACGACCACCTCAGGT
1115	chr8	21100137	000118108	000118108_21100137	Experimental	Common	1	LINC02153	000118108_42	AAAGATACTACTAATCGCAG
1116	chr8	21100137	000118108	000118108_21100137	Experimental	Common	2	LINC02153	000118108_68	GGAATTGTAGGAATCTTGGC
1117	chr8	21100137	000118108	000118108_21100137	Experimental	Common	3	LINC02153	000118108_84	TTCATACCACAAGTAGTAGC
1118	chr8	21100137	000118108	000118108_21100137	Experimental	Common	4	LINC02153	000118108_79	TAGAGTATGTCTACTCGCTG
1119	chr8	22604620	000118181	000118181_22604620	Experimental	Common	1	CCAR2	000118181_135	CGAAGGGGCAGAGGGGCGGC
1120	chr8	22604620	000118181	000118181_22604620	Experimental	Common	2	LOC107986876	000118181_155	CCGGGCGGCGAAGATGCGTG
1121	chr8	22604620	000118181	000118181_22604620	Experimental	Common	3	CCAR2	000118181_67	CCTGATGGGATTCTTTAGCG
1122	chr8	22604620	000118181	000118181_22604620	Experimental	Common	4	CCAR2	000118181_24	TTAGGGCACTGATTCCTGAC
1123	chr8	26296448	000118374	000118374_26296448	Experimental	Common	1	PPP2R2A	000118374_70	TTTATCTTCGTACCTTATGC
1124	chr8	26296448	000118374	000118374_26296448	Experimental	Common	2	PPP2R2A	000118374_61	GCGTGACTTGAGAGATGAGC
1125	chr8	26296448	000118374	000118374_26296448	Experimental	Common	3	PPP2R2A	000118374_55	GATTGTCAGGCATTCCAAGG
1126	chr8	26296448	000118374	000118374_26296448	Experimental	Common	4	PPP2R2A	000118374_34	GCAAAACAGGACGAAGAAGC
1127	chr8	26717272	000118401	000118401_26717272	Experimental	Common	1	DPYSL2	000118401_18	TCCTGAAGATTCTGATGGAG
1128	chr8	26717272	000118401	000118401_26717272	Experimental	Common	2	DPYSL2	000118401_40	ACTTTTAACCATGACGATGT
1129	chr8	26717272	000118401	000118401_26717272	Experimental	Common	3	DPYSL2	000118401_20	CTGCAGAAGTAGAACATTTC
1130	chr8	26717272	000118401	000118401_26717272	Experimental	Common	4	DPYSL2	000118401_23	AGACATGGCTTTAGTGACAA
1131	chr1	28329039	000001186	000001186_28329039	Experimental	Common	1	MED18	000001186_65	GTTGGCTGGTTGCACCGATC
1132	chr1	28329039	000001186	000001186_28329039	Experimental	Common	2	MED18	000001186_83	TTATATCCACCCGCGCACCT
1133	chr1	28329039	000001186	000001186_28329039	Experimental	Common	3	MED18	000001186_52	CTTCTCGGCACCCATACGTT
1134	chr1	28329039	000001186	000001186_28329039	Experimental	Common	4	MED18	000001186_91	GTTTAATTGGATACGTGTTA
1135	chr8	33213868	000118783	000118783_33213868	Experimental	Common	1	FUT10	000118783_73	GAACTCTCATAGATTTTTGC
1136	chr8	33213868	000118783	000118783_33213868	Experimental	Common	2	FUT10	000118783_72	AAAGACTGAGTACCAAATGC
1137	chr8	33213868	000118783	000118783_33213868	Experimental	Common	3	FUT10	000118783_74	AGACCCCCAAATCCCACTTC
1138	chr8	33213868	000118783	000118783_33213868	Experimental	Common	4	FUT10	000118783_68	AACGTGCAGTACTAACTCTG
1139	chr8	33216442	000118783	000118783_33216442	Experimental	Common	1	FUT10	000118783_178	TGCTTATAAACATTTTTGTC
1140	chr8	33216442	000118783	000118783_33216442	Experimental	Common	2	FUT10	000118783_186	ACAAAACAGGTGAACTACGT
1141	chr8	33216442	000118783	000118783_33216442	Experimental	Common	3	FUT10	000118783_191	TAAACTATAATAATCACCTA
1142	chr8	33216442	000118783	000118783_33216442	Experimental	Common	4	FUT10	000118783_215	TGCTATCTATATTAGCATCT
1143	chr8	37144873	000118903	000118903_37144873	Experimental	Common	1	LINC01605	000118903_343	CAACATTATTCTTACCGACA
1144	chr8	37144873	000118903	000118903_37144873	Experimental	Common	2	LINC01605	000118903_321	ATTCTCACGAAGTCAACAGC
1145	chr8	37144873	000118903	000118903_37144873	Experimental	Common	3	LINC01605	000118903_318	CGGACCCATGTAACTGACAG
1146	chr8	37144873	000118903	000118903_37144873	Experimental	Common	4	LINC01605	000118903_303	GAGCACTGACCCTACACAAG
1147	chr8	37146365	000118903	000118903_37146365	Experimental	Common	1	LINC01605	000118903_486	TTTTGACTCATGACCTGTGC
1148	chr8	37146365	000118903	000118903_37146365	Experimental	Common	2	LINC01605	000118903_488	TCATGTAGAGACACACAGTC
1149	chr8	37146365	000118903	000118903_37146365	Experimental	Common	3	LINC01605	000118903_472	ATAACAGGGAATGAACTAAG
1150	chr8	37146365	000118903	000118903_37146365	Experimental	Common	4	LINC01605	000118903_449	AGACGTCATAGGAGCCAGCC
1151	chr8	38937332	000119049	000119049_38937332	Experimental	Common	1	PLEKHA2	000119049_290	GGTCGTTTCTCCAGGAGGGT
1152	chr8	38937332	000119049	000119049_38937332	Experimental	Common	2	PLEKHA2	000119049_303	TTTATAAATCATGATTCAGC
1153	chr8	38937332	000119049	000119049_38937332	Experimental	Common	3	PLEKHA2	000119049_215	TGGGAGTCTTGTACCCTGGC
1154	chr8	38937332	000119049	000119049_38937332	Experimental	Common	4	PLEKHA2	000119049_258	GGAGAGAATGACCTCAGGGA
1155	chr8	38937736	000119049	000119049_38937736	Experimental	Common	1	PLEKHA2	000119049_319	CTTCCCGAGAAAGGCAGGGC
1156	chr8	38937736	000119049	000119049_38937736	Experimental	Common	2	PLEKHA2	000119049_339	TCTGAGGCTAAATGTCATTC
1157	chr8	38937736	000119049	000119049_38937736	Experimental	Common	3	HTRA4	000119049_361	GCGTGTGGGCTGGCTGTTCA
1158	chr8	38937736	000119049	000119049_38937736	Experimental	Common	4	HTRA4	000119049_347	GCAAGCGCTCTCCTCCAAGA
1159	chr8	41712615	000119185	000119185_41712615	Experimental	Common	1	ANK1	000119185_57	TAGGCTGGAAAGTCACGGAG
1160	chr8	41712615	000119185	000119185_41712615	Experimental	Common	2	ANK1	000119185_105	GAGTAAGTCGACATCGCAGC
1161	chr8	41712615	000119185	000119185_41712615	Experimental	Common	3	ANK1	000119185_79	GCATCAAAATTAGAAAGGGG
1162	chr8	41712615	000119185	000119185_41712615	Experimental	Common	4	ANK1	000119185_41	ATTTTAACCAGAGGTTTACC
1163	chr8	53851644	000119707	000119707_53851644	Experimental	Common	1	RGS20	000119707_52	GTTATACTAATGAAAGCAAA
1164	chr8	53851644	000119707	000119707_53851644	Experimental	Common	2	RGS20	000119707_31	AGATGACCTTTTAAGAAACC
1165	chr8	53851644	000119707	000119707_53851644	Experimental	Common	3	RGS20	000119707_57	TTGTTTGGTTAATGCTGGGC
1166	chr8	53851644	000119707	000119707_53851644	Experimental	Common	4	RGS20	000119707_40	GGCAAAAATTCTTGTGTTAG
1167	chr8	53872520	000119712	000119712_53872520	Experimental	Common	1	RGS20	000119712_106	TGGAACATATATTGTGACAT
1168	chr8	53872520	000119712	000119712_53872520	Experimental	Common	2	RGS20	000119712_99	TTACAAGACCCTTCCTCGTC
1169	chr8	53872520	000119712	000119712_53872520	Experimental	Common	3	RGS20	000119712_112	GAGTTTGCAGCTATCTCTTG
1170	chr8	53872520	000119712	000119712_53872520	Experimental	Common	4	RGS20	000119712_96	TAGGACAGTACCTCATACAC
1171	chr8	53873091	000119712	000119712_53873091	Experimental	Common	1	RGS20	000119712_126	TCAGGAAGATAAAAGAGTTC
1172	chr8	53873091	000119712	000119712_53873091	Experimental	Common	2	RGS20	000119712_143	TTCTGTTTGAGACGTGTATC
1173	chr8	53873091	000119712	000119712_53873091	Experimental	Common	3	RGS20	000119712_134	TTCATGGTAGATGACGAAGT
1174	chr8	53873091	000119712	000119712_53873091	Experimental	Common	4	RGS20	000119712_130	GCAATAAATAGAGTAGAGGA
1175	chr8	56074578	000119832	000119832_56074578	Experimental	Common	1	CERNA3	000119832_191	ATACCATTCGTTGCTCTCTG
1176	chr8	56074578	000119832	000119832_56074578	Experimental	Common	2	RPS20	000119832_95	CAGGAGCACGAACTCGAAAC
1177	chr8	56074578	000119832	000119832_56074578	Experimental	Common	3	CERNA3	000119832_145	GCCCTAGAGGCGGTCGCACA
1178	chr8	56074578	000119832	000119832_56074578	Experimental	Common	4	CERNA3	000119832_177	GGCCACCTGGTCGAGAGAAC
1179	chr8	58850495	000119993	000119993_58850495	Experimental	Common	1	NSMAF	000119993_602	ATGCTGAGTAAGCCTAGGAC
1180	chr8	58850495	000119993	000119993_58850495	Experimental	Common	2	NSMAF	000119993_571	AGTTTCCATTCATAGATCCC
1181	chr8	58850495	000119993	000119993_58850495	Experimental	Common	3	NSMAF	000119993_629	TAAATCGATGAATCACTATC
1182	chr8	58850495	000119993	000119993_58850495	Experimental	Common	4	NSMAF	000119993_628	ACATCAAGAATACAAACAAT
1183	chr8	58851092	000119993	000119993_58851092	Experimental	Common	1	NSMAF	000119993_641	AGGTATGCAATGAATCACCC
1184	chr8	58851092	000119993	000119993_58851092	Experimental	Common	2	NSMAF	000119993_657	AGTATACTGGGGTACAATGA
1185	chr8	58851092	000119993	000119993_58851092	Experimental	Common	3	NSMAF	000119993_637	ACTTAAAAGAATGGCTCTGC
1186	chr8	58851092	000119993	000119993_58851092	Experimental	Common	4	NSMAF	000119993_633	CAAAAACAAAATTCTCACAA
1187	chr8	58856368	000119993	000119993_58856368	Experimental	Common	1	NSMAF	000119993_1046	TTTGTTTATACTTTCTTTAT
1188	chr8	58856368	000119993	000119993_58856368	Experimental	Common	2	NSMAF	000119993_1052	GCAAATATTTTTTGAATATT
1189	chr8	58856368	000119993	000119993_58856368	Experimental	Common	3	NSMAF	000119993_1054	TGATGATTTTTCTTTTTTCC
1190	chr8	58856368	000119993	000119993_58856368	Experimental	Common	4	NSMAF	000119993_1033	AAAGGCAGCATGGAATCGTG
1191	chr8	66124125	000120375	000120375_66124125	Experimental	Common	1	TRIM55	000120375_68	GGACACTTCCGTGAGAGCAG
1192	chr8	66124125	000120375	000120375_66124125	Experimental	Common	2	TRIM55	000120375_70	CACTTAATAAGTTAAGCAGC
1193	chr8	66124125	000120375	000120375_66124125	Experimental	Common	3	TRIM55	000120375_38	ATCGTCGGTTACTCAGGCTC
1194	chr8	66124125	000120375	000120375_66124125	Experimental	Common	4	TRIM55	000120375_24	GGCAGAACTGAAATCCTCCT
1195	chr8	66507667	000120415	000120415_66507667	Experimental	Common	1	VXN	000120415_177	AAAGATGCTCTGGGGAATCC
1196	chr8	66507667	000120415	000120415_66507667	Experimental	Common	2	VXN	000120415_148	CAATCTGATAGATTCCAGAG
1197	chr8	66507667	000120415	000120415_66507667	Experimental	Common	3	VXN	000120415_113	TCTATGGTTTCGGTTTCTTC
1198	chr8	66507667	000120415	000120415_66507667	Experimental	Common	4	VXN	000120415_140	ACGTGACAGTCAGCTCATGC
1199	chr8	66533524	000120420	000120420_66533524	Experimental	Common	1	VXN	000120420_38	GGGGTCCAGTGGAGAGAGAG
1200	chr8	66533524	000120420	000120420_66533524	Experimental	Common	2	VXN	000120420_77	ACGTGAGATGTAGAATTCTC
1201	chr8	66533524	000120420	000120420_66533524	Experimental	Common	3	VXN	000120420_67	TCAGACGCTAGAGGGGGCAG
1202	chr8	66533524	000120420	000120420_66533524	Experimental	Common	4	VXN	000120420_44	TTGAAAAGTCCATTCAAACT
1203	chr8	70608466	000120656	000120656_70608466	Experimental	Common	1	LACTB2-AS1	000120656_385	CACCGTACCCTTGTGGAGTC
1204	chr8	70608466	000120656	000120656_70608466	Experimental	Common	2	LACTB2-AS1	000120656_379	TAGAAGTGACAATGTGCAAC
1205	chr8	70608466	000120656	000120656_70608466	Experimental	Common	3	TRAM1	000120656_302	GCGGCCCGGCGGCTGCGTAC
1206	chr8	70608466	000120656	000120656_70608466	Experimental	Common	4	TRAM1	000120656_335	GACCGGAGGCCGCTGGCCCG
1207	chr8	70610605	000120656	000120656_70610605	Experimental	Common	1	LACTB2-AS1	000120656_554	TGCTGTGTCTATGAAAGGAC
1208	chr8	70610605	000120656	000120656_70610605	Experimental	Common	2	LACTB2-AS1	000120656_559	ATTCAGTGAAGCTTTCGAAG
1209	chr8	70610605	000120656	000120656_70610605	Experimental	Common	3	LACTB2-AS1	000120656_570	CACAATAAGCAAATATAGAG
1210	chr8	70610605	000120656	000120656_70610605	Experimental	Common	4	LACTB2-AS1	000120656_551	ACAGCAGTACACGCAAAGGC
1211	chr1	28648671	000001208	000001208_28648671	Experimental	Common	1	RNU11	000001208_66	GGTGACAGAGAAAGCAAAAA
1212	chr1	28648671	000001208	000001208_28648671	Experimental	Common	2	RNU11	000001208_70	CAGCTGGTGATCGTTGGTCC
1213	chr1	28648671	000001208	000001208_28648671	Experimental	Common	3	RNU11	000001208_52	CTTCTAACTAAAAAATCGAA
1214	chr1	28648671	000001208	000001208_28648671	Experimental	Common	4	RNU11	000001208_60	CCTTTACCAAAAAATGGATT
1215	chr8	74256940	000120882	000120882_74256940	Experimental	Common	1	JPH1	000120882_16	CAGATAGACATTTTCGAAAA
1216	chr8	74256940	000120882	000120882_74256940	Experimental	Common	2	JPH1	000120882_1	AACATAAGATTTAATTAAGA
1217	chr8	74256940	000120882	000120882_74256940	Experimental	Common	3	JPH1	000120882_38	ATATAAGCAAGTTGTCCGTC
1218	chr8	74256940	000120882	000120882_74256940	Experimental	Common	4	JPH1	000120882_22	GGGTATTATTGATCTTCTTA
1219	chr8	80421203	000121493	000121493_80421203	Experimental	Common	1	ZBTB10	000121493_42	GAGTTGACAGATAGTGTGAC
1220	chr8	80421203	000121493	000121493_80421203	Experimental	Common	2	ZBTB10	000121493_47	CATTTTTTTCTTTAGCTTAC
1221	chr8	80421203	000121493	000121493_80421203	Experimental	Common	3	ZBTB10	000121493_56	GTTTGCTTCTTATTTGTGTC
1222	chr8	80421203	000121493	000121493_80421203	Experimental	Common	4	ZBTB10	000121493_49	TTAGAGTTTCAGTACAAAGA
1223	chr8	80501595	000121500	000121500_80501595	Experimental	Common	1	ZBTB10	000121500_32	TCAGTGTCTGATTTATACGA
1224	chr8	80501595	000121500	000121500_80501595	Experimental	Common	2	ZBTB10	000121500_47	AAAACTTGATATAAAGTACA
1225	chr8	80501595	000121500	000121500_80501595	Experimental	Common	3	ZBTB10	000121500_39	TACTATGGCATTTTGCCCTC
1226	chr8	80501595	000121500	000121500_80501595	Experimental	Common	4	ZBTB10	000121500_46	TTGGGTTAGCTTTCAGTGAT
1227	chr8	80508540	000121501	000121501_80508540	Experimental	Common	1	ZBTB10	000121501_90	ACTAGTTATACCTATAGACA
1228	chr8	80508540	000121501	000121501_80508540	Experimental	Common	2	ZBTB10	000121501_37	CAGTTCTATAAAAAACTTTC
1229	chr8	80508540	000121501	000121501_80508540	Experimental	Common	3	ZBTB10	000121501_44	TTATATGTGGAAAGCTATTT
1230	chr8	80508540	000121501	000121501_80508540	Experimental	Common	4	ZBTB10	000121501_81	AGTGGGTCGAAGAATAGAAA
1231	chr8	80534590	000121505	000121505_80534590	Experimental	Common	1	ZBTB10	000121505_323	GAGCAGTTGAAAAAATCAGC
1232	chr8	80534590	000121505	000121505_80534590	Experimental	Common	2	ZBTB10	000121505_351	TTTTTGTTGTTGCTGTAAAC
1233	chr8	80534590	000121505	000121505_80534590	Experimental	Common	3	ZBTB10	000121505_311	TGGCTATGACATTCTTGGGC
1234	chr8	80534590	000121505	000121505_80534590	Experimental	Common	4	ZBTB10	000121505_355	TAGTCATGTGTATGCTGAAT
1235	chr8	80810254	000121522	000121522_80810254	Experimental	Common	1	ZNF704	000121522_65	TTAAAGACTTCTAAGTACAA
1236	chr8	80810254	000121522	000121522_80810254	Experimental	Common	2	ZNF704	000121522_50	TTCAGGTGATACCGTAAGAT
1237	chr8	80810254	000121522	000121522_80810254	Experimental	Common	3	ZNF704	000121522_25	AGTAAGGATGAAGGGTACTC
1238	chr8	80810254	000121522	000121522_80810254	Experimental	Common	4	ZNF704	000121522_66	ATACATACTGCTTATAAACT
1239	chr8	80810673	000121522	000121522_80810673	Experimental	Common	1	ZNF704	000121522_79	AATGGGTATTACCACAGTTC
1240	chr8	80810673	000121522	000121522_80810673	Experimental	Common	2	ZNF704	000121522_75	AAAGAGGCTCTCTCAAACTC
1241	chr8	80810673	000121522	000121522_80810673	Experimental	Common	3	ZNF704	000121522_71	CTCTAATAGTAGCTACCATG
1242	chr8	80810673	000121522	000121522_80810673	Experimental	Common	4	ZNF704	000121522_85	AAACATCAGTTATGCACAAC
1243	chr8	81184863	000121570	000121570_81184863	Experimental	Common	1	PAG1	000121570_81	ACTAAGATAGTTCATAGTAG
1244	chr8	81184863	000121570	000121570_81184863	Experimental	Common	2	PAG1	000121570_70	TATTAGACTTGGAGGGAACA
1245	chr8	81184863	000121570	000121570_81184863	Experimental	Common	3	PAG1	000121570_99	AACTGAGAACAATGAGATAC
1246	chr8	81184863	000121570	000121570_81184863	Experimental	Common	4	PAG1	000121570_91	ATGATATGGCTCACATAGCA
1247	chr8	90888806	000122473	000122473_90888806	Experimental	Common	1	C8orf88	000122473_125	TGTAAGACTGAATGTCTATC
1248	chr8	90888806	000122473	000122473_90888806	Experimental	Common	2	C8orf88	000122473_108	TGTAGTTCTAACAGCCGTGC
1249	chr8	90888806	000122473	000122473_90888806	Experimental	Common	3	C8orf88	000122473_88	CAAATAACATTTAGTATTTC
1250	chr8	90888806	000122473	000122473_90888806	Experimental	Common	4	C8orf88	000122473_123	TTTTCATCAGTTGTACATGC
1251	chr8	92898061	000122585	000122585_92898061	Experimental	Common	1	TRIQK	000122585_46	TGCCCATAGAATTTTTTAAA
1252	chr8	92898061	000122585	000122585_92898061	Experimental	Common	2	TRIQK	000122585_29	GTGTCTGTATATGTGCATGC
1253	chr8	92898061	000122585	000122585_92898061	Experimental	Common	3	TRIQK	000122585_27	AGCAAAATTAAGAGACTTAG
1254	chr8	92898061	000122585	000122585_92898061	Experimental	Common	4	TRIQK	000122585_71	AAAGGCTAAAGAAAAGAAAA
1255	chr8	96261821	000122830	000122830_96261821	Experimental	Common	1	MTERF3	000122830_188	GCGGCTGCGCTGTGTAGGGC
1256	chr8	96261821	000122830	000122830_96261821	Experimental	Common	2	PTDSS1	000122830_246	CGCCACCGCGGCCTGGGGCA
1257	chr8	96261821	000122830	000122830_96261821	Experimental	Common	3	PTDSS1	000122830_314	GATCAACGAGCAGCAAGTGG
1258	chr8	96261821	000122830	000122830_96261821	Experimental	Common	4	PTDSS1	000122830_301	GCGGGCCATGGCGTCCTGCG
1259	chr8	97887859	000122909	000122909_97887859	Experimental	Common	1	MATN2	000122909_119	AAAATGGAAAAGATGCTCGC
1260	chr8	97887859	000122909	000122909_97887859	Experimental	Common	2	MATN2	000122909_110	ACACAACACAAGAAGAGGGC
1261	chr8	97887859	000122909	000122909_97887859	Experimental	Common	3	MATN2	000122909_98	GTTTGAACTCTGAAAAGGCG
1262	chr8	97887859	000122909	000122909_97887859	Experimental	Common	4	MATN2	000122909_75	TTCAGTCTAATAATAGTAGA
1263	chr8	97918485	000122913	000122913_97918485	Experimental	Common	1	MATN2	000122913_134	AGCGATGCCTCCCAGGGCAC
1264	chr8	97918485	000122913	000122913_97918485	Experimental	Common	2	MATN2	000122913_108	ATTCATCTTTCATCGATGCC
1265	chr8	97918485	000122913	000122913_97918485	Experimental	Common	3	MATN2	000122913_97	ATGGTTAGTGCTGTATCGTC
1266	chr8	97918485	000122913	000122913_97918485	Experimental	Common	4	MATN2	000122913_145	TTGAGTTGAGCTTTATCTCC
1267	chr8	97918542	000122913	000122913_97918542	Experimental	Common	1	MATN2	000122913_169	CAGGGATTTAAACCCCAAGT
1268	chr10	60661859	000012306	000012306_60661859	Experimental	Common	1	ANK3	000012306_31	CAAGGTCGTGTACAGTGAGC
1269	chr10	60661859	000012306	000012306_60661859	Experimental	Common	2	ANK3	000012306_69	TTTTTATCTATGACTACTAT
1270	chr10	60661859	000012306	000012306_60661859	Experimental	Common	3	ANK3	000012306_23	TATGGATAGCAATTGACTCC
1271	chr10	60661859	000012306	000012306_60661859	Experimental	Common	4	ANK3	000012306_36	CTTTTTCTTGCAGCTACGCC
1272	chr8	101192331	000123235	000123235_101192331	Experimental	Common	1	ZNF706	000123235_50	ATTACTTATCTCCAGTCTTC
1273	chr8	101192331	000123235	000123235_101192331	Experimental	Common	2	ZNF706	000123235_65	AACTTCCTTTACTATTTTTC
1274	chr8	101192331	000123235	000123235_101192331	Experimental	Common	3	ZNF706	000123235_59	AAAAGGACATATGATTTCAC
1275	chr8	101192331	000123235	000123235_101192331	Experimental	Common	4	ZNF706	000123235_69	AACTATAAAAAAATAGTGTC
1276	chr8	102653986	000123328	000123328_102653986	Experimental	Common	1	KLF10	000123328_128	GAGCGTGAGCTGGGAAGGAC
1277	chr8	102653986	000123328	000123328_102653986	Experimental	Common	2	KLF10	000123328_216	TGATCAGCGGCTGCTCCGGG
1278	chr8	102653986	000123328	000123328_102653986	Experimental	Common	3	KLF10	000123328_245	GCGCACGGCCGGGCGGTTGG
1279	chr8	102653986	000123328	000123328_102653986	Experimental	Common	4	KLF10	000123328_118	TTTTTTGCATTGGCGTCTTG
1280	chr8	102806491	000123337	000123337_102806491	Experimental	Common	1	GASAL1	000123337_326	ACCGGTCTGGCAGCCGCGGG
1281	chr8	102806491	000123337	000123337_102806491	Experimental	Common	2	GASAL1	000123337_295	GGCGGGTTTCCTCTCCGCCC
1282	chr8	102806491	000123337	000123337_102806491	Experimental	Common	3	GASAL1	000123337_247	GCCCAGCAGATATTTGTGTC
1283	chr8	102806491	000123337	000123337_102806491	Experimental	Common	4	GASAL1	000123337_357	GACATCAGACGCTGGCCGCC
1284	chr8	102806967	000123337	000123337_102806967	Experimental	Common	1	GASAL1	000123337_443	GCGGCAGCCGAGGTCGTTTG
1285	chr8	102806967	000123337	000123337_102806967	Experimental	Common	2	GASAL1	000123337_471	TGACGGCGGGCGACTGAAGG
1286	chr8	102806967	000123337	000123337_102806967	Experimental	Common	3	GASAL1	000123337_523	TCGGTGACACCGGAGGTCGC
1287	chr8	102806967	000123337	000123337_102806967	Experimental	Common	4	GASAL1	000123337_513	CGCGCTGCGTTATTGGGAGA
1288	chr8	102807597	000123337	000123337_102807597	Experimental	Common	1	GASAL1	000123337_636	TGAAACCCAAACCGAGAAGC
1289	chr8	102807597	000123337	000123337_102807597	Experimental	Common	2	GASAL1	000123337_648	GTGATGCGCCTCTGAGCCTC
1290	chr8	102864413	000123340	000123340_102864413	Experimental	Common	1	AZIN1	000123340_500	ACACTTTCAGGCTCTGATCG
1291	chr8	102864413	000123340	000123340_102864413	Experimental	Common	2	AZIN1-AS1	000123340_596	CGACCCGGCTCACAATGCGC
1292	chr8	102864413	000123340	000123340_102864413	Experimental	Common	3	AZIN1-AS1	000123340_605	CACAGGGTTCGCGCCACCTC
1293	chr8	102864413	000123340	000123340_102864413	Experimental	Common	4	AZIN1-AS1	000123340_563	GCAGCTCCCCGGCAGGCGAA
1294	chr8	105716928	000123644	000123644_105716928	Experimental	Common	1	ZFPM2-AS1	000123644_61	CTTACAGAATAGACCTATTC
1295	chr8	105716928	000123644	000123644_105716928	Experimental	Common	2	ZFPM2-AS1	000123644_102	TTTTTCAGCAACTTCTGGGC
1296	chr8	105716928	000123644	000123644_105716928	Experimental	Common	3	ZFPM2-AS1	000123644_92	TTACCACTGGTGTGTGGAAC
1297	chr8	105716928	000123644	000123644_105716928	Experimental	Common	4	ZFPM2-AS1	000123644_105	TTTCAATACTCTCTACTGAT
1298	chr8	106124634	000123684	000123684_106124634	Experimental	Common	1	ZFPM2-AS1	000123684_64	CAACATTAGATTGAATGTCA
1299	chr8	106124634	000123684	000123684_106124634	Experimental	Common	2	ZFPM2-AS1	000123684_47	GTTTATGGTAGAGACCCATC
1300	chr8	106124634	000123684	000123684_106124634	Experimental	Common	3	ZFPM2-AS1	000123684_53	TATAAGTCTGTGTGAGTTGC
1301	chr8	106124634	000123684	000123684_106124634	Experimental	Common	4	ZFPM2-AS1	000123684_58	TGTTTCATGGAGCTTCTAGA
1302	chr8	109334167	000123940	000123940_109334167	Experimental	Common	1	ENY2	000123940_288	CCGTTACCTACCACACTCTT
1303	chr8	109334167	000123940	000123940_109334167	Experimental	Common	2	NUDCD1	000123940_258	TTAACGCGCGCGCGACGGCA
1304	chr8	109334167	000123940	000123940_109334167	Experimental	Common	3	NUDCD1	000123940_253	AAGTTGAGACTGTTGCATGC
1305	chr8	109334167	000123940	000123940_109334167	Experimental	Common	4	NUDCD1	000123940_234	CTTTATTAATTCTCACGCTG
1306	chr8	110646488	000124061	000124061_110646488	Experimental	Common	1	LINC01608	000124061_50	TTTTATCTTATCGATTTGAT
1307	chr8	110646488	000124061	000124061_110646488	Experimental	Common	2	LINC01608	000124061_49	ATTCTTGTAGTGAAATTTTC
1308	chr8	110646488	000124061	000124061_110646488	Experimental	Common	3	LINC01608	000124061_46	CTATATTGTTTTTCAGCTTT
1309	chr8	110646488	000124061	000124061_110646488	Experimental	Common	4	LINC01608	000124061_58	CTAAAAACAAATAACACAGC
1310	chr8	115449444	000124585	000124585_115449444	Experimental	Common	1	TRPS1	000124585_60	ACTAAGCATGGCACACACAC
1311	chr8	115449444	000124585	000124585_115449444	Experimental	Common	2	TRPS1	000124585_45	ATTAAGAACTTCTCTATTCT
1312	chr8	115449444	000124585	000124585_115449444	Experimental	Common	3	TRPS1	000124585_71	GGAATATGTTGCAGAGAATA
1313	chr8	115449444	000124585	000124585_115449444	Experimental	Common	4	TRPS1	000124585_74	AAGAGCATAATATTAAGGTG
1314	chr8	115450423	000124585	000124585_115450423	Experimental	Common	1	TRPS1	000124585_139	TTCCTGACGCAGACCTTCCC
1315	chr8	115450423	000124585	000124585_115450423	Experimental	Common	2	TRPS1	000124585_120	ATTTTTGGAAATGGAATGTA
1316	chr8	115450423	000124585	000124585_115450423	Experimental	Common	3	TRPS1	000124585_129	TGGACTGTTACTCCCAGTTC
1317	chr8	115450423	000124585	000124585_115450423	Experimental	Common	4	TRPS1	000124585_117	AGCATTTAAGATGGTCGGTG
1318	chr10	63629674	000012525	000012525_63629674	Experimental	Common	1	JMJD1C	000012525_163	TTGAAAGGGTTTTATGGCCG
1319	chr10	63629674	000012525	000012525_63629674	Experimental	Common	2	JMJD1C	000012525_186	TGGCAGTAGAGTTCGCATCT
1320	chr10	63629674	000012525	000012525_63629674	Experimental	Common	3	JMJD1C	000012525_143	ACAAAAATAGTCGGAGCATC
1321	chr10	63629674	000012525	000012525_63629674	Experimental	Common	4	JMJD1C	000012525_182	GTTGAGAGTCGTATTCCACC
1322	chr8	122689888	000125335	000125335_122689888	Experimental	Common	1	LINC01151	000125335_117	GGCGGTATTCTCTTACTTGC
1323	chr8	122689888	000125335	000125335_122689888	Experimental	Common	2	LINC01151	000125335_108	CCCTTTACTGGAGCTCTCAG
1324	chr8	122689888	000125335	000125335_122689888	Experimental	Common	3	LINC01151	000125335_101	GGAGATAGCCCCTGAGTGTT
1325	chr8	122689888	000125335	000125335_122689888	Experimental	Common	4	LINC01151	000125335_82	TGCATTGGTTAGAGAACGCA
1326	chr8	124847647	000125520	000125520_124847647	Experimental	Common	1	MIR4662B	000125520_123	ACTATAATGCTTCAAACCAC
1327	chr8	124847647	000125520	000125520_124847647	Experimental	Common	2	MIR4662B	000125520_115	GTATTACCACACCGTAACAT
1328	chr8	124847647	000125520	000125520_124847647	Experimental	Common	3	MIR4662B	000125520_106	CAGGGTCTGTTTCCCTCAGC
1329	chr8	124847647	000125520	000125520_124847647	Experimental	Common	4	MIR4662B	000125520_185	AGTCAAACTCAAGTGGCGTC
1330	chr8	124847771	000125520	000125520_124847771	Experimental	Common	1	MIR4662B	000125520_196	TAGATGGGCATACCGAAATA
1331	chr8	124847771	000125520	000125520_124847771	Experimental	Common	2	MIR4662B	000125520_213	TGGCAAATTGTGCACTGTGA
1332	chr8	124847771	000125520	000125520_124847771	Experimental	Common	3	MIR4662B	000125520_208	TCATGCCATTTCTTCTGGTA
1333	chr8	125429320	000125598	000125598_125429320	Experimental	Common	1	TRIB1	000125598_127	TTGTGGAAGCGAACAGACGC
1334	chr8	125429320	000125598	000125598_125429320	Experimental	Common	2	TRIB1	000125598_51	TAGGCTGGTGGAAGTCATTC
1335	chr8	125429320	000125598	000125598_125429320	Experimental	Common	3	TRIB1	000125598_40	ATGAATGCATGCGCACCACC
1336	chr8	125429320	000125598	000125598_125429320	Experimental	Common	4	TRIB1	000125598_61	CACACGCGCCGCAGGGTCTA
1337	chr8	125430154	000125598	000125598_125430154	Experimental	Common	1	TRIB1	000125598_218	TCCCGTGACGTAAGGGCCCG
1338	chr8	125430154	000125598	000125598_125430154	Experimental	Common	2	TRIB1	000125598_299	TGTATACAGCGTGAGTCACC
1339	chr8	125430154	000125598	000125598_125430154	Experimental	Common	3	TRIB1	000125598_311	CGCTCGCTCTCATACACGCC
1340	chr8	125430154	000125598	000125598_125430154	Experimental	Common	4	TRIB1	000125598_231	CTTCGGCTTCTCCGCTGAGC
1341	chr8	127734159	000125805	000125805_127734159	Experimental	Common	1	CASC11	000125805_128	CTATTCAACCGCATAAGAGA
1342	chr8	127734159	000125805	000125805_127734159	Experimental	Common	2	CASC11	000125805_194	ATTGTGCAGTGCATCGGATT
1343	chr8	127734159	000125805	000125805_127734159	Experimental	Common	3	CASC11	000125805_217	ATCCTTGGTCCCTCACCCAA
1344	chr8	127734159	000125805	000125805_127734159	Experimental	Common	4	CASC11	000125805_165	ATCGCGCCTGGATGTCAACG
1345	chr8	127735343	000125805	000125805_127735343	Experimental	Common	1	MYC	000125805_359	ATTATGTATGCACAGCTATC
1346	chr8	127735343	000125805	000125805_127735343	Experimental	Common	2	MYC	000125805_367	ACGCGCTCTCCAAGTATACG
1347	chr8	127735343	000125805	000125805_127735343	Experimental	Common	3	MYC	000125805_374	TAGATAGGGAGGAATGATAG
1348	chr8	127735343	000125805	000125805_127735343	Experimental	Common	4	MYC	000125805_311	GAGAAATTGGGAACTCCGTG
1349	chr8	127735674	000125805	000125805_127735674	Experimental	Common	1	MYC	000125805_412	GTCAAACAGTACTGCTACGG
1350	chr8	127735674	000125805	000125805_127735674	Experimental	Common	2	MYC	000125805_420	GCGCGCGTAGTTAATTCATG
1351	chr8	127735674	000125805	000125805_127735674	Experimental	Common	3	MYC	000125805_401	TACGCGCGTGGCGTGGCGGT
1352	chr8	127735674	000125805	000125805_127735674	Experimental	Common	4	MYC	000125805_422	CAGCCGAGCACTCTAGCTCT
1353	chr8	127736216	000125805	000125805_127736216	Experimental	Common	1	MYC	000125805_496	GCTGTAGTAATTCCAGCGAG
1354	chr8	127736216	000125805	000125805_127736216	Experimental	Common	2	MYC	000125805_552	AGGACGCGACTCTCCCGACG
1355	chr8	127736216	000125805	000125805_127736216	Experimental	Common	3	MYC	000125805_491	ATCGCGCTGAGTATAAAAGC
1356	chr8	127736216	000125805	000125805_127736216	Experimental	Common	4	MYC	000125805_531	ACCGCTGGCTGGGGGATCAG
1357	chr8	127737154	000125805	000125805_127737154	Experimental	Common	1	MYC	000125805_603	ATAAGGCAGAAATCTCGAAA
1358	chr8	127737154	000125805	000125805_127737154	Experimental	Common	2	MYC	000125805_650	CGCGCCGCAGTGTCCGTCTC
1359	chr8	127737154	000125805	000125805_127737154	Experimental	Common	3	MYC	000125805_631	GATATGCGGTCCCTACTCCA
1360	chr8	127737154	000125805	000125805_127737154	Experimental	Common	4	MYC	000125805_683	GTCAACGATTCCAGGAGAAT
1361	chr8	127737903	000125805	000125805_127737903	Experimental	Common	1	MYC	000125805_876	AGCTATCCCCTAAAGCGGCT
1362	chr8	127737903	000125805	000125805_127737903	Experimental	Common	2	MYC	000125805_887	GGGGTCTTGGTGCGGAAACC
1363	chr8	127737903	000125805	000125805_127737903	Experimental	Common	3	MYC	000125805_785	AGCCGCTCTCCTACCCCCGC
1364	chr8	127737903	000125805	000125805_127737903	Experimental	Common	4	MYC	000125805_799	GTGAACCCCGCTCCGCGCCG
1365	chr8	127742322	000125805	000125805_127742322	Experimental	Common	1	MYC	000125805_1353	GCTGCTTTGTATTATCTGCG
1366	chr8	127742322	000125805	000125805_127742322	Experimental	Common	2	MYC	000125805_1396	GATTCCTACCGTCGTCTGAG
1367	chr8	127742322	000125805	000125805_127742322	Experimental	Common	3	MYC	000125805_1357	AACCCTTCGCTATCATGCCT
1368	chr8	127742322	000125805	000125805_127742322	Experimental	Common	4	MYC	000125805_1407	TTTTTCCTTTTACAATGAGA
1369	chr8	127743130	000125805	000125805_127743130	Experimental	Common	1	MYC	000125805_1467	TAGTCTGAATCACTAAGTCC
1370	chr8	127743130	000125805	000125805_127743130	Experimental	Common	2	MYC	000125805_1485	AGAGCGGCCTAATAGGCACT
1371	chr8	127743130	000125805	000125805_127743130	Experimental	Common	3	MYC	000125805_1493	CAACTTCCTTCCCGAAAGTC
1372	chr8	127743130	000125805	000125805_127743130	Experimental	Common	4	MYC	000125805_1457	TCCAGCCCTAGGCCACAAAG
1373	chr8	127794966	000125812	000125812_127794966	Experimental	Common	1	PVT1	000125812_366	GGCCCCTCTGGCGAAACTAG
1374	chr8	127794966	000125812	000125812_127794966	Experimental	Common	2	PVT1	000125812_352	ACCGAATGGCCGGTGCATAG
1375	chr8	127794966	000125812	000125812_127794966	Experimental	Common	3	PVT1	000125812_391	ATCGCATGTGAGGGTTTGTT
1376	chr8	127794966	000125812	000125812_127794966	Experimental	Common	4	PVT1	000125812_386	ACACGGAGTTACTGAGTTTT
1377	chr8	127795986	000125812	000125812_127795986	Experimental	Common	1	MIR1204	000125812_450	GAAAGATTCGCTATGACCAC
1378	chr8	127795986	000125812	000125812_127795986	Experimental	Common	2	MIR1204	000125812_495	ACCACTTAACAAATCCCTCT
1379	chr8	127795986	000125812	000125812_127795986	Experimental	Common	3	MIR1204	000125812_502	GGGGAAGGTGTTTAAGACAG
1380	chr8	127795986	000125812	000125812_127795986	Experimental	Common	4	MIR1204	000125812_458	TCCTGTAGAAAGTTCCACTC
1381	chr8	127800449	000125812	000125812_127800449	Experimental	Common	1	MIR1204	000125812_842	CTGAGTTATTTTTTCTCGAT
1382	chr8	127800449	000125812	000125812_127800449	Experimental	Common	2	MIR1204	000125812_811	ATGTCACACAGTAGTGGGGC
1383	chr8	127800449	000125812	000125812_127800449	Experimental	Common	3	MIR1204	000125812_790	TTACTCAAATGTTTTACTGA
1384	chr8	127800449	000125812	000125812_127800449	Experimental	Common	4	MIR1204	000125812_848	TGTAACCCATTCATTTTTCC
1385	chr8	127801059	000125812	000125812_127801059	Experimental	Common	1	MIR1204	000125812_918	TGTAAAATGGGGAGCCCTTG
1386	chr8	127801059	000125812	000125812_127801059	Experimental	Common	2	MIR1204	000125812_904	TTCTCATCTCACGCTTCTCC
1387	chr8	127801059	000125812	000125812_127801059	Experimental	Common	3	MIR1204	000125812_910	GCTGCACACTGCATGCTGCT
1388	chr8	127833298	000125816	000125816_127833298	Experimental	Common	1	MIR1204	000125816_436	CAAGATAGAGGGCAGGAGAG
1389	chr8	127833298	000125816	000125816_127833298	Experimental	Common	2	MIR1204	000125816_420	TTCGGTGAGATTCCCTAGGT
1390	chr8	127833298	000125816	000125816_127833298	Experimental	Common	3	MIR1204	000125816_395	GACAGTGGGCAACACTATTA
1391	chr8	127833298	000125816	000125816_127833298	Experimental	Common	4	MIR1204	000125816_379	TGGGGGGAGATTCCTCTCAA
1392	chr8	127847488	000125816	000125816_127847488	Experimental	Common	1	MIR1204	000125816_1543	CACAAACACGGGGAGATCTC
1393	chr8	127847488	000125816	000125816_127847488	Experimental	Common	2	MIR1204	000125816_1504	TTGTTGATGCGCTCTGTTGT
1394	chr8	127847488	000125816	000125816_127847488	Experimental	Common	3	MIR1204	000125816_1534	TTTTATAAAAGCAAAAGACT
1395	chr8	127847488	000125816	000125816_127847488	Experimental	Common	4	MIR1204	000125816_1538	GTGCTAGGCAAGATGCGGAA
1396	chr8	127852143	000125817	000125817_127852143	Experimental	Common	1	MIR1204	000125817_202	CACTTGGATGTTTAGCGAGC
1397	chr8	127852143	000125817	000125817_127852143	Experimental	Common	2	MIR1204	000125817_185	AATTCTGTAACCAGAAATCG
1398	chr8	127852143	000125817	000125817_127852143	Experimental	Common	3	MIR1204	000125817_146	ATGAACCAGTCCGGAGCAGC
1399	chr8	127852143	000125817	000125817_127852143	Experimental	Common	4	MIR1204	000125817_151	TGTGAGCATGGCGTGGCAAC
1400	chr8	127867220	000125817	000125817_127867220	Experimental	Common	1	MIR1204	000125817_1875	ATAACAATGAGCGATGCTTC
1401	chr8	127867220	000125817	000125817_127867220	Experimental	Common	2	MIR1204	000125817_1843	GGCAGTCCTTTTTTGTGCAA
1402	chr8	127867220	000125817	000125817_127867220	Experimental	Common	3	MIR1204	000125817_1854	TTACTCCTCCGCAGTTAGAG
1403	chr8	127867220	000125817	000125817_127867220	Experimental	Common	4	MIR1204	000125817_1867	CCTCGGCAGTATCCCGGGCT
1404	chr8	127870832	000125818	000125818_127870832	Experimental	Common	1	MIR1204	000125818_68	AGCTGAAGTATCTGTAGAAC
1405	chr8	127870832	000125818	000125818_127870832	Experimental	Common	2	MIR1204	000125818_76	ACCTTACTTGCAAAGTTGTC
1406	chr8	127870832	000125818	000125818_127870832	Experimental	Common	3	MIR1204	000125818_97	GTCCAGTGACTAGGGAGGGC
1407	chr8	127870832	000125818	000125818_127870832	Experimental	Common	4	MIR1204	000125818_86	AGCAACACTACTCACCACTT
1408	chr8	127876985	000125818	000125818_127876985	Experimental	Common	1	TMEM75	000125818_787	GGCCCCTTGCCCAGTTTGTG
1409	chr8	127876985	000125818	000125818_127876985	Experimental	Common	2	TMEM75	000125818_699	TCCTGTCCTCCGTGGCGCTT
1410	chr8	127876985	000125818	000125818_127876985	Experimental	Common	3	TMEM75	000125818_724	GGTCTCTACTCAAGTCACGC
1411	chr8	127876985	000125818	000125818_127876985	Experimental	Common	4	TMEM75	000125818_765	GCCTGCTTCACTTTAGAATC
1412	chr8	127900675	000125821	000125821_127900675	Experimental	Common	1	TMEM75	000125821_263	ACCTGTTATACCCCAAGTTC
1413	chr8	127900675	000125821	000125821_127900675	Experimental	Common	2	TMEM75	000125821_289	ATGCACATTTGCAGCCTGAC
1414	chr8	127900675	000125821	000125821_127900675	Experimental	Common	3	TMEM75	000125821_314	CATTCAGGCGTGTCATGAGC
1415	chr8	127900675	000125821	000125821_127900675	Experimental	Common	4	TMEM75	000125821_264	CAAATCTATTTGAAGATCAC
1416	chr8	127908035	000125821	000125821_127908035	Experimental	Common	1	TMEM75	000125821_935	ATAGGAACCCAACTCCAGGC
1417	chr8	127908035	000125821	000125821_127908035	Experimental	Common	2	TMEM75	000125821_949	AGGCGAATTCCAAAAAGATG
1418	chr8	127908035	000125821	000125821_127908035	Experimental	Common	3	TMEM75	000125821_944	CTGTGGCCGCGCATCACCCA
1419	chr8	127908035	000125821	000125821_127908035	Experimental	Common	4	TMEM75	000125821_972	AACTGAAGAGGAAGGGATGA
1420	chr8	127911536	000125821	000125821_127911536	Experimental	Common	1	TMEM75	000125821_1389	CGCATGCTATTAGACACAGC
1421	chr8	127911536	000125821	000125821_127911536	Experimental	Common	2	TMEM75	000125821_1347	CGGCCTTGCAAAGGCTCTTC
1422	chr8	127911536	000125821	000125821_127911536	Experimental	Common	3	TMEM75	000125821_1330	AGGTCAGAGCAACTGCACAC
1423	chr8	127911536	000125821	000125821_127911536	Experimental	Common	4	TMEM75	000125821_1385	AAGGTCGGGAACTTGTCCAA
1424	chr8	127916426	000125821	000125821_127916426	Experimental	Common	1	TMEM75	000125821_1769	ACTTATCTGATGTCTTCCCT
1425	chr8	127916426	000125821	000125821_127916426	Experimental	Common	2	TMEM75	000125821_1777	TATTGTTAGATGTTCTCTCC
1426	chr8	127916426	000125821	000125821_127916426	Experimental	Common	3	TMEM75	000125821_1786	GTAGGTCAATGACCTCAATG
1427	chr8	127916426	000125821	000125821_127916426	Experimental	Common	4	TMEM75	000125821_1812	ACACGCCTCACCAGGATGAG
1428	chr8	127918759	000125821	000125821_127918759	Experimental	Common	1	TMEM75	000125821_2062	AACATTACTACCAACGACGA
1429	chr8	127918759	000125821	000125821_127918759	Experimental	Common	2	TMEM75	000125821_2088	GCAAAGCTAGAGGAGCTGTA
1430	chr8	127918759	000125821	000125821_127918759	Experimental	Common	3	TMEM75	000125821_2101	AACCCCCACTCGTAGCAACC
1431	chr8	127918759	000125821	000125821_127918759	Experimental	Common	4	TMEM75	000125821_2119	CTAATGTTCTTCCTCTCGCG
1432	chr8	127926373	000125823	000125823_127926373	Experimental	Common	1	TMEM75	000125823_181	TCTCGGCTGGGGACCAACTC
1433	chr8	127926373	000125823	000125823_127926373	Experimental	Common	2	TMEM75	000125823_172	GTGGGGTAAACTCCATGGTG
1434	chr8	127926373	000125823	000125823_127926373	Experimental	Common	3	TMEM75	000125823_86	GACCATGACTGGAGGGAAGT
1435	chr8	127926373	000125823	000125823_127926373	Experimental	Common	4	TMEM75	000125823_187	GCAACCTCAGGAGAAAGGAA
1436	chr8	128077094	000125849	000125849_128077094	Experimental	Common	1	MIR1207	000125849_227	TTGTGGTGGATCCACGGCAA
1437	chr8	128077094	000125849	000125849_128077094	Experimental	Common	2	MIR1207	000125849_252	CAAGAGTTATGGCTCCCTGC
1438	chr8	128077094	000125849	000125849_128077094	Experimental	Common	3	MIR1207	000125849_208	TGACACATGCTAAGCCCTTC
1439	chr8	128077094	000125849	000125849_128077094	Experimental	Common	4	MIR1207	000125849_288	GTTGAGCAGGTTTCTACCAA
1440	chr8	128077851	000125849	000125849_128077851	Experimental	Common	1	MIR1207	000125849_308	GAGCTTCCAAAAACCCACCC
1441	chr8	128077851	000125849	000125849_128077851	Experimental	Common	2	MIR1207	000125849_335	GTATCTGTGAATCATAGGTC
1442	chr8	128077851	000125849	000125849_128077851	Experimental	Common	3	MIR1207	000125849_366	ACGCTAACTGTTTAAGAGGC
1443	chr8	128077851	000125849	000125849_128077851	Experimental	Common	4	MIR1207	000125849_322	TTCGTTTTTTAAAACAGGAA
1444	chr8	128167778	000125861	000125861_128167778	Experimental	Common	1	MIR1208	000125861_434	TTCCTGATGGGGACCACTTC
1445	chr8	128167778	000125861	000125861_128167778	Experimental	Common	2	MIR1208	000125861_490	TAACATTGGAGGGAGAGAAG
1446	chr8	128167778	000125861	000125861_128167778	Experimental	Common	3	MIR1208	000125861_461	GTTTAGCTTCCTCTTTGATC
1447	chr8	128167778	000125861	000125861_128167778	Experimental	Common	4	MIR1208	000125861_484	GACTCACTCCTTAATTAAGC
1448	chr8	128173784	000125861	000125861_128173784	Experimental	Common	1	MIR1208	000125861_1004	CTACTGAATTTAGAAATGGC
1449	chr8	128173784	000125861	000125861_128173784	Experimental	Common	2	MIR1208	000125861_1048	CACAATAAATGTCTTAAGGC
1450	chr8	128173784	000125861	000125861_128173784	Experimental	Common	3	MIR1208	000125861_994	GCTAGAGAGAAGAGTCGAAT
1451	chr8	128173784	000125861	000125861_128173784	Experimental	Common	4	MIR1208	000125861_1007	AGCTAAAAGCTTTAGCCATA
1452	chr8	128175775	000125861	000125861_128175775	Experimental	Common	1	MIR1208	000125861_1173	TTTATACCTTCTGTGTGATA
1453	chr8	128175775	000125861	000125861_128175775	Experimental	Common	2	MIR1208	000125861_1162	CAAACCCAGATAGGCAATTA
1454	chr8	128175775	000125861	000125861_128175775	Experimental	Common	3	MIR1208	000125861_1153	CCAATGAAGATTCTAGGGTG
1455	chr8	128175775	000125861	000125861_128175775	Experimental	Common	4	MIR1208	000125861_1182	GGTGCGATGTTCGCAAGGGT
1456	chr8	128176808	000125861	000125861_128176808	Experimental	Common	1	MIR1208	000125861_1251	TTCCCCACTAACCCTGGCTC
1457	chr8	128176808	000125861	000125861_128176808	Experimental	Common	2	MIR1208	000125861_1279	GCAACCCGAAAGGAAAGTCC
1458	chr8	128176808	000125861	000125861_128176808	Experimental	Common	3	MIR1208	000125861_1291	CATGCGGTCAGCGAGAGTGC
1459	chr8	128176808	000125861	000125861_128176808	Experimental	Common	4	MIR1208	000125861_1261	TTATGGTGGATTCAGCATTC
1460	chr8	128179569	000125861	000125861_128179569	Experimental	Common	1	MIR1208	000125861_1503	ACTTACTATATATCAAGTCC
1461	chr8	128179569	000125861	000125861_128179569	Experimental	Common	2	MIR1208	000125861_1534	AAGTAATAAGCCTGAGTAAC
1462	chr8	128179569	000125861	000125861_128179569	Experimental	Common	3	MIR1208	000125861_1511	CAAGATCCTCAGTTGTGAAA
1463	chr8	128179569	000125861	000125861_128179569	Experimental	Common	4	MIR1208	000125861_1498	TTTTTTGGCCAGATTTTGTT
1464	chr8	128183353	000125861	000125861_128183353	Experimental	Common	1	MIR1208	000125861_1830	TTAAAGTTCTTTCCCATCTC
1465	chr8	128183353	000125861	000125861_128183353	Experimental	Common	2	MIR1208	000125861_1804	GGAGTATGGCTTATTCACTC
1466	chr8	128183353	000125861	000125861_128183353	Experimental	Common	3	MIR1208	000125861_1828	AAAATGAATGTGGCTAGCGA
1467	chr8	128183353	000125861	000125861_128183353	Experimental	Common	4	MIR1208	000125861_1835	ATCTTCCCCTTGATTTTCTG
1468	chr8	128184731	000125861	000125861_128184731	Experimental	Common	1	MIR1208	000125861_1881	CACATATCAGAAGGGAGATG
1469	chr8	128184731	000125861	000125861_128184731	Experimental	Common	2	MIR1208	000125861_1910	TGTCTGGAAATGCTATAGAC
1470	chr8	128184731	000125861	000125861_128184731	Experimental	Common	3	MIR1208	000125861_1921	GCTGAACAAGATCTATTTAA
1471	chr8	128184731	000125861	000125861_128184731	Experimental	Common	4	MIR1208	000125861_1907	GTGGGGAACTATGTGATAAT
1472	chr8	128197194	000125862	000125862_128197194	Experimental	Common	1	MIR1208	000125862_236	TTGTTATAAGCTCATTTATA
1473	chr8	128197194	000125862	000125862_128197194	Experimental	Common	2	MIR1208	000125862_280	TTCATTACATAACAGAATCC
1474	chr8	128197194	000125862	000125862_128197194	Experimental	Common	3	MIR1208	000125862_249	TTTGCACAAAGTTATTTGCC
1475	chr8	128197194	000125862	000125862_128197194	Experimental	Common	4	MIR1208	000125862_289	GTCGTGGCACCTTAATTGCC
1476	chr8	128197692	000125862	000125862_128197692	Experimental	Common	1	MIR1208	000125862_312	ATATTTAGTTTTTTTCTGTA
1477	chr8	128197692	000125862	000125862_128197692	Experimental	Common	2	MIR1208	000125862_296	AGGACCATAGCTCACAAAAC
1478	chr8	128197692	000125862	000125862_128197692	Experimental	Common	3	MIR1208	000125862_302	CAGACGAGGAACCTGAACCC
1479	chr8	128197692	000125862	000125862_128197692	Experimental	Common	4	MIR1208	000125862_325	ATGCAGGATAGTTGATCCCA
1480	chr8	128201962	000125862	000125862_128201962	Experimental	Common	1	MIR1208	000125862_681	AATTAATAAGCAAATAGGTA
1481	chr8	128201962	000125862	000125862_128201962	Experimental	Common	2	MIR1208	000125862_693	TATTGCTCATTCCTTAACGC
1482	chr8	128201962	000125862	000125862_128201962	Experimental	Common	3	MIR1208	000125862_717	ATAAATATACCATCTTACTA
1483	chr8	128201962	000125862	000125862_128201962	Experimental	Common	4	MIR1208	000125862_699	CTTGCAGGGGAATCTGTTCT
1484	chr8	128321424	000125877	000125877_128321424	Experimental	Common	1	MIR1208	000125877_52	ACAGATGCCACTAGAATTGC
1485	chr8	128321424	000125877	000125877_128321424	Experimental	Common	2	MIR1208	000125877_76	ATATTTACTGATTACCGTAG
1486	chr8	128321424	000125877	000125877_128321424	Experimental	Common	3	MIR1208	000125877_64	ACACCCTCACTGCATTCCAT
1487	chr8	128321424	000125877	000125877_128321424	Experimental	Common	4	MIR1208	000125877_38	ACTTGCTAATCTACCCGACT
1488	chr8	128324556	000125877	000125877_128324556	Experimental	Common	1	MIR1208	000125877_317	GCGAATTGTAATCCCTCCTC
1489	chr8	128324556	000125877	000125877_128324556	Experimental	Common	2	MIR1208	000125877_325	GTGTCTGGCAGTTTAAAAGA
1490	chr8	128324556	000125877	000125877_128324556	Experimental	Common	3	MIR1208	000125877_330	GAAACAAGGGGTTTCAAACT
1491	chr8	128324556	000125877	000125877_128324556	Experimental	Common	4	MIR1208	000125877_353	CAGACAATGAAGAGAAATGT
1492	chr8	128972689	000125946	000125946_128972689	Experimental	Common	1	LINC00976	000125946_62	GTTGGTTTCTCATTACCTCC
1493	chr8	128972689	000125946	000125946_128972689	Experimental	Common	2	LINC00976	000125946_32	GTTGAGATCTGAGGACTGAG
1494	chr8	128972689	000125946	000125946_128972689	Experimental	Common	3	LINC00976	000125946_39	AAATGAAGAGAGTGGCAGGA
1495	chr8	128972689	000125946	000125946_128972689	Experimental	Common	4	LINC00976	000125946_73	CTGCTATCCACCAGATCCAC
1496	chr8	129552182	000126013	000126013_129552182	Experimental	Common	1	CCDC26	000126013_508	CTGACGTGGGAAATAGTTCC
1497	chr8	129552182	000126013	000126013_129552182	Experimental	Common	2	CCDC26	000126013_533	ATTATTCATGTGAACGAAGT
1498	chr8	129552182	000126013	000126013_129552182	Experimental	Common	3	CCDC26	000126013_517	GCAGATTCTCAGCTTTGCTC
1499	chr8	129552182	000126013	000126013_129552182	Experimental	Common	4	CCDC26	000126013_539	GGCCGTAGCTGGCCGGCAAA
1500	chr8	129628786	000126023	000126023_129628786	Experimental	Common	1	CCDC26	000126023_305	ACGTTTTCTCCCCTGCGGCC
1501	chr8	129628786	000126023	000126023_129628786	Experimental	Common	2	CCDC26	000126023_291	GTTTTGCGTCAGCCGGCAGC
1502	chr8	129628786	000126023	000126023_129628786	Experimental	Common	3	CCDC26	000126023_287	GAGAAGTGGTCAAAACACCC
1503	chr8	129628786	000126023	000126023_129628786	Experimental	Common	4	CCDC26	000126023_352	GAGAGTAATCTTAGGGCTCG
1504	chr8	129633520	000126023	000126023_129633520	Experimental	Common	1	CCDC26	000126023_706	GGCTGTATATGTTTGTTTGC
1505	chr8	129633520	000126023	000126023_129633520	Experimental	Common	2	CCDC26	000126023_688	TATATGTCTTTGTAAGCTCC
1506	chr8	129633520	000126023	000126023_129633520	Experimental	Common	3	CCDC26	000126023_703	AAGAGCGCGGGACTGGTTTC
1507	chr8	129633520	000126023	000126023_129633520	Experimental	Common	4	CCDC26	000126023_694	CAAATGCATTTCTTGAACAA
1508	chr8	129685782	000126029	000126029_129685782	Experimental	Common	1	CCDC26	000126029_430	GATCTGGCCTGTCTGCAGAC
1509	chr8	129685782	000126029	000126029_129685782	Experimental	Common	2	CCDC26	000126029_443	TTCCCGAGACCCGCAGTCAC
1510	chr8	129685782	000126029	000126029_129685782	Experimental	Common	3	CCDC26	000126029_423	ATGTGCAATCCGTTCCAAGC
1511	chr8	129685782	000126029	000126029_129685782	Experimental	Common	4	CCDC26	000126029_417	GTAACTAATTTTCCCTGCCC
1512	chr8	129687031	000126029	000126029_129687031	Experimental	Common	1	CCDC26	000126029_522	TTAAACTTCAATTAGAGAGA
1513	chr8	129687031	000126029	000126029_129687031	Experimental	Common	2	CCDC26	000126029_539	AGGCTACTAATGGATTTCAC
1514	chr8	129687031	000126029	000126029_129687031	Experimental	Common	3	CCDC26	000126029_513	GGATGAGACAGACTTCTCAG
1515	chr8	129687031	000126029	000126029_129687031	Experimental	Common	4	CCDC26	000126029_526	CAATATGTGCTTACATCTGC
1516	chr8	130194060	000126083	000126083_130194060	Experimental	Common	1	ASAP1-IT1	000126083_66	TTTAGGAAATATTCACTGGG
1517	chr8	130194060	000126083	000126083_130194060	Experimental	Common	2	ASAP1-IT1	000126083_25	GTGGTTAGTACTGAATGTGC
1518	chr8	130194060	000126083	000126083_130194060	Experimental	Common	3	ASAP1-IT1	000126083_40	CGGAGAAATTCTTAATTCTT
1519	chr8	130194060	000126083	000126083_130194060	Experimental	Common	4	ASAP1-IT1	000126083_32	TTACTATGTGTGGCGGAGCA
1520	chr8	130194852	000126083	000126083_130194852	Experimental	Common	1	ASAP1-IT1	000126083_102	AGAATTTTAGTAAAATCAAT
1521	chr8	130194852	000126083	000126083_130194852	Experimental	Common	2	ASAP1-IT1	000126083_77	ACAGTTTTTCTACAGATGGC
1522	chr8	130194852	000126083	000126083_130194852	Experimental	Common	3	ASAP1-IT1	000126083_97	CGGCTGTATTGTAAGTGCCT
1523	chr8	130194852	000126083	000126083_130194852	Experimental	Common	4	ASAP1-IT1	000126083_106	TAATTCAACTTAATGAATAA
1524	chr8	130243458	000126092	000126092_130243458	Experimental	Common	1	ASAP1-IT1	000126092_86	CTCTTCGCCTAAATCTAAAC
1525	chr8	130243458	000126092	000126092_130243458	Experimental	Common	2	ASAP1-IT1	000126092_59	CTCTCTCTTTGGAGGAAGAA
1526	chr8	130243458	000126092	000126092_130243458	Experimental	Common	3	ASAP1-IT1	000126092_48	TGGAGTACAGGGAGAGACGC
1527	chr8	130243458	000126092	000126092_130243458	Experimental	Common	4	ASAP1-IT1	000126092_44	GTATGGATAAAGCAAGCCCC
1528	chr8	130903565	000126158	000126158_130903565	Experimental	Common	1	ADCY8	000126158_152	AGAGGGTGTTAGGAACCCTC
1529	chr8	130903565	000126158	000126158_130903565	Experimental	Common	2	ADCY8	000126158_171	CTGCCCTTTGATAATATCGT
1530	chr8	130903565	000126158	000126158_130903565	Experimental	Common	3	ADCY8	000126158_135	ACCCTCTGAGATTCAAAATC
1531	chr8	130903565	000126158	000126158_130903565	Experimental	Common	4	ADCY8	000126158_158	ACGAGGTTAATTCTGTCCTG
1532	chr8	130904740	000126158	000126158_130904740	Experimental	Common	1	ADCY8	000126158_278	TATTGCGTTATAGTGTGGTC
1533	chr8	130904740	000126158	000126158_130904740	Experimental	Common	2	ADCY8	000126158_267	GCAAAATAACATATGACATC
1534	chr8	130904740	000126158	000126158_130904740	Experimental	Common	3	ADCY8	000126158_237	AAACAGTTCTTTCTTCGTCT
1535	chr8	130904740	000126158	000126158_130904740	Experimental	Common	4	ADCY8	000126158_253	GGGGAAATTGTACCCTACAG
1536	chr8	140457796	000126674	000126674_140457796	Experimental	Common	1	TRAPPC9	000126674_230	CAGGTCGTGGGCTCCCGCTC
1537	chr8	140457796	000126674	000126674_140457796	Experimental	Common	2	TRAPPC9	000126674_279	GTAGGAGCGAGGGAGAAAAG
1538	chr8	140457796	000126674	000126674_140457796	Experimental	Common	3	TRAPPC9	000126674_298	AGCGGGGGACAGGGAGAGGG
1539	chr8	140457796	000126674	000126674_140457796	Experimental	Common	4	TRAPPC9	000126674_265	TGCAAAACCCGGGACGGATC
1540	chr8	143291285	000126839	000126839_143291285	Experimental	Common	1	ZNF696	000126839_207	GAGGACAGCGCGCTCGGCGG
1541	chr8	143291285	000126839	000126839_143291285	Experimental	Common	2	ZNF696	000126839_154	GTCGAAGGCCCGCTGTGGGG
1542	chr8	143291285	000126839	000126839_143291285	Experimental	Common	3	ZNF696	000126839_195	CATCGGTTGCCCGCAGGCGC
1543	chr8	143291285	000126839	000126839_143291285	Experimental	Common	4	ZNF696	000126839_249	TCTTGCTGGGGTGTCGATTC
1544	chr8	143934217	000126883	000126883_143934217	Experimental	Common	1	PLEC	000126883_256	TTGCACCGCTCCCTGTAGAC
1545	chr8	143934217	000126883	000126883_143934217	Experimental	Common	2	PLEC	000126883_178	CATCGTGACCAAGCTGCAGA
1546	chr8	143934217	000126883	000126883_143934217	Experimental	Common	3	PLEC	000126883_186	TGTGCCGGACCCGGCCAACG
1547	chr8	143934217	000126883	000126883_143934217	Experimental	Common	4	PLEC	000126883_155	CAGGGCGGGGCAGGCTCCTC
1548	chr8	143936690	000126883	000126883_143936690	Experimental	Common	1	PLEC	000126883_817	TGGCGGGTTGATCCGCTTTC
1549	chr8	143936690	000126883	000126883_143936690	Experimental	Common	2	PLEC	000126883_735	TTACACTCAGTGGCATGCTC
1550	chr8	143936690	000126883	000126883_143936690	Experimental	Common	3	PLEC	000126883_805	GACTGGCGCCGTAGGTATGG
1551	chr8	143936690	000126883	000126883_143936690	Experimental	Common	4	PLEC	000126883_788	AGAGAGAGGCCTGTACCCTC
1552	chr8	143940461	000126883	000126883_143940461	Experimental	Common	1	PLEC	000126883_1676	CTCGCCAGTGAGTCAGGGAT
1553	chr8	143940461	000126883	000126883_143940461	Experimental	Common	2	PLEC	000126883_1651	AGCTACGCGCCTCCGACGTG
1554	chr8	143940461	000126883	000126883_143940461	Experimental	Common	3	PLEC	000126883_1695	ACCTGGGCGACCCCAGGGGT
1555	chr8	143940461	000126883	000126883_143940461	Experimental	Common	4	PLEC	000126883_1737	TCTTTCCTATGGTGGTCGGG
1556	chr8	143948662	000126884	000126884_143948662	Experimental	Common	1	PLEC	000126884_648	ACGACATGTCTCCCGACAGG
1557	chr8	143948662	000126884	000126884_143948662	Experimental	Common	2	PLEC	000126884_589	CTGGCGGCAGGGCCAAGAGT
1558	chr8	143948662	000126884	000126884_143948662	Experimental	Common	3	PLEC	000126884_547	AAGCTCAGCCCGTGAGGTCC
1559	chr8	143948662	000126884	000126884_143948662	Experimental	Common	4	PLEC	000126884_563	AGCTGTGGCTCGCTTCCTGT
1560	chr8	143952174	000126884	000126884_143952174	Experimental	Common	1	PLEC	000126884_1362	GCGAGCAGCGATACGGGTGG
1561	chr8	143952174	000126884	000126884_143952174	Experimental	Common	2	PLEC	000126884_1401	GATCCCGAGGTGGGAGGCGC
1562	chr8	143952174	000126884	000126884_143952174	Experimental	Common	3	PLEC	000126884_1449	GGCCTTTTCCTGCCTGGGGC
1563	chr8	143952174	000126884	000126884_143952174	Experimental	Common	4	PLEC	000126884_1432	GGGAACCGTGGCTATGCCTT
1564	chr8	144078598	000126897	000126897_144078598	Experimental	Common	1	EXOSC4	000126897_189	CGGCTCGGCCTACATTGAGC
1565	chr8	144078598	000126897	000126897_144078598	Experimental	Common	2	EXOSC4	000126897_168	CTGGAGCTCTTGTCGGACCA
1566	chr8	144078598	000126897	000126897_144078598	Experimental	Common	3	EXOSC4	000126897_102	ACCGCCGGAAACCGTAGATC
1567	chr8	144078598	000126897	000126897_144078598	Experimental	Common	4	EXOSC4	000126897_121	CGCCGGAAACCGCAGATCCA
1568	chr8	144409384	000126920	000126920_144409384	Experimental	Common	1	CPSF1	000126920_91	CGGATGCGCCTGTTTGTACA
1569	chr8	144409384	000126920	000126920_144409384	Experimental	Common	2	CPSF1	000126920_144	GCAGCGAACTCAGTCCGGCC
1570	chr8	144409384	000126920	000126920_144409384	Experimental	Common	3	CPSF1	000126920_83	CAACAACAGCGAGCGCAACC
1571	chr8	144409384	000126920	000126920_144409384	Experimental	Common	4	CPSF1	000126920_159	CTGCAGCCACGCTCACGCGG
1572	chr8	144428561	000126922	000126922_144428561	Experimental	Common	1	VPS28	000126922_177	TGCTCGTTGTCCACTCTGCG
1573	chr8	144428561	000126922	000126922_144428561	Experimental	Common	2	VPS28	000126922_212	GCGAGCCGTCCAGGTACCCG
1574	chr8	144428561	000126922	000126922_144428561	Experimental	Common	3	VPS28	000126922_174	CAGCGAAAGCGGACGTTCTG
1575	chr8	144428561	000126922	000126922_144428561	Experimental	Common	4	VPS28	000126922_228	GGTGCGCTCGGTCAGCGACT
1576	chr9	935547	000127005	000127005_935547	Experimental	Common	1	DMRT3	000127005_55	AAGAGGTGATTGACAATTTC
1577	chr9	935547	000127005	000127005_935547	Experimental	Common	2	DMRT3	000127005_71	AGTACAAGGCACTGCGAGAC
1578	chr9	935547	000127005	000127005_935547	Experimental	Common	3	DMRT3	000127005_58	GGTTGAGAGAGTGTAATTGC
1579	chr9	935547	000127005	000127005_935547	Experimental	Common	4	DMRT3	000127005_82	ATTTACTCAACGGGTCTGGA
1580	chr9	2452761	000127040	000127040_2452761	Experimental	Common	1	VLDLR	000127040_155	AATAGAAACTAGCACATTGC
1581	chr9	2452761	000127040	000127040_2452761	Experimental	Common	2	VLDLR	000127040_123	AGTAGCATCTTTAGCCCTGC
1582	chr9	2452761	000127040	000127040_2452761	Experimental	Common	3	VLDLR	000127040_153	AAAAATAGGGTGCTATAGAG
1583	chr9	2452761	000127040	000127040_2452761	Experimental	Common	4	VLDLR	000127040_139	TCAATGCTCACTAGGAGGGA
1584	chr9	2453837	000127040	000127040_2453837	Experimental	Common	1	VLDLR	000127040_194	TTAGCTATTACACATAGAGC
1585	chr9	2453837	000127040	000127040_2453837	Experimental	Common	2	VLDLR	000127040_224	CTACTTAACTCCAGCGTCAA
1586	chr9	2453837	000127040	000127040_2453837	Experimental	Common	3	VLDLR	000127040_205	TGATTGTTCGTGGCTTTGAA
1587	chr9	2453837	000127040	000127040_2453837	Experimental	Common	4	VLDLR	000127040_214	GCGCATCCAATGTTCAATCA
1588	chr10	68153795	000012711	000012711_68153795	Experimental	Common	1	MYPN	000012711_35	GCGTTAGTTTCCATCAGTGA
1589	chr10	68153795	000012711	000012711_68153795	Experimental	Common	2	MYPN	000012711_59	TATTTAACTCCTTCCTCTGC
1590	chr10	68153795	000012711	000012711_68153795	Experimental	Common	3	MYPN	000012711_31	CAGGCATTGGGCACTAGGAT
1591	chr10	68153795	000012711	000012711_68153795	Experimental	Common	4	MYPN	000012711_47	CCTAAACAAGTAAATAGGGC
1592	chr9	4236358	000127114	000127114_4236358	Experimental	Common	1	GLIS3	000127114_63	ACCCTGAAGTGAATTATGTT
1593	chr9	4236358	000127114	000127114_4236358	Experimental	Common	2	GLIS3	000127114_55	TACCTCATTTTAAGAAAACC
1594	chr9	4236358	000127114	000127114_4236358	Experimental	Common	3	GLIS3	000127114_21	AACAGTGAACTTGGTCGGCA
1595	chr9	4236358	000127114	000127114_4236358	Experimental	Common	4	GLIS3	000127114_53	GTTACAGTATTTGCAAATAT
1596	chr9	4238318	000127114	000127114_4238318	Experimental	Common	1	GLIS3	000127114_162	CTAGACCAGAAATTTTCCTC
1597	chr9	4238318	000127114	000127114_4238318	Experimental	Common	2	GLIS3	000127114_169	GTGCTCACTGGTATAGAAGC
1598	chr9	4238318	000127114	000127114_4238318	Experimental	Common	3	GLIS3	000127114_183	AAGCTCTTTGCGCAGCGGGA
1599	chr9	4238318	000127114	000127114_4238318	Experimental	Common	4	GLIS3	000127114_239	ACTTATTCTACTTCCCAGAA
1600	chr9	5269331	000127159	000127159_5269331	Experimental	Common	1	RLN2	000127159_92	ATGTTACCACTAGGTTATAC
1601	chr9	5269331	000127159	000127159_5269331	Experimental	Common	2	RLN2	000127159_58	TTGCATTACCAAACCAAACT
1602	chr9	5269331	000127159	000127159_5269331	Experimental	Common	3	RLN2	000127159_65	TTTAATCTCTCTATAAGCCT
1603	chr9	5269331	000127159	000127159_5269331	Experimental	Common	4	RLN2	000127159_84	CCGGAACCCGAAAGTAGATG
1604	chr9	5818129	000127189	000127189_5818129	Experimental	Common	1	ERMP1	000127189_65	TTAGTGTATGAGTAGGAGAC
1605	chr9	5818129	000127189	000127189_5818129	Experimental	Common	2	ERMP1	000127189_40	GACCTTTACAAGAATAGTCG
1606	chr9	5818129	000127189	000127189_5818129	Experimental	Common	3	ERMP1	000127189_54	GCTCACAGTTCTCCAGCTCC
1607	chr9	5818129	000127189	000127189_5818129	Experimental	Common	4	ERMP1	000127189_36	AAGAGTGGTAAATATTATGA
1608	chr9	7185836	000127238	000127238_7185836	Experimental	Common	1	KDM4C	000127238_53	AGATCTCATGTGTCCATTGC
1609	chr9	7185836	000127238	000127238_7185836	Experimental	Common	2	KDM4C	000127238_68	TGGAATGTGGTCCATTAGGC
1610	chr9	7185836	000127238	000127238_7185836	Experimental	Common	3	KDM4C	000127238_37	TCCCAGTGCCCTAAACAAAC
1611	chr9	7185836	000127238	000127238_7185836	Experimental	Common	4	KDM4C	000127238_77	CTGGTAGGGAACACTCAGCA
1612	chr9	13750254	000127349	000127349_13750254	Experimental	Common	1	LINC00583	000127349_71	GCCTCTGATGCGTTTTTGAA
1613	chr9	13750254	000127349	000127349_13750254	Experimental	Common	2	LINC00583	000127349_24	GCGCACATAATCATACATAC
1614	chr9	13750254	000127349	000127349_13750254	Experimental	Common	3	LINC00583	000127349_45	GTGATGGAATTTCCTCTATG
1615	chr9	13750254	000127349	000127349_13750254	Experimental	Common	4	LINC00583	000127349_58	TAGTGGGGCGAATGGATAAA
1616	chr9	15253389	000127417	000127417_15253389	Experimental	Common	1	TTC39B	000127417_58	TCATCAAAGTATTCTCTTTC
1617	chr9	15253389	000127417	000127417_15253389	Experimental	Common	2	TTC39B	000127417_53	AGAAGAAATACAGGTCCGTC
1618	chr9	15253389	000127417	000127417_15253389	Experimental	Common	3	TTC39B	000127417_43	AGGAATGTAGCTCTAGATAC
1619	chr9	15253389	000127417	000127417_15253389	Experimental	Common	4	TTC39B	000127417_49	TTGGTGTTTTCACATAATAC
1620	chr9	16510703	000127482	000127482_16510703	Experimental	Common	1	BNC2-AS1	000127482_114	AAATTAGGATATAAAAAGGC
1621	chr9	16510703	000127482	000127482_16510703	Experimental	Common	2	BNC2-AS1	000127482_141	TGTAGGTCAATTTATTCCCC
1622	chr9	16510703	000127482	000127482_16510703	Experimental	Common	3	BNC2-AS1	000127482_152	GAAAATTTAACTGAGCTAGC
1623	chr9	16510703	000127482	000127482_16510703	Experimental	Common	4	BNC2-AS1	000127482_133	CTCAAACTATGGCACATGAC
1624	chr9	21836651	000127697	000127697_21836651	Experimental	Common	1	MTAP	000127697_35	AAAGTTCAAAACAAAGGCGG
1625	chr9	21836651	000127697	000127697_21836651	Experimental	Common	2	MTAP	000127697_96	ACTGGTTCCGTTTACACAGC
1626	chr9	21836651	000127697	000127697_21836651	Experimental	Common	3	MTAP	000127697_85	ATAAGGCCTCAGCGCTCTGG
1627	chr9	21836651	000127697	000127697_21836651	Experimental	Common	4	MTAP	000127697_70	CTCCATCTGGAATTGCTTTG
1628	chr9	33329396	000127987	000127987_33329396	Experimental	Common	1	NFX1	000127987_110	TACGTGATTTAGGAGCAGGC
1629	chr9	33329396	000127987	000127987_33329396	Experimental	Common	2	NFX1	000127987_88	TGGCAATATTCCATGTATGC
1630	chr9	33329396	000127987	000127987_33329396	Experimental	Common	3	NFX1	000127987_98	CGGTACACCTCGGGAGAGAC
1631	chr9	33329396	000127987	000127987_33329396	Experimental	Common	4	NFX1	000127987_123	GGCCAGACTCTCTTTAAGTA
1632	chr9	35103150	000128081	000128081_35103150	Experimental	Common	1	STOML2	000128081_178	CGGCCTGATGGCCAAAATGG
1633	chr9	35103150	000128081	000128081_35103150	Experimental	Common	2	STOML2	000128081_93	GGATCCTCGGAGAATCACAT
1634	chr9	35103150	000128081	000128081_35103150	Experimental	Common	3	STOML2	000128081_159	ATCAGCGTTACTTGGTCGAA
1635	chr9	35103150	000128081	000128081_35103150	Experimental	Common	4	STOML2	000128081_182	AGGACGAATAATTCAGTGCG
1636	chr9	35511207	000128098	000128098_35511207	Experimental	Common	1	RUSC2	000128098_117	GTTGAAGACTGTGAGGTTAA
1637	chr9	35511207	000128098	000128098_35511207	Experimental	Common	2	RUSC2	000128098_104	TAAGACCCAGCTCTGCTCGC
1638	chr9	35511207	000128098	000128098_35511207	Experimental	Common	3	RUSC2	000128098_98	AAGAGACTCCTCAAGCTGTT
1639	chr9	35511207	000128098	000128098_35511207	Experimental	Common	4	RUSC2	000128098_140	TGAAGAGAGGAGCTGTCGCA
1640	chr9	35516633	000128099	000128099_35516633	Experimental	Common	1	RUSC2	000128099_102	TATCAATAGACAGATGGATT
1641	chr9	35516633	000128099	000128099_35516633	Experimental	Common	2	RUSC2	000128099_126	AATAAGCTAAATTCTATAGA
1642	chr9	35516633	000128099	000128099_35516633	Experimental	Common	3	RUSC2	000128099_129	TTGTATTGGAGCTGACAGAC
1643	chr9	35516633	000128099	000128099_35516633	Experimental	Common	4	RUSC2	000128099_164	CAAATATTCTCACCAAAAGA
1644	chr9	35518348	000128099	000128099_35518348	Experimental	Common	1	RUSC2	000128099_299	TGATGATGACCTAGGATTGC
1645	chr9	35518348	000128099	000128099_35518348	Experimental	Common	2	RUSC2	000128099_288	GTGGATCATCCTTGAATGAC
1646	chr9	35518348	000128099	000128099_35518348	Experimental	Common	3	RUSC2	000128099_283	GATTTGATCACTAGTGATAA
1647	chr9	35518348	000128099	000128099_35518348	Experimental	Common	4	RUSC2	000128099_308	ACAGCAGTCTGCTGTGCTCC
1648	chr9	35519571	000128099	000128099_35519571	Experimental	Common	1	RUSC2	000128099_466	CTTCAGGTCAGGGAAGTGGC
1649	chr9	35519571	000128099	000128099_35519571	Experimental	Common	2	RUSC2	000128099_409	AGTTGCTATTATTAACCCAT
1650	chr9	35519571	000128099	000128099_35519571	Experimental	Common	3	RUSC2	000128099_477	TATCTTTGGCAGATGACCAG
1651	chr9	35519571	000128099	000128099_35519571	Experimental	Common	4	RUSC2	000128099_458	ATTCAGTCCTAGTGTGGGGG
1652	chr9	37291144	000128207	000128207_37291144	Experimental	Common	1	GRHPR	000128207_79	ATGAAGTTCATTACATCATT
1653	chr9	37291144	000128207	000128207_37291144	Experimental	Common	2	GRHPR	000128207_74	AAGAATGTGCAGTAGAAGTC
1654	chr9	37291144	000128207	000128207_37291144	Experimental	Common	3	GRHPR	000128207_82	TTCATCACACAATATATGAC
1655	chr9	37291144	000128207	000128207_37291144	Experimental	Common	4	GRHPR	000128207_81	TACGATTTTTCAGTGGATAT
1656	chr9	37291317	000128207	000128207_37291317	Experimental	Common	1	GRHPR	000128207_85	GCATCTAAATTTACTTCATC
1657	chr9	37291317	000128207	000128207_37291317	Experimental	Common	2	GRHPR	000128207_92	TATATGCAGGGGCGATTAGA
1658	chr9	68690314	000128374	000128374_68690314	Experimental	Common	1	PIP5K1B	000128374_82	GGCCCTACTGAAAGCCCCCT
1659	chr9	68690314	000128374	000128374_68690314	Experimental	Common	2	PIP5K1B	000128374_41	GGGAATGAACCTCACCTCCT
1660	chr9	68690314	000128374	000128374_68690314	Experimental	Common	3	PIP5K1B	000128374_91	TTTTGCAAAAAGACTTACGT
1661	chr9	68690314	000128374	000128374_68690314	Experimental	Common	4	PIP5K1B	000128374_88	ATGTTGCAGATTACAACCTT
1662	chr9	69035729	000128387	000128387_69035729	Experimental	Common	1	FXN	000128387_87	CCGCGCAGTAGCCGGCCTCC
1663	chr9	69035729	000128387	000128387_69035729	Experimental	Common	2	FXN	000128387_103	GGTCCCGCGGCCGGCAGAGT
1664	chr9	69035729	000128387	000128387_69035729	Experimental	Common	3	FXN	000128387_74	CCGCAGCACCCAGCGCTGGA
1665	chr9	69035729	000128387	000128387_69035729	Experimental	Common	4	FXN	000128387_139	CGGAGCGACCCCGGCGTGCG
1666	chr9	69885752	000128448	000128448_69885752	Experimental	Common	1	C9orf135	000128448_83	TTGGTGGTAAAGAGAATCCT
1667	chr9	69885752	000128448	000128448_69885752	Experimental	Common	2	C9orf135	000128448_91	TTCACACATATCATTAGTAC
1668	chr9	69885752	000128448	000128448_69885752	Experimental	Common	3	C9orf135	000128448_97	TGTAAGTTTTAACTTGCAGG
1669	chr9	69885752	000128448	000128448_69885752	Experimental	Common	4	C9orf135	000128448_76	ACTATTCTTCAGCGGTCACC
1670	chr9	71944790	000128557	000128557_71944790	Experimental	Common	1	C9orf85	000128557_44	GTTATATACAATAAAATTGC
1671	chr9	71944790	000128557	000128557_71944790	Experimental	Common	2	C9orf85	000128557_23	AGAAAGTTAATCCTAGTTCT
1672	chr9	71944790	000128557	000128557_71944790	Experimental	Common	3	C9orf85	000128557_29	ACAGGGTTCATATGACTAAC
1673	chr9	71944790	000128557	000128557_71944790	Experimental	Common	4	C9orf85	000128557_14	ATTTACAATTAACCCTATTT
1674	chr9	73271240	000128655	000128655_73271240	Experimental	Common	1	ANXA1	000128655_164	GGGATATTATATAAATGAAC
1675	chr9	73271240	000128655	000128655_73271240	Experimental	Common	2	ANXA1	000128655_135	GTAGTTGTATGATCATAGGC
1676	chr9	73271240	000128655	000128655_73271240	Experimental	Common	3	ANXA1	000128655_185	AGCTACAGCTTCACACTGTA
1677	chr9	73271240	000128655	000128655_73271240	Experimental	Common	4	ANXA1	000128655_158	ATGTAACCCTCAGTCCAACT
1678	chr10	71340233	000012872	000012872_71340233	Experimental	Common	1	SLC29A3	000012872_257	AGACTTTTGAGGGAGCTCTC
1679	chr10	71340233	000012872	000012872_71340233	Experimental	Common	2	SLC29A3	000012872_239	TGGGGGATGAGAAGATCGTC
1680	chr10	71340233	000012872	000012872_71340233	Experimental	Common	3	SLC29A3	000012872_193	CAAAGACATTAGGAGGTGAC
1681	chr10	71340233	000012872	000012872_71340233	Experimental	Common	4	SLC29A3	000012872_156	TGGATACAACGGAGGAGCTG
1682	chr9	76866959	000128793	000128793_76866959	Experimental	Common	1	PRUNE2	000128793_152	ATCTTTTATCTTATGCGGAG
1683	chr9	76866959	000128793	000128793_76866959	Experimental	Common	2	PRUNE2	000128793_94	GGAGCGGATGGTCAGAAGGG
1684	chr9	76866959	000128793	000128793_76866959	Experimental	Common	3	PRUNE2	000128793_116	ATATTTGGTTGACTAATACC
1685	chr9	76866959	000128793	000128793_76866959	Experimental	Common	4	PRUNE2	000128793_101	GGGCTGTTCACAGCACCGGG
1686	chr9	78983017	000128924	000128924_78983017	Experimental	Common	1	LOC101927450	000128924_60	TCCCTCCAACTGGGAGGCCG
1687	chr9	78983017	000128924	000128924_78983017	Experimental	Common	2	LOC101927450	000128924_54	ACTATGCCTGGCTATTACTC
1688	chr9	78983017	000128924	000128924_78983017	Experimental	Common	3	LOC101927450	000128924_73	TAGAGATCCCCTAATCTAGT
1689	chr9	78983017	000128924	000128924_78983017	Experimental	Common	4	LOC101927450	000128924_51	GTTAAACCCATTTTAGACTC
1690	chr9	78985212	000128924	000128924_78985212	Experimental	Common	1	LOC101927450	000128924_209	TAGACAAGTGGCTATTTTAC
1691	chr9	78985212	000128924	000128924_78985212	Experimental	Common	2	LOC101927450	000128924_187	AATAAGGGCAATTAATACCA
1692	chr9	78985212	000128924	000128924_78985212	Experimental	Common	3	LOC101927450	000128924_182	GTTCAAAGTGGAAGGTTCTT
1693	chr9	78985212	000128924	000128924_78985212	Experimental	Common	4	LOC101927450	000128924_200	ACAGAGAGATGAAAATCTTT
1694	chr9	78986657	000128924	000128924_78986657	Experimental	Common	1	LOC101927450	000128924_320	GGCATATTGTCCTCCTGGAA
1695	chr9	78986657	000128924	000128924_78986657	Experimental	Common	2	LOC101927450	000128924_295	ACTGGTTGATTTATTTTACT
1696	chr9	78986657	000128924	000128924_78986657	Experimental	Common	3	LOC101927450	000128924_300	TGATTCAGAAGAGATAGATG
1697	chr9	78986657	000128924	000128924_78986657	Experimental	Common	4	LOC101927450	000128924_275	ACGAATGGGGGATCATCTTA
1698	chr9	79012737	000128927	000128927_79012737	Experimental	Common	1	LOC101927450	000128927_115	GGATTAAAGAAAGGATAAGC
1699	chr9	79012737	000128927	000128927_79012737	Experimental	Common	2	LOC101927450	000128927_90	ATGAATGAGTTTAAGTGGTC
1700	chr9	79012737	000128927	000128927_79012737	Experimental	Common	3	LOC101927450	000128927_93	AGTAAGTGACAAAACAAGTT
1701	chr9	79012737	000128927	000128927_79012737	Experimental	Common	4	LOC101927450	000128927_108	TTTTTTCAATATTCCTGTTT
1702	chr9	79014001	000128927	000128927_79014001	Experimental	Common	1	LOC101927450	000128927_215	ACCCTAGTTGCCCTCCTATC
1703	chr9	79014001	000128927	000128927_79014001	Experimental	Common	2	LOC101927450	000128927_228	TATTGTATTTTATTCATTTC
1704	chr9	79014001	000128927	000128927_79014001	Experimental	Common	3	LOC101927450	000128927_230	TTCAGTTGTAGTGTTATTTA
1705	chr9	79014001	000128927	000128927_79014001	Experimental	Common	4	LOC101927450	000128927_190	AATTCTGAACAAGAAATACT
1706	chr9	79026507	000128928	000128928_79026507	Experimental	Common	1	LOC101927450	000128928_425	TAGAACATGTGGGAGAGGTT
1707	chr9	79026507	000128928	000128928_79026507	Experimental	Common	2	LOC101927450	000128928_439	TAGAGCTTGGAAGCGCAATT
1708	chr9	79026507	000128928	000128928_79026507	Experimental	Common	3	LOC101927450	000128928_432	CTGAAGTTTTTTTTAGCAGA
1709	chr9	79026507	000128928	000128928_79026507	Experimental	Common	4	LOC101927450	000128928_397	CCCTGATGGTGAACATGTCA
1710	chr9	79028326	000128928	000128928_79028326	Experimental	Common	1	LOC101927450	000128928_545	GGTGTTATCAAATTAAAAGC
1711	chr9	79028326	000128928	000128928_79028326	Experimental	Common	2	LOC101927450	000128928_534	TCATAAAATAACTAACTACA
1712	chr9	79028326	000128928	000128928_79028326	Experimental	Common	3	LOC101927450	000128928_540	TGAATGTATTGTTTGGCTTC
1713	chr9	79028326	000128928	000128928_79028326	Experimental	Common	4	LOC101927450	000128928_538	ATTTTGTATTTACAGTTCAG
1714	chr9	81431853	000129051	000129051_81431853	Experimental	Common	1	TLE1	000129051_64	TGAAGCATCTAATGTTTTGC
1715	chr9	81431853	000129051	000129051_81431853	Experimental	Common	2	TLE1	000129051_87	CATATATCCGGGGCCTCAAC
1716	chr9	81431853	000129051	000129051_81431853	Experimental	Common	3	TLE1	000129051_67	GCTACGTGGAAAGAGAGCTC
1717	chr9	81431853	000129051	000129051_81431853	Experimental	Common	4	TLE1	000129051_69	AATAGAGAACTGACACGCAA
1718	chr9	81559905	000129066	000129066_81559905	Experimental	Common	1	TLE1	000129066_208	ATCTGCAAGAAGTAAACGGC
1719	chr9	81559905	000129066	000129066_81559905	Experimental	Common	2	TLE1	000129066_229	TTTCTGTGAAGAGAAGTAGC
1720	chr9	81559905	000129066	000129066_81559905	Experimental	Common	3	TLE1	000129066_201	GTCAGGGTTGATGTAATCTC
1721	chr9	81559905	000129066	000129066_81559905	Experimental	Common	4	TLE1	000129066_247	CTTTAAGTTTAGCATGGGAG
1722	chr9	81562903	000129066	000129066_81562903	Experimental	Common	1	TLE1	000129066_454	TTAGCAAGCTGGGCAAGAGC
1723	chr9	81562903	000129066	000129066_81562903	Experimental	Common	2	TLE1	000129066_407	TGACAAAATGAACATGGCTG
1724	chr9	81562903	000129066	000129066_81562903	Experimental	Common	3	TLE1	000129066_443	TTGTAACTCATTGATTTTTG
1725	chr9	81562903	000129066	000129066_81562903	Experimental	Common	4	TLE1	000129066_402	ATCTATCTCATAATCACCAG
1726	chr10	72319791	000012924	000012924_72319791	Experimental	Common	1	DNAJB12	000012924_252	TACCCGTGTGCGCAGGCCCT
1727	chr10	72319791	000012924	000012924_72319791	Experimental	Common	2	DNAJB12	000012924_201	TTGCCAGCGATTGCCCCATC
1728	chr10	72319791	000012924	000012924_72319791	Experimental	Common	3	DNAJB12	000012924_275	CGGAACCGAACGCCAGTGGC
1729	chr10	72319791	000012924	000012924_72319791	Experimental	Common	4	DNAJB12	000012924_138	CTGGTCTGAGCGGACAAACG
1730	chr10	72320120	000012924	000012924_72320120	Experimental	Common	1	DNAJB12	000012924_330	CTGTGCGACAGTGTGAGACC
1731	chr10	72320120	000012924	000012924_72320120	Experimental	Common	2	DNAJB12	000012924_327	AAGATAGAGGCTATAGGGGC
1732	chr10	72320120	000012924	000012924_72320120	Experimental	Common	3	DNAJB12	000012924_301	CACATCTGCCCTGCCGGGTT
1733	chr10	72320120	000012924	000012924_72320120	Experimental	Common	4	DNAJB12	000012924_320	GGGAGGATGATAGCATCACT
1734	chr10	72320892	000012924	000012924_72320892	Experimental	Common	1	DNAJB12	000012924_349	AAATAAATATGATACAGGGA
1735	chr10	72320892	000012924	000012924_72320892	Experimental	Common	2	DNAJB12	000012924_408	TTACTAGAGCGGGGCCCATC
1736	chr10	72320892	000012924	000012924_72320892	Experimental	Common	3	DNAJB12	000012924_444	GCTTAGGAGTCTGAGCAGCT
1737	chr10	72320892	000012924	000012924_72320892	Experimental	Common	4	DNAJB12	000012924_387	ATCCCTATTGCACAGATGGA
1738	chr9	86674805	000129300	000129300_86674805	Experimental	Common	1	GAS1	000129300_94	TTAGTATTTACTATGCTTCC
1739	chr9	86674805	000129300	000129300_86674805	Experimental	Common	2	GAS1	000129300_144	GATGTGTCTATAAATATGAC
1740	chr9	86674805	000129300	000129300_86674805	Experimental	Common	3	GAS1	000129300_154	ACTTATAACACTTGCATATT
1741	chr9	86674805	000129300	000129300_86674805	Experimental	Common	4	GAS1	000129300_146	AGGAATATATCAAAGCTCAG
1742	chr10	72764402	000012953	000012953_72764402	Experimental	Common	1	MIR4676	000012953_82	CACAAGGTTTTTTTAATACC
1743	chr10	72764402	000012953	000012953_72764402	Experimental	Common	2	MIR4676	000012953_59	CACATTTACATAATGTTGAC
1744	chr10	72764402	000012953	000012953_72764402	Experimental	Common	3	MIR4676	000012953_88	TTGAAAGATGATTCTGTGGT
1745	chr10	72764402	000012953	000012953_72764402	Experimental	Common	4	MIR4676	000012953_70	TAGCCCATTATTCAATTTAA
1746	chr9	91118285	000129531	000129531_91118285	Experimental	Common	1	LINC00484	000129531_130	ACGATGAAGTCGGGCTAAGC
1747	chr9	91118285	000129531	000129531_91118285	Experimental	Common	2	LINC00484	000129531_210	GTTAAGTACCCCGAGAGTGA
1748	chr9	91118285	000129531	000129531_91118285	Experimental	Common	3	LINC00484	000129531_216	TGCGTTTTGCAGCTTTATGA
1749	chr9	91118285	000129531	000129531_91118285	Experimental	Common	4	LINC00484	000129531_205	CCCGAGCAACTTTATAATGC
1750	chr9	91119890	000129531	000129531_91119890	Experimental	Common	1	LINC00484	000129531_354	AACTATCAAATTTAGCATTC
1751	chr9	91119890	000129531	000129531_91119890	Experimental	Common	2	LINC00484	000129531_332	TATATGGCATGCAGCGGGGC
1752	chr9	91119890	000129531	000129531_91119890	Experimental	Common	3	LINC00484	000129531_316	TATTGATTCTTGAAAAGCCC
1753	chr9	91119890	000129531	000129531_91119890	Experimental	Common	4	LINC00484	000129531_322	GGTTTGCAACTATGTTCAGA
1754	chr9	92293718	000129598	000129598_92293718	Experimental	Common	1	IARS	000129598_155	GTCGCACCATCCGAGCCAGT
1755	chr9	92293718	000129598	000129598_92293718	Experimental	Common	2	IARS	000129598_105	GATCCGGCCCTCAAAGACGA
1756	chr9	92293718	000129598	000129598_92293718	Experimental	Common	3	IARS	000129598_161	GCGCTGGTTCGTTTTCCACG
1757	chr9	92293718	000129598	000129598_92293718	Experimental	Common	4	IARS	000129598_167	CGTTGCAGTAGTGTAGACCG
1758	chr9	92325454	000129599	000129599_92325454	Experimental	Common	1	NOL8	000129599_103	CTGGCTTTAGGTGAACGACG
1759	chr9	92325454	000129599	000129599_92325454	Experimental	Common	2	CENPP	000129599_118	TAACGGAACCTTAGGAGGCT
1760	chr9	92325454	000129599	000129599_92325454	Experimental	Common	3	NOL8	000129599_175	GGGTGAGCAGCGGAGCGCTT
1761	chr9	92325454	000129599	000129599_92325454	Experimental	Common	4	NOL8	000129599_149	GGACTAGGTCGGCGTAAGAG
1762	chr9	92325547	000129599	000129599_92325547	Experimental	Common	1	CENPP	000129599_189	CTCTCGTGCGAGAGCGGAGT
1763	chr9	92325547	000129599	000129599_92325547	Experimental	Common	2	NOL8	000129599_178	TAGCCACTGCTTAGACAGCC
1764	chr9	95006405	000129727	000129727_95006405	Experimental	Common	1	MIR6081	000129727_125	CTACAAACAACTATATTCGC
1765	chr9	95006405	000129727	000129727_95006405	Experimental	Common	2	MIR6081	000129727_101	TTAATACAAAATCAAAAGAC
1766	chr9	95006405	000129727	000129727_95006405	Experimental	Common	3	MIR6081	000129727_99	CATACTGAAATTCTAAACTT
1767	chr9	95006405	000129727	000129727_95006405	Experimental	Common	4	MIR6081	000129727_103	CAAGTCACTTAGAAAACAAC
1768	chr9	98488756	000129910	000129910_98488756	Experimental	Common	1	GABBR2	000129910_34	TGTTACTAAGAAGAAATGGG
1769	chr9	98488756	000129910	000129910_98488756	Experimental	Common	2	GABBR2	000129910_53	ATAGTACCTATCTTCAGAGC
1770	chr9	98488756	000129910	000129910_98488756	Experimental	Common	3	GABBR2	000129910_24	TTTTATATTGATGCAATATT
1771	chr9	98488756	000129910	000129910_98488756	Experimental	Common	4	GABBR2	000129910_50	TCAGCAGTCTAGCTACAGAC
1772	chr9	99819529	000129999	000129999_99819529	Experimental	Common	1	LOC101928438	000129999_125	TCTGGAGCTGGTGATCACAC
1773	chr9	99819529	000129999	000129999_99819529	Experimental	Common	2	LOC101928438	000129999_134	TGCACCCGTGATGCAAGTGC
1774	chr9	99819529	000129999	000129999_99819529	Experimental	Common	3	LOC101928438	000129999_202	CGGCTCTCTTCGTCCGGCGC
1775	chr9	99819529	000129999	000129999_99819529	Experimental	Common	4	LOC101928438	000129999_172	CTGCCGGGTGGTAGAACCGC
1776	chr9	99821775	000129999	000129999_99821775	Experimental	Common	1	NR4A3	000129999_564	CGTCTGTGTATGGGGAGCGG
1777	chr9	99821775	000129999	000129999_99821775	Experimental	Common	2	NR4A3	000129999_580	GAGCCCTTGCCGGTGCAGCG
1778	chr9	99821775	000129999	000129999_99821775	Experimental	Common	3	NR4A3	000129999_558	GGCAGGAGACTCCGCTCTCC
1779	chr9	99821775	000129999	000129999_99821775	Experimental	Common	4	NR4A3	000129999_508	TGCAGCGGAACCGCTCGCCA
1780	chr9	105071275	000130216	000130216_105071275	Experimental	Common	1	ABCA1	000130216_98	CTTTGAAACCTAGACCTAAG
1781	chr9	105071275	000130216	000130216_105071275	Experimental	Common	2	ABCA1	000130216_104	GTGTTGCAGAGTTATTCATC
1782	chr9	105071275	000130216	000130216_105071275	Experimental	Common	3	ABCA1	000130216_114	AATGAGATGGGGCTGAAAGA
1783	chr9	105071275	000130216	000130216_105071275	Experimental	Common	4	ABCA1	000130216_82	TCATAGCTTTTAGTCTCTCC
1784	chr10	73966364	000013030	000013030_73966364	Experimental	Common	1	VCL	000013030_113	ATGGATAATATACGCCCTGC
1785	chr10	73966364	000013030	000013030_73966364	Experimental	Common	2	VCL	000013030_122	TAAACACAGATAATGTTCAC
1786	chr10	73966364	000013030	000013030_73966364	Experimental	Common	3	VCL	000013030_70	GAGTTAGCTTGATTATGTCA
1787	chr10	73966364	000013030	000013030_73966364	Experimental	Common	4	VCL	000013030_118	TCGGATAAGCTTCTTCCCAG
1788	chr9	106917098	000130301	000130301_106917098	Experimental	Common	1	ZNF462	000130301_83	AGGGACAAGAAAAGAAAGGG
1789	chr9	106917098	000130301	000130301_106917098	Experimental	Common	2	ZNF462	000130301_110	TCAAGTACTACAGAGTATGC
1790	chr9	106917098	000130301	000130301_106917098	Experimental	Common	3	ZNF462	000130301_98	AAGAGATACTACATACCTTC
1791	chr9	106917098	000130301	000130301_106917098	Experimental	Common	4	ZNF462	000130301_101	TTCATAACAGGTCACTCAGC
1792	chr9	107755419	000130348	000130348_107755419	Experimental	Common	1	KLF4	000130348_69	TTCAAAATCTGTGATTCGAC
1793	chr9	107755419	000130348	000130348_107755419	Experimental	Common	2	KLF4	000130348_24	ATATCCAAGAAGAAGGTAGC
1794	chr9	107755419	000130348	000130348_107755419	Experimental	Common	3	KLF4	000130348_52	TTTTAGGGCAATCAGATGGC
1795	chr9	107755419	000130348	000130348_107755419	Experimental	Common	4	KLF4	000130348_9	GCTAGCACACAACAAATAAC
1796	chr9	108477662	000130384	000130384_108477662	Experimental	Common	1	ACTL7B	000130384_103	ATTTAGTTTCTGATCGGGTA
1797	chr9	108477662	000130384	000130384_108477662	Experimental	Common	2	ACTL7B	000130384_98	ACACTATGTAGAATCGAATC
1798	chr9	108477662	000130384	000130384_108477662	Experimental	Common	3	ACTL7B	000130384_101	TATATTAAGTATCCAATAAC
1799	chr9	108477662	000130384	000130384_108477662	Experimental	Common	4	ACTL7B	000130384_116	GTAGACTGCGTATGTGACAG
1800	chr9	110016000	000130489	000130489_110016000	Experimental	Common	1	PALM2-AKAP2	000130489_76	GACGAGGTCGGGCATATTCA
1801	chr9	110016000	000130489	000130489_110016000	Experimental	Common	2	PALM2-AKAP2	000130489_50	CTTGATAGTCATGTCTGGGC
1802	chr9	110016000	000130489	000130489_110016000	Experimental	Common	3	PALM2-AKAP2	000130489_39	GCTGAATGACTTGGCTCAAA
1803	chr9	110016000	000130489	000130489_110016000	Experimental	Common	4	PALM2-AKAP2	000130489_58	TCTAGAGTAAAGGCAGCCGA
1804	chr9	110016478	000130489	000130489_110016478	Experimental	Common	1	PALM2-AKAP2	000130489_125	TGTTTAATCCCGTAACAGAG
1805	chr9	110016478	000130489	000130489_110016478	Experimental	Common	2	PALM2-AKAP2	000130489_129	GCTAACATATTAGTTAACAA
1806	chr9	110016478	000130489	000130489_110016478	Experimental	Common	3	PALM2-AKAP2	000130489_89	TTTCCAATGGGCCTGTCGTA
1807	chr9	110016478	000130489	000130489_110016478	Experimental	Common	4	PALM2-AKAP2	000130489_107	AGATTTCCACTGATGTCAGC
1808	chr9	110029530	000130492	000130492_110029530	Experimental	Common	1	PALM2-AKAP2	000130492_99	AATGAGGCTTATCTGCAGAC
1809	chr9	110029530	000130492	000130492_110029530	Experimental	Common	2	PALM2-AKAP2	000130492_84	TAAAATCCCCTATCTCTGAG
1810	chr9	110029530	000130492	000130492_110029530	Experimental	Common	3	PALM2-AKAP2	000130492_70	AAAAACCCTTTACCTCAATC
1811	chr9	110029530	000130492	000130492_110029530	Experimental	Common	4	PALM2-AKAP2	000130492_79	CTAGGATCTTCTTTTTAGTT
1812	chr9	110031960	000130492	000130492_110031960	Experimental	Common	1	PALM2-AKAP2	000130492_277	AGTAGAGCTTTCCTTGAATC
1813	chr9	110031960	000130492	000130492_110031960	Experimental	Common	2	PALM2-AKAP2	000130492_276	TAAGCAAAGCTTAGCTTACG
1814	chr9	110031960	000130492	000130492_110031960	Experimental	Common	3	PALM2-AKAP2	000130492_259	TAAAAGCCTCCATATTGATC
1815	chr9	110031960	000130492	000130492_110031960	Experimental	Common	4	PALM2-AKAP2	000130492_267	GAATGAGTTGTTCTTCAGGC
1816	chr9	110069893	000130497	000130497_110069893	Experimental	Common	1	PALM2-AKAP2	000130497_132	GGGTTGGCGGCCATCCCCAC
1817	chr9	110069893	000130497	000130497_110069893	Experimental	Common	2	PALM2-AKAP2	000130497_76	TAAATTTCTAGACGATCTTG
1818	chr9	110069893	000130497	000130497_110069893	Experimental	Common	3	PALM2-AKAP2	000130497_90	GTTGTTCCCTCAGCGCCTCC
1819	chr9	110069893	000130497	000130497_110069893	Experimental	Common	4	PALM2-AKAP2	000130497_146	GTTGTCAGTACCGCTCTGCT
1820	chr9	110743245	000130557	000130557_110743245	Experimental	Common	1	MUSK	000130557_125	ATCACTTTGGGACACGTTGC
1821	chr9	110743245	000130557	000130557_110743245	Experimental	Common	2	MUSK	000130557_107	AACAAAGACGAACGCAGAGC
1822	chr9	110743245	000130557	000130557_110743245	Experimental	Common	3	MUSK	000130557_119	TGTTAAGGGTTTTGGTTCAC
1823	chr9	110743245	000130557	000130557_110743245	Experimental	Common	4	MUSK	000130557_137	GGTATAACTATAAATAAATC
1824	chr9	110745082	000130557	000130557_110745082	Experimental	Common	1	MUSK	000130557_226	TTGATATTTTTTCGCACCTC
1825	chr9	110745082	000130557	000130557_110745082	Experimental	Common	2	MUSK	000130557_219	AAAAGCTCACAGTACTAATC
1826	chr9	110745082	000130557	000130557_110745082	Experimental	Common	3	MUSK	000130557_214	TTAATTGAGGTGACTACGTC
1827	chr9	110745082	000130557	000130557_110745082	Experimental	Common	4	MUSK	000130557_245	AAAGAGACCAACACTTTAGG
1828	chr9	110748616	000130557	000130557_110748616	Experimental	Common	1	MUSK	000130557_557	AGATAAATGATAAGGAGCAC
1829	chr9	110748616	000130557	000130557_110748616	Experimental	Common	2	MUSK	000130557_552	TTACTGGAAAGTTCCCCATC
1830	chr9	110748616	000130557	000130557_110748616	Experimental	Common	3	MUSK	000130557_529	TTAGATTCATAGCGTGCCTA
1831	chr9	110748616	000130557	000130557_110748616	Experimental	Common	4	MUSK	000130557_516	AGGCTGACACACGGATTTCT
1832	chr9	110797819	000130565	000130565_110797819	Experimental	Common	1	MUSK	000130565_23	GTAGTATCTCGAATAGTTTC
1833	chr9	110797819	000130565	000130565_110797819	Experimental	Common	2	MUSK	000130565_34	TGAATCAATTTCAGGAATTC
1834	chr9	110797819	000130565	000130565_110797819	Experimental	Common	3	MUSK	000130565_43	TTTGGATATCCAATGAACAC
1835	chr9	110797819	000130565	000130565_110797819	Experimental	Common	4	MUSK	000130565_28	AAAGTAAATAAGGAGGGTAG
1836	chr9	110802635	000130565	000130565_110802635	Experimental	Common	1	MUSK	000130565_385	AGTAGATTTTCGCTGTCTGC
1837	chr9	110802635	000130565	000130565_110802635	Experimental	Common	2	MUSK	000130565_375	AAATTCTCCTGAAAACGAAC
1838	chr9	110802635	000130565	000130565_110802635	Experimental	Common	3	MUSK	000130565_383	ATTGGTAGTTAGGGCATTGG
1839	chr9	110802635	000130565	000130565_110802635	Experimental	Common	4	MUSK	000130565_421	GTATCCTACAGAATCTGTTC
1840	chr9	110814295	000130567	000130567_110814295	Experimental	Common	1	MUSK	000130567_118	CAGCAAAACCATATCAGGTC
1841	chr9	110814295	000130567	000130567_110814295	Experimental	Common	2	MUSK	000130567_129	AGTTTGGTTAGTGAAGGAGC
1842	chr9	110814295	000130567	000130567_110814295	Experimental	Common	3	MUSK	000130567_159	AAGGATTGCCTTTGAATGAC
1843	chr9	110814295	000130567	000130567_110814295	Experimental	Common	4	MUSK	000130567_124	CTGTGCAAGTGGTTTATGGA
1844	chr9	111958225	000130664	000130664_111958225	Experimental	Common	1	MIR4668	000130664_57	GCTCTGAATCTCCAACCCGA
1845	chr9	111958225	000130664	000130664_111958225	Experimental	Common	2	MIR4668	000130664_34	AGCATGTAACACTGTTGCCC
1846	chr9	111958225	000130664	000130664_111958225	Experimental	Common	3	MIR4668	000130664_41	AGTTCCGATCTCAAGCAGGA
1847	chr9	111958225	000130664	000130664_111958225	Experimental	Common	4	MIR4668	000130664_60	CAAGCTGAAGCTGCAGTGTT
1848	chr9	111959832	000130664	000130664_111959832	Experimental	Common	1	MIR4668	000130664_150	TTAGGTAATAGTCAAGGCAC
1849	chr9	111959832	000130664	000130664_111959832	Experimental	Common	2	MIR4668	000130664_197	TTCACAATGCCCTGAAGAAA
1850	chr9	111959832	000130664	000130664_111959832	Experimental	Common	3	MIR4668	000130664_190	TCGCAACCTTCAGTCTAGAG
1851	chr9	111959832	000130664	000130664_111959832	Experimental	Common	4	MIR4668	000130664_144	CCAGTGTGAGAATTTGGTTG
1852	chr9	111961248	000130664	000130664_111961248	Experimental	Common	1	MIR4668	000130664_268	TGAGCTGAAACATAATTCTC
1853	chr9	111961248	000130664	000130664_111961248	Experimental	Common	2	MIR4668	000130664_314	TGGAGGGAATTTTCTAAGAC
1854	chr9	111961248	000130664	000130664_111961248	Experimental	Common	3	MIR4668	000130664_293	AAGAAGAGTCACTAGAGTGA
1855	chr9	111961248	000130664	000130664_111961248	Experimental	Common	4	MIR4668	000130664_297	AATGCATTGTGCCCAGATCC
1856	chr9	112020927	000130673	000130673_112020927	Experimental	Common	1	MIR4668	000130673_56	GGTCAGGTAATTTTTATCTG
1857	chr9	112020927	000130673	000130673_112020927	Experimental	Common	2	MIR4668	000130673_35	CATTCATTTAGTAGTTTCCT
1858	chr9	112020927	000130673	000130673_112020927	Experimental	Common	3	MIR4668	000130673_51	AGACTGGGAATATGTTTAGC
1859	chr9	112020927	000130673	000130673_112020927	Experimental	Common	4	MIR4668	000130673_45	TGGATGAGAATATGTGTCGT
1860	chr9	112037485	000130675	000130675_112037485	Experimental	Common	1	MIR4668	000130675_110	TATCACTTAGGCCACATTCC
1861	chr9	112037485	000130675	000130675_112037485	Experimental	Common	2	MIR4668	000130675_100	TGATTATTTTGCTTGTTGAT
1862	chr9	112037485	000130675	000130675_112037485	Experimental	Common	3	MIR4668	000130675_121	TCAACTCAGGATTACCTAAA
1863	chr9	112037485	000130675	000130675_112037485	Experimental	Common	4	MIR4668	000130675_106	CATTTTACAGTGCAGATTGC
1864	chr9	112041962	000130675	000130675_112041962	Experimental	Common	1	MIR4668	000130675_546	TATCCACAGGGCCAACTCAG
1865	chr9	112041962	000130675	000130675_112041962	Experimental	Common	2	MIR4668	000130675_480	ATGACTAACCCTGTACCTCC
1866	chr9	112041962	000130675	000130675_112041962	Experimental	Common	3	MIR4668	000130675_512	GCAGATGGCGGGTGTTGGAC
1867	chr9	112041962	000130675	000130675_112041962	Experimental	Common	4	MIR4668	000130675_559	CAACGTGTTACATTTTTTGT
1868	chr9	112046376	000130675	000130675_112046376	Experimental	Common	1	MIR4668	000130675_823	CAAAGTCTGAGAGTAGAAAT
1869	chr9	112046376	000130675	000130675_112046376	Experimental	Common	2	MIR4668	000130675_796	GAAAAATAAACATGGTTCTC
1870	chr9	112046376	000130675	000130675_112046376	Experimental	Common	3	MIR4668	000130675_814	GGTTAAAGATAAGTCCAGCA
1871	chr9	112046376	000130675	000130675_112046376	Experimental	Common	4	MIR4668	000130675_803	ATGGTGAAGTTTAGTCTTAA
1872	chr9	112059982	000130679	000130679_112059982	Experimental	Common	1	SUSD1	000130679_135	ATCAGCGTGAAATATAATTA
1873	chr9	112059982	000130679	000130679_112059982	Experimental	Common	2	SUSD1	000130679_166	CAAACATCCTAGGTATCCTC
1874	chr9	112059982	000130679	000130679_112059982	Experimental	Common	3	SUSD1	000130679_128	ATTCATTGCTGGTGGCGGAG
1875	chr9	112059982	000130679	000130679_112059982	Experimental	Common	4	SUSD1	000130679_123	CAAATCCTTGCACAGTTCTT
1876	chr9	112061458	000130679	000130679_112061458	Experimental	Common	1	SUSD1	000130679_278	AGTCATTCGAGGGAGTGTGG
1877	chr9	112061458	000130679	000130679_112061458	Experimental	Common	2	SUSD1	000130679_300	ACCCTAAGTTTTATTATAAA
1878	chr9	112061458	000130679	000130679_112061458	Experimental	Common	3	SUSD1	000130679_249	TTGGGGTACATAATGGAGCA
1879	chr9	112061458	000130679	000130679_112061458	Experimental	Common	4	SUSD1	000130679_259	GCTTTGCCAGTGTGTGAGAC
1880	chr9	112073428	000130682	000130682_112073428	Experimental	Common	1	SUSD1	000130682_139	AACCAGAGAGAGGAGGATGG
1881	chr9	112073428	000130682	000130682_112073428	Experimental	Common	2	SUSD1	000130682_137	AGCCAATACATACGTAAATG
1882	chr9	112073428	000130682	000130682_112073428	Experimental	Common	3	SUSD1	000130682_111	GTGACAATCTGATAAATGCC
1883	chr9	112073428	000130682	000130682_112073428	Experimental	Common	4	SUSD1	000130682_130	TATTATGGAACCAAGCATGC
1884	chr9	112074582	000130682	000130682_112074582	Experimental	Common	1	SUSD1	000130682_214	CCCCTTTCTTTTATAAAAGG
1885	chr9	112074582	000130682	000130682_112074582	Experimental	Common	2	SUSD1	000130682_200	TTTCCCAGAAGGAAAGAGAG
1886	chr9	112074582	000130682	000130682_112074582	Experimental	Common	3	SUSD1	000130682_192	AAATACATCGCTGACCTCAG
1887	chr9	112074582	000130682	000130682_112074582	Experimental	Common	4	SUSD1	000130682_195	CTTACGTTAAATCTTACTGA
1888	chr9	113410534	000130754	000130754_113410534	Experimental	Common	1	POLE3	000130754_131	CCGGACTTCCCGCGTCGCTA
1889	chr9	113410534	000130754	000130754_113410534	Experimental	Common	2	POLE3	000130754_121	TTAAGCCCCAGCGGCGGCAA
1890	chr9	113410534	000130754	000130754_113410534	Experimental	Common	3	POLE3	000130754_142	TGGGACACTGTAGGCCACGT
1891	chr9	113410534	000130754	000130754_113410534	Experimental	Common	4	POLE3	000130754_222	GGTGAGATTAACGGACCCGG
1892	chr9	113620666	000130772	000130772_113620666	Experimental	Common	1	RGS3	000130772_187	GCTTGACATGAAAGAGTCGC
1893	chr9	113620666	000130772	000130772_113620666	Experimental	Common	2	RGS3	000130772_224	GATAATGGTTTTTCCGTTCC
1894	chr9	113620666	000130772	000130772_113620666	Experimental	Common	3	RGS3	000130772_206	TTTGTGAAGGTGCCGGATGC
1895	chr9	113620666	000130772	000130772_113620666	Experimental	Common	4	RGS3	000130772_199	TCTCTTCTTGTATGGATGGG
1896	chr9	113623175	000130772	000130772_113623175	Experimental	Common	1	RGS3	000130772_500	CAGAATGTAAATTAGTTACA
1897	chr9	113623175	000130772	000130772_113623175	Experimental	Common	2	RGS3	000130772_586	TGAATCTCCCAAATGCAGAG
1898	chr9	113623175	000130772	000130772_113623175	Experimental	Common	3	RGS3	000130772_576	TTAGGACAAGCCCCTCCCTC
1899	chr9	113623175	000130772	000130772_113623175	Experimental	Common	4	RGS3	000130772_562	TGTGCGCACATGCTGGAGGA
1900	chr9	113624895	000130772	000130772_113624895	Experimental	Common	1	RGS3	000130772_760	ATGATGGACTCACTTTGCCC
1901	chr9	113624895	000130772	000130772_113624895	Experimental	Common	2	RGS3	000130772_786	ACTAATTGTGGATCCCAGAA
1902	chr9	113624895	000130772	000130772_113624895	Experimental	Common	3	RGS3	000130772_746	CCCGGATGCGGTGGCAACCC
1903	chr9	113624895	000130772	000130772_113624895	Experimental	Common	4	RGS3	000130772_777	GAGACTGGTATTTTTAGCCC
1904	chr9	115944560	000130930	000130930_115944560	Experimental	Common	1	LINC00474	000130930_90	TGTGAATGTTTTGATGAATT
1905	chr9	115944560	000130930	000130930_115944560	Experimental	Common	2	LINC00474	000130930_49	TGAACAAATAAAGATGTTTG
1906	chr9	115944560	000130930	000130930_115944560	Experimental	Common	3	LINC00474	000130930_82	AACGTACAGTCTACATTCCC
1907	chr9	115944560	000130930	000130930_115944560	Experimental	Common	4	LINC00474	000130930_42	TCAAGATAAGTATCAGCAGC
1908	chr9	124280180	000131270	000131270_124280180	Experimental	Common	1	NEK6	000131270_118	GCCTAGACCAGGGGCAGGGT
1909	chr9	124280180	000131270	000131270_124280180	Experimental	Common	2	NEK6	000131270_137	GTCTGACGCCGTACCCTTCC
1910	chr9	124280180	000131270	000131270_124280180	Experimental	Common	3	NEK6	000131270_146	ATGGTGGGGATACCCTCTCC
1911	chr9	124280180	000131270	000131270_124280180	Experimental	Common	4	NEK6	000131270_76	TCACACTGCCAGGGCAGGAT
1912	chr9	124286123	000131270	000131270_124286123	Experimental	Common	1	NEK6	000131270_880	TCAAGTGCATAGAACGATGC
1913	chr9	124286123	000131270	000131270_124286123	Experimental	Common	2	NEK6	000131270_926	TAACCTCTTGACAAAGGAGT
1914	chr9	124286123	000131270	000131270_124286123	Experimental	Common	3	NEK6	000131270_903	CACGCGATTTCCTCTGCAAA
1915	chr9	124286123	000131270	000131270_124286123	Experimental	Common	4	NEK6	000131270_884	GAGGGCAAGGGACTTCGCTG
1916	chr9	124869077	000131326	000131326_124869077	Experimental	Common	1	ARPC5L	000131326_291	GCTGCGCGCGGAGGCGGTGG
1917	chr9	124869077	000131326	000131326_124869077	Experimental	Common	2	ARPC5L	000131326_302	CGCTCGCACCGGCTCCTGCT
1918	chr9	124869077	000131326	000131326_124869077	Experimental	Common	3	ARPC5L	000131326_318	AGCGTGTTCCGGGCCATGGC
1919	chr9	124869077	000131326	000131326_124869077	Experimental	Common	4	ARPC5L	000131326_277	ACGGCGCTTCCGGATCCGGC
1920	chr9	127519488	000131475	000131475_127519488	Experimental	Common	1	NIBAN2	000131475_91	TGCAGGAGTGAGACTCCCAC
1921	chr9	127519488	000131475	000131475_127519488	Experimental	Common	2	NIBAN2	000131475_7	CACTCAGGGGTTTACCTTGC
1922	chr9	127519488	000131475	000131475_127519488	Experimental	Common	3	NIBAN2	000131475_77	CAGCTGCGCTGTAGGGATGA
1923	chr9	127519488	000131475	000131475_127519488	Experimental	Common	4	NIBAN2	000131475_34	ATGCGGTGGTCAGAGGCACG
1924	chr9	127524589	000131475	000131475_127524589	Experimental	Common	1	NIBAN2	000131475_799	TGTCATATCATTAACAACAG
1925	chr9	127524589	000131475	000131475_127524589	Experimental	Common	2	NIBAN2	000131475_894	AGGACTTAGGGAGATGCGAA
1926	chr9	127524589	000131475	000131475_127524589	Experimental	Common	3	NIBAN2	000131475_840	GCTCGAATCCAGGAATGCCC
1927	chr9	127524589	000131475	000131475_127524589	Experimental	Common	4	NIBAN2	000131475_822	CACTGAAGAGGCTGAGATTC
1928	chr9	128322599	000131550	000131550_128322599	Experimental	Common	1	COQ4	000131550_149	CGCAGAGCCGACGGAGGACA
1929	chr9	128322599	000131550	000131550_128322599	Experimental	Common	2	TRUB2	000131550_85	ACATGGCGGCGCCCGTGGAA
1930	chr9	128322599	000131550	000131550_128322599	Experimental	Common	3	TRUB2	000131550_47	GTAGCTCCACTGTATCCCGC
1931	chr9	128322599	000131550	000131550_128322599	Experimental	Common	4	TRUB2	000131550_97	TCTTCGGGGAAAACCGGCTG
1932	chr9	129140074	000131603	000131603_129140074	Experimental	Common	1	PTPA	000131603_240	CGCCTTTAAGAGCCCAGGGC
1933	chr9	129140074	000131603	000131603_129140074	Experimental	Common	2	PTPA	000131603_276	TCTCTGGGGAGTGGAGAGGC
1934	chr9	129140074	000131603	000131603_129140074	Experimental	Common	3	PTPA	000131603_264	ATCCCCCCAGTTACTGACAG
1935	chr9	129140074	000131603	000131603_129140074	Experimental	Common	4	PTPA	000131603_230	CTGTAGAGGCCCTGCAAGGT
1936	chr9	129174909	000131607	000131607_129174909	Experimental	Common	1	IER5L	000131607_310	CTAACCCCTCTTTGCAAAGC
1937	chr9	129174909	000131607	000131607_129174909	Experimental	Common	2	IER5L	000131607_307	GTCGGCAGCAAACAGCCAGC
1938	chr9	129174909	000131607	000131607_129174909	Experimental	Common	3	IER5L	000131607_296	CGCACCGGCGAGGGCAGTGT
1939	chr9	129174909	000131607	000131607_129174909	Experimental	Common	4	IER5L	000131607_339	CTACGGAATGACCTCAGAGT
1940	chr9	129176008	000131607	000131607_129176008	Experimental	Common	1	IER5L	000131607_613	AGGCAAACTCTATCTCCGAA
1941	chr9	129176008	000131607	000131607_129176008	Experimental	Common	2	IER5L	000131607_532	AAAGTCTCCAACGCAGTCGG
1942	chr9	129176008	000131607	000131607_129176008	Experimental	Common	3	IER5L	000131607_584	TCCGGGAGACGGGTGGAGGA
1943	chr9	129176008	000131607	000131607_129176008	Experimental	Common	4	IER5L	000131607_525	TGCAACCGAAGGCTGAACCA
1944	chr9	129483926	000131648	000131648_129483926	Experimental	Common	1	LINC00963	000131648_538	TCCCCTTGGGTCACCGGGAG
1945	chr9	129483926	000131648	000131648_129483926	Experimental	Common	2	LINC00963	000131648_568	ACGCAGCTGGGTCGGCTCTG
1946	chr9	129483926	000131648	000131648_129483926	Experimental	Common	3	LINC00963	000131648_615	CAAGATCAGGGTTCGGGTGC
1947	chr9	129483926	000131648	000131648_129483926	Experimental	Common	4	LINC00963	000131648_636	GAGCTGTGTCAAGTGTTCAT
1948	chr9	129488747	000131649	000131649_129488747	Experimental	Common	1	LINC00963	000131649_417	ACGGGGCGAATTGTACAGTT
1949	chr9	129488747	000131649	000131649_129488747	Experimental	Common	2	LINC00963	000131649_279	CGCTTTTCGCCGGCGAGGAG
1950	chr9	129488747	000131649	000131649_129488747	Experimental	Common	3	LINC00963	000131649_399	GCTTCGAAGCCGGATTCCGA
1951	chr9	129488747	000131649	000131649_129488747	Experimental	Common	4	LINC00963	000131649_375	CCGCGATGCGGGGCCGTTCC
1952	chr9	131677475	000131808	000131808_131677475	Experimental	Common	1	RAPGEF1	000131808_229	TAAACGTGCACGCAGCTTGT
1953	chr9	131677475	000131808	000131808_131677475	Experimental	Common	2	RAPGEF1	000131808_243	TAGTGACTCACAGTGCTCAC
1954	chr9	131677475	000131808	000131808_131677475	Experimental	Common	3	RAPGEF1	000131808_264	CTGCTCAAGCAGACCAGGGA
1955	chr9	131677475	000131808	000131808_131677475	Experimental	Common	4	RAPGEF1	000131808_239	TCAACTGGAAAATTTCTAGA
1956	chr9	131679096	000131808	000131808_131679096	Experimental	Common	1	RAPGEF1	000131808_402	CACATAATGAGTTCGCAGTT
1957	chr9	131679096	000131808	000131808_131679096	Experimental	Common	2	RAPGEF1	000131808_380	TCCTCAGCCCGGAGAAGCAA
1958	chr9	131679096	000131808	000131808_131679096	Experimental	Common	3	RAPGEF1	000131808_397	CTAGGACAAATATGGCCCTA
1959	chr9	131679096	000131808	000131808_131679096	Experimental	Common	4	RAPGEF1	000131808_442	GTCCTTTTTGTAGCACTGAC
1960	chr9	133030888	000131890	000131890_133030888	Experimental	Common	1	GTF3C5	000131890_290	TCGGTGTTGGAATAAGAGCT
1961	chr9	133030888	000131890	000131890_133030888	Experimental	Common	2	GTF3C5	000131890_274	GCTAAGATGCTGCCGACTCT
1962	chr9	133030888	000131890	000131890_133030888	Experimental	Common	3	GTF3C5	000131890_179	CTACTAGCCAGCGAGGGACC
1963	chr9	133030888	000131890	000131890_133030888	Experimental	Common	4	GTF3C5	000131890_188	AAGCGAGTTAGTCCACCGGG
1964	chr9	133336240	000131909	000131909_133336240	Experimental	Common	1	SURF6	000131909_108	GGTGAGAGTCGCACGCGCAG
1965	chr9	133336240	000131909	000131909_133336240	Experimental	Common	2	SURF6	000131909_95	GGCGTCCTTGGCGAGTAGAG
1966	chr9	133336240	000131909	000131909_133336240	Experimental	Common	3	SURF6	000131909_58	CTTTACAGACTCGTCTACAC
1967	chr9	133336240	000131909	000131909_133336240	Experimental	Common	4	SURF6	000131909_78	GCGCACGCGGGGTAACGCAC
1968	chr9	136728197	000132057	000132057_136728197	Experimental	Common	1	SNHG7	000132057_1323	GGGTTCGCCACGCAGAGCAG
1969	chr9	136728197	000132057	000132057_136728197	Experimental	Common	2	SNHG7	000132057_1283	TTCTCGTCCTCTGCGTGCGC
1970	chr9	136728197	000132057	000132057_136728197	Experimental	Common	3	SNHG7	000132057_1341	CCGCGCCGTTTCCGACCCGC
1971	chr9	136728197	000132057	000132057_136728197	Experimental	Common	4	SNHG7	000132057_1276	CCGGTGAGGCGCTCGAGAAC
1972	chrM	2834	000135120	000135120_2834	Experimental	Common	1	NA	000135120_68	ACAGTACCTAACAAACCCAC
1973	chrM	2834	000135120	000135120_2834	Experimental	Common	2	NA	000135120_74	GCATGTACTGCTCGGAGGTT
1974	chrM	3150	000135120	000135120_3150	Experimental	Common	1	NA	000135120_86	TTTAAGTTTTATGCGATTAC
1975	chrM	3150	000135120	000135120_3150	Experimental	Common	2	NA	000135120_99	CTTACCGAACGAAAAATTCT
1976	chrM	3150	000135120	000135120_3150	Experimental	Common	3	NA	000135120_93	GAATGGGTACAATGAGGAGT
1977	chrM	3150	000135120	000135120_3150	Experimental	Common	4	NA	000135120_102	CGTAGGGGCCTACAACGTTG
1978	chrM	3375	000135120	000135120_3375	Experimental	Common	1	NA	000135120_123	AAGAGCGATGGTGAGAGCTA
1979	chrM	3375	000135120	000135120_3375	Experimental	Common	2	NA	000135120_113	GTAGATGTGGCGGGTTTTAG
1980	chrM	3375	000135120	000135120_3375	Experimental	Common	3	NA	000135120_136	CTAGGTTGAGGTTGACCAGG
1981	chrM	3375	000135120	000135120_3375	Experimental	Common	4	NA	000135120_145	TGAGTAAACGGCTAGGCTAG
1982	chrM	3820	000135120	000135120_3820	Experimental	Common	1	NA	000135120_156	CTATCAACATTACTAATAAG
1983	chrM	3820	000135120	000135120_3820	Experimental	Common	2	NA	000135120_159	TCGGTTGGTCTCTGCTAGTG
1984	chrM	3820	000135120	000135120_3820	Experimental	Common	3	NA	000135120_151	TGCTCGCAGTGCGCCGATCA
1985	chrM	679	000135120	000135120_679	Experimental	Common	1	NA	000135120_39	TAGCAGCGGTGTGTGTGTGC
1986	chrM	679	000135120	000135120_679	Experimental	Common	2	NA	000135120_21	AAAATAATGTGTTAGTTGGG
1987	chrM	679	000135120	000135120_679	Experimental	Common	3	NA	000135120_48	GTTTTAGCTTTATTGGGGAG
1988	chrM	679	000135120	000135120_679	Experimental	Common	4	NA	000135120_44	TAAGCTACATAAACTGTGGG
1989	chrM	10355	000135124	000135124_10355	Experimental	Common	1	MIR12136	000135124_59	GTATAATATTTATGTAAATG
1990	chrM	10355	000135124	000135124_10355	Experimental	Common	2	MIR12136	000135124_53	ATGACATAACTATTAGTGGC
1991	chrM	10355	000135124	000135124_10355	Experimental	Common	3	MIR12136	000135124_60	TATGGCAATAGGCACAATAT
1992	chrM	10355	000135124	000135124_10355	Experimental	Common	4	MIR12136	000135124_47	TTCTAGATCAAATAATAAGA
1993	chrM	12533	000135124	000135124_12533	Experimental	Common	1	MIR12136	000135124_89	AACAGCTATCCATTGGTCTT
1994	chrM	12533	000135124	000135124_12533	Experimental	Common	2	MIR12136	000135124_108	AATAAAGGTGGATGCGACAA
1995	chrM	12533	000135124	000135124_12533	Experimental	Common	3	MIR12136	000135124_117	CTAAGATTAGTATGGTAATT
1996	chrM	12533	000135124	000135124_12533	Experimental	Common	4	MIR12136	000135124_100	TTTGTTAGGGTTAACGAGGG
1997	chrM	14892	000135124	000135124_14892	Experimental	Common	1	MIR12136	000135124_209	GGAGGATCAGGCAGGCGCCA
1998	chrM	14892	000135124	000135124_14892	Experimental	Common	2	MIR12136	000135124_203	GTTTTGCGTATTGGGGTCAT
1999	chrM	14892	000135124	000135124_14892	Experimental	Common	3	MIR12136	000135124_210	ATTTACGTCTCGAGTGATGT
[truncated: 11,001 more rows]
