# Supplementary material for: Cancer lineage-specific regulation of YAP responsive elements revealed through large-scale functional epigenomic screens
Source: Nat Commun. 2023 Jul 3;14:3907. doi: 10.1038/s41467-023-39527-w (PMC10317959; doi:10.1038/s41467-023-39527-w)
Supplement: Supplementary file 10 — Supplementary Data 6 [file 41467_2023_39527_MOESM10_ESM.xlsx]

## Sheet: YMCi13K_RawCounts
Absolute_summit	UnionID	sgRNA_ID	grna_type	sgRNA_seq	Plasmid_d0	H2052_d08_r1	H2052_d08_r2	MSTO_d08_r1	MSTO_d08_r2	92.1_d08_r1	92.1_d08_r2	MEL202_d08_r1	MEL202_d08_r2	H2052_d15_r1	H2052_d15_r2	MSTO_d15_r1	MSTO_d15_r2	92.1_d15_r1	92.1_d15_r2	MEL202_d15_r1	MEL202_d15_r2	H2052_d22_r1	H2052_d22_r2	MSTO_d22_r1	MSTO_d22_r2	92.1_d22_r1	92.1_d22_r2	MEL202_d22_r1	MEL202_d22_r2
1375294	000000041	000000041_213	Experimental	GGGACCGTGATTCCACTAAC	908	532	319	745	1234	570	1343	533	812	646	489	749	461	638	994	464	841	498	316	582	551	680	445	450	274
1375294	000000041	000000041_223	Experimental	TTTTGCCTCCGTAAGGGACC	852	562	429	722	1115	580	1416	643	615	611	675	784	418	560	753	430	782	650	390	483	583	703	377	540	458
1375294	000000041	000000041_256	Experimental	CGCACTTCCGTCGGCCCGTT	924	523	551	749	987	676	1183	581	870	791	861	663	407	649	832	620	856	681	352	462	509	989	466	614	793
1375294	000000041	000000041_264	Experimental	GACGTATCTGGCAACGGAAG	795	420	529	482	816	598	1306	448	567	751	707	442	339	487	771	728	610	603	395	393	495	660	371	501	439
3531595	000000113	000000113_116	Experimental	GAACTTAAAGGCGAGGGGCG	775	640	483	665	821	631	1078	559	252	560	648	622	377	477	990	564	593	529	278	388	432	580	459	563	539
3531595	000000113	000000113_135	Experimental	ACAACCGAGGGAGCCGCCCC	937	662	614	597	1041	841	1339	422	664	921	653	771	348	701	868	752	869	691	325	581	712	1268	827	804	907
3531595	000000113	000000113_161	Experimental	AGCGCGCACGCTGGAATGCG	1152	663	632	722	1090	643	1500	716	818	700	635	367	236	758	982	664	1010	663	394	175	187	1052	595	782	682
3531595	000000113	000000113_176	Experimental	AGGAGGTACACAGACACGCA	641	399	433	547	795	522	1091	421	531	540	419	566	281	454	797	501	412	416	223	457	327	584	399	243	127
6515903	000000162	000000162_20	Experimental	AAAAAAAAGACTATGTAAGA	644	411	342	600	807	550	928	359	448	538	505	692	276	373	599	511	591	516	270	464	498	867	400	897	442
6515903	000000162	000000162_24	Experimental	ATTTAATATAGTGTATCCTC	772	473	398	438	759	533	1359	454	448	619	271	702	330	561	775	589	563	523	395	314	611	898	452	549	648
6515903	000000162	000000162_32	Experimental	GGCAGCGGTAGGGGACTCTG	1094	810	1000	380	393	825	1610	790	914	927	774	124	72	471	526	235	421	754	448	89	70	187	121	502	130
6515903	000000162	000000162_56	Experimental	ACGGTGACCACTTACTCTGC	934	585	646	734	499	513	1254	671	704	970	642	584	339	557	720	613	975	722	315	439	574	867	590	793	696
6654069	000000172	000000172_105	Experimental	ATCATAGCGATCAAAAAGGT	663	529	449	462	905	457	911	509	601	687	504	554	339	394	570	538	852	699	309	431	594	753	361	579	502
6654069	000000172	000000172_125	Experimental	TTTAGGTAGGACACTCCACC	822	500	680	750	805	501	1098	459	486	699	570	648	455	492	724	503	683	493	404	427	518	707	441	936	525
6654069	000000172	000000172_82	Experimental	GAAGCGCTTTCTTTTTTAAG	725	515	442	685	893	302	1203	547	661	716	707	765	400	514	587	536	734	579	312	579	532	875	520	661	649
6654069	000000172	000000172_86	Experimental	CTGGAATGAGAGTCTGCCCA	1096	666	781	1143	1356	868	1736	1185	1051	534	776	1000	428	739	1011	737	1040	780	336	893	612	1134	679	748	730
8005288	000000225	000000225_115	Experimental	ACTAGGGTGTTTATTTGACG	848	478	379	582	779	457	764	539	508	641	543	558	358	500	648	553	496	524	363	394	465	539	408	649	406
8005288	000000225	000000225_129	Experimental	GTGAGACAGCGTTTTTAGCG	802	385	573	514	782	498	1289	450	657	824	552	595	387	540	894	342	595	668	322	435	606	871	443	723	546
8005288	000000225	000000225_139	Experimental	TGGTAGGTTTCAGGATTCCC	1036	814	736	1156	1238	789	1682	903	1005	916	1116	1060	461	646	1279	708	887	904	468	805	657	1222	679	820	700
8005288	000000225	000000225_78	Experimental	GATTGATAAAAGTTCTTGGC	885	416	578	481	1126	637	1039	511	758	727	635	487	402	500	626	370	527	488	344	398	556	936	394	658	684
8096724	000000240	000000240_237	Experimental	ACAGGCATTGGTTAAAGATA	1043	755	388	1011	1218	685	1697	570	818	1164	622	851	461	559	997	874	619	672	444	904	654	841	661	852	489
8096724	000000240	000000240_249	Experimental	AGGTAGCCTCTGCTGTTCAT	970	884	815	1075	1538	717	1761	742	1130	1289	1017	1092	489	409	1119	794	931	1102	545	815	883	1278	519	965	646
8096724	000000240	000000240_251	Experimental	AAACGTAGTCTCACAAAATC	869	522	565	823	1037	693	1338	426	683	699	891	718	425	665	900	607	713	713	316	700	648	782	495	806	628
8096724	000000240	000000240_258	Experimental	GAGGTTAAATGAAAGCTTTC	576	286	240	419	525	307	965	371	405	493	496	476	249	329	579	569	455	365	351	418	427	388	286	527	435
8097590	000000240	000000240_298	Experimental	AATTAGATCAACATCCTTAT	873	541	631	716	928	435	1347	488	644	839	818	634	347	496	1051	339	743	707	414	623	420	746	293	612	494
8097590	000000240	000000240_314	Experimental	TATCAGAACTGAGTCATTTA	820	563	627	765	1065	504	1060	578	716	1023	659	699	415	606	841	667	613	875	377	500	594	754	559	866	518
8097590	000000240	000000240_319	Experimental	AATCTTAATATAGTCTCAGC	938	613	275	581	1041	556	1177	403	455	729	478	632	400	594	829	498	690	504	260	590	512	733	581	738	420
8097590	000000240	000000240_333	Experimental	AGGCACACTTGAAAACTTAG	965	818	813	883	1075	573	1531	742	834	1116	968	757	474	335	1433	700	732	859	548	776	774	1106	805	793	568
8343595	000000258	000000258_102	Experimental	GAGTGGAGCGGTCGCCTGGC	460	364	455	378	545	250	831	187	341	627	420	402	151	364	315	416	245	358	234	391	292	484	194	331	174
8343595	000000258	000000258_127	Experimental	GAAAAGAATCCATGACTAAT	959	738	655	1039	1199	821	2061	917	803	954	904	830	433	670	1136	680	882	819	512	641	531	1273	601	760	664
8343595	000000258	000000258_153	Experimental	CGTGTCAGCGAGACACGCCG	729	506	469	514	785	555	935	502	499	696	629	558	259	582	795	495	764	633	299	548	427	784	576	750	496
8343595	000000258	000000258_165	Experimental	AGTGCGGACGGCACCCGGCG	654	410	449	565	911	460	1160	465	585	632	583	531	283	331	629	470	711	467	356	263	291	539	259	549	363
9898488	000000370	000000370_10	Experimental	TATTAAGGAAATTTGTCCTA	835	663	582	938	1140	506	1436	766	743	716	781	805	447	508	1095	671	753	603	356	516	515	689	516	729	493
9899085	000000370	000000370_17	Experimental	GTTATTGTATTGTTATATTT	839	667	422	754	630	644	1288	534	492	726	580	646	451	545	1065	709	903	763	405	551	685	356	569	750	599
9899085	000000370	000000370_20	Experimental	AAAAAATTTTTTACTTCCGT	918	447	566	872	1062	480	936	399	667	549	629	606	315	411	582	469	599	552	312	558	699	508	442	607	696
9899085	000000370	000000370_21	Experimental	AACCAACCACAAAAATATTC	841	514	582	629	1065	602	1162	627	501	587	752	546	381	421	589	402	700	609	351	297	498	683	516	837	608
9899085	000000370	000000370_23	Experimental	ACTAAGAGATGGTTCATAAG	1104	897	713	758	1279	633	1689	943	778	1174	779	912	551	801	1273	1112	936	831	421	698	697	1540	559	994	630
9898488	000000370	000000370_4	Experimental	TAATTAAAAGAACAGTGGGC	656	340	429	474	668	340	758	416	450	508	410	439	312	503	613	501	364	445	409	274	397	628	337	494	445
9898488	000000370	000000370_5	Experimental	GCACAAGAATCTGTGGAATC	942	620	506	823	1141	522	1544	690	996	979	655	726	386	780	860	828	658	769	394	680	606	1103	567	1034	499
9898488	000000370	000000370_8	Experimental	TAAAAAGAACAGTGACAAAT	807	525	459	770	867	525	1119	514	880	725	510	806	430	583	887	723	663	590	333	546	722	917	529	952	549
11800928	000000448	000000448_37	Experimental	GATGAGTAGAAAATTCTCCC	892	642	590	793	1086	534	1425	567	777	1026	690	855	372	585	774	738	728	712	466	346	539	790	565	601	618
11800928	000000448	000000448_46	Experimental	GCCATAGGATCCCACCCATC	805	489	204	626	855	513	1144	611	577	682	579	534	306	544	958	776	618	565	396	471	311	903	467	862	583
11800928	000000448	000000448_74	Experimental	TACACCACTGCATCGATTGC	851	407	516	691	621	470	1222	478	548	567	570	472	312	370	981	561	659	468	343	408	511	664	524	681	545
11800928	000000448	000000448_82	Experimental	CTCGACATAGGAGTTCCGTC	933	571	535	684	983	535	1305	596	741	707	716	709	469	590	897	697	815	572	456	571	612	941	422	910	690
12342640	000000489	000000489_27	Experimental	AAACTCCACCCAATTCCATC	908	574	526	845	1095	675	1293	828	882	478	625	872	406	659	851	552	729	673	275	623	595	699	594	654	415
12342640	000000489	000000489_32	Experimental	TGTTAGAAAAGGTTCTCGCC	764	415	453	632	772	433	1123	454	541	580	547	444	297	506	700	414	442	567	215	422	445	785	364	641	402
12342640	000000489	000000489_56	Experimental	ACTCTGTAGCCACTTACCTC	1021	886	744	948	1170	802	1408	773	778	1260	795	732	535	659	1000	818	852	874	440	663	786	846	455	759	572
12342640	000000489	000000489_57	Experimental	GCTATAGTTAGCGACCCTCA	892	452	524	746	772	462	1101	478	458	768	801	585	357	444	939	406	592	712	352	372	488	490	387	266	468
12478333	000000497	000000497_100	Experimental	CCGTGCTTCGGAGGACTACA	1059	603	821	788	1053	773	1687	691	535	613	797	464	265	393	558	547	460	762	384	207	185	278	210	386	221
12478333	000000497	000000497_125	Experimental	TTATCTCCTTTTCGTCGTGC	679	353	332	489	806	527	901	424	594	658	458	527	326	321	538	636	484	444	243	423	473	442	298	576	421
12478333	000000497	000000497_145	Experimental	TATTACACGCCTTAATGATA	876	631	479	595	1084	606	1097	779	472	677	882	662	316	587	671	491	712	808	422	508	428	842	530	319	761
12478393	000000497	000000497_168	Experimental	ACGCTGTCTAGAGAGGGTCA	735	535	432	413	821	556	1255	380	682	583	327	216	108	179	596	480	458	311	111	147	186	538	568	540	310
12478333	000000497	000000497_97	Experimental	GACTGAAGTGAAAAGAGTTC	812	576	646	834	916	610	1100	563	600	825	606	577	375	519	647	662	654	593	258	487	469	764	426	685	645
12602082	000000506	000000506_133	Experimental	CTCGAAGTAACCTTCCAGCG	895	602	651	937	1083	582	1725	571	680	804	639	868	389	609	917	816	786	385	344	550	515	1123	632	923	674
12602082	000000506	000000506_137	Experimental	TCAGGGCTTAGAACAGTCCC	790	724	549	768	795	459	1360	639	606	417	695	803	321	647	919	638	744	614	402	602	423	629	526	628	658
12602082	000000506	000000506_144	Experimental	CTCACCAAGTATCTGGCAAC	1035	680	559	1002	1266	905	1561	1005	946	995	743	878	490	828	1117	782	944	805	465	725	681	1096	600	1063	849
12602082	000000506	000000506_185	Experimental	CAGGGGTACAGCCTCCTCTC	830	461	618	285	342	387	1218	544	637	419	265	68	55	348	524	417	604	152	66	98	77	216	190	368	311
12604542	000000506	000000506_568	Experimental	TGCATGTTAAGATGTCACAC	782	519	489	643	614	569	978	597	712	783	593	657	271	505	821	398	643	683	380	691	439	765	502	330	461
12604542	000000506	000000506_570	Experimental	TAAAGAGTAAACTGACAAGC	907	607	559	811	830	585	1016	694	659	692	650	635	382	511	945	550	684	618	346	775	551	904	668	789	550
12604542	000000506	000000506_577	Experimental	CAGTATTTGCATACAATGAA	886	491	540	909	1062	559	1262	459	861	866	605	888	433	542	863	680	772	744	387	838	482	673	457	789	572
12604542	000000506	000000506_601	Experimental	GCTGAGATTATTTGTTGCAG	1009	709	838	954	1290	683	1443	909	734	921	865	715	456	871	1068	597	1093	791	537	900	620	1131	768	918	719
14017803	000000533	000000533_63	Experimental	CGCACGGTCTTTTCTCATGC	867	465	518	841	753	461	914	384	775	538	663	690	277	437	714	581	390	515	327	580	354	618	389	326	401
14017803	000000533	000000533_83	Experimental	CAAAGCTTAGCAACAACACG	744	536	633	634	754	530	1388	655	412	693	515	746	325	316	692	428	555	446	241	586	559	1028	546	687	653
14017803	000000533	000000533_89	Experimental	TATGATGATGATCATTACCC	817	517	486	756	841	683	713	418	577	613	589	620	299	632	499	464	340	556	277	658	419	971	306	591	377
14017803	000000533	000000533_97	Experimental	ACTAAGTTCGCATTGATCAC	986	531	374	709	968	523	1379	634	669	728	305	559	386	436	667	720	611	669	358	520	688	677	371	794	377
15352635	000000571	000000571_105	Experimental	AAACCCATGGCTTTGTAGAC	1092	665	646	932	1414	783	1973	558	916	762	1087	693	441	743	1117	737	879	525	465	591	655	833	739	726	959
15352635	000000571	000000571_145	Experimental	GAGTCATCATTCAAGACTTC	458	311	327	491	485	388	888	308	415	399	508	346	226	366	378	445	384	388	252	295	259	400	192	467	233
15352635	000000571	000000571_152	Experimental	TCCCGGGTTCTCACCATGGT	699	693	580	763	1256	409	1137	629	374	986	948	679	450	261	542	385	452	849	501	608	594	285	316	323	240
15352635	000000571	000000571_176	Experimental	TGAGGGCCTGTGCCCTCAAA	898	760	672	911	1187	750	1542	534	779	1311	942	717	486	415	924	849	940	922	571	781	699	821	729	840	712
15356614	000000571	000000571_492	Experimental	GCTTTACTATTCCAGGATGA	940	577	537	878	1172	763	1484	684	700	765	732	830	392	704	805	526	862	841	482	314	566	1126	362	676	602
15356614	000000571	000000571_500	Experimental	GTAAATGAGTGGGAAAGCCC	858	628	523	810	1208	566	1118	649	430	829	596	698	294	542	814	775	822	584	319	565	420	601	488	863	534
15356614	000000571	000000571_503	Experimental	AGGTGCGTGCTACGTGACCC	978	376	722	872	1318	818	1528	723	883	1148	705	806	597	850	1021	756	901	956	155	787	717	1210	627	814	607
15356614	000000571	000000571_506	Experimental	TCGAGTCTCAAAATAATTTA	797	443	649	1019	1102	499	1108	593	977	684	804	642	401	519	745	553	567	590	298	592	619	905	476	531	570
15357089	000000571	000000571_528	Experimental	GGACGTAAAGACTGATGCAC	1034	664	640	726	1052	577	1229	877	686	876	676	643	397	593	867	816	754	724	322	604	697	683	504	848	630
15357089	000000571	000000571_535	Experimental	TTCTTAAACTCTGTTGGTGG	1183	956	839	1185	1459	906	1928	1142	1068	1207	526	1086	581	1018	1150	828	1145	978	487	893	747	1417	761	856	900
15357089	000000571	000000571_541	Experimental	CTTCTTGAGTGGCACTGTGC	1082	384	701	864	1337	769	1897	1032	951	1158	369	705	514	860	1350	727	1155	787	510	705	873	1211	1089	911	759
15357089	000000571	000000571_549	Experimental	CTATGAAAGATCAAAAGAAT	932	632	768	797	986	723	1313	246	605	419	633	862	351	498	1188	636	894	633	395	645	506	944	651	643	599
15796948	000000601	000000601_125	Experimental	TATGATCCCATCGTTCACAC	929	485	620	669	1104	430	1110	525	653	678	573	765	395	640	877	537	747	571	284	486	555	879	455	454	538
15796948	000000601	000000601_140	Experimental	TTAGCCTCCTAGATGAGACA	788	462	587	808	891	634	1230	676	643	604	954	596	460	510	792	584	642	625	391	624	754	891	376	897	452
15796948	000000601	000000601_147	Experimental	TACCTTGATCATACACGTAA	720	574	653	758	806	484	1160	619	389	754	496	307	332	369	789	535	826	658	318	477	422	749	473	354	397
15796948	000000601	000000601_151	Experimental	TCCTTTCCAGAATCCATCCC	230	202	179	118	344	211	426	246	188	286	142	136	54	201	245	41	141	274	104	85	79	212	208	30	37
15799216	000000601	000000601_223	Experimental	CAAAAAACACAATACGACCC	791	315	344	493	781	419	853	557	446	576	426	647	309	331	573	410	787	531	294	454	449	480	274	477	549
15799216	000000601	000000601_268	Experimental	TTGGGAAACCCCAAGCTGCC	823	745	752	976	1231	754	1838	954	1111	988	657	766	422	643	1169	635	956	749	438	685	612	949	573	781	818
15799216	000000601	000000601_277	Experimental	AGGGTGCAGATTTGCAAGGG	1070	859	774	881	1480	1030	1958	1108	998	1323	991	869	504	1116	1557	804	631	1181	662	719	782	1365	788	1468	1030
15799216	000000601	000000601_319	Experimental	AACAAATGAATGAATGAAGC	827	461	495	516	729	348	937	491	735	480	591	445	252	600	719	606	783	499	298	479	536	663	396	597	485
15800263	000000601	000000601_398	Experimental	CGAGGAGGAGGATGAAGGTG	1129	806	716	962	1452	592	1563	723	938	1022	912	808	593	680	909	817	723	845	519	699	757	1285	289	1065	453
15800263	000000601	000000601_417	Experimental	GGGTGAGAGCACTTGCCCTA	779	796	668	881	1133	812	1035	678	717	818	406	751	417	738	933	643	801	800	475	689	680	757	691	954	757
15800263	000000601	000000601_431	Experimental	TTTGATCTGAGTTCCCTGGA	843	688	781	641	907	597	1226	845	526	861	693	888	382	571	739	630	788	667	415	761	639	1184	518	782	643
15800263	000000601	000000601_458	Experimental	AACTTACTAGGGCCTCGAAA	827	556	573	764	967	378	1012	693	917	996	639	590	287	365	822	525	725	683	284	246	356	652	363	515	379
16141789	000000623	000000623_453	Experimental	AGCTGACTTGGGAAGCTCGG	812	552	538	667	851	532	1488	440	777	717	552	590	394	544	779	587	656	650	323	328	385	806	472	660	547
16141789	000000623	000000623_516	Experimental	GGAAGCACATCTCGTCAGGC	763	535	258	907	1207	591	1090	453	881	700	476	698	279	640	1096	660	521	489	250	598	496	1049	292	785	252
16141789	000000623	000000623_545	Experimental	AAATCCAACTAGATAAAGTC	898	428	442	630	757	667	1150	527	628	829	342	636	365	476	711	552	418	685	370	495	500	884	359	493	321
16141789	000000623	000000623_557	Experimental	AGTAGGTATCTGGTGTATGT	819	727	714	936	1109	586	1874	597	688	900	865	704	428	569	992	777	1022	774	413	674	684	831	827	779	519
16144049	000000624	000000624_101	Experimental	CCCCTTCTGCAGAGACGACA	747	498	422	837	1023	539	1446	595	616	552	679	630	307	580	794	814	765	670	406	582	538	792	642	730	533
16144049	000000624	000000624_120	Experimental	CACCCTAGGGAGCTATCTGC	960	336	575	868	1222	643	1249	587	754	882	787	765	402	763	956	596	666	679	425	668	565	982	436	803	487
16144049	000000624	000000624_160	Experimental	TAGGCGCTGGCATCTCCGCT	1276	888	696	1153	1573	990	1903	1039	1043	1296	970	1078	526	897	1213	964	1079	917	528	811	863	1409	813	1137	714
16144049	000000624	000000624_185	Experimental	TTTCTTCTGGCCTACAGAGG	1222	799	763	972	1717	703	1595	946	1012	1122	929	1199	557	936	943	1086	937	1008	625	1062	1057	1378	600	986	872
16145370	000000624	000000624_344	Experimental	GGACCGCTGGTCAGGTGAGC	873	705	587	364	542	752	1300	935	806	436	381	129	58	316	377	673	948	173	147	84	19	231	324	614	467
16145370	000000624	000000624_363	Experimental	CATGTCTCCGCTTCCTGTGC	1109	660	840	987	1156	839	1160	798	952	986	915	801	587	813	1140	744	1055	751	523	680	701	1151	724	824	579
16145370	000000624	000000624_395	Experimental	CATAGTTCATGGGAGCGCTC	909	604	605	1106	1081	848	1273	575	766	743	611	998	403	879	951	785	709	763	507	840	652	1322	794	793	354
16145370	000000624	000000624_459	Experimental	GTACATTGAGGGAGAACCAG	891	585	569	447	832	673	1501	714	856	545	494	155	142	489	615	668	632	354	109	73	145	524	283	636	450
16145748	000000624	000000624_475	Experimental	CAACAGACCCTGCCATCCCC	860	645	639	855	1114	627	1353	693	832	937	715	699	419	641	1047	574	657	521	314	646	632	846	480	531	481
16145748	000000624	000000624_497	Experimental	CGGGAAGTGACCAGTTCCTT	1044	755	821	1278	1581	937	1521	619	1103	1376	914	1044	247	915	887	691	889	1026	464	1059	692	1571	353	739	1008
16145748	000000624	000000624_513	Experimental	TCAATCCCATTTGATAGACC	833	644	530	681	885	579	1072	706	681	726	650	662	373	624	980	615	694	584	473	693	568	835	753	556	598
16145748	000000624	000000624_520	Experimental	CGCTTTATCAGACATGCGAG	1005	542	588	706	1129	697	1368	614	624	701	344	842	497	492	692	679	861	708	482	581	748	813	451	929	864
16146445	000000624	000000624_558	Experimental	AATCGCTAGTCACCTACTGC	936	456	594	743	912	456	951	638	477	716	570	653	364	668	667	517	748	772	363	587	529	638	498	777	588
16146445	000000624	000000624_568	Experimental	GCTGGGCTGATCTTCCCAAC	953	601	754	926	1262	822	1466	725	836	1224	859	920	475	936	907	603	807	1021	643	776	721	1125	522	983	585
16146445	000000624	000000624_616	Experimental	ATCCTCGCACAAGAATGCGG	1047	641	584	832	1199	809	1495	782	1202	856	644	624	423	614	884	685	1019	696	378	578	723	1117	632	1056	642
16146445	000000624	000000624_676	Experimental	GTAGGGAACTTCTCATCGGG	1080	891	604	967	1039	742	1386	820	855	1141	950	858	447	600	866	698	810	895	512	739	739	1142	584	1083	703
16173742	000000628	000000628_177	Experimental	GGGAGATCCCCCAGAGAAGC	682	436	550	461	629	443	895	407	457	615	414	322	202	481	726	393	566	632	347	228	275	1007	511	349	521
16173742	000000628	000000628_215	Experimental	AGCAGAGCCCGACCCTCACC	1010	482	641	748	986	697	1341	757	725	583	641	662	342	649	967	1025	709	566	295	416	402	925	578	767	491
16173742	000000628	000000628_282	Experimental	GGGGATGGAGTGAGGTCATG	982	695	931	979	1303	965	1983	827	763	1180	1111	950	499	963	1092	909	741	990	583	603	845	1155	741	870	795
16173742	000000628	000000628_296	Experimental	TGAACGAGAGTGCGCCCGTC	765	381	396	733	820	506	1060	285	610	511	490	589	292	366	673	474	419	554	350	452	464	511	363	579	331
17128604	000000668	000000668_29	Experimental	AAATGATACAACTGAATATT	963	640	649	769	1134	601	1370	610	718	1021	541	828	395	631	1408	741	842	945	297	643	522	811	718	976	521
17128604	000000668	000000668_41	Experimental	TGCTGTTCTTTAATTCTCTC	880	475	294	841	941	716	987	594	708	909	777	511	352	437	726	577	596	655	349	709	581	941	439	752	541
17128604	000000668	000000668_59	Experimental	AGTTTTCATTTATAGAGGCA	894	581	641	735	1072	575	1145	692	475	781	762	686	430	667	749	613	381	706	438	705	302	650	435	708	362
17128604	000000668	000000668_70	Experimental	AACTCTATTTTATTTTACTT	940	596	602	861	1192	444	1484	541	668	975	838	902	327	638	918	599	767	930	370	768	629	1038	473	732	825
17866688	000000701	000000701_120	Experimental	CCGATAAGAGTGTGAAATCT	836	650	499	476	913	667	1326	509	741	785	734	714	397	586	1083	703	771	834	276	633	548	661	603	826	622
17866688	000000701	000000701_59	Experimental	AGAAGCAGTGATTTCTTGTC	882	501	530	676	830	569	1653	634	750	748	866	708	295	390	823	473	893	471	449	495	511	825	461	805	570
17866688	000000701	000000701_60	Experimental	AACTGGCTTGAGGCTTTTCG	991	620	589	803	1019	819	1695	731	592	1000	862	822	451	784	1235	811	797	760	532	721	539	1268	597	724	726
17866688	000000701	000000701_90	Experimental	GCCACTCATAGGCCAAGAGA	961	803	587	699	787	725	741	634	840	926	677	407	225	898	1388	574	676	517	140	173	204	1580	1319	748	350
22451925	000000850	000000850_109	Experimental	TAGGTGAGGCGGCCGTGATT	1089	549	507	865	1089	735	1699	767	688	852	498	639	417	638	1336	703	750	782	312	477	626	970	790	859	637
22451925	000000850	000000850_133	Experimental	TCCGCAGTCTACAGCAGAGC	1100	570	666	888	1241	828	1441	551	758	808	838	849	448	706	1001	582	769	846	443	538	643	1041	785	808	491
22451925	000000850	000000850_82	Experimental	AACGGGGCTGGGACTCCGCG	795	567	508	874	1078	593	1149	606	529	802	596	756	512	487	666	585	599	652	345	696	763	505	370	421	366
22451925	000000850	000000850_9	Experimental	AAAACTTTACTTAGGAAGTG	951	643	625	560	1109	692	1314	604	705	747	813	705	482	486	954	598	886	789	338	678	652	975	557	693	596
22500688	000000853	000000853_25	Experimental	CCAGTCGTAGGTGCTGTTAA	673	372	558	624	731	732	904	494	561	574	607	502	206	413	806	671	738	497	220	407	470	705	393	664	492
22500688	000000853	000000853_47	Experimental	TGTTGTATAAACGTTGGTTA	791	445	405	679	684	483	1143	580	574	723	544	732	362	462	929	448	512	541	271	596	577	522	487	680	451
22500688	000000853	000000853_60	Experimental	CAGACTACTTAAAAAGACAC	760	298	351	507	942	397	827	309	568	474	559	502	353	350	942	551	484	424	362	326	424	660	635	480	354
22500688	000000853	000000853_63	Experimental	CAATTAAAATCTCACAATTT	657	447	389	419	833	335	801	308	839	649	302	382	302	351	464	487	556	681	323	400	454	696	371	671	399
23559669	000000912	000000912_1001	Experimental	TTTTTCAAGGGAAACTTGTA	678	479	212	668	813	517	971	604	438	558	506	697	277	431	765	535	851	400	268	515	376	548	365	737	493
23556892	000000912	000000912_447	Experimental	ATCCAAGATAGACCCAACCC	938	563	602	716	1095	739	1385	735	670	700	658	627	227	436	842	503	740	835	279	506	676	650	411	958	567
23556892	000000912	000000912_491	Experimental	ATATTGAAGTAATTCATGCC	839	575	607	831	970	684	1400	970	681	789	533	734	362	626	659	501	576	671	264	635	543	1254	377	712	328
23556892	000000912	000000912_499	Experimental	CTCTAGTAAGGCCAGGCACC	982	521	644	842	1189	695	1359	609	915	1010	867	815	474	573	944	461	924	715	532	720	712	1210	594	614	592
23556892	000000912	000000912_532	Experimental	GATTGTGGTGAACAGGAGCA	927	721	536	771	1041	560	1453	579	617	1123	672	659	403	618	609	805	889	577	393	641	597	852	497	1345	1011
23558470	000000912	000000912_676	Experimental	GCAGGGTGACGTCGCCCAGC	954	535	485	826	1107	714	1487	781	888	771	711	687	398	551	1165	715	728	574	424	629	303	1108	638	928	523
23558470	000000912	000000912_683	Experimental	AGCGAAGGACTGTGAACTTG	1008	478	480	758	1161	652	1502	700	789	804	820	784	417	752	1363	521	782	540	439	577	615	1122	711	479	442
23558470	000000912	000000912_778	Experimental	AGACAGCTCCCTATACAACA	756	497	487	604	828	727	970	668	637	551	535	690	361	603	1079	425	869	389	211	435	528	1150	685	620	689
23558470	000000912	000000912_789	Experimental	GACCCTCGGCCACTGCGGGA	1025	764	789	487	658	634	985	696	550	1193	856	403	216	252	211	258	411	924	414	176	169	153	98	117	254
23559669	000000912	000000912_905	Experimental	GGTGCGCGGCTGCTACGAGG	1178	639	849	1111	1286	716	1740	1006	1325	874	910	1036	467	795	1211	806	873	990	381	681	598	1282	598	1199	820
23559669	000000912	000000912_922	Experimental	CAACGCGCGCACGCTCGCCG	1005	553	613	792	1034	608	1186	476	819	632	639	713	345	738	1061	616	847	511	400	444	452	822	638	748	599
23559669	000000912	000000912_958	Experimental	ATGAGGAAGCGCTGATACCG	929	656	648	852	1140	686	1274	617	965	715	758	892	461	817	826	833	990	749	332	861	571	1361	517	1016	632
24322463	000000959	000000959_194	Experimental	CGCCGTTCTATCTGATCTCC	749	445	440	513	782	420	947	383	240	631	615	491	305	473	680	538	579	430	373	355	372	785	376	522	498
24322463	000000959	000000959_206	Experimental	TCGACCACAAAACCACAGCG	766	561	521	648	843	521	927	554	422	513	669	593	283	522	750	613	754	483	236	501	395	576	487	845	616
24322463	000000959	000000959_216	Experimental	TTACAGCCCGAACTCAAAGA	774	533	498	560	979	632	1083	765	392	559	648	682	338	667	717	518	616	583	265	550	421	855	442	556	495
24322463	000000959	000000959_267	Experimental	GTTCTAACGTAAGAGAAAGC	871	405	472	552	698	562	723	468	722	699	635	532	377	243	646	461	517	645	290	501	592	559	525	574	428
26693267	000001086	000001086_142	Experimental	AAACCGGCTGAAAATGGCAG	898	757	511	645	1096	529	1192	628	651	824	678	630	391	642	665	476	719	833	411	520	682	861	465	747	580
26693267	000001086	000001086_153	Experimental	TCTGGGCGTATTAACTCCAG	908	391	426	734	1150	532	1304	524	569	739	693	600	289	501	665	692	823	521	372	522	527	626	421	758	756
26693267	000001086	000001086_170	Experimental	GCGATAAGAACTCTCCTGTG	868	409	596	664	988	591	1207	715	369	764	768	466	286	669	1173	831	875	578	453	397	385	936	456	769	531
26693267	000001086	000001086_174	Experimental	TGAATCGTTGACATGGAAAC	1097	546	622	919	1145	698	1213	608	863	843	718	809	420	701	722	648	901	586	284	727	670	1057	373	784	808
26695623	000001086	000001086_574	Experimental	CGCGACGGCGCTGGGTAAAA	879	562	487	775	924	504	1002	559	530	688	457	378	208	257	372	416	602	497	264	261	237	403	173	688	563
26695623	000001086	000001086_586	Experimental	GGCGCTCTAGCCGCTCAGTC	856	674	521	615	829	548	1210	473	621	838	558	643	211	406	771	413	685	840	434	446	265	709	348	440	592
26695623	000001086	000001086_602	Experimental	TCCCCTCGCCAGCTGCGGCT	836	635	615	766	1222	570	1326	585	613	364	703	692	334	456	1059	658	732	667	347	284	385	478	485	1052	525
26695623	000001086	000001086_614	Experimental	CGCGCTCTGACTCTGGCTCC	928	595	547	727	788	477	790	579	489	613	701	450	241	321	521	484	731	514	247	281	343	289	153	598	671
26705907	000001088	000001088_39	Experimental	AGTCAATATTCACCCGAACT	1014	731	626	791	1093	878	1199	517	811	980	653	665	479	488	838	660	739	792	290	670	620	688	597	593	581
26705907	000001088	000001088_49	Experimental	GTTAGTCACTTGTGCATAGC	830	528	540	691	879	456	1259	555	692	773	479	614	370	464	977	492	637	829	251	467	550	886	609	692	604
26705907	000001088	000001088_68	Experimental	TAGAAATCACCCAGTAATCC	923	484	491	717	1006	553	1076	492	615	697	878	647	404	586	829	512	647	473	314	530	575	694	542	610	628
26705907	000001088	000001088_83	Experimental	TAGCAATTCAAGCAGCGCTT	1004	727	683	900	1301	745	1214	725	724	480	300	901	400	547	778	605	687	341	227	743	588	833	389	575	723
26772890	000001095	000001095_280	Experimental	GAGCAATTCAGTTGGGATCC	924	541	683	887	1021	455	1051	721	496	569	635	779	412	483	1127	722	766	492	357	721	584	786	474	713	589
26772890	000001095	000001095_286	Experimental	GAGTCATGGAATTCCGCTTC	790	536	592	791	885	466	928	479	901	645	519	576	253	601	530	770	745	396	198	576	463	755	512	778	762
26772890	000001095	000001095_297	Experimental	CATGCGCCCCATCATGTCAG	798	656	753	756	901	711	1100	672	737	650	629	705	331	600	1035	606	528	430	192	481	471	724	337	407	679
26772890	000001095	000001095_318	Experimental	CAGGAAATGCATTATCTCAG	891	480	674	587	1010	490	856	731	763	533	481	542	406	353	619	420	779	275	151	463	481	343	379	606	509
27112340	000001117	000001117_108	Experimental	GAGGATTAGTGCTTTCCTCC	956	652	576	982	1089	695	1544	860	1011	980	771	708	467	630	1046	780	895	846	446	469	713	803	707	1055	572
27112340	000001117	000001117_47	Experimental	TCAGGCTCATGTGGTAACCC	895	662	510	280	439	759	1520	735	709	615	446	149	70	665	765	616	663	363	218	76	47	827	418	796	662
27112340	000001117	000001117_59	Experimental	TAGAATAGCCTGACCTGAGC	1055	535	569	687	1026	718	996	801	610	1034	582	786	406	461	766	824	611	939	439	776	562	593	595	861	510
27112340	000001117	000001117_94	Experimental	TGTTTCCCAAGGAAACCAGC	1037	531	693	572	1142	592	1561	542	861	1020	765	671	436	331	951	503	931	691	463	662	499	958	379	587	483
28079303	000001171	000001171_114	Experimental	GTAATTAGGGTTTGCGACAG	582	433	413	535	619	375	916	291	514	580	614	469	211	371	797	563	476	578	278	416	296	566	545	544	467
28079303	000001171	000001171_117	Experimental	TTGCTCATGTGTATATGGTC	892	458	470	763	1010	565	1254	567	667	823	520	536	357	648	929	508	553	762	316	479	577	923	457	750	745
28079303	000001171	000001171_93	Experimental	ATACTCATACTTGGGAGGCC	912	581	312	707	938	590	1347	657	833	734	611	878	330	638	1071	416	862	666	377	606	519	1199	671	711	546
28079303	000001171	000001171_97	Experimental	GCTCACTAAGTGTTAAGAGC	952	691	527	915	1092	694	1895	672	738	823	1053	898	496	550	1211	551	907	724	397	700	555	1217	780	646	536
28329039	000001186	000001186_52	Experimental	CTTCTCGGCACCCATACGTT	1021	677	639	229	308	764	1850	622	662	327	108	54	21	333	567	279	185	128	47	45	13	140	112	161	74
28329039	000001186	000001186_65	Experimental	GTTGGCTGGTTGCACCGATC	1046	524	709	124	176	744	1665	547	785	201	279	29	11	138	138	75	35	44	64	2	1	17	7	5	3
28329039	000001186	000001186_83	Experimental	TTATATCCACCCGCGCACCT	972	356	583	86	120	508	1512	628	534	143	167	4	25	106	178	154	135	20	31	1	31	110	68	7	23
28329039	000001186	000001186_91	Experimental	GTTTAATTGGATACGTGTTA	986	506	457	379	583	622	1242	603	898	283	154	47	88	680	709	454	800	120	70	41	79	1009	423	392	414
28648671	000001208	000001208_52	Experimental	CTTCTAACTAAAAAATCGAA	771	461	348	662	831	263	1047	429	344	630	503	497	305	432	586	433	539	452	308	386	434	757	460	543	381
28648671	000001208	000001208_60	Experimental	CCTTTACCAAAAAATGGATT	676	607	489	705	937	547	1264	536	761	519	461	444	257	482	765	706	730	240	213	409	370	861	505	624	481
28648671	000001208	000001208_66	Experimental	GGTGACAGAGAAAGCAAAAA	946	495	352	350	390	605	1225	408	489	102	33	40	19	36	20	36	23	56	58	35	27	23	0	0	3
28648671	000001208	000001208_70	Experimental	CAGCTGGTGATCGTTGGTCC	1099	754	548	939	1346	744	1629	708	1045	575	550	463	322	450	563	594	938	297	132	326	257	97	114	660	522
31954842	000001323	000001323_110	Experimental	TAGTGGTTTGTCCCCTGTCC	980	677	693	1022	1193	729	1515	806	838	745	860	757	463	821	1307	1018	960	575	360	390	511	1097	568	936	801
31954842	000001323	000001323_17	Experimental	AACACTATTAACAATAGGTC	821	362	434	581	744	453	915	517	537	553	525	620	334	474	640	554	555	601	290	686	372	942	436	583	427
31954842	000001323	000001323_59	Experimental	CGGTCTCCAGGGGAGCCACG	731	437	363	509	649	464	1042	516	768	593	629	290	127	557	514	628	288	498	337	58	80	653	334	617	462
31954842	000001323	000001323_87	Experimental	TACAAAATTATCCCTGCTTC	811	546	374	529	698	387	854	320	588	792	465	609	225	405	715	508	457	503	296	572	321	463	497	815	316
33099433	000001391	000001391_38	Experimental	AGTGCTAGTTAGGCACTTCA	950	754	595	853	1173	791	1465	742	626	866	779	737	496	682	1108	741	861	905	382	659	658	1108	619	864	482
33099433	000001391	000001391_46	Experimental	CTGACTGACTTTTGAAAAAC	797	450	552	620	838	553	1195	652	634	760	563	515	291	616	691	407	827	513	275	453	394	861	401	625	466
33099433	000001391	000001391_69	Experimental	GGCACCCTAGATGTGCTTGA	1084	846	787	1073	1228	770	1696	893	847	1120	1005	809	443	731	988	852	907	1179	496	818	837	856	827	815	838
33099433	000001391	000001391_84	Experimental	GTGGGCTACCACAAGAATGC	756	434	411	766	645	463	1279	239	557	591	491	529	338	673	431	589	583	453	315	449	438	886	365	443	394
35268793	000001454	000001454_144	Experimental	GCCGGGCCTTGCGCCGAGAG	959	670	540	667	1021	711	1528	793	941	775	742	485	281	429	725	470	609	621	307	316	389	432	287	108	142
35268793	000001454	000001454_198	Experimental	ACCTCACCTACCCTCTTTCG	1087	666	659	766	1203	791	1321	518	972	835	757	851	390	727	836	545	880	1029	515	667	668	851	565	695	407
35268793	000001454	000001454_58	Experimental	TGCAGGATTTGGCCTACCCA	650	485	444	585	675	459	942	502	760	673	606	531	213	385	647	222	177	475	364	615	376	465	418	299	443
35268793	000001454	000001454_88	Experimental	CTCCGCCTGCGGTTTCTTAA	942	703	744	927	1156	525	1535	551	707	1155	972	715	423	624	851	427	630	1556	760	769	660	716	282	675	382
36351067	000001496	000001496_125	Experimental	ACATACCAAGTTCCTAGAAA	898	541	524	724	1102	765	1193	628	529	739	570	597	348	456	649	713	834	542	341	534	498	599	473	805	638
36351067	000001496	000001496_139	Experimental	ACAACAAGTTCACCCCGCTT	999	535	590	868	1164	866	1454	591	1092	1036	737	604	457	676	993	743	661	678	328	553	588	911	483	937	569
36351067	000001496	000001496_145	Experimental	GAGCTCTCAAGGAGCAGACA	744	531	531	574	826	526	1125	437	595	708	687	653	217	332	806	459	654	537	271	449	250	592	421	752	417
36352601	000001496	000001496_335	Experimental	TGATGGGGTTTGGCGCATCA	1076	748	652	708	1134	873	1592	666	676	824	708	722	432	728	1182	685	794	717	363	607	673	1012	570	1056	606
36352601	000001496	000001496_343	Experimental	TGGCCTGAGATGCAAATCAG	830	542	554	811	1153	539	1248	770	716	765	733	696	386	684	1269	920	803	547	386	705	568	952	981	1326	534
36352601	000001496	000001496_400	Experimental	CCACACATGATACCATCTTC	570	449	206	391	611	525	827	524	479	644	278	337	234	255	504	469	566	396	251	284	319	421	379	251	533
36352601	000001496	000001496_410	Experimental	CAGTGGTTCCCACTACCCTC	826	554	424	941	404	642	1377	703	603	769	731	556	313	532	1108	783	662	748	479	504	610	733	571	532	540
36351067	000001496	000001496_99	Experimental	AGGACCAGACTAGGGGGTCT	892	595	677	839	1071	535	1181	560	634	971	924	701	395	503	1360	747	685	777	502	711	639	730	533	704	645
36464398	000001505	000001505_122	Experimental	ACGGCGGGCGTAGGGAAACA	955	575	508	670	1288	746	1411	661	702	774	710	337	198	569	683	309	358	499	304	179	208	546	328	262	138
36464398	000001505	000001505_179	Experimental	TTCGCTTTGCGGCACGGACC	861	602	630	682	1048	731	1170	704	890	867	713	658	178	520	653	744	779	916	371	336	290	362	268	617	467
36464398	000001505	000001505_190	Experimental	GGTATTGCAACTGCCTCGAT	831	823	801	920	1318	655	1560	850	947	922	728	463	290	658	584	806	1066	561	478	202	223	432	359	631	698
36464398	000001505	000001505_198	Experimental	CTCTGATGACGCAACGCACG	996	718	710	989	1486	873	1911	770	809	977	1116	885	505	778	1242	1038	967	710	434	895	645	1215	732	544	641
38138722	000001542	000001542_125	Experimental	GTGGCCCTAGAACAGAAAGC	1155	820	680	1162	1194	777	1807	740	819	1065	992	950	455	662	1302	954	1179	790	584	785	659	835	838	782	867
38138722	000001542	000001542_51	Experimental	TTTTAGAAAAAAGCCCTTTA	753	541	348	445	633	488	1014	440	646	780	671	408	343	571	984	455	739	393	340	291	505	701	552	560	437
38138722	000001542	000001542_64	Experimental	TGAGATGGGGGTACTGAAGC	855	602	648	713	613	711	1214	863	883	1003	743	748	376	703	404	618	904	910	550	592	647	1394	601	752	635
38138722	000001542	000001542_84	Experimental	GAGCTTAGCTCCGGCCTGAG	767	494	657	794	1121	683	1173	617	684	648	714	542	391	543	567	335	632	587	452	566	489	618	234	450	419
42335354	000001730	000001730_311	Experimental	CGCAGCGACGCCGCAGGAGG	1014	582	638	658	793	502	1343	568	740	896	677	421	185	337	769	296	486	582	360	131	135	514	179	277	233
42335354	000001730	000001730_324	Experimental	CGAAGCGACCGTGACCGCGC	992	561	595	638	878	628	973	682	638	611	924	551	412	485	665	329	950	444	352	544	456	742	420	378	639
42335354	000001730	000001730_344	Experimental	CGGCAGTTCCGAGCGACTTG	1085	611	576	991	1088	630	1507	752	777	684	641	692	390	661	969	912	761	657	372	575	629	1071	347	853	758
42335354	000001730	000001730_359	Experimental	CCCTACTGTCCTCAACTGCG	670	492	530	730	863	658	1053	614	626	818	684	608	401	454	848	499	404	346	411	577	623	629	597	311	403
43207009	000001762	000001762_101	Experimental	TTCTGTCTCTCTCTTTCCTG	985	613	495	760	1018	643	1244	641	660	739	692	547	319	476	734	740	736	523	279	563	431	803	567	883	493
43207009	000001762	000001762_102	Experimental	AAAGATAATTTTGGCATCGG	757	560	399	737	976	538	1108	538	593	662	550	666	348	380	756	474	431	409	391	563	516	349	540	655	547
43207009	000001762	000001762_124	Experimental	AGATCCGTGCACCAGCCCAG	889	274	671	545	733	548	906	632	710	673	684	371	214	531	824	873	410	490	450	250	273	1043	493	932	549
43207009	000001762	000001762_128	Experimental	CACAAAGTATGCACGGAATG	898	684	528	658	965	571	1101	870	748	810	582	905	445	500	692	846	669	598	442	557	717	880	358	733	504
43946731	000001807	000001807_147	Experimental	AGCCGGAAGGCGGCGCCCTG	1132	827	748	1018	1116	1015	1578	749	817	1058	698	554	351	437	447	728	946	425	200	318	227	341	233	623	553
43946731	000001807	000001807_178	Experimental	GTGCGAGCTGGCGCGAGGAC	859	543	629	400	606	579	583	794	804	561	501	342	120	289	867	750	893	490	295	90	112	450	385	712	312
43946731	000001807	000001807_189	Experimental	TGGGCCGTGCCGGCCTGTAC	913	642	446	281	408	534	1172	527	525	742	598	153	36	239	477	404	482	511	242	59	68	136	108	431	293
43946731	000001807	000001807_234	Experimental	CTTGTCAGTCACTGGGGCGG	1010	518	398	87	60	463	936	646	598	131	127	68	31	34	81	125	92	50	21	66	41	29	32	36	100
44154811	000001820	000001820_39	Experimental	GCAAATTAGGTTATTTTAGA	799	549	498	729	862	536	1075	618	632	872	557	636	333	601	632	568	637	643	310	651	463	986	395	574	601
44154811	000001820	000001820_56	Experimental	GGTGCTTCATTTGGTAAACA	741	596	592	826	992	634	1534	682	865	878	837	766	415	810	1009	863	763	657	520	535	679	1164	580	930	771
44154811	000001820	000001820_59	Experimental	CTTCTATGACATAATCATGT	917	619	575	708	1096	643	1248	586	647	915	635	562	436	597	1131	704	755	889	350	623	529	741	412	915	593
44154811	000001820	000001820_62	Experimental	TTTTAAGCTGAATAACTTCC	867	559	397	609	777	213	967	485	907	766	529	527	394	641	386	627	697	336	230	531	433	905	293	592	611
44213398	000001821	000001821_111	Experimental	AACTCGCCTCCGCTTAGGTC	922	590	236	669	783	588	1048	488	512	600	445	270	50	411	505	288	479	266	141	120	81	364	161	347	235
44213398	000001821	000001821_25	Experimental	TTGCCGAATGGAAATTGTAA	954	745	685	813	1021	682	1395	791	720	256	360	370	240	560	749	493	854	130	67	200	311	901	269	298	329
44213398	000001821	000001821_37	Experimental	GGCAGTGCACCAATGAAAAC	765	594	556	425	602	621	1343	495	441	137	93	110	33	265	494	151	201	29	19	46	13	141	260	160	107
44213398	000001821	000001821_49	Experimental	CGAAGCCGACTGGCAACCGA	1149	495	727	282	360	559	1028	366	469	65	65	32	15	25	65	17	112	39	26	9	16	4	0	65	53
50603791	000001983	000001983_34	Experimental	ACAGAGCTTTAATTTGTGGC	1034	682	490	935	1131	599	1304	696	707	679	711	718	328	766	1239	629	563	656	322	732	515	1205	888	932	524
50603791	000001983	000001983_44	Experimental	GAATATTAAAAGACATGTGC	790	299	286	495	701	362	663	218	563	445	385	585	251	280	369	363	333	429	257	485	403	178	219	395	378
50603791	000001983	000001983_45	Experimental	GTTTTTTGAGCTATTTACAC	688	400	374	611	746	409	1010	437	803	676	496	494	324	319	471	360	483	434	246	561	395	583	341	740	471
50603791	000001983	000001983_55	Experimental	ACCATGTAAGCAACCGGAGC	996	502	668	862	1128	776	1198	697	678	780	696	408	487	929	1144	773	947	850	485	828	544	1289	875	681	740
53838547	000002147	000002147_206	Experimental	GCCCCTAGTCTAGGGCGTAC	728	546	563	555	872	537	1143	672	511	261	336	340	240	322	671	435	369	56	59	250	159	502	281	672	387
53838547	000002147	000002147_227	Experimental	CGTTTGAGGCAGACCCAGCA	867	519	516	720	926	592	1088	733	761	434	363	325	207	573	794	634	488	241	120	218	219	805	390	657	213
53838547	000002147	000002147_247	Experimental	GCAGACACGTCCCGCAAACG	970	624	469	866	831	627	1372	808	859	589	702	476	329	602	1102	807	892	181	195	277	248	892	492	943	521
53838547	000002147	000002147_261	Experimental	CCGCTGGACCCTGCTTCGAA	946	447	435	574	733	614	1121	441	572	347	452	408	224	486	1005	644	656	175	57	57	168	581	377	533	526
54488410	000002170	000002170_152	Experimental	CGATCCGACCCAAACAGCGA	1059	683	532	900	1267	687	1628	837	811	1219	826	801	528	702	1168	707	780	572	369	717	625	1068	851	871	673
54488410	000002170	000002170_175	Experimental	CCGATGAAGTCATGATAAGT	845	432	457	796	1089	678	1636	512	794	801	690	670	512	564	825	799	587	608	374	688	644	839	676	764	525
54488410	000002170	000002170_80	Experimental	TGTAGGCTCGGCGCCTGGGG	940	612	827	738	1053	660	1219	696	617	925	873	654	327	625	932	581	763	761	463	389	345	940	451	566	695
54488410	000002170	000002170_99	Experimental	GGGTTACCCGGGCGCGTGCA	846	487	535	696	1036	560	955	414	632	819	462	785	377	621	822	533	467	540	351	557	438	731	259	601	371
55310772	000002205	000002205_134	Experimental	CTGCAAGGCTTGTGAGAGAG	1077	846	771	900	1164	632	1813	804	953	1029	845	614	398	626	1068	577	657	747	367	252	337	441	235	556	434
55310772	000002205	000002205_76	Experimental	GTGGCTCACCCAAGTCCTCC	1008	927	801	1090	1236	708	2031	1026	1005	1402	825	830	521	776	1556	1108	1089	976	373	641	816	928	882	814	895
55310772	000002205	000002205_80	Experimental	ATGCATGTAAAGTTCTCAGC	1010	604	495	709	806	785	1071	560	619	799	680	713	380	424	1020	742	733	552	348	505	574	684	504	1104	578
55310772	000002205	000002205_81	Experimental	TGTTTATTTTTATGGGAGCT	950	515	640	876	1246	679	1344	576	841	670	699	808	452	741	1026	604	983	646	407	636	826	1010	534	946	598
55480572	000002216	000002216_123	Experimental	TTGGTGACAAGTGAGGATGA	910	510	544	832	946	741	973	669	669	830	588	912	390	555	875	906	661	633	297	693	760	949	601	778	468
55480572	000002216	000002216_124	Experimental	CTGTGAGGCAAGGGGCAAGA	983	596	568	930	1061	798	1940	777	1139	926	834	397	206	576	1306	801	1090	730	560	296	226	856	556	730	928
55480572	000002216	000002216_131	Experimental	TATAGTTTAACTTTAAAGAG	841	672	751	876	917	629	1198	465	856	1107	712	834	428	740	853	668	574	781	371	583	524	1136	566	747	452
55480572	000002216	000002216_154	Experimental	CAAAAACTGAGTCCACCTTC	1016	736	566	883	1214	703	1590	779	781	796	807	763	397	602	869	553	669	581	445	651	545	870	561	774	725
55573291	000002219	000002219_105	Experimental	TTGAGTATCGATCCTGTTCC	979	708	724	946	1204	776	1574	854	839	822	898	911	466	604	986	971	1054	812	432	825	567	774	506	1041	451
55573291	000002219	000002219_69	Experimental	ATGAAAGAGCAGACACTTAC	928	626	540	676	853	569	1341	500	720	785	527	585	370	718	981	600	526	471	313	473	591	768	430	432	489
55573291	000002219	000002219_86	Experimental	CAGCAGCAAAGATAACTCAC	862	576	602	573	903	693	1096	543	528	966	617	578	345	720	729	649	1110	682	299	518	663	807	417	833	614
55573291	000002219	000002219_96	Experimental	AGACCTAATGGAGGAACCGT	928	585	416	662	956	598	1236	690	868	709	505	383	214	513	746	490	505	535	408	186	257	858	180	536	243
58784301	000002296	000002296_623	Experimental	GTTGAGCTCGGGCTGGATAA	1373	809	703	399	691	1056	1968	938	974	531	461	101	119	1218	1453	1031	1361	221	164	23	135	2035	922	1100	807
58784301	000002296	000002296_659	Experimental	ATTCTTCTCTGGGCCCGCGG	856	746	746	734	921	754	1701	526	910	863	582	197	118	395	596	330	767	494	173	62	82	173	169	449	257
58784301	000002296	000002296_669	Experimental	AAGAAGGGCCCGACTGTAGG	859	262	595	740	822	767	1613	564	444	817	669	588	278	628	943	584	849	668	338	249	319	1048	540	746	548
58784301	000002296	000002296_690	Experimental	CGGGAAAAACGGCCCGGGGA	1121	785	832	555	696	885	1581	745	806	834	659	453	143	340	972	556	504	454	340	174	119	894	563	329	341
58815302	000002297	000002297_100	Experimental	AAAGGCGGCCTTCGCCTGAT	881	539	749	910	1162	704	1552	659	739	787	879	766	622	696	864	504	914	845	528	735	746	1174	636	760	602
58815302	000002297	000002297_123	Experimental	TTCCGCCCACAGGTCGCCGC	898	509	644	767	967	398	1392	556	511	792	773	606	272	561	883	528	554	519	333	471	390	928	578	450	442
58815302	000002297	000002297_142	Experimental	TGGTGCTACGGCCGCTACGC	851	460	574	738	1097	581	1201	775	898	905	795	767	363	731	1237	779	778	779	357	742	563	730	585	894	255
58816373	000002297	000002297_239	Experimental	TTTCGGATCAAAATTATTTT	896	592	537	928	1076	571	1183	654	934	860	628	823	374	498	1119	699	821	556	342	747	575	700	570	683	572
58816373	000002297	000002297_274	Experimental	CAGAATCGCCCCCACTTGGC	931	587	609	577	1316	660	1451	605	799	698	798	630	497	605	804	622	732	638	473	616	616	899	525	1027	849
58816373	000002297	000002297_348	Experimental	TCAGTCCTCGTACAGTCCTC	835	788	646	731	949	610	1407	505	593	1034	635	626	485	580	841	645	860	817	374	615	796	588	374	690	557
58816373	000002297	000002297_357	Experimental	AGCTCAGCTAGCTGAATTTC	1128	724	640	1060	1329	698	1919	604	720	1291	1015	877	576	606	764	730	837	826	485	912	820	944	649	832	602
58818310	000002297	000002297_425	Experimental	GGACTTGAATCTACAAAGTT	898	482	606	764	1032	493	1282	245	758	900	703	723	298	589	631	675	694	569	402	673	460	632	413	995	400
58818310	000002297	000002297_429	Experimental	TTGTGTCTGATACATCCTGC	838	465	609	665	793	578	1177	335	600	548	546	761	282	585	687	603	585	405	325	546	500	980	471	615	326
58818310	000002297	000002297_434	Experimental	GCTGTGTGTGGTATCATTCC	1018	561	690	806	979	771	1603	763	647	823	716	797	387	784	1061	859	836	876	326	672	559	1042	542	914	692
58818310	000002297	000002297_445	Experimental	CTATATTTTATATAATAAGG	978	695	520	788	1220	743	1231	848	718	1003	770	732	417	488	796	742	1074	856	365	622	580	958	665	606	945
58815302	000002297	000002297_94	Experimental	GAATGCGTTTCTGTGATCCT	1015	586	682	914	1215	622	1668	411	892	933	752	718	391	626	943	777	1067	713	359	730	554	1000	440	1168	708
59128862	000002321	000002321_102	Experimental	TGGTAAATCAATAATAATTG	785	436	517	835	1060	677	1364	484	462	767	655	625	267	613	911	537	644	233	376	694	446	626	552	744	522
59128862	000002321	000002321_111	Experimental	AGCATGAACGTTGGTATTTG	1050	784	828	865	1187	739	1861	794	1229	852	842	822	548	850	1056	751	891	702	370	618	784	993	817	1120	577
59128862	000002321	000002321_126	Experimental	GCAGCTATTGAGGTGGACAA	757	752	560	762	1302	603	1295	514	533	715	702	569	390	499	752	515	723	544	266	434	376	985	390	719	406
59128862	000002321	000002321_136	Experimental	CCCCAACTAGAGCTAAATCC	959	769	553	769	964	704	1068	700	797	702	604	628	345	748	924	712	439	577	227	561	478	1233	470	970	333
59143328	000002324	000002324_266	Experimental	AGCCAAATAGGAAACAGGGC	890	517	483	846	752	529	1636	235	666	627	380	527	357	500	1005	764	653	491	267	293	561	984	421	793	450
59143328	000002324	000002324_272	Experimental	AAAGCAGTGCTGATGCTGAA	827	653	588	737	622	575	1156	540	732	703	464	573	270	625	1073	504	708	613	263	521	396	976	583	384	638
59143328	000002324	000002324_278	Experimental	GTGGAGAGTGGACAGGATCC	904	413	565	238	441	615	1600	793	793	807	493	73	61	622	1092	613	893	529	302	24	71	1236	956	906	534
59143328	000002324	000002324_290	Experimental	TAAAACAACCCCTGACACAC	794	569	511	401	665	371	871	537	649	681	699	514	239	475	752	489	902	550	328	336	261	579	369	594	681
59151254	000002326	000002326_181	Experimental	GTCTTCTGTGCATTTTGGTG	6	2	12	1	0	0	15	4	0	7	0	0	3	0	7	1	1	8	1	1	0	1	4	2	0
59151254	000002326	000002326_190	Experimental	AAGCTAGAATGGGAGGAGGT	944	687	724	599	987	625	1197	483	870	895	535	559	306	562	764	438	720	586	254	202	197	474	377	409	273
59151254	000002326	000002326_204	Experimental	GGAGCCTAGGAGGGCTGACA	793	489	512	680	1114	688	1390	549	682	736	608	583	247	523	757	568	747	376	353	429	277	576	344	355	354
59151254	000002326	000002326_232	Experimental	GTGACTTAGCGGAAAGAAAG	764	554	561	686	873	667	1004	941	619	648	626	627	307	626	663	459	701	492	297	442	590	1306	561	675	438
63523313	000002534	000002534_109	Experimental	CCTCCCCGCGACGAAGGATC	750	567	441	698	800	463	1006	430	657	439	559	693	238	667	575	447	478	446	313	585	328	874	425	362	367
63523313	000002534	000002534_156	Experimental	GCTGAATCGCCGAAGAGAAT	836	558	471	676	970	807	1367	612	757	797	822	645	349	591	918	550	679	620	298	463	324	1268	635	790	584
63523313	000002534	000002534_85	Experimental	GCCGTAGGTATCTCCTCCCC	907	756	524	940	914	685	1398	571	577	1071	821	688	381	682	850	557	752	621	348	573	757	940	520	860	601
63523313	000002534	000002534_89	Experimental	TTCGTTTTATTCAGCGGCAG	860	353	385	555	713	467	1154	536	415	543	523	436	327	362	746	280	470	572	259	413	459	492	359	511	317
63638585	000002542	000002542_118	Experimental	AGCACAGGAGTGTGACTTAC	741	525	242	687	992	442	1303	586	639	607	778	539	172	484	1199	711	754	502	387	458	413	657	247	773	232
63638585	000002542	000002542_124	Experimental	TTAGCAGTCTAAGCTTTTAC	716	291	269	497	568	404	1019	317	382	692	460	406	227	404	608	382	387	609	197	309	401	954	540	426	434
63638585	000002542	000002542_75	Experimental	CATCCGTAGTAAAATGTTCA	641	424	510	565	764	390	820	433	564	493	508	512	298	351	653	607	450	268	199	479	430	659	520	738	380
63638585	000002542	000002542_85	Experimental	GTCATACATAATTCTAAGAT	731	662	584	825	828	571	1096	771	535	734	460	740	353	640	991	705	827	435	356	607	539	651	404	621	494
65424110	000002640	000002640_539	Experimental	TGAGTCAGTCAGCATTTATT	1052	600	778	1090	1529	792	1734	729	1126	1074	1070	1090	447	655	1351	960	550	880	618	933	636	1277	765	881	785
65424110	000002640	000002640_541	Experimental	TAATTCCCATAAGCTCAATA	918	505	522	647	1220	515	1575	547	505	1101	990	633	427	594	1047	907	819	717	461	465	659	1159	712	993	766
65424110	000002640	000002640_561	Experimental	GATTGTTTTCATGTCTTTGT	816	677	489	752	824	661	1481	661	667	1021	719	661	379	677	966	621	1018	592	505	646	494	962	502	570	544
65424110	000002640	000002640_568	Experimental	TGATCAAAGGTATATATTAC	792	442	541	564	784	434	1168	419	401	509	429	553	305	321	931	376	632	543	344	532	459	552	353	639	505
65425891	000002640	000002640_699	Experimental	CTTATTCATCCACCTAGTCT	877	504	548	747	1424	768	1580	423	540	741	855	830	535	684	1135	794	794	732	399	790	753	1212	674	819	765
65425891	000002640	000002640_711	Experimental	CTAGTTCCCATAACAGTAGC	1061	627	535	671	1105	648	997	516	607	851	756	628	376	820	1011	442	703	855	519	431	598	1081	595	603	232
65425891	000002640	000002640_715	Experimental	AACACAAACTCTGAGAGAGC	1033	499	563	755	976	681	1605	827	687	892	525	727	473	763	1165	771	734	771	219	582	717	1387	600	663	404
65425891	000002640	000002640_723	Experimental	AGCTGGGAAGACAGTGGTCA	12	6	27	2	32	31	63	1	2	7	25	16	9	1	33	28	16	62	9	4	19	5	21	33	17
67682828	000002765	000002765_31	Experimental	TCTAGGTATACTCAGCAATC	939	598	604	782	939	512	1371	663	853	795	679	576	301	435	842	662	687	755	223	436	647	921	405	1048	638
67682828	000002765	000002765_32	Experimental	AAATGAATATTTTTGCATAC	923	491	427	614	463	429	393	489	707	716	582	491	317	331	675	803	707	533	420	459	594	590	351	588	606
67682828	000002765	000002765_41	Experimental	GCAGTATAATTTTTGAGTGG	889	597	493	833	1028	664	1348	531	718	854	761	808	353	520	861	680	694	818	387	740	675	838	619	1037	723
67682828	000002765	000002765_52	Experimental	AATTGGTGTAAACAATACAC	781	194	417	685	955	479	1120	409	638	518	649	612	151	500	969	423	687	520	459	363	492	818	504	743	498
67687826	000002765	000002765_720	Experimental	TATATTTTGGCTATGTGACA	830	427	553	669	1139	650	1298	599	812	670	683	727	237	489	942	629	699	679	431	285	684	1075	690	568	438
67687826	000002765	000002765_723	Experimental	GTATAATTACTAGAATATAC	1065	542	608	805	957	522	979	625	585	607	671	714	332	496	1139	664	796	760	335	612	433	666	510	707	430
67687826	000002765	000002765_741	Experimental	GAGATAGATGACTTTGCAGA	904	585	545	862	933	653	1075	487	794	757	650	715	383	591	961	636	666	592	389	622	577	838	567	729	570
67687826	000002765	000002765_744	Experimental	AAAATTACAAAGAACCATGC	743	404	464	641	806	399	818	439	390	564	412	418	281	414	363	271	543	480	183	350	391	434	403	361	308
67792232	000002778	000002778_102	Experimental	CGGCATTGACATTCCAGTGA	856	585	521	638	992	664	1371	681	790	687	719	743	177	500	980	702	673	625	334	636	438	822	603	270	494
67792232	000002778	000002778_113	Experimental	AATGAATGCATATTCTCAAC	936	486	423	629	758	469	1119	410	471	653	732	618	324	466	609	647	636	438	338	393	533	686	442	505	542
67792232	000002778	000002778_120	Experimental	ATGCCTTACCCCCTAGATTC	947	683	689	782	1129	832	1678	696	916	914	866	763	455	685	1167	820	1072	688	462	648	620	968	708	1036	779
67792232	000002778	000002778_131	Experimental	AAATTCAGAATGTAGCCATG	927	908	672	761	1176	684	1769	709	716	1478	877	817	397	654	1077	596	760	874	464	872	558	954	551	778	790
67791886	000002778	000002778_33	Experimental	GGATATGCAGTTGGTGAGAA	865	739	707	870	1312	562	992	779	679	672	585	675	395	716	949	745	813	653	380	627	485	912	812	969	871
67791886	000002778	000002778_48	Experimental	GGGAACTCTTTAAGTCATCC	1004	826	713	761	1100	751	1972	689	916	706	998	766	417	685	1187	938	1197	563	490	603	718	1120	704	1437	771
67791886	000002778	000002778_81	Experimental	CTGTGAGAAGTTTAAGCAGA	973	629	732	978	1257	648	1512	841	934	1038	785	729	398	562	1282	830	1167	914	322	660	681	1051	821	934	889
67791886	000002778	000002778_84	Experimental	CAAGCGTTATCTCCTCAGAA	858	583	467	603	973	521	1087	566	615	703	494	258	269	496	646	550	700	428	271	326	466	759	521	501	547
70044001	000002862	000002862_10	Experimental	TATAACATTTAACTTTAGGC	904	333	359	641	737	463	979	312	577	704	518	528	350	455	613	471	758	469	302	567	453	623	436	465	300
70044001	000002862	000002862_12	Experimental	GAGGAAATAATCATGTGACA	890	443	537	840	1159	528	1496	708	517	1029	946	762	333	540	947	575	943	802	393	703	541	928	576	953	591
70044001	000002862	000002862_29	Experimental	CATAGGAGCCTATAGTAAGC	727	457	616	551	780	491	887	437	421	612	441	440	256	676	694	651	632	784	278	409	403	709	311	831	352
70044001	000002862	000002862_33	Experimental	CATTTAGCGGCTAAGAGTTC	1251	616	719	943	1232	839	1566	809	901	1164	605	763	473	869	1307	750	962	886	361	743	639	965	672	924	932
70045029	000002862	000002862_68	Experimental	TAATGACAATATAAATATAT	918	533	491	744	1093	568	1114	846	737	681	610	605	341	692	877	588	749	645	431	640	704	1194	916	554	601
70045029	000002862	000002862_80	Experimental	AACTAGATTAACAATAAAAC	785	336	263	643	691	405	845	654	479	605	508	503	291	394	671	459	619	530	241	422	388	780	272	770	220
70045029	000002862	000002862_85	Experimental	GGTGAGTGATAAAAAAGCTG	765	539	622	856	1084	571	1386	411	861	691	500	787	418	590	1477	664	928	512	384	746	509	971	616	637	801
70045029	000002862	000002862_87	Experimental	CTGTGCCCGGTCTATACTGC	1010	688	778	713	1056	648	1378	796	586	874	561	777	437	597	873	703	850	757	358	700	612	960	444	781	418
74733233	000002985	000002985_112	Experimental	GCCTTCTAGTGCGAAACTTC	1095	811	755	1098	1288	663	1472	601	742	974	932	859	485	918	1096	872	837	1033	481	762	563	1327	554	1056	649
74733233	000002985	000002985_41	Experimental	AGTGGGAATTAAAATCTGCG	867	559	529	798	912	582	1258	689	762	855	677	747	379	709	895	642	864	702	425	714	435	859	641	692	715
74733233	000002985	000002985_48	Experimental	AACTTTTGCAGGCTCCACCC	1067	761	650	928	997	712	1584	869	870	1008	920	583	274	571	1037	697	746	659	497	404	250	1026	729	924	638
74733233	000002985	000002985_54	Experimental	CTAGTGCCTTCGCCTAGGGG	1017	553	525	928	1188	339	1065	657	681	1127	841	676	379	480	618	804	766	661	348	391	455	632	226	679	401
76998780	000003053	000003053_12	Experimental	GAATGTAAAGCATTATTTGC	857	397	374	485	755	405	985	577	441	521	333	461	248	405	711	576	774	530	263	385	457	736	604	453	306
76998780	000003053	000003053_24	Experimental	CATGGAACTTTTAATGCCTC	761	327	289	612	720	536	905	492	503	708	484	589	294	525	534	363	445	615	207	484	413	737	426	422	392
76998780	000003053	000003053_26	Experimental	TAATTATAGACCGCAGAATG	879	493	484	830	913	434	923	588	799	851	742	726	358	467	714	646	555	727	414	582	460	778	416	781	549
76998780	000003053	000003053_42	Experimental	AGGGAGTAAACTTACACAGC	1015	651	454	815	923	572	1358	478	688	847	604	693	291	516	733	525	552	680	322	539	506	1275	524	297	674
77539407	000003081	000003081_102	Experimental	GTGACAAGAGCGGGGACTGC	813	682	706	758	1044	620	1280	695	785	798	783	452	295	363	692	615	580	713	379	302	285	259	366	930	383
77539407	000003081	000003081_108	Experimental	AGGATTGTTTGCCGCTGGAG	1256	820	911	1084	1479	1005	1675	914	1172	1216	1243	996	515	677	1348	895	874	824	530	941	867	1200	630	889	650
77539931	000003081	000003081_120	Experimental	TTAAGCTGATGCAGGAGGAC	1142	739	666	1257	1417	980	1552	834	916	1196	903	402	242	658	1039	861	777	893	656	612	756	1175	774	1925	481
77539931	000003081	000003081_147	Experimental	GAGGACCTCTGGGTCACTTA	684	417	557	703	826	641	1585	565	606	649	630	658	335	605	766	399	552	687	408	655	551	780	424	633	464
77539931	000003081	000003081_154	Experimental	CAGTTCTGTGAGATTTATTT	743	586	662	993	1011	607	1359	664	626	844	696	347	482	396	1185	542	708	850	444	610	599	867	721	718	594
77539931	000003081	000003081_190	Experimental	TGACATAAAGAATAAGGGAG	818	659	425	609	1130	571	1135	604	747	720	785	507	319	494	780	573	728	370	373	527	546	874	394	765	384
77540898	000003081	000003081_233	Experimental	TACCAGCCAAAGACTCCCTG	901	689	574	660	1396	657	1298	661	693	1123	574	659	381	688	1190	650	771	892	332	470	646	723	550	812	433
77540898	000003081	000003081_249	Experimental	AGGCACACTTTCATCAACTT	850	772	622	778	1165	637	1523	570	1022	916	1067	878	386	610	1114	692	938	637	440	821	687	1095	657	758	706
77540898	000003081	000003081_252	Experimental	GATCGTGTTCTATCCACTTT	933	664	748	1016	1332	766	1634	707	764	1101	749	809	520	888	1055	901	977	770	462	710	836	1030	539	1018	875
77540898	000003081	000003081_254	Experimental	CTTTATAAAATATAGAAAAC	629	326	335	380	413	382	722	564	379	575	382	384	190	194	460	334	484	411	119	383	223	232	228	505	416
77539407	000003081	000003081_29	Experimental	ATTGACTTAAGCTCAGCTGC	900	663	592	736	1050	572	1295	578	697	948	523	618	398	601	747	1201	632	500	362	492	690	894	442	1176	609
77539407	000003081	000003081_48	Experimental	AAAAGAGGTTTGCAGTCCCC	846	671	595	681	1144	679	1290	462	567	857	673	869	409	474	855	570	1158	756	485	636	713	973	665	832	689
77682907	000003094	000003094_160	Experimental	AAAGGAGGAGACGTATAAAG	1030	820	688	1056	1116	684	1522	712	817	1203	928	917	507	637	1062	707	806	1258	490	756	772	909	624	1129	600
77682907	000003094	000003094_167	Experimental	TGTAGTATAATCGTGGTAAT	517	281	302	509	728	326	797	444	481	518	428	405	213	241	559	654	341	420	209	287	423	415	185	651	219
77682907	000003094	000003094_196	Experimental	ACGTGTGCGCGGGCGAAAGG	917	555	640	959	1019	771	1662	522	816	865	789	909	498	775	1081	665	756	599	497	840	687	1111	804	748	492
77682907	000003094	000003094_212	Experimental	GCTGGAGGCGACGACTGCGA	1278	642	558	1041	988	658	1390	644	1057	651	882	999	401	404	552	737	503	994	468	788	702	443	363	873	800
78004435	000003113	000003113_140	Experimental	AACTAAACTAAAACTGAATG	827	553	481	675	1039	499	1126	488	650	863	616	721	193	581	724	647	962	730	281	622	543	756	560	664	642
78004435	000003113	000003113_141	Experimental	TATACATGAGTTCATAGTTC	960	352	447	726	846	560	1179	622	755	780	549	722	388	827	627	584	643	824	330	728	449	1001	340	732	609
78004435	000003113	000003113_148	Experimental	ATGTCGTCTTCAAAATTCCT	49	81	42	51	30	28	225	38	87	58	72	8	21	21	177	91	77	50	54	9	9	135	38	108	3
78004435	000003113	000003113_153	Experimental	AGTATATAATACCAAAACGC	635	388	370	454	589	423	1063	403	282	462	487	487	306	277	660	386	549	383	254	531	316	467	361	454	580
78005931	000003113	000003113_227	Experimental	CTAATAGGTATGGGAATTCA	944	738	596	858	1167	745	1559	799	885	909	731	650	213	840	1036	858	1041	737	382	553	692	1266	498	788	900
78005931	000003113	000003113_232	Experimental	TAAAGACTCTTTATTGGTTC	917	532	526	651	872	290	1317	428	611	523	559	495	359	696	689	608	814	478	430	450	308	1137	417	925	690
78005931	000003113	000003113_245	Experimental	ATACAATTTTTGACCTAAAA	666	401	414	526	600	426	1006	353	451	734	336	585	268	398	801	233	413	460	256	562	396	622	656	542	303
78005931	000003113	000003113_249	Experimental	AAGTATGGCAGGGAGAGGAA	625	779	590	742	941	742	1639	841	604	909	724	366	239	535	835	660	764	743	294	203	73	778	516	814	789
78419389	000003134	000003134_68	Experimental	ACTTTCTTTAGTACTACTAC	1034	488	508	633	994	583	1193	441	611	797	610	672	425	478	977	501	613	549	346	519	615	539	534	613	684
78419389	000003134	000003134_72	Experimental	TATTCTCAGACAGAACTAAA	1004	560	624	863	1117	691	1468	603	714	756	905	802	329	555	916	764	1038	638	385	694	628	888	828	1015	679
78419389	000003134	000003134_84	Experimental	TTTATGTTTCTAAAAGTGGG	671	539	467	635	1104	626	1378	508	775	480	589	557	355	707	847	537	763	588	278	579	730	905	456	1004	605
78419389	000003134	000003134_89	Experimental	CAAAGAAATATTTACTTCCT	631	379	415	510	669	417	914	401	630	694	661	540	299	392	647	655	707	529	323	351	407	758	273	461	331
78831915	000003154	000003154_14	Experimental	GAAACTTTTAACGTTTATGT	801	438	606	728	946	507	1303	523	585	756	702	592	327	669	776	618	845	424	344	543	481	813	472	928	518
78833631	000003154	000003154_142	Experimental	AGATTTTTAAAGTGGAGTGA	898	652	522	832	1055	608	1331	547	569	780	648	511	392	483	1100	536	897	798	170	603	602	822	683	963	671
78833631	000003154	000003154_155	Experimental	TGTAACCTCGTTCAAGAGTC	1022	535	582	766	1009	552	1647	557	643	722	824	859	380	763	982	640	632	513	308	755	722	1313	399	889	493
78833631	000003154	000003154_156	Experimental	GAAATTTAAGACGCTGGCAA	775	601	596	651	1022	584	1298	592	686	506	556	618	211	656	872	591	733	684	307	383	619	647	476	656	674
78831915	000003154	000003154_17	Experimental	AATTAAGAAACATAACAAAC	939	459	406	758	917	478	1429	603	538	628	463	606	336	650	855	575	383	609	419	606	528	838	570	645	383
78833631	000003154	000003154_171	Experimental	GAGAATTATGTTGAGAAGTT	849	394	600	733	950	608	1353	590	682	827	683	847	355	706	750	668	881	608	275	618	727	958	412	697	644
78831915	000003154	000003154_56	Experimental	GGATCTGAGTTGAGGTCTTC	66	46	60	82	54	29	159	231	56	67	73	58	40	8	101	5	28	63	5	45	26	97	38	45	81
78831915	000003154	000003154_66	Experimental	CGTACATTGTCATGTCTAAC	754	411	302	562	842	475	1192	501	777	720	462	574	352	283	612	363	531	513	320	489	639	560	281	859	508
79043702	000003163	000003163_145	Experimental	ACTGAAATGCATCAAATAGC	934	535	510	804	955	466	904	589	536	585	565	623	276	653	569	759	530	590	226	547	441	735	480	718	310
79043702	000003163	000003163_146	Experimental	TGTATTTTTGATGACGAAAT	804	346	428	617	833	371	1171	604	618	604	744	556	268	499	748	688	736	632	246	555	550	736	449	362	311
79043702	000003163	000003163_159	Experimental	GCTCCAAGTGATGGAACACA	1148	777	775	972	1390	828	1641	677	809	1273	855	1001	500	879	925	818	1212	1032	513	757	755	1322	573	1158	1087
79043702	000003163	000003163_179	Experimental	TAGGAAACTAAATTCAGAAC	874	532	584	619	983	571	1092	417	498	890	479	594	356	417	1021	677	749	664	237	552	526	602	705	716	414
79045366	000003163	000003163_220	Experimental	CAGTAATACATGCCCACTGG	889	580	617	1070	1053	674	1121	591	965	1171	804	764	394	822	1094	602	803	878	493	601	722	1244	833	1471	740
79045366	000003163	000003163_227	Experimental	GAGTAGCTCTCCGACGATAG	812	464	400	590	1071	602	1001	371	505	999	479	695	369	275	644	371	434	746	362	597	515	706	442	717	505
79045366	000003163	000003163_237	Experimental	CGCCTCATGCCGGCCTTCGA	1010	696	1006	999	1249	711	1782	770	650	1194	983	1183	423	686	1132	758	1121	774	489	926	746	1074	645	1124	729
79045366	000003163	000003163_246	Experimental	GCAGAGACAGAGAAACAGTT	978	535	636	970	1151	697	1489	495	719	883	635	716	395	856	938	803	1078	828	357	569	731	1126	612	966	740
79042256	000003163	000003163_84	Experimental	AATTTATTTAAATATTTGCT	766	429	528	313	965	708	887	566	421	703	739	665	347	530	904	466	677	715	283	491	506	628	490	453	608
79042256	000003163	000003163_87	Experimental	GAAATTACAATATATGTGAA	690	368	538	657	875	626	1231	409	429	701	562	558	414	415	997	707	592	687	324	531	513	638	603	493	446
79042256	000003163	000003163_94	Experimental	TACCTCTAAATGACTCATGC	967	597	817	743	925	399	1177	471	645	915	653	415	281	689	624	638	522	447	392	540	376	861	448	839	565
79042256	000003163	000003163_96	Experimental	AAAAGGGATCTTGAAAGTTT	783	559	489	783	1122	598	1549	628	759	564	695	347	369	847	976	682	796	455	417	523	601	1261	574	616	642
81703152	000003251	000003251_309	Experimental	TCTGCAACTAGAAAGTTTTC	939	653	412	717	1035	505	1251	491	872	754	830	615	426	676	785	567	888	607	395	506	625	1154	426	655	778
81703152	000003251	000003251_317	Experimental	TACAGCGTGAGAACCATAGA	954	623	559	538	724	462	971	628	631	950	651	445	330	546	575	546	577	681	258	289	366	511	450	546	587
81703152	000003251	000003251_351	Experimental	CTCTAGCTAGCATAACTACC	1088	364	355	822	1139	626	1622	647	877	780	817	729	542	485	904	786	843	906	452	518	660	792	636	780	625
81703152	000003251	000003251_353	Experimental	TTATTCCAAGAGAGAAGGAC	862	428	338	188	199	263	571	234	519	279	318	80	24	238	289	86	78	163	74	42	23	65	49	26	2
81703479	000003251	000003251_361	Experimental	GAGTATGTGCCAGATGCCTT	1024	773	602	1204	1341	852	2268	926	910	1159	953	945	581	829	1362	1163	986	745	434	836	899	1197	795	1088	636
81703479	000003251	000003251_373	Experimental	TTATTCTCGTACCGAAGAAA	868	387	405	484	655	481	978	516	388	553	479	653	247	315	871	386	357	510	292	466	416	565	409	426	406
81703479	000003251	000003251_376	Experimental	ATGTAAGGAGAATGAAGAAA	783	582	509	799	1078	610	1029	633	959	753	511	705	451	440	805	499	865	616	308	655	565	924	426	773	984
81703479	000003251	000003251_378	Experimental	TTAAACATTAACTTGTGCCA	785	479	316	934	1079	720	1319	673	507	645	792	787	355	711	768	562	618	734	449	684	792	949	444	751	562
84174418	000003329	000003329_78	Experimental	TGGGACAAAGACTACAACAA	858	516	388	657	851	654	996	516	569	691	672	552	294	630	855	484	879	650	263	397	373	826	590	502	681
84174418	000003329	000003329_83	Experimental	TAAACATATTTCCACTGTTA	671	459	473	532	779	500	1137	491	637	509	536	508	331	436	621	606	545	341	324	410	499	613	372	711	445
84174418	000003329	000003329_85	Experimental	AGATTGTTAAACCAGCACTG	979	637	551	765	1180	553	1686	659	785	960	813	896	403	598	877	565	707	797	315	688	640	1132	645	857	499
84174418	000003329	000003329_89	Experimental	ACATTACGCATTATAACACC	862	562	475	613	1157	461	947	457	707	297	775	300	366	555	525	511	527	480	427	388	636	741	360	412	343
85298078	000003396	000003396_111	Experimental	CTTACACAGACGCATTCTAT	1049	596	532	677	1063	348	1459	465	1071	894	574	769	402	469	848	702	832	884	377	437	546	803	488	697	564
85298078	000003396	000003396_131	Experimental	GGTGCTGGATGCTAGGTAAA	880	798	631	925	1365	1049	1958	672	872	1026	892	976	409	570	1252	741	826	766	528	697	615	960	590	775	842
85298078	000003396	000003396_81	Experimental	TGGCTTTTATTTGGAGGACC	1130	656	735	1108	1549	834	1621	821	1052	1110	795	870	541	786	1361	884	925	1101	433	867	847	1359	705	1197	719
85298078	000003396	000003396_84	Experimental	CTGAAGGCAAAAGAAGGAGT	940	563	711	733	1035	738	1464	535	645	973	921	878	363	732	966	793	631	703	351	644	519	1002	670	895	374
85850378	000003440	000003440_101	Experimental	CGGCTGTATAGGTAGGTGTT	1006	854	858	861	1316	747	1692	935	970	1090	787	870	462	853	1299	657	1071	956	556	587	520	916	838	1156	697
85850378	000003440	000003440_62	Experimental	ATATACTTTTAGCTACACAA	993	535	722	836	1193	630	1439	674	787	793	898	774	435	423	942	686	477	704	310	587	581	937	509	830	446
85850378	000003440	000003440_80	Experimental	AACGAATAAACAGATACCTA	888	513	529	534	655	504	1255	384	473	502	477	473	297	364	698	514	666	529	246	368	417	655	448	813	510
85850378	000003440	000003440_96	Experimental	TTAATCTTCATAGAGATTAA	703	470	306	743	750	496	881	439	725	583	571	601	275	597	674	478	571	470	254	424	303	596	277	734	356
86846361	000003486	000003486_13	Experimental	TGCTTAACATGATTTCAATC	649	437	341	698	603	423	941	391	496	471	500	435	205	455	642	553	488	400	294	317	422	484	347	518	395
86846361	000003486	000003486_32	Experimental	TCTTGGCACAAGGAAGCCCG	883	562	673	967	1169	598	1388	721	940	816	782	850	422	695	1093	776	918	688	393	822	651	576	468	942	652
86846361	000003486	000003486_45	Experimental	AGTAGAGCTTAGATTATTCC	967	644	579	762	1095	623	1105	593	683	710	652	614	332	586	981	535	771	620	413	413	523	839	604	702	521
86846361	000003486	000003486_47	Experimental	AAACATTTTCAAATTAAAAT	828	607	490	686	963	234	1278	622	549	644	607	609	361	484	975	645	612	633	420	519	524	864	612	857	487
88001646	000003528	000003528_100	Experimental	GTGGCCTGGACCCCTCGGCA	853	758	847	1014	1318	657	1369	949	816	780	783	798	543	529	926	807	684	744	507	523	600	519	408	986	913
88001646	000003528	000003528_113	Experimental	AGTGAGGTATAAATGGTGAA	639	434	319	650	756	549	889	427	643	725	474	557	262	422	815	747	582	577	265	385	331	770	492	807	453
88001646	000003528	000003528_51	Experimental	AGCAAAGTATCTCAAAATGA	721	521	261	690	852	575	1105	598	306	692	522	713	238	504	601	505	553	698	322	646	641	660	343	534	482
88001646	000003528	000003528_65	Experimental	CAAATATCCACAGGTCTTGC	837	575	408	744	704	482	1059	437	566	496	567	619	322	501	588	314	581	389	334	495	545	741	353	684	472
90403387	000003625	000003625_122	Experimental	GCACAGCGAACCTCCAACCC	1195	696	643	1001	1182	717	1670	973	643	1138	822	688	374	647	1039	845	785	849	515	633	484	986	306	1177	622
90403387	000003625	000003625_127	Experimental	GCTAGCGCTGGGAAATGGAA	914	599	473	755	1132	646	1638	812	510	455	680	776	463	924	1397	664	821	474	144	617	687	737	567	632	585
90403387	000003625	000003625_137	Experimental	AGTTTGTCTGTATATAGGTC	846	620	488	784	966	435	1194	713	491	624	554	665	416	608	862	618	743	520	442	489	456	615	333	536	493
90403387	000003625	000003625_91	Experimental	TGCAGGAGTACCCTGCTTTC	865	437	496	384	1005	631	1180	542	703	540	686	477	251	434	987	526	789	402	269	322	377	676	346	628	351
93345799	000003759	000003759_123	Experimental	TCCGGTGGCGCAAAGGGTGT	1059	817	998	806	1389	869	1894	889	919	994	1183	580	281	693	1184	818	612	1081	816	232	218	627	638	458	221
93345799	000003759	000003759_151	Experimental	CGGCCGCCTGGGAACTAATA	796	562	537	654	868	468	1014	479	381	630	441	695	344	420	481	466	436	549	209	649	524	309	191	590	351
93345799	000003759	000003759_70	Experimental	AGCGCGTGCTTGGAGCTCTC	1084	376	742	1070	1169	883	1496	776	896	945	1107	1079	517	882	1021	490	785	948	505	902	810	1478	595	1140	808
93345799	000003759	000003759_92	Experimental	CGCGAACGGGCGGCTCCCGC	1016	537	552	820	952	773	1496	638	567	547	925	739	522	463	675	751	897	573	494	650	722	351	225	576	726
93701829	000003784	000003784_183	Experimental	AGAGGGCCACCACATAAAAC	833	483	444	754	937	546	1292	604	884	756	664	798	349	613	902	612	402	540	301	429	587	999	584	908	492
93701829	000003784	000003784_204	Experimental	TCTACAGGCCTTGTGGGACT	857	522	444	674	1038	655	1576	786	735	665	576	462	439	522	924	659	587	546	375	476	460	1018	672	812	584
93701829	000003784	000003784_249	Experimental	TGGAAGAACCCAGGCCATCC	683	461	367	550	660	521	1238	643	647	627	475	461	235	468	768	563	536	453	260	280	293	756	422	443	478
93701829	000003784	000003784_269	Experimental	ATTGCCACAGCGCCAGTGGG	950	638	705	1053	1198	746	1566	892	1049	821	898	980	430	827	1050	770	879	693	362	850	672	890	718	1011	689
93779773	000003790	000003790_111	Experimental	AGCGCTGAAGGAAGAGGCTC	1027	537	759	912	1233	641	1614	641	854	941	832	662	362	650	1184	809	909	849	405	310	234	1387	693	797	695
93779773	000003790	000003790_121	Experimental	TGCAGCAAGGGAATGGTATG	1057	376	589	1046	1196	860	1743	910	930	1058	978	904	503	728	1176	903	1034	919	610	706	678	1234	604	997	764
93779773	000003790	000003790_127	Experimental	TGGGCATGAGAGGCCCTGCT	909	441	497	736	1122	845	1744	678	545	507	371	576	389	632	907	578	829	305	108	558	551	919	417	689	544
93779773	000003790	000003790_183	Experimental	GGGTGTTGTCTACCTTAAGC	865	554	516	727	946	716	1273	701	554	539	825	653	331	705	923	456	746	589	450	472	243	966	549	563	525
93804589	000003793	000003793_39	Experimental	GGGGCAGTATTAAGTAAAAC	798	478	525	667	763	513	1275	500	499	769	684	508	333	449	731	526	833	241	379	420	476	795	458	937	664
93804589	000003793	000003793_43	Experimental	GTGTATATAGTGTGCAGCGC	693	348	487	571	762	367	712	316	406	571	458	565	219	497	794	469	523	529	260	329	225	759	406	520	298
93804589	000003793	000003793_49	Experimental	ATAAACAAATTGTTACACAG	783	407	599	621	868	574	1081	517	549	654	700	376	287	553	878	529	805	487	278	342	438	711	597	561	579
93804589	000003793	000003793_52	Experimental	CAAGTTTATTCTATCCATGA	900	526	585	936	846	695	1171	649	600	803	651	668	376	665	852	669	701	629	439	570	408	896	619	360	597
94324276	000003833	000003833_254	Experimental	GATGAATAAGTGGATGATTG	886	730	636	756	1127	802	1554	655	1148	749	685	593	379	584	1132	646	1014	485	141	542	420	1143	580	976	716
94324276	000003833	000003833_258	Experimental	AGTTTTATATGGCATAGCTT	716	511	422	626	1081	523	1023	641	694	793	450	494	312	480	1179	627	618	347	315	341	424	838	516	721	451
94324276	000003833	000003833_282	Experimental	CTGGAGGGGGATCACACATT	710	544	469	640	666	554	1447	468	857	582	502	481	287	449	823	507	708	356	303	536	411	875	373	755	575
94324276	000003833	000003833_284	Experimental	AACATACATACCACGGTCTC	898	273	594	897	1033	647	1217	532	855	784	424	605	279	694	1016	596	897	624	258	449	460	1089	781	711	560
94325919	000003833	000003833_356	Experimental	ATACATGATAAAACCAAAAC	871	350	366	464	777	541	683	426	452	287	210	311	309	432	658	617	575	175	67	209	334	512	460	639	564
94325919	000003833	000003833_386	Experimental	ATATGGTATGTGTTGTTCAG	1032	601	558	992	1397	827	1788	1025	745	817	584	719	278	890	974	783	1068	377	192	438	337	1276	453	1556	935
94325919	000003833	000003833_388	Experimental	TGAATTCTTAATGCATTGTC	818	380	462	535	871	354	838	486	609	537	310	386	128	479	500	587	586	264	113	306	340	701	392	380	566
94325919	000003833	000003833_402	Experimental	GCGTCGAACAATCCACCATC	1088	593	502	862	1292	636	1614	911	935	569	483	628	305	584	1255	646	839	366	199	352	382	777	820	865	906
94648387	000003852	000003852_219	Experimental	CGGGTGGTGACAGCAAGGCT	1045	698	845	553	789	577	1021	906	920	935	739	325	236	313	298	518	909	999	399	279	215	212	82	572	406
94648387	000003852	000003852_239	Experimental	GCAAGCCTCCTGACCTGAGC	865	611	513	725	939	562	1172	756	371	347	827	691	436	656	683	486	253	382	325	733	508	763	368	810	456
94646349	000003852	000003852_24	Experimental	CATGTGAAAATTAATTCTCA	768	562	358	594	906	399	1517	559	721	813	592	503	322	456	749	479	861	653	326	512	490	708	482	865	489
94648387	000003852	000003852_246	Experimental	AGATAAACTCAGAGAGTTAC	1047	629	295	958	1556	673	1676	690	887	1231	852	898	428	510	1335	890	913	1072	465	606	688	646	635	1053	693
94648387	000003852	000003852_247	Experimental	GGAAGTACTCGCACACGGGA	822	523	455	576	956	546	902	612	745	808	462	587	351	693	732	477	624	561	262	517	489	969	451	611	641
94646349	000003852	000003852_29	Experimental	ATATTTTGTCTTTCATTTAT	723	384	552	761	739	506	462	522	770	576	779	699	318	459	710	621	796	620	455	449	542	650	416	783	419
94646349	000003852	000003852_57	Experimental	TAGCCCTGCAAGGCAGTGCA	851	540	599	596	1133	764	1264	620	606	628	611	544	305	805	1324	677	778	494	365	500	400	1091	693	778	698
94646349	000003852	000003852_9	Experimental	TATAGAATCAAATTTCTTAG	675	437	475	660	775	474	848	485	736	753	672	501	305	623	763	512	507	529	352	246	466	896	432	542	328
94864128	000003872	000003872_182	Experimental	GATTATTCTACAACTTGCTC	804	456	531	793	734	398	1074	652	598	551	665	682	299	370	804	527	572	582	266	550	443	422	559	663	312
94864128	000003872	000003872_206	Experimental	GTTTTATCTTTCAGGGTTAG	733	597	523	680	1025	587	1219	487	494	708	715	634	422	547	924	459	546	652	427	539	559	870	613	437	416
94864128	000003872	000003872_213	Experimental	CTTCAGTGTGAATCATTTAC	756	407	500	731	898	587	1053	503	485	505	770	546	371	654	624	648	703	554	293	431	716	751	361	721	595
94864128	000003872	000003872_242	Experimental	TAATTGCGGCACAATCTCCA	906	462	598	776	1052	658	1021	642	717	667	800	551	368	517	782	468	738	812	281	545	400	725	520	1068	741
94925898	000003877	000003877_178	Experimental	TGCTGAGGCGGCTTATAGTT	906	660	807	874	1218	689	1605	883	918	1125	866	725	430	514	1071	824	544	797	407	664	422	972	560	993	759
94925898	000003877	000003877_185	Experimental	ATTAGACTTTCACGACATAA	840	408	510	573	846	390	882	610	252	622	446	563	332	613	651	546	599	464	362	429	331	901	623	637	601
94925898	000003877	000003877_188	Experimental	ACTCGCACAGTGGCGCGCTC	970	783	651	828	1306	618	1289	715	597	922	633	741	484	722	994	761	1102	863	422	878	659	1219	471	713	612
94925898	000003877	000003877_99	Experimental	CGCACCGTTGTCAAACCCCA	1001	556	575	770	1197	719	1311	580	715	800	735	762	359	588	902	687	844	651	346	491	405	1005	435	688	558
96371033	000003930	000003930_28	Experimental	CATGGAAAATGCAAGGAAGT	1077	553	751	683	1098	777	1434	747	828	1091	972	701	572	894	1004	848	963	819	426	656	675	1417	528	834	657
96371033	000003930	000003930_33	Experimental	AACTCAGGAACTTGTATTGA	759	608	574	695	1179	658	974	596	685	957	666	590	409	578	660	617	739	818	446	598	563	735	473	868	598
96371033	000003930	000003930_43	Experimental	ATCTGCAAAAAGCCTGGGAG	961	677	574	775	1084	789	1497	672	738	781	957	605	365	502	1076	692	1272	698	391	377	425	641	567	985	762
96371033	000003930	000003930_56	Experimental	TGGAATCTATTTTCAAAGAC	951	536	336	574	857	426	969	505	466	511	561	504	238	429	677	550	508	617	234	481	454	682	494	629	578
98028993	000004004	000004004_193	Experimental	AAGATTGGATATTTTGTAAG	713	355	457	680	899	618	998	407	659	660	601	653	464	630	610	386	511	417	280	411	518	558	423	534	376
98028993	000004004	000004004_194	Experimental	ATTAAAGTTATTTGAATACC	735	478	427	484	667	322	897	443	484	458	487	560	213	370	601	567	725	426	326	478	391	764	512	599	502
98028993	000004004	000004004_197	Experimental	TCCATAAATGTTAATAAAGC	526	327	289	456	644	280	697	205	431	494	206	419	259	286	340	400	340	490	175	460	436	394	224	382	402
98028993	000004004	000004004_212	Experimental	GGTATGCTAATTTTAATACC	681	511	333	657	782	441	1084	364	581	653	468	609	391	567	616	368	818	589	268	450	421	713	488	519	523
98030649	000004004	000004004_243	Experimental	TTAATAGGCCTATAGTTTGA	770	252	569	600	888	411	1251	573	444	657	530	479	372	543	1002	533	808	391	332	489	599	553	638	825	515
98030649	000004004	000004004_262	Experimental	CAGAATGTATTTTTAGTGAG	828	618	562	877	1067	624	1336	686	749	922	564	781	396	637	1112	746	645	673	337	652	599	1039	530	993	573
98030649	000004004	000004004_266	Experimental	TACATCAATGTGTTAGGGAT	866	590	713	872	1017	694	1783	651	858	683	641	752	503	487	869	508	948	628	339	803	742	812	450	711	456
98030649	000004004	000004004_269	Experimental	AGTAGCAAAAAATTCACCTA	657	540	548	580	973	457	1025	446	705	554	633	724	272	403	632	558	702	604	331	431	562	835	587	585	526
98034634	000004004	000004004_470	Experimental	CTAACTTCAAAGAAAGAACG	996	785	716	964	1106	610	1097	694	699	808	773	798	511	801	807	699	964	694	376	735	527	815	526	979	499
98034634	000004004	000004004_491	Experimental	CTCCAACATGGATTCTGTTG	979	706	638	936	1277	687	1500	303	779	987	912	738	341	598	1144	337	1006	790	396	718	630	1296	588	1189	784
98034634	000004004	000004004_505	Experimental	CAAAAATGGCTGTGTAGATC	952	628	753	990	1277	665	1400	686	734	862	783	747	413	588	837	711	736	733	324	713	540	842	583	1174	593
98034634	000004004	000004004_511	Experimental	ATAGCACGTTGATCCATTTG	867	512	579	825	1061	845	1421	650	514	669	860	743	443	560	1149	677	725	535	333	755	514	1007	456	991	621
98086939	000004008	000004008_109	Experimental	TAACTTAGTAGAAGATGGTC	938	556	563	741	876	450	1029	310	633	979	852	547	340	581	830	611	564	518	314	490	467	1120	545	598	544
98086939	000004008	000004008_124	Experimental	TACTTGTGAACTCAGTGCTC	840	555	476	895	817	528	1415	483	894	722	761	757	418	499	1026	530	622	666	186	403	661	1096	621	582	542
98086939	000004008	000004008_128	Experimental	TCAGTGATTAGATATGAGAC	784	419	378	508	989	422	853	429	463	610	517	530	309	406	901	397	464	623	217	453	540	568	556	520	372
98086939	000004008	000004008_140	Experimental	CAAAGGATATTTAGTTTGAA	606	397	368	639	684	356	837	269	356	584	533	516	301	292	519	471	564	453	355	450	581	554	341	620	344
98210282	000004014	000004014_128	Experimental	CTTTTTCTTTCATGCAGAGA	777	633	486	601	850	662	1127	530	678	786	502	565	329	485	741	547	737	534	330	468	415	898	316	576	693
98210282	000004014	000004014_144	Experimental	GTACCTCATTTCCTATGAAC	815	471	524	682	875	483	1172	468	693	797	557	470	366	394	710	574	731	670	371	529	431	515	537	643	511
98210282	000004014	000004014_147	Experimental	ATACGTCTCCTACTGATCTC	970	567	527	707	1092	667	1297	312	1122	670	798	691	469	680	1016	554	710	610	322	494	635	1294	492	623	575
98210282	000004014	000004014_169	Experimental	TTACAATTGGGAAGGATAGT	1157	691	906	949	1567	840	1416	778	973	1156	944	918	500	758	1363	834	883	1130	713	664	978	1512	691	1041	688
98211668	000004014	000004014_232	Experimental	TGCTGAGTTAAACTGATTGC	1009	486	490	691	1144	695	1386	480	753	835	703	547	394	731	832	544	754	698	307	439	526	1004	497	694	713
98211668	000004014	000004014_274	Experimental	ATGTAGAACACTGATTGAGT	870	629	459	799	1049	644	1306	630	911	940	703	872	403	767	1104	785	619	787	280	785	550	1107	467	752	702
98211668	000004014	000004014_275	Experimental	AAGTATTTCTACATCAAAAA	771	523	514	862	926	553	1182	438	601	730	671	638	391	463	836	514	888	763	387	571	556	799	586	422	453
98211668	000004014	000004014_280	Experimental	TTCTTGCAATGAACATGGAT	960	501	696	834	1149	577	1269	510	791	735	567	874	492	606	1008	740	1254	535	417	775	506	924	725	814	591
100896067	000004134	000004134_285	Experimental	AACACTGGTGGTAGGCGGTC	1009	521	566	727	955	676	1179	707	755	756	550	926	411	526	904	552	696	580	332	374	555	964	408	637	599
100896067	000004134	000004134_348	Experimental	CTGTCCCAGGACGCGTTGCG	928	747	895	811	1314	622	1579	374	735	811	887	1032	482	840	1044	783	628	808	556	842	833	780	735	888	570
100896067	000004134	000004134_370	Experimental	ACAGTAGTGACGCCTCAAAC	949	601	595	647	1076	644	1357	712	723	793	350	700	405	592	743	418	883	925	316	251	661	766	345	597	310
100896067	000004134	000004134_381	Experimental	GAGTAGACCCGGCCCTTCGC	763	530	581	635	459	657	1378	490	604	669	537	865	251	491	774	468	486	606	261	616	455	941	552	595	461
104406925	000004257	000004257_18	Experimental	GCAAACATCTATACTATAGC	980	531	443	669	956	596	1150	636	314	771	599	664	288	535	854	509	648	671	352	583	584	903	573	553	616
104406925	000004257	000004257_43	Experimental	ACCGTGTACTCTGCACATAC	793	487	660	604	958	494	1263	518	788	698	609	530	276	405	651	403	927	559	303	486	519	708	453	494	785
104406925	000004257	000004257_53	Experimental	TTGGGTTGGGCAGACAGTGT	863	576	637	551	804	808	1298	802	482	171	191	50	69	467	416	186	282	65	52	36	35	441	152	127	153
104406925	000004257	000004257_58	Experimental	ATACCAGTAATACAAAATTC	812	451	573	578	841	401	801	300	359	572	475	534	281	485	577	364	584	510	199	427	403	685	475	663	437
109996617	000004441	000004441_21	Experimental	AGCAACGGTAGACTATTTTC	1038	532	720	655	1015	519	1432	729	623	844	753	843	432	571	932	587	646	961	472	617	728	904	459	960	772
109996617	000004441	000004441_25	Experimental	AGATGGGGCTACATGATTCC	1011	685	572	712	1065	780	1456	510	796	414	1011	900	504	760	1087	603	885	668	427	569	816	1163	713	818	641
109996617	000004441	000004441_45	Experimental	AATACGTACACATCTCTCAG	741	613	505	829	988	501	1061	715	518	877	649	645	307	578	892	665	639	578	387	469	324	911	394	609	395
109996617	000004441	000004441_48	Experimental	TCAGAGAGACTTTAAATGAC	980	376	595	764	974	589	1131	567	713	801	669	670	330	623	785	487	752	620	300	640	436	740	437	579	372
110436879	000004469	000004469_147	Experimental	GATGCCAGAGTTGGCGGGAA	1034	755	353	991	1281	863	1784	591	1100	804	874	688	486	599	899	784	994	636	351	655	511	434	382	1372	911
110436879	000004469	000004469_172	Experimental	GTCAAAGCCATCCCCTAGAT	849	547	647	939	911	752	1791	746	750	953	790	778	408	737	885	521	774	701	385	682	517	993	574	778	236
110436879	000004469	000004469_180	Experimental	GAGAGGTTTCTAGTGCCTGA	767	457	525	754	1045	564	1169	548	658	830	572	669	402	470	1052	631	642	637	377	672	548	655	708	849	574
110436879	000004469	000004469_183	Experimental	GGATATTTCCAATAAATTTC	662	371	387	589	579	504	806	510	444	474	545	438	190	331	766	470	295	348	274	372	237	1000	298	593	296
113457179	000004584	000004584_37	Experimental	CTTTTGGAATTAGTAAGAAT	1000	743	970	894	1240	1082	1715	292	1113	1034	895	781	494	617	1309	868	1044	928	528	873	660	1125	749	1256	850
113457179	000004584	000004584_44	Experimental	CTAGTACGCAGTCATGAGTC	207	123	62	157	199	168	262	69	112	215	156	193	85	77	107	156	232	94	92	127	151	191	192	256	93
113457179	000004584	000004584_55	Experimental	ACAGACTTTTCTTTCAGGAA	939	620	601	706	909	592	1405	661	578	794	565	812	365	709	911	769	665	717	334	621	489	822	585	839	356
113457179	000004584	000004584_62	Experimental	TGAGATTATACGACAGTAAC	744	278	331	477	545	441	936	342	476	381	500	586	306	607	631	435	334	486	315	467	396	745	318	314	624
113905237	000004600	000004600_167	Experimental	CGGACGCGGCGCTGGAAATC	1009	684	503	986	1204	590	1538	605	1085	913	908	585	478	727	1026	783	852	717	438	540	616	767	587	602	563
113905237	000004600	000004600_195	Experimental	ACCGGCAGCGGTCTTCTGTT	13	6	15	11	28	11	14	37	20	38	17	0	0	1	47	10	1	15	3	0	19	54	8	51	5
113905237	000004600	000004600_240	Experimental	GTCCAGCGCCCTCCGCGATT	936	653	675	969	1152	621	1477	662	368	595	825	743	497	684	742	759	824	755	311	490	568	735	462	669	560
113905237	000004600	000004600_252	Experimental	AGAGCAATAAGTTACCAGAG	931	716	659	967	956	578	1226	827	704	829	861	725	345	260	673	606	666	668	347	524	452	223	295	636	432
115062760	000004632	000004632_137	Experimental	CGCCTCTGTGGGGAACCCCT	1044	425	550	506	573	824	1548	768	760	741	532	81	61	405	485	476	497	442	159	14	27	339	185	171	126
115062760	000004632	000004632_156	Experimental	TGGTGGTTTGCGGGCAGATC	1074	854	850	1033	1384	781	1626	968	846	912	1075	1112	506	788	922	803	689	989	498	893	675	1138	497	607	443
115062760	000004632	000004632_166	Experimental	ACGCTGAGGCCAGGTCCGGG	1085	724	714	1104	1280	870	1739	748	906	1187	987	939	249	777	1346	863	825	870	449	782	898	1036	685	993	598
115062760	000004632	000004632_180	Experimental	GGTGGTAGAGCTAGAACAGC	888	429	639	775	1156	690	1461	577	457	724	794	830	463	883	1138	719	801	782	414	732	518	1474	847	798	628
116115663	000004682	000004682_28	Experimental	ATAGATACGCACGAGACCAT	844	612	499	574	743	540	1363	453	739	731	655	511	347	443	1145	507	731	671	189	471	597	823	670	924	542
116115663	000004682	000004682_41	Experimental	TCTTCTCAGTAACACTCATT	42	27	0	38	59	9	47	14	5	29	46	53	26	5	81	32	15	109	35	48	19	0	16	9	0
116115663	000004682	000004682_48	Experimental	GTGGTGCTAAGTAGCATGCC	815	536	646	708	1031	624	1238	687	626	680	568	751	334	628	762	709	841	609	266	573	387	922	443	700	433
116115663	000004682	000004682_60	Experimental	TAATAGCAGCAAATGACTTG	910	486	519	833	1043	531	1336	717	530	570	642	601	400	513	1195	835	570	689	313	511	752	691	642	726	578
116509443	000004708	000004708_105	Experimental	ATGAGTGCAAGAAAATAGGG	1028	511	602	738	1239	586	1495	310	981	1007	631	729	190	619	827	785	900	661	391	722	560	861	498	759	723
116509443	000004708	000004708_107	Experimental	AAAATGATATGCCTTTAGAT	903	616	430	796	954	653	1323	675	500	816	720	540	406	733	926	588	929	667	294	648	724	710	461	843	655
116509443	000004708	000004708_119	Experimental	TCTCACTTCAGGGCCTCTAC	958	823	707	939	1356	816	1838	942	884	897	804	994	513	613	1003	718	1023	706	480	844	578	592	514	839	498
116509443	000004708	000004708_91	Experimental	AAGACAGGGCAAAGCACATC	238	75	123	277	332	140	329	212	254	210	181	196	113	127	226	199	242	198	135	262	218	247	138	120	178
117839124	000004765	000004765_20	Experimental	AAATCTTCATTATTTTAGAT	947	656	728	599	985	584	1310	917	641	709	845	657	354	653	1177	349	725	707	403	518	711	1270	572	874	673
117839124	000004765	000004765_21	Experimental	AAGAGAAAAGCGTAATAAAT	805	407	465	676	895	308	1155	600	449	667	651	566	324	450	702	425	526	556	297	519	520	696	432	804	446
117839124	000004765	000004765_28	Experimental	CAATAAAAAGGGAGAAATAC	644	369	451	546	816	146	815	358	514	661	514	556	320	487	635	466	738	564	230	484	421	736	287	799	295
117839124	000004765	000004765_29	Experimental	GACTCATAAGCATATGAAAA	842	750	718	1001	1109	684	1422	913	1069	860	722	462	420	628	788	776	1021	938	487	803	613	946	544	1287	623
120176552	000004833	000004833_56	Experimental	TTCGTCCTCCTGCATCGAGG	824	511	518	647	943	479	1065	448	618	255	362	352	173	338	505	249	371	178	34	167	174	452	114	176	115
120176552	000004833	000004833_67	Experimental	GCTAACAATGATCGCCCGAG	819	470	628	639	748	566	1295	490	788	563	401	423	217	427	670	284	284	330	141	219	241	438	248	221	180
120176552	000004833	000004833_82	Experimental	TATAACTGTTGTCGCGGCGG	463	547	532	598	1004	646	1056	443	615	421	399	448	110	374	632	290	375	261	232	248	283	377	267	209	209
120176552	000004833	000004833_91	Experimental	GTCTCCGCTTCCCGCTGAGG	840	538	553	607	833	620	858	764	717	790	927	474	246	174	791	708	715	515	405	330	226	517	273	945	672
146377067	000004930	000004930_1	Experimental	CTTTAAACTACAAAAATCAG	646	465	381	626	824	448	941	339	898	468	306	659	199	559	758	393	686	366	236	575	343	660	465	436	624
146377067	000004930	000004930_11	Experimental	GCTTCTTATTTCTCCCGAGG	1089	783	690	791	1335	747	1553	621	682	870	638	896	643	629	974	560	766	952	328	795	1042	815	331	582	636
146377067	000004930	000004930_12	Experimental	TGAAATGTGACTGGAGGTTA	1035	599	670	897	1047	686	1602	672	738	1033	907	934	519	518	594	780	663	765	385	767	869	710	242	800	458
146377067	000004930	000004930_7	Experimental	TTAATCGTTTCTCTCACAGT	834	813	549	627	989	697	1215	669	889	882	701	647	388	645	959	694	709	741	399	615	625	991	364	661	651
147504927	000004948	000004948_113	Experimental	CTATTATCAAGTTGTCACGG	1013	696	802	873	701	698	1214	668	943	1010	770	838	445	899	960	806	842	980	582	821	663	1222	526	998	638
147504927	000004948	000004948_123	Experimental	TTTTTGAGAAATAACGCCCA	742	366	535	631	942	484	881	609	379	533	445	517	294	422	635	402	500	581	293	368	352	861	330	879	565
147504927	000004948	000004948_92	Experimental	AAGTGATCATATTCACACCC	813	527	510	624	967	605	1251	823	749	825	260	591	358	615	895	549	807	666	290	543	361	812	686	608	530
147504927	000004948	000004948_97	Experimental	ACATAGCGCGCTAATGAGAC	900	332	407	501	702	374	874	279	467	578	454	655	295	331	471	353	641	457	220	546	434	523	236	354	699
147540322	000004950	000004950_121	Experimental	GAATATGGCAAGAAACAAGC	891	565	653	867	782	869	1146	688	552	865	738	578	398	855	1131	833	708	715	440	486	579	1515	661	850	569
147540322	000004950	000004950_133	Experimental	TGCTGGAATTTATGGAGGGT	1071	852	813	979	1565	432	1725	752	908	1302	880	775	508	783	834	883	908	1078	523	606	823	1193	640	1213	786
147540322	000004950	000004950_141	Experimental	AGTAACAAGTAGTGTAAACT	657	575	733	680	665	514	862	511	651	658	599	566	240	303	645	685	456	612	311	542	404	996	415	496	385
147540322	000004950	000004950_144	Experimental	GCTTCACTTTAAAAATATCT	762	632	507	863	1095	618	1192	487	706	704	590	786	417	639	1112	775	730	731	431	594	634	814	528	819	731
147541161	000004950	000004950_184	Experimental	TTTTACTAGGACACAGGAGG	982	638	810	565	1126	715	1604	568	753	799	721	699	370	693	752	628	743	573	334	650	523	1298	423	669	616
147541161	000004950	000004950_193	Experimental	GTGTGCCTGCGTGCGCAGCT	976	823	827	876	1651	918	2073	650	1044	1318	1032	953	526	1015	1600	915	1210	951	538	825	814	1496	1139	959	662
147541161	000004950	000004950_214	Experimental	TGCCAAGTAGCTTTCACACA	758	598	666	709	1296	677	1239	831	654	849	687	756	406	624	908	559	826	575	429	536	508	1451	501	923	737
147541161	000004950	000004950_222	Experimental	AAGTGTCACCGCAGCAAGAG	695	581	501	757	890	489	1021	354	886	780	596	667	392	421	967	415	667	519	317	588	568	537	500	668	428
149887818	000004998	000004998_240	Experimental	TATTGGGCAAGACGCCGCCC	838	617	585	705	1132	730	1387	806	863	954	883	668	378	631	1173	670	830	791	486	467	491	1022	744	918	738
149887818	000004998	000004998_253	Experimental	CGGCTAGTTGCAGATGGCGA	1394	957	833	1052	1257	1083	2013	841	1020	1465	721	931	581	879	965	847	716	795	562	743	840	1014	874	787	475
149887818	000004998	000004998_271	Experimental	GCAATTTTAGCCGTAATGTC	1062	422	659	750	889	569	1078	629	585	639	633	661	297	630	1009	701	669	602	380	484	450	737	450	576	603
149887818	000004998	000004998_277	Experimental	AATTTATAAGAGCTACCGGG	1084	506	236	888	1115	630	1340	506	795	1041	919	689	316	469	993	625	981	873	473	471	326	508	724	698	448
149888521	000004998	000004998_328	Experimental	TAAAAATACATGTACTACTA	788	481	499	621	1018	499	1031	509	605	761	625	648	433	454	524	414	460	593	386	410	529	862	570	533	330
149888521	000004998	000004998_334	Experimental	TAAACTTAAGTCGCCCGCAG	1071	605	555	591	1012	681	1199	497	686	654	609	322	399	595	884	910	540	551	333	448	615	942	426	597	560
149888521	000004998	000004998_357	Experimental	CAAGTTTGAAGGCCGCCTCC	903	447	398	420	722	543	1040	442	610	519	612	375	223	318	574	365	410	438	261	258	221	457	286	498	329
149888521	000004998	000004998_379	Experimental	ATAAATGGGTAAGACTCTTC	915	488	533	657	1047	553	1164	588	669	963	592	561	448	504	962	519	987	723	330	506	600	660	536	661	513
150568360	000005049	000005049_132	Experimental	GCAATAGTTGAGTCTCCCAC	1057	707	774	933	1452	764	1501	829	1089	965	949	683	378	365	444	753	1057	855	480	549	372	238	128	1033	332
150568360	000005049	000005049_143	Experimental	GCAGACAGCATAGTGCTCTT	813	598	597	667	993	627	1230	850	847	728	807	758	354	535	1040	519	894	470	309	309	551	737	603	712	513
150568360	000005049	000005049_79	Experimental	CATTTCATAGTCTACCCTAC	767	474	349	641	789	572	1281	251	597	581	497	449	323	479	718	350	515	518	301	371	455	899	404	646	288
150578671	000005049	000005049_790	Experimental	TGGGCGGAAACAATGACTCA	496	339	278	426	594	143	382	218	518	571	650	354	251	61	211	281	348	391	234	280	354	73	35	201	421
150568360	000005049	000005049_80	Experimental	TCTTGTCTGGTAGGAGGAGC	1043	771	776	931	1237	773	1597	841	892	845	875	739	440	581	981	1049	835	721	444	463	402	973	530	857	835
150578671	000005049	000005049_806	Experimental	CGGGTGAGTCCGGGGAGAGA	1090	863	855	852	882	324	1127	832	928	1089	892	383	140	213	382	656	660	1017	560	146	142	237	191	649	459
150578671	000005049	000005049_818	Experimental	CGAGACGGCCTTCCAAGGTA	930	763	600	1078	1361	728	1292	924	772	1167	966	525	687	652	913	549	1114	1004	543	1400	1233	829	446	830	782
150578671	000005049	000005049_844	Experimental	CGCCGGTGGCCTGCTCCCGA	1000	622	528	735	781	111	59	395	411	1079	833	390	202	26	20	202	268	838	402	222	135	13	0	187	79
150579517	000005049	000005049_948	Experimental	GTAGCCAAAAGTCGCCCTCC	902	695	711	706	1131	200	543	521	632	990	862	515	323	107	45	335	456	709	452	396	370	179	13	372	230
150579517	000005049	000005049_977	Experimental	CGGCGGCGACTGGCAATGTT	1435	919	869	1100	1280	44	218	453	670	1286	1221	598	302	40	47	281	267	908	624	397	355	151	0	223	313
150579517	000005049	000005049_988	Experimental	GACCCCGACTCCTTACTGGA	986	775	691	780	925	92	262	517	544	984	804	338	171	21	45	220	283	1016	477	254	200	55	11	251	157
150579517	000005049	000005049_998	Experimental	CCGCCCTAAAACCGTGATAA	895	436	412	449	738	109	264	332	247	638	534	236	159	38	94	194	344	624	235	81	154	51	39	189	198
151070661	000005081	000005081_117	Experimental	GACTAAACTGGCGGGCTCCG	775	690	719	930	1537	756	1412	725	842	1141	842	684	386	644	859	908	1138	801	480	339	412	713	445	848	803
151070661	000005081	000005081_134	Experimental	TGTGGACTCCGGGGGGCGTC	816	643	484	582	534	576	1528	638	511	890	757	622	407	421	877	677	557	544	379	402	505	754	592	940	549
151070661	000005081	000005081_45	Experimental	GCGAACTGCTGAGGGAGACT	981	555	502	182	165	464	1004	337	404	306	405	13	18	74	98	122	215	215	103	23	14	45	123	66	77
151070661	000005081	000005081_62	Experimental	GGCAGGACTATTTAACGGGG	726	529	760	711	874	568	1290	689	833	900	956	498	316	551	677	602	644	783	223	399	468	676	390	603	614
151166045	000005083	000005083_128	Experimental	GCGCTGTCCCGCTCTTGCTA	980	642	604	736	1512	905	1481	740	791	438	755	840	455	631	868	817	833	506	282	713	781	1190	368	872	746
151166045	000005083	000005083_141	Experimental	AGTCGTGATGTCTTTCAAGA	941	741	779	846	1358	856	1865	700	884	878	653	853	457	537	931	892	798	638	313	623	626	910	692	1021	389
151166045	000005083	000005083_143	Experimental	GTGCTCAAAGTAAGCGTGAG	805	335	613	821	1137	782	1170	468	665	621	682	718	394	723	874	550	1007	534	277	651	643	992	417	768	883
151166045	000005083	000005083_149	Experimental	TCAGTCGCTCCCTGAAGGTT	873	437	579	880	1155	633	1444	519	675	528	541	620	318	649	1045	636	610	462	216	621	697	911	471	652	635
151909686	000005138	000005138_129	Experimental	GTGCGAGTTAACCCCTGGGG	721	398	385	621	993	493	885	634	489	667	561	433	293	528	890	514	749	498	328	294	369	786	453	562	275
151909686	000005138	000005138_180	Experimental	GCGATAACCGGGATCCGCTC	892	524	594	694	912	599	1094	663	549	540	730	732	344	593	826	612	963	350	410	586	575	1024	495	594	611
151909686	000005138	000005138_198	Experimental	AAAGCCTCCAGTCGGCGCGC	951	637	496	735	1107	854	1413	621	624	962	844	758	495	634	1006	733	873	795	489	524	694	1058	919	553	723
151909686	000005138	000005138_207	Experimental	CGGAGCACTGCGTACGCCCT	918	493	759	939	1191	546	618	843	766	699	841	257	393	802	712	686	892	525	509	638	483	1034	507	757	570
151988622	000005150	000005150_107	Experimental	GGCGAGTCACCTCTGGGAGA	1042	600	893	646	852	769	1244	950	1103	1061	791	298	161	297	966	481	826	449	315	183	150	362	342	641	432
151992535	000005150	000005150_474	Experimental	TGTGCGTTTTAGGTGAGGCC	77	62	34	93	63	50	28	31	52	84	83	40	53	32	100	37	37	63	15	57	51	19	22	41	30
151992535	000005150	000005150_479	Experimental	GAGACTGAAACTCAAGCTTC	1020	728	648	752	1203	693	1356	768	889	711	764	785	436	692	914	614	437	619	353	589	565	1035	385	738	417
151992535	000005150	000005150_485	Experimental	AGGTAGCTTTTCCCGCTAAG	1095	772	868	1006	1224	757	1624	862	777	900	675	985	449	686	1098	908	907	909	389	817	781	1035	719	700	817
151992535	000005150	000005150_524	Experimental	TGCAACCGGCCACACCCACA	942	634	732	860	1168	618	1787	497	984	1022	857	838	433	657	1024	728	840	836	422	577	743	941	823	861	728
151988622	000005150	000005150_61	Experimental	GCTATCTTTTACAGAGGAGA	986	586	588	706	1183	652	1102	847	829	708	883	715	504	613	1127	840	658	660	458	650	662	900	653	767	623
151988622	000005150	000005150_66	Experimental	ATACTTTTCTGGAGATTAAG	940	618	615	828	1346	636	1656	654	693	754	932	623	414	779	1195	454	652	695	577	520	758	1188	719	721	678
151988622	000005150	000005150_78	Experimental	AGCTGCAAATTAATGCTTCA	1012	630	732	906	1541	711	1486	713	850	863	840	990	538	627	739	715	939	834	424	1051	755	1018	230	881	797
152168026	000005163	000005163_42	Experimental	ATTTAGCCAAGTCATGGCTC	878	447	568	596	810	428	1032	703	682	638	574	601	342	502	725	607	604	638	349	419	407	561	550	666	544
152168026	000005163	000005163_49	Experimental	AAGATTAAAGGAGGATGATT	843	471	541	864	994	665	1253	381	646	906	553	662	384	422	1014	430	361	587	333	336	540	1040	473	745	493
152168026	000005163	000005163_58	Experimental	GCTGATGATTTCTTTTCTGC	1024	593	688	958	1143	953	1137	629	780	847	649	719	399	680	981	807	728	916	386	600	608	1305	723	929	622
152168026	000005163	000005163_75	Experimental	GCAAAGGGAGAGGCCCAGGA	986	666	740	910	1187	570	1198	480	888	747	671	630	299	605	624	510	632	414	296	416	340	468	426	414	292
153566686	000005212	000005212_190	Experimental	TGTGCTTCAGGCCTGGATTC	1127	386	771	922	1536	790	2359	1115	835	1088	921	835	601	803	1055	1121	733	956	535	730	795	1431	677	1158	608
153566686	000005212	000005212_242	Experimental	GGAAGAAGCTACTCGACAGC	821	462	224	602	868	509	1142	789	809	754	493	548	372	541	725	652	591	699	336	608	587	922	591	486	648
153566686	000005212	000005212_263	Experimental	CGGCACACCCTCCTCCCCCA	927	504	612	841	1131	615	1210	567	984	705	452	777	313	632	891	255	1060	655	272	788	584	820	321	756	850
153566686	000005212	000005212_309	Experimental	TGTACATGAAGTCAGGCCTT	907	478	737	826	1086	596	1735	700	801	979	804	816	368	746	556	714	649	795	460	750	615	958	607	1220	639
153671298	000005226	000005226_169	Experimental	CAACTGAAGAGGCGTCTTGC	985	454	588	463	655	417	1268	380	745	645	634	232	139	643	720	477	710	557	231	173	118	738	341	481	481
153671298	000005226	000005226_196	Experimental	TTTAGTTCTAGATAGCAGAG	811	547	551	714	915	633	1068	686	682	565	699	618	319	623	493	340	549	573	356	651	486	933	248	759	454
153671298	000005226	000005226_199	Experimental	TGAAAAAACTCCGATAGCAG	684	402	329	542	800	306	744	559	525	561	467	349	293	477	621	540	653	452	303	365	332	587	449	541	438
153671298	000005226	000005226_214	Experimental	CACGTCTACAAACTCGAAGC	786	336	421	460	548	436	1055	771	636	694	512	383	275	397	728	611	609	515	254	318	454	444	563	671	448
156130337	000005385	000005385_1323	Experimental	GGCTAAGTAAGGCCCTGTGT	1060	707	713	983	1088	904	1941	734	892	1203	1085	972	431	690	1054	982	1075	989	516	770	644	806	494	954	603
156130337	000005385	000005385_1339	Experimental	AGGGAAAAGCATTCATATCA	1007	590	523	936	1217	625	1453	633	909	1093	304	420	481	827	1122	984	819	794	414	714	773	1257	622	907	767
156130337	000005385	000005385_1373	Experimental	TGCCCTCTCCTGGTAATTGC	977	672	667	882	1169	723	1283	1064	1043	1337	849	775	471	307	934	710	1357	839	580	779	967	1056	666	988	671
156130337	000005385	000005385_1385	Experimental	CTAGACAGTGCCAGGCTCCC	1040	316	275	233	411	563	1399	744	624	97	72	57	26	127	165	376	366	26	39	39	69	22	46	218	135
156123786	000005385	000005385_389	Experimental	CCCCTAAATGTCCCTCGTTT	766	474	514	851	997	569	1384	562	824	1077	681	659	345	731	778	490	791	795	341	659	557	703	633	862	733
156123786	000005385	000005385_423	Experimental	CGGTGTTGTCACAAAAATGC	700	433	487	691	768	543	1082	595	569	611	561	406	253	569	1044	413	915	503	296	469	364	998	603	674	572
156123786	000005385	000005385_458	Experimental	AGCTGCTGGGCGTATCAACG	904	574	737	739	1243	647	1513	758	604	930	763	800	363	654	458	685	754	795	427	497	376	928	497	816	316
156123786	000005385	000005385_491	Experimental	GATCCCCTACCAGAGCCACT	948	589	612	787	1102	614	1310	776	865	967	752	538	427	743	1214	827	840	653	371	521	656	787	691	684	712
156660285	000005426	000005426_142	Experimental	GGGGGGTTAGACTTCCGGCC	1107	869	815	1110	1376	903	2074	856	1126	1286	1165	917	445	772	1629	669	1272	872	541	929	929	1366	846	1037	810
156660285	000005426	000005426_154	Experimental	GTGAGTCAGCGGAGGTTGAG	917	767	689	466	403	791	599	628	586	968	881	129	49	166	303	152	341	515	386	87	48	128	38	64	159
156660285	000005426	000005426_160	Experimental	CAATTCTGTGCACTGGGAGA	1147	809	648	1035	1477	744	1678	822	930	1078	924	782	556	770	1161	710	1096	999	476	649	859	1087	731	961	699
156660285	000005426	000005426_95	Experimental	AACGAACTGGGGGCCCGCAC	898	730	672	640	786	548	1516	560	958	923	587	301	197	568	912	518	861	635	251	76	90	804	455	587	523
159882142	000005526	000005526_31	Experimental	TTAAGGAGTCTGAGATTGAT	1062	659	860	1054	1294	704	2108	855	1090	1173	905	992	558	773	943	757	983	932	449	901	843	1529	700	1212	785
159882142	000005526	000005526_40	Experimental	TTAGTCTTTGGAGAAATGGA	1167	704	675	423	615	804	1750	906	855	946	898	63	70	552	1555	948	1118	1050	527	23	68	769	773	1157	742
159882142	000005526	000005526_56	Experimental	TTACCTTGGTTAGATGAATC	841	421	505	689	984	510	1227	395	596	778	586	663	343	610	654	608	458	603	134	429	543	835	458	1022	382
159882142	000005526	000005526_75	Experimental	ACGCACCACATGGACCTCAG	819	576	547	732	962	617	682	663	881	911	755	473	365	688	997	890	914	614	382	452	517	934	675	667	678
160400416	000005564	000005564_155	Experimental	GGGCTGGCCATATTCTCTTT	794	555	621	861	1143	611	728	920	530	849	638	857	412	586	1037	651	712	692	399	640	529	999	656	789	569
160400416	000005564	000005564_170	Experimental	TTCTCCGACAGGAGGGGTCC	842	744	685	877	954	564	1440	810	721	934	765	426	232	179	771	953	1303	996	468	254	236	322	199	1078	650
160400416	000005564	000005564_253	Experimental	AGCCGGCGGCGCAGGGGGGA	981	885	656	634	827	751	1674	820	685	945	641	433	269	633	848	491	865	590	397	262	221	645	527	657	381
160400416	000005564	000005564_293	Experimental	TCTTCCCCCTCAAGGCCCCG	87	55	35	103	89	53	146	43	155	51	51	63	36	59	48	131	209	82	72	24	120	215	67	185	138
160638018	000005574	000005574_222	Experimental	GTATAGATTAACTAGAGTAC	793	409	556	462	651	375	970	249	375	593	564	423	115	555	781	507	564	398	292	363	352	581	498	538	486
160638018	000005574	000005574_229	Experimental	GGTGGAAAAAACCCTGGTAG	891	594	642	1150	1575	684	1623	600	830	841	719	693	505	600	1310	573	908	672	411	529	590	904	585	1009	586
160638018	000005574	000005574_248	Experimental	TCGACATTATTAACTATCTC	987	661	518	674	1001	492	1215	525	473	649	639	677	287	200	611	605	733	516	336	493	343	663	425	676	340
160638018	000005574	000005574_254	Experimental	AACCCTCATAGTGGTTTGAA	1001	501	745	1013	1145	660	1401	667	831	878	788	709	572	601	879	651	965	822	417	598	633	1414	669	634	606
162691016	000005711	000005711_44	Experimental	CTTTAATTTATTTTTAGTCA	709	426	393	617	894	484	899	475	642	619	656	533	257	367	644	491	382	548	308	508	473	500	341	667	310
162691016	000005711	000005711_59	Experimental	ATTCTTTCGGTTAAGAATCA	1091	623	612	871	1304	695	1562	706	1171	851	930	773	453	629	1042	926	1027	838	451	710	583	777	577	1100	744
162691016	000005711	000005711_62	Experimental	TTTTAATTGCTTTGAAATGC	888	476	499	728	774	244	1119	439	588	889	654	604	376	561	665	730	690	530	414	572	521	1003	449	804	526
162691016	000005711	000005711_76	Experimental	CGTGACTCACGACTATACCC	881	335	418	634	698	469	971	586	235	643	794	702	310	452	853	528	565	435	277	509	510	752	408	760	611
163321826	000005757	000005757_106	Experimental	TCGCGGAGCTGGCGTCGAGT	963	604	601	430	576	313	1055	594	549	342	320	95	64	57	118	164	112	82	87	74	73	4	64	53	162
163321826	000005757	000005757_122	Experimental	TGGCGTCTCTTGAGCCCAAC	1001	412	335	104	188	250	613	266	351	64	107	67	31	10	15	35	63	23	20	42	11	9	0	3	64
163321826	000005757	000005757_157	Experimental	TGGAGAAGGCGTCTGTCTGC	1159	446	404	369	472	308	781	541	685	153	112	61	49	64	62	209	300	86	34	67	83	5	13	195	159
163321826	000005757	000005757_85	Experimental	CAGCGTTTAGAGCGTTTTCG	941	502	437	769	1083	436	1121	277	712	560	599	558	303	450	649	710	747	380	269	323	383	552	296	632	531
164771894	000005777	000005777_126	Experimental	AATGCAAATAGAAATTGCGC	881	462	317	458	632	510	1005	506	638	664	463	638	316	346	872	630	518	460	266	411	360	640	389	811	347
164771894	000005777	000005777_129	Experimental	TAGTTTGTCCCAGTGTGGCT	888	541	530	792	1153	551	1389	681	816	649	719	684	331	766	813	277	885	503	312	600	533	1245	536	771	557
164771894	000005777	000005777_148	Experimental	CGATCTCAGACAGACAGGTC	1015	791	567	858	1094	655	1175	744	701	882	812	611	421	558	846	601	951	810	349	455	484	1067	284	873	664
164771894	000005777	000005777_188	Experimental	ATCTTTGGATAAAAGCTATC	932	566	556	664	1091	598	983	420	785	651	280	562	328	700	892	487	589	665	441	374	496	704	490	487	519
164772863	000005777	000005777_244	Experimental	GTCCCTTTTAAGGTGTAAGG	928	742	870	1070	1443	567	1632	586	1016	992	726	486	736	676	1170	719	1514	873	460	836	1020	1289	594	829	992
164772863	000005777	000005777_261	Experimental	CAGCCGTGGAGGTCTTCTCT	14	33	5	7	9	10	15	13	1	1	0	20	0	2	14	34	0	8	8	1	0	10	9	12	4
164772863	000005777	000005777_282	Experimental	AAGAGTAGGAGTCACCTCTC	846	623	715	718	1226	704	1322	587	931	902	644	819	559	536	1115	673	811	663	442	440	652	623	555	746	520
164772863	000005777	000005777_307	Experimental	TGAATTTAAAGTTCTCGCAA	798	381	561	607	913	464	892	559	532	802	503	463	263	278	652	525	557	454	262	326	424	461	519	792	359
166925986	000005838	000005838_103	Experimental	TGAATAAAGCTCTTCTAGTC	807	534	509	698	783	476	1070	414	412	768	750	673	346	317	379	551	295	689	338	611	501	301	94	495	389
166925986	000005838	000005838_109	Experimental	CTCTCGTTAGTTCCAAGAAG	851	476	648	730	1202	638	1169	648	431	924	669	826	410	569	770	552	675	546	441	719	507	980	577	865	449
166925986	000005838	000005838_85	Experimental	TTGTCATGGATCCCTGTAAG	854	521	586	842	1129	535	1192	631	811	754	760	720	429	732	863	798	919	696	348	585	738	958	433	532	873
166925986	000005838	000005838_99	Experimental	GCAATGGATACAACGCAGAC	930	584	403	791	867	516	853	389	673	794	578	648	291	606	838	653	618	616	264	400	464	761	424	962	393
168142186	000005907	000005907_100	Experimental	GGCTAATCTGAGCTCTTATA	973	615	704	918	1279	513	1517	371	716	859	857	708	499	389	640	442	580	621	381	676	825	541	325	764	407
168142186	000005907	000005907_119	Experimental	TTCTCATACCCTGACCTTTC	897	660	523	769	1016	479	1455	550	535	700	899	747	484	439	862	463	424	629	545	560	667	623	438	797	462
168142186	000005907	000005907_127	Experimental	AAGGATTCATGTGATACATC	950	510	790	728	930	468	757	394	445	735	733	705	388	441	418	293	561	646	421	682	492	629	361	377	291
168142186	000005907	000005907_136	Experimental	GATGCCCTTTCCTAATCCCC	998	761	653	1085	1403	506	1486	476	770	1169	1141	997	428	481	863	381	501	1212	517	738	840	836	509	539	308
169363316	000005965	000005965_45	Experimental	TATTATCCTAGCTGCTCGGA	793	448	335	725	979	381	1073	643	811	999	647	658	261	620	842	592	712	817	423	632	594	761	508	403	445
169363316	000005965	000005965_46	Experimental	TCTCACCACTACATTCCTGC	935	442	678	803	1215	604	1372	823	738	842	629	635	524	614	693	706	957	709	379	510	584	639	652	700	597
169363316	000005965	000005965_53	Experimental	TATATGTATTGGATGTGTAC	1009	707	697	863	1191	930	1574	915	736	1072	910	432	453	603	1005	863	919	799	362	641	698	960	678	879	770
169363316	000005965	000005965_59	Experimental	CACTGCTGTACGTATACGTG	650	437	509	596	863	556	1141	609	770	585	576	628	276	570	843	612	779	327	335	416	519	765	348	642	498
171438788	000006045	000006045_25	Experimental	CTTATTAGGCCTTAGTCAGC	938	449	375	528	852	610	1169	503	639	635	707	602	412	547	818	724	657	812	344	514	405	709	350	697	594
171438788	000006045	000006045_33	Experimental	CAAGAATTGACTAATCATTC	734	495	295	412	688	387	918	384	633	563	366	434	224	509	830	517	697	461	228	373	343	841	455	584	445
171438788	000006045	000006045_37	Experimental	AGAGTAAGAATACCACCAAG	1054	803	836	813	1440	843	1700	953	1148	1160	884	1009	517	650	1252	726	927	889	548	794	794	881	635	845	852
171438788	000006045	000006045_54	Experimental	TGAGGGGATTATGGGGAGGC	1325	812	744	1180	1650	867	2053	888	1320	1456	883	1160	549	985	1417	891	1016	1333	430	854	986	1017	707	890	852
172322496	000006091	000006091_152	Experimental	ACAGGGCGGAGTCACAGGTC	945	617	624	463	328	733	1536	584	607	1082	785	281	180	445	966	414	735	940	549	119	167	608	666	269	405
172322496	000006091	000006091_170	Experimental	AGACGTGATGGGATATGGGC	904	571	414	732	1096	610	1490	483	826	801	654	709	394	598	924	529	632	709	308	385	458	1107	554	344	556
172322496	000006091	000006091_187	Experimental	GACGGTGATTCATTACTCCC	836	677	539	885	934	630	1347	690	603	622	639	692	440	597	961	671	997	554	399	512	652	893	495	852	695
172322496	000006091	000006091_199	Experimental	ATTTCTAAAAGCGACACTCT	767	497	517	534	936	560	995	558	440	715	616	573	308	518	709	356	493	509	319	396	550	866	495	626	281
173043144	000006157	000006157_33	Experimental	TGACTAATATAAGACTCTGA	571	327	307	533	804	342	690	277	521	280	424	480	131	247	464	435	323	400	258	422	315	550	345	750	240
173043144	000006157	000006157_39	Experimental	TCCGAGCTCATTGGCGATAC	950	676	766	931	1269	676	1658	815	921	960	708	766	437	729	961	732	719	370	436	786	650	896	718	870	894
173043144	000006157	000006157_78	Experimental	TAAAGTTGTTTATAGGTTTC	843	711	449	723	1189	714	1653	667	782	629	737	727	436	537	1095	349	782	488	423	548	558	906	672	1015	538
173043144	000006157	000006157_82	Experimental	GGCTCAGTGTAACTGTAAAC	578	398	415	425	846	561	1003	419	370	582	442	503	248	583	748	439	619	455	250	445	345	683	481	555	484
178127085	000006280	000006280_103	Experimental	TAGAAGCGTTTAAAGGCACA	863	454	484	510	782	523	1214	579	812	625	581	569	289	539	927	438	664	641	295	453	177	749	512	503	464
178127085	000006280	000006280_72	Experimental	TAACATTGTTCTGATGCTTC	1155	748	737	1044	1285	797	1716	888	473	727	697	968	466	696	951	828	777	803	422	905	648	1034	514	862	627
178127085	000006280	000006280_75	Experimental	GAAGTCATGAGGCAGCAGAC	1095	924	741	987	606	848	1918	884	874	1075	867	429	223	930	1853	514	1094	824	431	148	146	1621	1085	1097	556
178127085	000006280	000006280_78	Experimental	GTTTGCTTCTCTTGTGCTGA	1058	910	715	942	1424	842	1783	305	820	953	967	825	445	743	959	1144	1083	779	634	692	856	702	710	1001	916
178238861	000006294	000006294_43	Experimental	TGTGATCTAGAGTTTTCAAC	701	600	432	702	697	474	752	643	647	586	479	748	300	319	705	206	780	432	326	601	405	631	469	435	436
178238861	000006294	000006294_54	Experimental	AGTAAGATGAGTAATGACTC	809	530	329	632	714	469	841	407	598	725	726	667	301	582	926	627	530	635	363	511	497	849	486	723	539
178238861	000006294	000006294_58	Experimental	AGCTTGAGTCAGTTAACCAC	762	681	724	734	1115	555	1497	421	649	790	600	645	325	621	766	592	692	660	276	529	599	1017	648	767	484
178238861	000006294	000006294_66	Experimental	CTAAAAACATAGATAGAATA	793	528	490	719	749	359	967	502	661	688	546	619	320	398	723	451	610	580	354	409	385	774	437	411	458
178530224	000006313	000006313_14	Experimental	TGACTTACAGTTATTTTGAG	951	501	580	671	1007	531	1141	570	754	985	786	751	365	673	681	762	671	889	292	604	557	863	404	672	758
178530224	000006313	000006313_46	Experimental	CGCACCTGTTACCTATGGGA	917	693	461	691	1077	622	1025	636	590	746	533	565	468	675	735	727	554	575	363	444	448	1147	586	710	430
178530224	000006313	000006313_59	Experimental	AAACATGAGGGTGAGTCATC	1156	936	917	1210	1519	798	1679	1267	915	1221	1247	1182	668	1013	1343	842	1149	1074	622	1008	1136	1728	946	1250	409
178530224	000006313	000006313_67	Experimental	ACACAGTCTGGCCTCCTCCT	988	277	452	346	382	447	1235	383	367	391	339	83	23	242	375	48	163	198	99	55	12	127	104	98	51
179882732	000006382	000006382_196	Experimental	AGAACTCCTCCGTCGCGCCA	1143	594	842	785	952	656	1442	865	751	860	813	826	344	854	1010	818	909	811	401	734	665	992	672	1084	643
179882732	000006382	000006382_208	Experimental	TCGAAGTCGCCGTACACTTC	869	477	367	553	833	364	914	486	501	719	421	587	281	361	694	639	411	409	203	535	456	388	482	565	398
179882732	000006382	000006382_223	Experimental	GAACCCGGCTAGAAGAGTTC	1091	575	491	890	1105	606	1494	577	519	794	710	915	437	638	764	660	775	595	361	786	616	1074	628	780	562
179882732	000006382	000006382_246	Experimental	ATAACAGGAGACGGCTGTAG	871	511	552	842	860	552	1230	576	450	968	758	742	295	447	595	554	1166	517	277	643	496	721	508	614	636
184051691	000006577	000006577_123	Experimental	ATCGCCGCGCTCCTCCATGC	829	364	554	540	910	244	1260	452	526	476	385	108	49	224	360	293	289	78	107	24	26	134	45	172	156
184051691	000006577	000006577_153	Experimental	TCTCGCGCCTCCTGACCTTA	1010	533	740	798	1175	740	1420	631	812	790	733	376	183	518	948	718	669	272	187	114	95	325	339	399	427
184051691	000006577	000006577_172	Experimental	ACGCGCGCCACCCTCACCGA	1018	636	643	772	1361	633	1465	747	669	785	307	453	297	711	925	457	720	229	226	268	214	860	465	575	495
184051691	000006577	000006577_94	Experimental	AAACTAGAGAGCGTTCGCGC	1153	687	551	648	1067	690	1425	756	1084	679	688	828	387	817	867	723	856	665	382	612	495	1224	548	536	660
184300603	000006597	000006597_150	Experimental	CTAAAGAGCAAAATAAGGCC	714	361	309	660	932	559	1184	453	742	549	473	626	403	381	1056	356	717	518	314	479	398	592	540	909	321
184300603	000006597	000006597_154	Experimental	TTCATGCAGTTTTAAATACT	749	591	461	835	832	761	1112	544	804	942	736	727	366	721	695	709	559	981	442	622	218	802	414	773	632
184300603	000006597	000006597_163	Experimental	AACCTACAATATTTACACTC	913	452	465	532	791	580	735	453	506	1007	459	479	411	541	824	624	649	697	306	417	373	597	291	618	451
184300603	000006597	000006597_166	Experimental	ATAGACAACGCATGAAGAAA	962	552	469	910	910	541	1262	570	685	846	402	943	311	482	773	603	422	812	310	676	513	587	484	754	456
184419525	000006603	000006603_105	Experimental	TTGAAAGTGTTTAGTACTAG	940	556	593	803	1237	577	1140	481	611	845	831	702	372	433	729	590	614	698	363	631	807	1066	500	811	632
184419525	000006603	000006603_119	Experimental	CCAGTGCAGAGAGAGTCACT	877	570	734	775	1387	650	1420	778	882	940	892	683	525	636	929	566	754	528	337	551	755	820	610	650	580
184419525	000006603	000006603_77	Experimental	AGTGAAAATTTACTATGCAC	798	193	451	684	1099	455	1189	350	589	544	538	435	343	392	974	530	531	315	312	298	635	545	422	942	531
184419525	000006603	000006603_99	Experimental	TCTAAAGTATATGCTCCTCG	882	496	643	765	1125	647	1211	673	736	739	708	784	349	621	935	739	584	775	315	519	561	1149	584	794	541
186793144	000006762	000006762_18	Experimental	TTCTACTCTTCGCATGCAGT	850	489	571	737	981	648	1441	672	673	672	693	727	312	530	994	583	696	686	361	599	507	1048	771	814	608
186793144	000006762	000006762_32	Experimental	AGAATTTCCGGATATCATTC	848	511	362	758	871	484	1009	560	483	307	521	557	322	526	638	585	547	596	372	472	586	718	405	830	509
186793144	000006762	000006762_37	Experimental	AGAGGAGTAAACTACAGAAC	958	485	570	590	936	430	1136	460	452	672	532	597	123	379	724	449	472	762	324	453	472	779	519	542	391
186793144	000006762	000006762_41	Experimental	ATCTTTTGCCGTAAATGCTA	817	527	696	662	1090	634	1353	444	758	843	760	706	506	612	670	681	827	695	433	588	591	1038	428	699	633
187157179	000006781	000006781_10	Experimental	ACTAAAAAAGAGAGAGAGTG	804	489	458	791	1187	570	1306	574	616	652	435	601	393	475	762	543	629	503	195	501	593	690	667	897	515
187157179	000006781	000006781_12	Experimental	AAAATAATAAGAATTAGACT	921	507	642	682	1109	684	1371	541	454	658	774	739	558	601	1011	602	628	566	399	585	833	771	542	839	529
187157179	000006781	000006781_15	Experimental	CTTTTATGAATTGTACTTCC	831	552	446	760	764	468	758	556	581	610	613	597	361	328	699	533	509	527	331	210	494	602	578	888	690
187157179	000006781	000006781_33	Experimental	GATAAACATGTGATGAACAC	855	573	456	621	979	523	1164	585	680	780	718	554	350	487	713	562	618	707	433	690	418	1082	430	641	545
187157802	000006781	000006781_42	Experimental	AACATTCTTGAGAAGTAGGG	1052	716	791	725	1198	755	1378	877	834	1378	955	716	464	792	846	1006	1043	800	472	578	697	1052	641	1151	858
187157802	000006781	000006781_65	Experimental	TGGAAGCAAAAGTGCGATGG	1089	702	545	978	1231	719	1819	749	806	1095	1479	739	448	814	1067	789	742	827	641	690	630	1179	542	1067	713
187157802	000006781	000006781_72	Experimental	CAGAAGCAAATGTTGGCTCC	894	791	630	823	1089	616	1405	720	744	959	952	917	403	678	831	806	609	714	497	585	680	1037	486	429	406
187157802	000006781	000006781_77	Experimental	GTTTCTCCTATAAAGAGATC	977	537	590	862	1143	566	1282	739	924	835	1033	838	420	617	999	778	912	606	468	635	651	1177	492	784	682
190000560	000006884	000006884_31	Experimental	ATGAATTCTTTTTTTAGCTC	695	461	458	542	880	608	1162	417	627	617	642	562	312	527	612	633	651	531	362	475	552	832	415	294	434
190000560	000006884	000006884_40	Experimental	GGGAAGGAGGGAAGAGACAG	709	410	756	639	1067	438	851	737	819	655	573	717	432	245	361	543	567	433	306	544	671	192	106	474	267
190000560	000006884	000006884_50	Experimental	ATTATCAGCTTCTTACATTC	918	602	449	635	1090	637	1192	570	291	813	602	597	316	634	732	501	353	822	446	541	525	752	493	968	567
190000560	000006884	000006884_54	Experimental	ATTTTACTCTGTTAAATACA	766	496	471	547	767	487	796	474	643	718	687	582	339	435	559	380	527	677	218	604	367	547	321	572	431
192539920	000006979	000006979_108	Experimental	GTTTTCTGACTTTACTTATA	960	575	589	779	1101	677	1522	612	1021	728	762	766	447	640	1176	304	954	742	429	302	701	1179	604	922	1041
192539920	000006979	000006979_63	Experimental	GCAAATACACAAGCAGGCCA	808	486	472	747	999	451	1122	550	680	751	765	633	353	346	1084	477	841	698	343	635	523	874	656	791	500
192539920	000006979	000006979_77	Experimental	AACTAGAAGCTTACATTTCA	661	549	435	684	957	546	1106	548	571	473	516	579	306	354	715	553	512	499	337	387	497	822	399	807	300
192539920	000006979	000006979_87	Experimental	CTCTGGAGGCTGTATTTTAC	1067	568	652	856	1406	642	1291	840	577	819	834	987	500	593	907	625	750	1012	494	611	693	815	436	491	683
193121968	000007016	000007016_147	Experimental	GCGCAGTCAGGCGTTCTCCG	918	326	275	65	134	413	838	235	351	129	75	38	30	64	179	207	166	98	3	33	45	11	17	110	125
193121968	000007016	000007016_161	Experimental	GCCGAGGACCCCGCGCTGTA	817	455	349	142	167	268	618	446	410	84	168	88	25	18	109	89	205	72	61	33	49	29	24	43	131
193121968	000007016	000007016_175	Experimental	CTGCTGCTGTTGGTTCGTCG	1049	383	374	285	525	739	1506	869	813	115	121	167	77	191	461	532	506	43	31	61	81	131	189	323	566
193121968	000007016	000007016_180	Experimental	GGCGAGGCGACAAGAGAAGA	1106	179	265	203	193	248	587	522	612	63	37	59	61	36	10	87	139	24	12	36	103	6	24	46	117
194548252	000007067	000007067_11	Experimental	TCATTTTTGCTTTATTTCTC	684	399	359	544	806	434	883	266	444	651	538	422	240	567	602	160	412	592	321	478	296	744	277	573	413
194548252	000007067	000007067_27	Experimental	GACATTTCTTTCATTTTAAT	44	30	10	70	61	19	32	41	42	19	58	46	6	10	19	7	9	13	17	33	35	5	35	35	2
194548252	000007067	000007067_33	Experimental	CTCATCTGGAATCTATCACA	1130	711	875	1114	1440	629	1730	830	790	1169	968	1002	565	974	1246	837	1046	1040	428	730	916	1185	521	1321	797
194548252	000007067	000007067_39	Experimental	CACATAGAAACTATGCGAAA	915	545	414	722	956	531	951	511	677	577	586	589	363	574	712	442	684	485	391	537	591	841	389	403	394
198123367	000007215	000007215_46	Experimental	TAATAGTGGTCTATCACACA	964	566	757	794	1235	694	1433	713	760	842	792	739	540	812	990	799	849	952	599	662	801	889	545	990	843
198123367	000007215	000007215_65	Experimental	AATCTTGTAGCTTACTTATC	765	389	391	677	719	320	816	557	701	585	572	492	286	343	587	337	701	454	300	352	378	456	322	439	330
198123367	000007215	000007215_72	Experimental	AACTGTAAATATATAAACAT	658	368	385	648	738	492	970	442	716	621	534	622	330	347	791	386	558	260	207	668	543	882	180	492	413
198123367	000007215	000007215_76	Experimental	GTATCTGAGAGAGACATAGC	1088	555	524	770	1171	705	1545	682	748	797	700	804	526	718	952	867	1039	861	379	580	650	942	821	1099	878
198259515	000007225	000007225_74	Experimental	AACATTTTTAAAAACAAAAG	750	417	573	552	838	555	1155	529	604	665	491	469	263	531	861	259	556	593	254	382	495	708	484	592	352
198259515	000007225	000007225_76	Experimental	AATGAAGAAAATCACAAACT	667	499	398	517	709	343	1063	455	406	661	458	409	250	436	487	420	336	476	148	350	329	480	292	517	428
198259515	000007225	000007225_81	Experimental	GAGATAAATCAAAGATATAC	919	563	422	778	1163	446	1174	476	453	520	413	764	354	446	826	215	641	619	226	674	386	687	458	526	520
198259515	000007225	000007225_86	Experimental	TTGAACTTGATATTAGTTAT	971	566	570	925	1260	678	1664	701	570	1057	811	641	479	736	1008	579	901	1021	337	460	738	1149	580	635	796
198881398	000007274	000007274_168	Experimental	TATCTAAGTAGTTAGTTCAA	711	465	538	611	871	671	1061	539	556	600	579	654	212	472	761	424	882	586	268	545	381	728	459	473	404
198881398	000007274	000007274_176	Experimental	GCAAAGCATAAATAAGTGTG	884	438	683	899	1094	634	1505	465	682	856	794	840	447	659	1195	660	714	727	341	680	661	1133	661	838	697
198881398	000007274	000007274_178	Experimental	ATGCAATACTGTGCAATGAC	816	586	570	752	996	629	1354	610	860	838	688	780	359	393	736	576	620	770	407	693	547	627	438	640	556
198881398	000007274	000007274_181	Experimental	GTGCACCCTTCATTTTTAAC	523	501	324	403	660	265	845	370	438	588	405	336	266	311	801	492	517	594	188	321	422	365	534	452	342
199044423	000007290	000007290_43	Experimental	TTGGTCCAGTTGGATCATTA	745	415	469	602	867	542	1363	667	642	736	561	564	272	405	484	497	640	659	300	528	486	551	351	600	689
199044423	000007290	000007290_56	Experimental	AATTTGAAATATGTGACCAA	905	544	508	418	1262	660	1242	738	753	911	744	565	418	710	845	736	793	671	503	353	636	770	384	697	516
199044423	000007290	000007290_62	Experimental	TGAACTATCTGAACCAAGTT	851	650	431	958	1407	764	1460	720	802	812	886	738	478	685	1244	863	909	826	472	617	627	1043	845	961	476
199044423	000007290	000007290_73	Experimental	AAACAGTATGAAAACACAAA	827	465	375	670	827	522	1136	411	594	737	457	790	298	592	990	381	569	453	281	497	210	1147	630	682	370
200330932	000007371	000007371_53	Experimental	AATCCTATCTCAGGATCAGC	768	508	393	608	937	511	968	536	459	622	580	514	356	374	713	384	675	444	305	341	456	786	596	678	568
200330932	000007371	000007371_56	Experimental	CTTTTAAACAAAGGGAAGTC	965	574	695	790	1009	699	1143	548	598	846	768	662	373	573	949	802	835	686	365	560	602	749	710	921	583
200330932	000007371	000007371_71	Experimental	GCTCTTTTGTGAGATTAGGC	1163	438	880	1138	1227	943	1795	701	910	1055	1032	978	471	979	1182	896	905	964	485	859	805	1054	652	994	614
200330932	000007371	000007371_82	Experimental	TAATCTGGTCTTGACGCTCC	753	400	575	676	956	516	1044	527	653	792	624	516	295	321	1010	545	521	695	325	512	431	444	560	793	344
202576993	000007526	000007526_118	Experimental	TAAATAAATGACAACTGTTA	682	470	459	516	724	491	1054	527	520	666	472	543	254	399	1016	602	521	569	261	582	370	607	636	839	449
202576993	000007526	000007526_122	Experimental	CATTTTTACAATAATTGTTT	628	439	517	572	746	429	954	531	521	445	512	486	244	415	682	408	588	535	162	385	343	488	411	405	373
202576993	000007526	000007526_146	Experimental	TTAGAAGTTAGGCTTTGACA	947	566	592	938	1091	785	1310	711	823	883	699	751	331	551	1370	662	561	961	531	635	499	956	580	689	679
202576993	000007526	000007526_164	Experimental	ATATGAACACGAACATTATA	729	379	410	421	730	490	955	232	519	791	370	590	264	488	525	452	551	717	227	506	422	543	268	532	393
202578116	000007526	000007526_209	Experimental	GCTTTATCATTTTAACTCTC	954	575	406	707	1065	692	1288	756	996	561	712	610	354	546	848	586	649	530	283	470	581	777	450	733	879
202578116	000007526	000007526_215	Experimental	AGTTCAATCTCAGCAGAGAG	974	655	589	807	1050	716	2023	692	740	781	649	638	374	705	1505	881	683	667	325	438	522	671	651	816	372
202578116	000007526	000007526_231	Experimental	TTGAAAAAAAAATTTGGACA	553	281	339	567	679	260	733	278	437	564	424	184	208	370	478	317	556	573	215	384	262	533	279	405	473
202578116	000007526	000007526_244	Experimental	GCTCTTTAACGCCCCATGCT	727	601	594	739	1131	246	450	352	292	665	614	690	368	127	113	199	229	544	279	548	697	91	25	178	86
203861587	000007615	000007615_139	Experimental	CAGCCCATCGTATCCTACGC	833	277	332	165	260	399	889	454	616	165	209	60	71	278	556	353	324	117	54	88	103	202	336	202	207
203861587	000007615	000007615_152	Experimental	AATACGGGGTGCGAAGGCGC	1065	411	521	217	223	632	1696	697	626	123	132	48	22	425	594	404	473	240	29	62	47	598	281	305	260
203861587	000007615	000007615_169	Experimental	TTCCAGTCTTGGTAGCCCCG	923	410	576	67	113	488	921	441	554	291	144	74	23	227	304	148	252	38	53	42	48	142	43	78	144
203861587	000007615	000007615_94	Experimental	GGACGGCACTCCTCCTACCA	810	347	348	192	258	417	980	650	425	54	54	51	13	33	117	25	83	19	18	35	39	3	1	2	15
204417688	000007649	000007649_39	Experimental	GCGATATCAGATTTTGGAGC	868	224	469	662	983	549	1015	644	427	619	668	637	283	404	692	422	495	577	417	545	418	846	550	515	404
204417688	000007649	000007649_51	Experimental	TGATAACCCTATTCAGCTGC	1086	608	491	860	991	674	1362	728	825	723	646	788	399	679	819	665	663	635	495	622	522	930	341	735	530
204417688	000007649	000007649_77	Experimental	ATCACAATCTCATCGACACC	888	572	538	691	1039	607	1095	483	839	901	657	573	331	531	715	514	779	513	418	591	509	861	463	966	413
204417688	000007649	000007649_89	Experimental	GATTTGTTCAGGGAAAGATG	922	532	489	193	447	530	1283	842	666	325	302	71	54	468	710	591	922	141	146	57	39	467	288	442	401
204516429	000007658	000007658_105	Experimental	TCCCGGCACCCCGCCGACGA	935	754	653	427	649	511	399	316	315	1250	760	310	108	61	146	115	54	961	497	123	91	89	27	119	5
204516429	000007658	000007658_131	Experimental	GGCCGCGCCAGGCGGAAGAA	1063	707	692	617	740	376	769	257	443	779	802	384	151	38	63	51	58	826	530	224	178	7	14	8	5
204516429	000007658	000007658_78	Experimental	CAAAATGCTGCCGAGGCCCT	865	703	552	476	616	377	809	348	411	915	898	329	176	63	137	38	58	747	413	159	82	8	10	8	5
204516429	000007658	000007658_94	Experimental	CTCGGCGGGGGAGCGACTCA	713	558	631	464	695	264	488	245	242	792	887	223	198	43	83	73	57	573	465	87	112	6	18	0	20
205122263	000007683	000007683_106	Experimental	CACTAGGGGACGACCTTCCC	854	738	535	677	1083	490	1196	763	908	1017	804	631	425	270	753	669	737	648	451	570	466	458	151	492	360
205122263	000007683	000007683_116	Experimental	CGCGTACTTACCCTGTATGT	861	570	759	729	875	600	1261	536	573	768	765	715	442	834	1045	542	773	677	322	674	582	1097	433	838	460
205122263	000007683	000007683_122	Experimental	ATGCTATTGATCCTACAGAA	945	626	611	809	1039	695	1168	485	810	730	746	864	402	646	771	545	687	654	421	568	610	1060	417	655	755
205122263	000007683	000007683_76	Experimental	AAATCAAGCATACACTCTCT	684	571	613	770	716	499	962	680	740	516	412	151	67	166	535	318	486	295	162	100	68	369	141	308	233
205211669	000007692	000007692_413	Experimental	TGATGTCGCGGAAGAACTTC	874	514	717	778	1243	631	1325	630	647	577	693	694	366	613	1239	469	527	635	365	574	683	1239	676	592	522
205211669	000007692	000007692_426	Experimental	ATGATCCGCGAGCTGTGCCG	939	496	666	780	1167	828	1537	646	793	916	447	663	329	403	764	848	861	700	353	509	446	377	201	815	592
205211669	000007692	000007692_453	Experimental	CCCGCTCTGTCTTTGCGGCT	848	643	837	892	1183	822	1409	756	869	907	850	670	375	562	727	702	965	797	421	517	403	669	222	927	896
205211669	000007692	000007692_489	Experimental	GTTTGCAACGGCAGTGACGG	714	532	400	666	382	506	1158	478	616	643	592	553	302	372	640	546	570	577	261	406	397	401	129	521	411
205889939	000007743	000007743_10	Experimental	ATCTTCAGGGATGCCTGCCT	1011	800	740	1027	1163	994	1846	589	982	1125	874	936	501	841	1225	1013	866	932	445	896	844	1054	704	1008	824
205889939	000007743	000007743_14	Experimental	AATAATCAGGCAGGCATCCC	932	528	579	615	931	469	1337	798	723	770	708	458	244	694	929	654	786	538	372	335	451	1280	664	967	766
205889939	000007743	000007743_20	Experimental	TAAGAGAAGAGAGGGAGTGA	790	599	476	469	747	480	1072	564	617	657	460	319	121	624	918	504	719	390	235	93	106	1221	679	890	642
205889939	000007743	000007743_8	Experimental	AGAGACATGGAGAAAGGGTT	985	660	606	788	1051	486	1423	554	638	892	704	541	264	381	414	689	635	614	415	250	407	334	58	415	342
206612439	000007767	000007767_109	Experimental	TTCGCGGCCGGGCCCCAGCA	908	613	492	635	954	545	971	475	618	615	495	588	492	409	502	408	753	432	261	503	511	334	255	337	463
206612439	000007767	000007767_140	Experimental	GCGGTACCTGGAACTAAAGC	789	601	556	787	910	572	1166	679	753	996	555	616	322	575	727	571	673	621	307	568	471	1006	461	819	530
206612439	000007767	000007767_166	Experimental	GTTCCCCGTCCGTAGCGACT	753	575	524	887	942	530	1417	509	672	716	691	574	362	593	867	436	747	577	342	553	332	739	506	714	546
206612439	000007767	000007767_63	Experimental	CGGAACAACCAGACACCTCT	878	634	511	743	1059	740	1337	466	889	881	489	334	171	539	598	664	864	696	285	488	523	997	657	664	407
207007546	000007790	000007790_143	Experimental	GGGTATTTAGAATGCTCTCC	715	526	461	600	814	593	1101	433	700	797	658	590	354	388	671	526	741	625	235	411	517	944	563	759	457
207007546	000007790	000007790_158	Experimental	AGAAAAGCTGAGTTCTCCCA	1074	798	529	789	841	801	1280	489	757	720	732	644	401	568	1062	708	682	497	350	450	505	611	433	842	598
207007546	000007790	000007790_174	Experimental	GTGGCTTCATCACAAATGAC	542	279	366	513	553	351	830	423	327	495	350	382	205	493	482	484	488	602	230	308	377	827	233	623	348
207007546	000007790	000007790_192	Experimental	CATTTGTTTTGTTTGTTTAT	988	556	732	798	1126	643	1520	632	696	830	729	683	446	555	1060	993	1050	733	354	639	643	1230	625	1068	858
207241400	000007809	000007809_103	Experimental	CTTAAAAGAGATTGTTATCT	956	613	728	1009	1073	679	1577	719	961	779	944	1122	412	849	1277	887	1108	845	403	664	728	1506	658	765	612
207241400	000007809	000007809_113	Experimental	AAAACTTCAATTTTAGCATC	798	423	405	584	689	522	1047	507	556	577	428	608	308	561	851	576	564	503	260	376	385	638	513	709	382
207244296	000007809	000007809_265	Experimental	CTCTAGCTTCTCAACGCAAC	988	511	601	662	869	612	1012	596	841	660	798	652	322	644	839	533	729	675	363	611	251	774	576	729	513
207244296	000007809	000007809_292	Experimental	CGTGAGATAGTTGACCTATG	788	319	571	725	706	464	1259	469	627	764	615	556	434	398	713	586	615	564	342	514	452	642	375	505	476
207244296	000007809	000007809_298	Experimental	TAAGCAAAATATTTCTTAAA	713	382	526	759	883	619	1105	458	669	727	762	629	355	581	738	559	690	665	304	516	435	691	500	694	575
207244296	000007809	000007809_314	Experimental	TACAGCAAATATGCTCCTAC	948	480	589	509	830	707	901	584	558	794	546	678	497	566	1096	592	700	809	300	689	557	792	593	643	483
207241400	000007809	000007809_92	Experimental	GTGTGAGATCCACTCGAGTC	662	514	393	618	999	580	900	466	758	636	858	576	332	812	940	636	547	578	304	241	507	520	542	640	673
207241400	000007809	000007809_96	Experimental	GACTTTGGTTCAGAGTGGGC	991	551	540	850	1202	687	1524	658	882	1032	664	807	510	509	1138	970	681	755	234	666	824	756	465	885	502
210239451	000007973	000007973_24	Experimental	CTGCAACATTCATAAAGGGG	860	592	536	812	1221	537	1581	856	890	928	718	760	537	409	739	602	738	768	394	489	411	802	347	602	402
210239451	000007973	000007973_28	Experimental	AGATTTCTAGGCAATTATAG	1054	789	734	908	1002	576	1440	682	607	1111	722	843	530	626	1001	692	833	670	498	749	709	927	563	1074	643
210239451	000007973	000007973_57	Experimental	TTATGGCTACAGCTGCTGAG	897	559	624	993	1184	778	1465	622	964	800	740	810	355	852	835	687	899	619	453	593	511	1242	544	951	739
210239451	000007973	000007973_66	Experimental	AAAAGCGACAACGATTAATG	1086	605	563	839	977	533	1395	518	861	794	890	641	399	685	1095	622	725	232	418	612	651	751	601	783	517
211069219	000008007	000008007_54	Experimental	TTTTTAGTGAGTCTGTGCCC	829	554	594	873	1032	692	1357	820	599	830	760	669	413	521	986	516	776	735	556	461	609	812	663	693	538
211069219	000008007	000008007_60	Experimental	TAGTAATGTGATGGTAGGGT	1088	1015	804	1020	1509	1059	1988	921	998	1204	1017	943	438	798	1232	1034	918	1155	639	759	714	1059	660	1224	629
211069219	000008007	000008007_67	Experimental	AAGTCACAAGGCATATTGAA	999	655	720	903	1238	709	1686	811	762	745	771	816	369	619	1170	626	1018	799	350	576	653	1006	796	713	434
211069219	000008007	000008007_73	Experimental	AGGGCTCTAATAGATAAAAG	985	680	667	905	1261	740	1321	587	679	764	1028	866	448	589	645	706	1074	645	489	649	848	832	520	996	518
212596327	000008097	000008097_143	Experimental	AAGGAATATTAATTCATCGA	883	421	489	719	884	498	821	405	610	612	550	576	254	449	617	467	711	474	404	511	440	520	403	640	485
212596327	000008097	000008097_159	Experimental	GGATGGTGAAATCACAGAAG	785	528	597	617	1156	561	1266	712	603	592	626	675	346	419	835	649	745	478	225	586	429	1023	602	775	618
212596327	000008097	000008097_162	Experimental	ATTGTTATAAAGTAAACAAT	997	643	523	986	1149	660	1442	532	673	913	733	780	343	748	1016	707	593	794	290	713	650	928	479	981	555
212596327	000008097	000008097_169	Experimental	AACACAGACAGTGACTCAGG	932	492	481	716	1107	619	1065	508	702	983	646	632	397	742	795	645	665	772	278	596	618	902	446	688	756
212791844	000008112	000008112_138	Experimental	GACTTTGACCGCGTATGTGA	917	745	622	862	1195	679	1576	796	1130	834	655	847	588	570	890	862	721	702	248	795	886	997	685	995	931
212791844	000008112	000008112_51	Experimental	CGCTCTGCGAGATGCGCAGT	831	322	356	626	686	587	908	587	529	75	110	243	106	613	737	858	420	68	51	55	75	510	258	1186	501
212791844	000008112	000008112_61	Experimental	CCGCTTCGTGCAAAAGCTCG	950	272	450	220	383	692	1513	804	784	139	85	84	13	471	294	435	707	85	30	35	36	442	207	515	331
212791844	000008112	000008112_86	Experimental	GGTGGTCCTTGACCCTCCAT	859	553	639	783	1327	554	1021	677	770	529	312	304	247	107	233	1118	859	207	64	169	151	122	61	1145	368
214404933	000008173	000008173_101	Experimental	AAGTACACAAGGCGCTCCAC	1009	591	530	715	1033	720	1599	538	784	861	545	572	357	674	486	653	760	874	454	564	593	497	556	476	499
214404933	000008173	000008173_128	Experimental	TGAAGAATGGTCTGCATGCC	491	276	252	492	615	460	696	320	439	391	409	355	312	375	601	311	445	269	219	420	300	495	381	320	412
214404933	000008173	000008173_157	Experimental	TTATGGGATGGTTCTCCCAG	1007	792	845	1050	1190	745	1610	748	1067	1057	824	801	430	647	1181	943	1169	802	612	619	733	955	655	1184	1091
214404933	000008173	000008173_165	Experimental	AGCTACCACTTCCCTCAATA	866	482	531	692	1074	519	1305	632	784	857	969	636	379	590	922	750	933	873	537	514	549	781	443	1020	768
214404409	000008173	000008173_52	Experimental	CAGATTTTAATGATTTGAGA	920	555	511	617	979	818	1266	539	647	864	946	334	394	720	1071	585	1013	763	352	662	497	1219	481	880	628
214404409	000008173	000008173_53	Experimental	TCGTGAACTCTAGAATTAGC	764	429	156	531	635	428	1028	382	329	486	554	526	263	295	416	452	376	353	227	324	325	565	235	391	200
214404409	000008173	000008173_66	Experimental	TTAGCTATGTATGTGCATCC	1024	615	593	751	1133	665	1326	639	660	922	921	721	419	763	908	720	705	748	547	629	745	1221	668	1009	667
214404409	000008173	000008173_71	Experimental	AGTAGGAAACGGAGATTTAA	932	403	557	846	861	676	1415	753	772	904	817	695	378	532	757	598	1001	550	159	697	530	843	525	863	643
214447153	000008181	000008181_128	Experimental	GTTTGGTTGGCTCCAGACAA	1041	890	759	1099	1184	717	1324	837	823	1414	967	649	431	1023	1083	611	1009	1331	650	587	621	1510	658	1000	647
214447153	000008181	000008181_138	Experimental	ATGCAAATATCTTACTCTGC	1000	435	420	678	739	616	1235	450	558	754	546	615	311	476	671	546	695	801	300	512	577	749	309	497	512
214447153	000008181	000008181_153	Experimental	CTGGGATAACAGCGGATGAC	873	433	572	745	831	494	1217	467	533	821	601	533	344	576	715	722	696	886	287	467	469	689	553	583	657
214447153	000008181	000008181_190	Experimental	ACTAGAGAATAAAGGAGATC	797	467	380	581	821	573	1180	390	806	609	491	527	371	431	910	420	557	549	234	422	440	656	449	687	528
214446116	000008181	000008181_45	Experimental	TTAATGATTTGCATAGCAAC	966	779	646	736	1041	619	1593	725	635	1070	660	788	440	716	1022	452	794	827	356	571	348	1001	348	800	596
214446116	000008181	000008181_79	Experimental	ACACACTCTGGTAGACAGAT	602	390	392	782	789	406	988	491	459	581	436	464	364	230	666	640	610	509	296	466	387	470	503	534	456
214446116	000008181	000008181_84	Experimental	CATTTCTATAACAATATCAA	786	559	377	784	935	644	1067	431	815	892	645	716	397	667	1047	620	657	640	384	568	646	794	667	558	683
214446116	000008181	000008181_98	Experimental	GGCAAGTCCCTTCATAAGTG	750	468	519	871	985	477	1022	637	720	718	773	656	438	727	809	595	903	700	333	587	628	1388	729	1218	641
216910331	000008328	000008328_53	Experimental	ATTTATCTTAATGAGGAAAT	710	619	647	606	873	502	898	527	701	746	732	610	264	593	683	506	743	666	432	476	440	761	580	742	452
216910331	000008328	000008328_68	Experimental	CTTGTAATAAAACTAATGAA	777	517	411	518	893	572	1276	539	459	742	646	607	174	609	635	830	601	679	361	586	641	643	391	390	248
216910331	000008328	000008328_77	Experimental	TTCAGCACAAGTCACAGGAC	1030	661	717	671	992	546	1319	719	827	794	392	664	315	531	625	752	683	762	423	481	359	524	450	693	446
216910331	000008328	000008328_81	Experimental	TATTGAATAAGTTTGACAGA	851	448	607	770	936	445	1417	528	897	580	593	451	321	483	1295	566	685	490	394	637	542	614	760	502	374
216910501	000008328	000008328_89	Experimental	GCTTTCTTTGTTACGATGAG	737	396	557	740	1298	634	1366	625	757	865	991	756	486	466	776	560	664	872	400	629	835	612	509	683	644
216910501	000008328	000008328_93	Experimental	CTATATGGAGACTCTATTGG	751	542	617	800	1299	641	1084	663	650	731	644	734	450	399	893	650	846	592	189	504	527	904	557	820	280
216910501	000008328	000008328_99	Experimental	ATATAGTAAAAATCCTATTA	909	561	599	619	907	591	1018	573	509	750	773	529	442	561	828	589	798	702	335	479	630	809	582	661	666
224267063	000008743	000008743_44	Experimental	TAGTAGTGGGAACAGTCATT	858	924	786	1050	1159	623	1763	509	771	878	807	776	353	794	1089	688	686	923	342	576	511	1172	812	672	378
224267063	000008743	000008743_52	Experimental	GATGATAATACTTAATTGGC	1005	635	628	627	957	664	1394	807	620	851	680	609	428	443	884	625	822	719	469	578	545	739	581	958	541
224267063	000008743	000008743_58	Experimental	GTATTATACCATAGTAACCT	797	531	519	589	937	425	924	572	668	762	613	473	314	264	920	722	968	598	417	485	575	869	579	804	431
224267063	000008743	000008743_88	Experimental	TCAGGGCAGATATAGGGGCA	1003	734	413	1120	978	622	1534	708	1362	892	826	955	340	472	599	665	1003	898	485	676	545	432	305	787	620
225999397	000008832	000008832_112	Experimental	GCGGGGGTACGTTTATTCTC	317	588	538	763	1185	739	1781	545	781	697	826	640	480	611	1085	403	1004	681	551	489	530	685	709	669	600
225999397	000008832	000008832_136	Experimental	CCGGTGGATAAAATCCCGGA	1007	640	631	855	1349	763	1822	482	931	855	691	837	408	712	914	927	886	491	344	499	683	1061	416	794	773
225999397	000008832	000008832_174	Experimental	GTGAACGGAAGCGTGAGGGG	784	540	566	788	1096	528	1097	478	753	674	411	288	362	431	966	470	565	544	158	363	506	379	449	504	564
225999397	000008832	000008832_235	Experimental	GTGTAGTTATTTTTGGGTCG	996	563	632	768	1074	581	1363	609	749	836	349	847	396	445	1187	674	717	846	567	648	788	768	672	816	598
226602944	000008856	000008856_178	Experimental	GAGGAGTAGCTCCTTCCCTG	979	807	813	411	561	765	1553	1042	679	929	737	33	36	348	454	378	629	568	383	35	32	218	125	284	220
226602944	000008856	000008856_183	Experimental	CAAAGTTATTAGACTGAAGC	891	490	532	594	741	371	1053	534	425	641	651	676	307	601	758	533	609	654	360	495	321	721	676	678	225
226602944	000008856	000008856_194	Experimental	TCTCAATTCGGAGACACATC	741	514	463	641	678	397	1024	533	632	614	556	495	327	567	795	588	623	402	106	511	375	853	491	559	565
226602944	000008856	000008856_204	Experimental	ATGTGACTAGTCCCATTAAC	730	471	492	533	922	454	1193	481	690	266	243	305	191	438	639	623	738	74	14	126	246	775	255	836	757
226633029	000008860	000008860_183	Experimental	TGATGCCCCTGCCCTGCAAA	832	572	690	583	859	563	1358	595	672	877	858	532	396	471	971	910	595	981	407	406	311	821	360	556	531
226633029	000008860	000008860_217	Experimental	TTTAGCAAGTCGGCCCACAC	955	547	687	827	1395	588	1361	678	715	874	918	660	391	467	618	809	624	567	445	586	443	555	237	722	707
226633029	000008860	000008860_258	Experimental	TGGACCAAGGTGTGTGTGTC	724	483	542	703	1024	215	1083	775	528	568	392	749	401	460	662	480	479	517	374	441	539	462	294	726	389
226633029	000008860	000008860_269	Experimental	TCCTTTGCTGTCAGAGGTAC	688	581	599	592	1145	428	883	566	669	771	745	645	466	569	616	272	615	822	414	458	734	614	294	569	474
226662732	000008863	000008863_298	Experimental	CTATATCCAGTAGTATCCTA	689	522	341	737	399	528	1090	443	421	444	510	615	233	578	518	774	536	607	289	442	383	1067	356	669	590
226662732	000008863	000008863_317	Experimental	TTTGGTTAAGGGGGTCATCC	966	680	682	772	1205	683	1441	561	661	663	914	973	474	555	964	744	648	643	478	486	731	766	552	702	628
226662732	000008863	000008863_322	Experimental	GTTTTGGGAACTCCCACTTA	692	500	485	676	734	523	1273	725	617	674	709	183	365	307	592	549	630	548	332	396	481	388	309	886	374
226662732	000008863	000008863_355	Experimental	TCTGTTCACGTGCAGACCTC	961	647	651	979	1272	788	1432	759	924	1128	942	1002	480	620	814	696	775	841	522	690	499	878	353	712	472
226680303	000008865	000008865_158	Experimental	TAGAGATCCTAAGTCCCTTT	802	802	581	761	876	631	1560	696	1093	814	721	711	384	476	769	705	774	813	422	538	559	526	350	916	549
226680303	000008865	000008865_173	Experimental	GAGGGCATCCCAGAACCAGC	855	575	519	910	1024	621	1476	610	622	783	624	916	444	645	819	687	617	658	453	843	712	750	283	671	512
226680303	000008865	000008865_185	Experimental	TGTTAGGTAGGGTCCTTTTC	931	692	523	862	1132	804	1293	935	841	897	744	726	480	718	971	800	999	956	344	593	707	835	585	959	617
226680303	000008865	000008865_93	Experimental	AGCAGCAGTAGGAAATCTAC	870	235	686	659	691	615	1035	507	558	772	477	612	377	627	690	602	522	484	307	552	222	991	533	644	358
226810267	000008879	000008879_261	Experimental	AGCCTCCCTGCACCCTGAGC	1052	568	646	356	468	433	1213	502	326	335	367	119	9	64	212	132	112	152	62	53	28	33	27	70	102
226810267	000008879	000008879_282	Experimental	CCGAGGAAGTAAAACCAACC	747	689	479	715	989	606	1048	491	556	877	667	538	286	440	779	445	794	536	267	565	422	751	585	422	807
226810267	000008879	000008879_314	Experimental	TCCAGTCTTTAGTGGTTAGC	1030	752	690	512	1337	877	1767	686	957	1093	818	1048	452	577	1271	910	1101	1018	480	896	771	793	626	1101	667
226810267	000008879	000008879_320	Experimental	CACAGAAATTGCCTGGTAAC	882	697	329	878	1205	699	1292	730	807	1059	791	784	392	674	766	541	959	976	561	790	440	814	509	753	674
226810347	000008879	000008879_325	Experimental	GCTTACTGAGTAGCTGAAAA	843	684	451	813	1077	671	1291	750	585	848	548	831	448	419	692	642	1006	711	365	715	592	735	569	945	760
226810347	000008879	000008879_333	Experimental	ACCGTCCTCCACTTGGCATG	963	637	602	830	1154	653	1085	736	859	842	642	688	436	479	986	574	793	492	318	599	519	771	509	509	559
228861337	000008967	000008967_105	Experimental	TACCGTGAACTTCACAATGC	778	528	407	517	773	598	836	426	465	441	539	451	199	467	624	454	569	477	297	388	294	581	318	841	332
228861337	000008967	000008967_133	Experimental	GGCTTTTGGGAGAAAAATAC	931	659	590	823	1194	643	1435	642	1063	759	784	770	389	750	673	480	697	878	429	491	517	766	669	780	796
228861337	000008967	000008967_142	Experimental	GGGTAGAAAACCAGTGTCCC	690	465	423	577	1002	600	1139	507	646	568	417	339	207	593	635	224	763	455	250	182	203	875	342	710	527
228861337	000008967	000008967_99	Experimental	GTTGAACCCAGATTGCTCGC	941	517	579	768	1004	723	1299	772	738	806	747	755	465	696	980	778	914	591	407	533	548	1136	680	874	514
228903253	000008970	000008970_21	Experimental	AAACAGGCCTAAGCCCTGAC	1048	726	612	789	1419	726	1277	755	828	950	1007	869	507	782	1098	692	726	892	504	870	685	1144	592	752	626
228903253	000008970	000008970_32	Experimental	ACAGGTTAGTCAACCAAATG	1239	727	807	1132	1567	828	1816	988	669	1193	932	1047	485	1167	1241	1117	882	1028	438	837	905	1512	564	1055	850
228903253	000008970	000008970_69	Experimental	TGCTGATGTATAATCCCTGA	871	566	434	754	932	629	1416	568	620	1037	671	581	392	472	950	584	683	943	427	539	752	952	544	867	450
228903253	000008970	000008970_75	Experimental	AAAATATGTACATATTTCAC	869	400	399	540	969	457	730	454	505	552	762	484	232	359	437	537	436	424	350	488	265	580	405	491	378
230104923	000009022	000009022_149	Experimental	GCTGGTGAATTACGCATTCC	985	555	458	599	1013	647	1209	575	645	922	622	652	417	615	1062	538	576	595	329	556	667	857	484	736	382
230104923	000009022	000009022_158	Experimental	GTAAATGACATTTGCAGTGC	878	540	671	806	1071	664	1263	476	713	840	821	265	356	512	758	570	834	678	417	417	504	788	378	715	732
230104923	000009022	000009022_170	Experimental	GATCTCAGTCGCAGAGGTGC	950	674	574	414	1037	717	1638	659	612	646	722	706	334	614	900	665	686	584	351	550	565	986	713	709	547
230104923	000009022	000009022_176	Experimental	CCGTCATTACTGGTCTTTGC	1095	572	651	858	1252	705	1644	723	828	1049	703	932	434	792	1300	884	720	747	466	730	601	1125	786	1013	698
230207153	000009028	000009028_23	Experimental	ATACCTCACTGAGGTGGCTC	1078	692	641	848	1167	768	1761	775	910	1003	1034	788	474	610	1059	873	749	752	473	581	775	967	682	855	392
230207153	000009028	000009028_50	Experimental	GAATTGTTTAGCAGAGTGCC	1051	628	510	995	1039	821	1461	838	669	1116	736	706	462	631	1011	746	859	813	398	601	579	943	754	732	678
230207153	000009028	000009028_60	Experimental	GTGGCCCATCTTGAGTTCAC	834	609	682	1067	1036	568	1687	576	773	1155	847	995	452	766	987	769	679	634	400	806	835	1325	810	799	637
230207153	000009028	000009028_74	Experimental	ATTCCTTGTATCTATCCTTC	929	602	471	699	1121	567	1415	649	653	1052	708	662	354	381	867	578	698	762	351	447	588	749	642	723	679
231827505	000009109	000009109_101	Experimental	GGGAGGGCTGGATCACTGTA	1050	1052	902	1232	1599	902	2057	1179	1205	1269	1016	1050	663	895	1519	1045	1046	1107	505	761	870	1486	412	1162	906
231828349	000009109	000009109_123	Experimental	AAAGCAGTCATAGTAAACAT	655	465	491	595	882	455	1221	378	641	735	662	546	136	679	851	364	661	670	335	376	418	1086	582	370	486
231828349	000009109	000009109_131	Experimental	ACAATTATATTACGATTGCA	762	438	414	453	725	424	845	318	430	337	512	660	255	472	597	338	548	439	209	457	390	803	239	467	733
231828349	000009109	000009109_166	Experimental	GAGAATCACTTCACTTCCAA	853	569	526	619	785	472	1280	676	626	721	529	739	332	568	913	622	743	738	407	599	437	735	703	562	485
231828349	000009109	000009109_170	Experimental	GTCAAAGCTGATGAAATGTC	704	526	562	711	873	521	1164	554	835	687	650	627	266	459	875	548	863	621	334	449	418	1153	500	700	597
231827505	000009109	000009109_56	Experimental	TTTAAACTATTATATAATTT	742	477	453	631	1080	594	1095	529	655	809	514	637	351	513	704	543	644	585	247	522	592	626	350	500	590
231827505	000009109	000009109_62	Experimental	GCTAAATATGACTCATTATA	928	582	608	852	1279	636	1338	754	537	920	1016	758	467	708	923	698	1080	929	615	657	750	1007	671	1006	721
231827505	000009109	000009109_70	Experimental	TCTCTTGGGTTGTTAACATA	992	659	659	831	1602	797	834	687	797	1123	1060	882	503	937	1154	788	1269	825	438	873	898	1148	759	1165	602
233113524	000009164	000009164_102	Experimental	TAAACTCTTAGCTTGGATGC	1023	461	651	550	920	457	1327	549	670	782	678	518	315	492	565	445	615	616	380	505	547	558	589	525	520
233113524	000009164	000009164_106	Experimental	CTTACACAACATCTTACAAG	790	567	625	860	918	612	1018	387	706	631	583	857	382	722	825	646	574	508	359	716	699	886	378	902	620
233113524	000009164	000009164_118	Experimental	GGTGTGTGTTCTTTGTTTTC	1029	697	718	937	1138	771	1477	887	612	867	805	896	363	769	1056	624	798	857	447	704	533	1022	809	1058	379
233113524	000009164	000009164_123	Experimental	GCTGCCACCCAGGATGGTTC	985	804	720	983	1465	872	1696	812	897	954	971	828	421	587	1095	671	872	865	621	313	662	1033	603	801	739
233113141	000009164	000009164_58	Experimental	GTGTTGTATTGTGTAATTGC	890	441	511	624	1047	657	1179	384	521	1002	481	439	295	566	677	645	697	864	246	380	556	719	362	781	559
233113141	000009164	000009164_77	Experimental	GCTAACTCCCCACTGTGAAC	965	731	604	914	1114	701	1313	819	781	934	720	781	458	633	765	784	600	816	439	692	552	971	463	1116	530
233113141	000009164	000009164_82	Experimental	GGTGTATGTTTTGATTTTCT	899	464	537	933	1332	272	1676	624	883	967	912	921	512	648	984	725	707	851	436	697	346	1176	534	860	616
233113141	000009164	000009164_88	Experimental	AGGGAGTACGGGGAGAAGCA	976	674	855	511	694	812	1635	867	675	632	576	286	228	458	867	390	510	443	205	312	227	384	286	252	273
234979216	000009262	000009262_116	Experimental	TCAAAGTTTGTGCACAGCTG	856	634	492	791	979	664	1458	603	477	1064	817	846	451	642	852	561	775	933	458	765	814	1021	669	636	636
234979216	000009262	000009262_132	Experimental	ATAAAAGAGTCATCCAAGAA	922	548	753	798	1111	577	1260	871	829	681	810	654	446	621	1276	575	716	632	363	481	739	993	1038	671	537
234979216	000009262	000009262_152	Experimental	AAGAACCATTCTCAGAAGCA	935	679	579	656	1048	667	1305	1027	856	957	308	375	447	823	1107	993	1041	693	411	685	632	804	624	933	596
234979216	000009262	000009262_175	Experimental	ACAGATGTCACCCCTCCCCC	983	498	717	668	1239	666	1445	476	784	1025	624	694	350	566	892	391	610	677	404	586	519	854	712	462	420
234980788	000009262	000009262_339	Experimental	GCTAGTGACATAGAGAGCCG	695	462	237	615	685	476	1110	625	624	704	730	611	219	545	769	600	785	274	336	400	553	721	390	878	443
234980788	000009262	000009262_381	Experimental	GTCTGCTTCCTCTCTGACTC	793	624	455	765	970	601	1410	687	610	773	839	605	326	724	863	754	721	892	435	521	628	1037	424	630	750
234980788	000009262	000009262_391	Experimental	TGTCCCTTGGAAGCGGCTGC	1046	913	777	961	1462	780	1885	634	1165	1044	1215	817	576	963	1712	880	796	915	556	686	960	1121	1001	1089	584
234980788	000009262	000009262_411	Experimental	AGTTTTACTCTGAAAAATGC	1081	437	777	721	1057	568	1152	696	612	930	713	730	390	527	928	823	815	706	416	292	663	732	339	688	532
235919501	000009329	000009329_306	Experimental	AGAAGCAATATTATTAGGCC	967	454	491	898	1099	744	1183	602	596	631	599	867	489	813	404	590	895	751	489	609	758	1096	521	829	706
235919501	000009329	000009329_310	Experimental	GGTAAGGGAGAGTCTGGTAG	849	636	740	851	1433	484	1444	814	812	852	781	983	488	426	816	849	1221	572	389	667	657	684	356	1381	899
235919501	000009329	000009329_312	Experimental	GTGCACTTTATAATAGTTCA	668	628	535	775	855	449	1232	672	850	703	574	707	363	456	543	709	766	615	384	606	421	515	253	1165	889
235919501	000009329	000009329_313	Experimental	AGGTTTTGAAACTAGAGAGG	942	719	279	1074	1083	735	1107	827	650	1131	1002	735	493	618	1095	935	1129	640	428	594	759	864	497	1379	863
235921112	000009329	000009329_459	Experimental	AACATGCTGAACTAAAGATA	838	493	527	835	1257	561	1433	572	591	911	610	766	291	536	710	654	701	649	309	497	555	648	414	757	532
235921112	000009329	000009329_476	Experimental	ACGCACTCACAGGGCGGGAG	1044	768	784	240	309	715	1814	847	969	289	596	95	51	575	900	962	951	297	209	43	53	723	288	985	623
235921112	000009329	000009329_484	Experimental	GAGGTTAGTTACTACAATCG	838	531	530	595	848	505	1400	541	505	891	656	611	364	452	589	494	751	529	263	490	449	711	301	776	535
235921112	000009329	000009329_486	Experimental	AACTGTTAGAAGATTAGATA	1020	606	638	776	1027	668	1431	544	658	633	751	731	353	701	906	898	934	409	491	637	617	844	480	1138	1086
238653967	000009459	000009459_121	Experimental	ATTAGTATTGTTTTCTATTG	1105	642	622	933	1016	800	1522	804	605	880	632	881	397	870	1029	956	1003	775	475	803	601	1395	593	1134	953
238653967	000009459	000009459_124	Experimental	TTCACGATGGTCAGCTGAGC	1053	655	718	1106	1310	695	1563	678	773	935	1034	981	545	728	1254	807	756	952	509	691	864	1211	646	684	687
238653967	000009459	000009459_127	Experimental	TTGCAATTCAATTAGCTGTC	513	318	219	534	457	326	661	192	311	482	387	489	182	342	426	288	538	347	184	449	323	484	196	467	364
238653967	000009459	000009459_142	Experimental	AATTCTGTTGTATTAGGAGG	1110	727	677	1001	1449	671	1577	413	804	847	833	1033	493	880	1209	991	672	689	398	748	764	1275	570	1079	746
238652797	000009459	000009459_59	Experimental	GTGTTTTCTCATAGGATTAT	710	471	437	706	1058	402	1231	496	576	653	519	771	388	539	594	640	613	394	259	507	635	674	410	879	547
238652797	000009459	000009459_61	Experimental	AAAATTATCGATGACAAATG	639	477	382	550	815	377	1033	484	673	491	500	496	353	471	699	505	554	499	332	496	386	627	322	731	464
238652797	000009459	000009459_70	Experimental	GACTCAACAGTTTCACTTAC	839	611	610	644	920	598	1383	615	652	903	649	256	318	498	704	555	547	715	354	529	447	702	512	473	599
238652797	000009459	000009459_82	Experimental	AAAGTATGTGAAATTTAAGC	722	418	426	623	744	421	839	598	586	564	495	560	195	361	557	474	641	520	264	477	208	619	597	598	520
239247480	000009479	000009479_25	Experimental	TTCATTTTAAAGAAGAAGGC	666	441	422	577	636	352	1205	450	337	627	593	429	272	341	826	302	386	615	377	351	389	552	543	570	288
239247480	000009479	000009479_30	Experimental	ATTTTTAAGGAAGAATACAA	869	243	687	603	833	520	1165	551	610	862	809	662	383	577	541	567	968	493	342	570	529	793	396	572	785
239247480	000009479	000009479_58	Experimental	AGTGCTTACCATATAGTGTC	673	357	459	538	841	469	1068	550	532	458	529	626	282	602	350	426	498	165	289	290	345	783	373	518	441
239247480	000009479	000009479_60	Experimental	CAAACACTTTCTAATTCTTC	790	418	437	616	761	450	923	405	555	654	616	520	236	523	805	457	575	657	262	431	333	500	363	604	314
239428548	000009491	000009491_53	Experimental	ATATTTCAGAGTGCAAAATA	969	608	671	761	941	684	1509	524	743	1106	395	771	452	674	1104	626	797	791	412	756	684	1118	619	873	599
239428548	000009491	000009491_65	Experimental	ATGTCAGGGGAACAACCCTA	701	608	537	707	925	559	1176	503	783	753	689	580	400	516	1211	609	868	634	374	558	421	946	590	366	570
239428548	000009491	000009491_71	Experimental	ATTTTACTAATCTTTTGGTA	702	500	668	612	900	482	921	569	746	640	641	573	384	381	919	574	854	539	260	487	583	650	420	872	440
239428548	000009491	000009491_76	Experimental	TGTGATAAATAGAGTTATGC	918	395	457	657	915	399	1007	451	620	469	464	602	278	410	715	420	304	307	250	636	339	490	283	722	434
239816281	000009509	000009509_164	Experimental	AGGCGGTGCTTTGCGATTGA	817	584	493	823	1121	654	1410	857	977	852	749	816	419	681	937	656	695	652	541	488	495	848	473	717	706
239816281	000009509	000009509_176	Experimental	AAGACCACGTCTTTGAAGAA	195	173	101	292	330	116	232	75	155	220	81	147	113	148	259	124	137	133	56	115	74	271	141	106	63
239816281	000009509	000009509_182	Experimental	ATAAAGCTTCTCAGCAAAAC	1222	648	549	962	1020	698	1646	471	491	940	741	808	401	665	1115	788	840	724	389	869	562	1017	894	702	508
239816281	000009509	000009509_192	Experimental	GAGCTTGTTATCTGGAGGTC	962	647	639	784	1049	671	1832	858	1003	794	926	750	402	787	1209	656	941	723	436	679	728	1119	697	617	654
240385442	000009551	000009551_106	Experimental	ACCACTTCAATACGTACATC	944	674	650	766	953	549	1255	557	635	881	888	819	321	675	1099	604	794	610	498	550	447	1004	638	699	506
240385442	000009551	000009551_112	Experimental	TCCTGTATTTTATGTTTGGC	926	519	608	655	910	542	898	457	492	667	751	741	354	629	736	513	486	674	331	757	649	981	385	521	536
240386465	000009551	000009551_137	Experimental	CTTTAAATGAGTCAGAAGAA	719	520	238	861	972	368	983	414	568	718	576	563	343	504	645	391	465	515	305	417	489	643	408	636	421
240386465	000009551	000009551_146	Experimental	TTTGAGTAATATCAGATGGA	1109	747	783	1040	1450	825	2036	911	983	929	907	757	442	654	1036	641	740	756	452	681	721	1072	706	656	684
240386465	000009551	000009551_152	Experimental	AGGGAATACCACATATTCCC	1003	655	610	972	1213	694	1670	807	780	1072	1210	938	506	651	1177	755	1193	911	694	871	826	1072	659	771	603
240386465	000009551	000009551_161	Experimental	TAGTGTCTGTAGTCGCTGTC	923	476	667	541	945	580	1019	213	766	687	481	673	298	579	714	799	550	546	360	480	547	768	391	965	344
240385442	000009551	000009551_69	Experimental	AAACACATCAGAAGTTTTTT	1006	541	513	762	1248	671	1592	687	855	706	717	721	399	682	1060	618	887	621	245	590	557	1086	622	551	559
240385442	000009551	000009551_93	Experimental	GGTAGAGTAATATATAGATT	695	788	605	791	1219	725	1331	592	845	791	334	690	436	560	774	448	591	668	459	543	718	712	407	695	723
240450638	000009557	000009557_105	Experimental	GAGCGACCTCTATAATCAAT	706	511	676	698	768	591	777	192	473	665	542	482	381	550	889	472	478	479	318	491	467	702	622	385	330
240450638	000009557	000009557_124	Experimental	ATTCAAAGAAGAAATGTGCA	1004	805	715	893	1289	656	1616	742	819	969	772	883	405	406	1362	646	919	825	413	609	780	908	856	1164	678
240450638	000009557	000009557_83	Experimental	GGTGTTTTATTACAGATCTT	710	398	427	480	879	473	1156	422	537	478	362	620	411	383	744	435	773	381	199	330	621	593	422	666	778
240450638	000009557	000009557_91	Experimental	CAATGCTAAAAGATTAGTTA	678	449	451	507	946	510	1118	435	395	557	695	578	317	452	656	449	529	489	254	483	598	809	335	739	365
240765851	000009581	000009581_28	Experimental	TCGGAAGTTTCACTCTGCGT	1078	573	527	901	1243	685	1579	731	740	816	521	900	307	557	920	921	957	858	297	557	522	1027	494	775	740
240765851	000009581	000009581_35	Experimental	TTGACTTCATCTATTTCCTT	855	492	591	801	1054	575	1248	616	980	766	797	592	386	760	897	630	766	617	364	457	479	1053	521	719	577
240765851	000009581	000009581_49	Experimental	GCATAAATATATCACTATGC	854	359	508	489	566	464	1015	709	437	612	650	678	239	498	431	589	584	499	272	483	388	638	326	562	405
240765851	000009581	000009581_53	Experimental	TGCCATTAGCAGACACGGGG	979	509	676	882	1207	817	1604	937	862	1085	868	707	372	550	1035	676	668	771	383	378	412	930	467	868	696
245201911	000009781	000009781_160	Experimental	AGGTGGTGAACCTAAGGAAG	846	468	466	605	968	698	1493	546	772	486	491	349	248	643	756	589	808	528	254	101	187	1540	611	388	594
245201911	000009781	000009781_201	Experimental	GGCAACTTTAAAACCCCAAC	844	581	524	742	922	451	1197	559	511	659	461	291	380	624	840	582	687	668	323	540	445	763	191	911	314
245201911	000009781	000009781_211	Experimental	CCAACATAACATAGACCAAC	704	396	402	661	922	433	846	353	367	692	564	557	381	410	647	437	494	657	143	416	574	553	301	548	430
245201911	000009781	000009781_221	Experimental	TTATCCCATTTTCGAGGACT	749	514	473	753	897	503	1007	363	613	866	261	582	272	528	694	735	522	711	347	473	496	769	345	702	490
247740877	000009900	000009900_24	Experimental	TAAAATATGTTTCTAGCCTT	905	613	756	756	1140	697	1218	765	874	754	735	350	404	701	979	620	858	781	268	547	706	795	500	721	547
247740877	000009900	000009900_28	Experimental	ATTTCATGAGGAAGCTAATA	873	618	698	713	1038	578	1397	760	760	934	807	806	462	680	820	744	613	659	531	605	672	1016	442	930	901
247740877	000009900	000009900_33	Experimental	CTAAGCTAGATTTTAATATT	984	758	661	817	1064	587	1533	555	773	1135	748	830	456	539	1115	659	543	977	351	718	639	1100	469	791	672
247742397	000009900	000009900_72	Experimental	TTCTTCACAGTAGTTTGTTA	1153	941	1006	1182	1760	860	1983	796	936	1490	1078	994	658	890	1286	907	1157	1205	578	803	773	1336	889	1529	939
247742397	000009900	000009900_77	Experimental	TGATTAAAATAAAAATTACA	656	324	531	424	894	336	938	573	508	439	464	508	338	366	386	388	478	374	265	446	554	539	410	643	514
247742397	000009900	000009900_80	Experimental	TCAACAAAATTTCAATATTG	616	409	486	525	836	309	807	366	346	519	620	316	247	379	506	556	516	502	305	271	354	700	320	437	253
247740877	000009900	000009900_9	Experimental	GTGATAAATTATACATTTTC	780	413	410	559	631	400	749	400	534	342	346	463	299	459	521	444	413	376	276	470	356	509	471	427	351
247742397	000009900	000009900_91	Experimental	ATCAATATGATAAAATAATA	848	572	483	592	1089	566	1227	454	561	631	573	609	372	192	762	481	630	515	322	372	445	517	370	686	507
324164	000009938	000009938_22	Experimental	TGCTTGTTTCTATCACCATC	1005	673	653	881	1229	815	1515	709	904	968	691	777	419	603	1092	555	867	655	421	751	730	754	590	1134	786
324164	000009938	000009938_31	Experimental	GTGAAAGGGCGGAGTCGTGC	859	480	682	907	1096	714	1301	531	665	759	677	708	387	741	889	660	1077	711	467	633	589	998	372	701	583
324164	000009938	000009938_42	Experimental	ACGAACACGGGGAGGCGTTC	927	591	678	800	1056	592	1451	673	617	1045	702	619	430	676	1034	712	661	674	475	583	586	801	522	997	631
324164	000009938	000009938_85	Experimental	TAAATTTAATTTCTCTCTGC	837	574	511	630	1003	547	1134	487	441	691	627	680	360	556	986	460	793	638	343	574	427	1151	512	508	510
986652	000009968	000009968_233	Experimental	GGCAATGTGCCTCGTACTGC	945	657	625	883	1126	815	1442	747	733	1104	805	792	454	695	855	491	751	1007	473	614	502	697	646	723	458
986652	000009968	000009968_241	Experimental	CATACACTTCTGGGCTTCTC	1142	688	794	1285	1196	848	1886	883	1099	1321	762	1051	428	717	1148	639	901	1125	455	788	823	1261	553	1069	639
986652	000009968	000009968_253	Experimental	GATTCTCATCAACACGCACA	1000	616	764	792	1113	715	1405	602	896	749	905	782	395	760	1171	809	842	910	426	596	573	1330	371	332	597
986652	000009968	000009968_262	Experimental	TAGCTGAACAAGTTAAAAGC	584	450	360	314	592	422	742	495	432	393	442	302	250	405	589	488	257	297	241	278	491	467	434	464	224
987307	000009968	000009968_277	Experimental	AGCTTTGCTAATCTCGGAAA	868	556	660	900	1199	668	1480	708	684	849	771	852	383	836	789	633	519	836	401	714	709	1299	465	1030	449
987307	000009968	000009968_282	Experimental	CTAGGGTAATTAGGATTTGC	1070	601	642	820	1228	763	1540	692	927	699	817	673	389	630	1244	417	1098	587	329	713	591	1180	557	343	709
987307	000009968	000009968_290	Experimental	TCCGCCTTGTGACACAAAAA	867	703	594	825	1302	618	1405	827	648	657	362	777	383	817	1075	545	855	470	290	630	707	1272	443	595	649
987307	000009968	000009968_298	Experimental	TATTTTCGCGTAAGAATAAT	904	459	420	519	597	428	931	222	578	647	500	486	285	471	832	499	374	403	244	391	441	605	368	600	479
984471	000009968	000009968_66	Experimental	TGCAGATATTTAGAATCATT	834	510	477	789	1005	658	1225	481	744	865	654	732	354	721	991	543	552	655	345	476	486	863	467	924	594
984471	000009968	000009968_67	Experimental	ATAATAATCATACACGTATT	922	554	435	702	988	484	1022	515	699	854	552	620	310	383	621	440	641	442	290	607	490	711	440	720	417
984471	000009968	000009968_83	Experimental	GAGAATTCCGTTCCTGTGCG	972	664	646	899	1459	776	1258	563	696	873	709	782	550	734	901	652	859	829	384	671	834	1124	538	821	688
984471	000009968	000009968_86	Experimental	CTTTAGTGAAACACAGGTGC	1042	711	683	1008	949	600	1540	464	899	937	782	848	412	554	832	724	769	741	227	730	528	1171	700	870	505
2112157	000009985	000009985_11	Experimental	GTCTTCTGTCAGGATACATG	3	0	2	7	7	9	20	0	1	0	1	23	1	0	7	27	14	0	0	19	27	0	0	1	16
2112157	000009985	000009985_17	Experimental	AACAATGCGGATAATTGTTC	939	431	484	717	936	556	1057	667	718	762	629	800	381	541	931	677	692	481	337	443	676	752	479	665	565
2112157	000009985	000009985_52	Experimental	AACGTTGACCTCTCCTGTGG	1066	682	687	948	1074	554	1106	695	422	901	840	830	404	489	920	600	875	739	611	668	620	694	439	714	963
2112157	000009985	000009985_69	Experimental	AATATAACAAAGTTCCTACA	695	442	439	531	707	564	1235	561	387	638	574	438	343	410	648	486	519	480	296	401	476	775	556	724	404
3467801	000010035	000010035_102	Experimental	AAAGTGATTCATACTTTTTG	795	424	490	611	870	569	1249	529	568	795	624	772	311	587	776	388	645	667	350	661	497	760	396	540	545
3467801	000010035	000010035_104	Experimental	TTAAAAGTATTGAGAGACAG	805	489	182	641	631	574	1254	912	769	522	348	342	209	639	962	708	703	489	182	249	282	894	611	778	662
3468330	000010035	000010035_121	Experimental	TGAGGCTTCATGAAAGATAG	1059	760	620	1074	1338	587	1501	846	855	1055	1104	993	490	733	1317	883	760	962	475	1034	780	954	732	935	681
3468330	000010035	000010035_144	Experimental	GAAAAATATCTTGTGTGATC	755	424	578	524	995	504	1132	501	784	836	673	538	373	510	653	607	542	592	340	359	555	767	533	688	522
3468330	000010035	000010035_157	Experimental	CTCAGCATCAGTTGGATGAA	865	732	835	663	1106	705	1113	715	762	1044	738	754	510	759	908	687	891	900	450	617	604	1193	612	887	658
3468330	000010035	000010035_168	Experimental	CTTAAAAATTTTCAGAGTCT	841	603	671	711	1179	573	1526	518	719	947	617	620	381	709	1182	634	644	734	401	616	551	842	640	831	513
3467801	000010035	000010035_60	Experimental	CCCTTTCCAGCGGGAGCGGG	801	661	754	494	615	496	1152	754	401	308	392	57	24	298	410	192	205	122	86	34	40	145	68	48	106
3467801	000010035	000010035_74	Experimental	AACTACACCACAGGGTTGGG	873	621	579	905	1088	673	1679	453	700	814	885	692	397	527	906	564	566	695	368	526	350	870	281	708	384
3763377	000010054	000010054_222	Experimental	CGTGGGCGAGTAGAGTGACC	1020	525	492	824	1173	610	1464	758	795	1030	822	520	300	679	734	583	911	669	489	639	528	969	375	836	848
3763377	000010054	000010054_233	Experimental	AGAATCGCTGAAGAAACGCG	939	562	574	709	1121	548	1318	700	669	744	676	738	487	579	797	817	1021	373	436	529	634	822	610	1002	660
3763377	000010054	000010054_247	Experimental	GGTTTTCTGTGCATACGCTC	976	788	710	803	1052	716	1444	793	712	874	709	847	415	645	804	496	880	991	447	606	507	955	399	573	619
3763377	000010054	000010054_291	Experimental	TCTCAGTGAGACTAAAATCC	816	418	371	561	791	425	1112	487	605	685	517	289	88	547	794	649	660	523	308	444	262	661	344	825	404
3763996	000010054	000010054_307	Experimental	GAGATCTTTGATAAATGAAT	729	552	564	666	1031	453	1346	403	605	820	657	714	426	310	828	666	541	453	350	660	545	717	443	676	367
3763996	000010054	000010054_336	Experimental	GTCAAAAATTCAGGTAGATA	691	553	575	754	876	355	1014	670	723	863	825	694	223	612	696	504	578	767	410	631	388	849	489	754	513
3763996	000010054	000010054_343	Experimental	TGATTCAGTAGGAAGCAAGC	1011	644	511	677	526	683	1194	699	895	941	697	768	364	863	1188	639	852	566	361	609	557	1124	695	743	930
3763996	000010054	000010054_348	Experimental	AAATCGTGTTTTAGACACGT	834	655	587	783	1044	584	1312	718	612	756	580	720	352	493	765	668	898	722	237	561	587	1017	554	556	866
6721693	000010224	000010224_119	Experimental	TAGCTTTGATTAGAAGCAGC	881	317	418	470	718	547	901	648	616	508	609	426	270	474	694	491	707	367	337	382	369	923	369	297	500
6721693	000010224	000010224_130	Experimental	GTATAAGACAAATTATAAGA	556	341	357	608	620	555	819	409	680	522	522	702	277	509	569	477	699	394	361	467	414	1005	512	478	544
6722334	000010224	000010224_171	Experimental	TCCGTTCTCACAGTTACCCC	879	462	506	660	995	663	1475	471	716	790	783	681	398	620	826	640	691	620	455	589	570	656	378	768	786
6722334	000010224	000010224_173	Experimental	GGATGCACGTGAATTCTTCC	846	551	428	677	1078	401	1097	452	714	745	533	747	353	453	814	673	549	629	220	529	423	413	519	426	594
6722334	000010224	000010224_178	Experimental	AGATCAAGTCTTAGTGCAGA	1007	695	639	891	1097	758	1382	628	574	998	689	937	375	508	1056	614	807	714	310	702	552	946	539	680	801
6722334	000010224	000010224_210	Experimental	CCCCAAATTCTACAAACTCC	868	525	581	854	1049	436	1162	513	642	684	643	621	421	623	1090	612	898	543	412	743	495	778	667	784	591
6721693	000010224	000010224_72	Experimental	GGTGGAGTTAATTCAGGTCA	715	688	502	787	898	547	1469	662	729	648	526	768	378	510	1032	880	565	665	289	476	565	577	569	887	454
6721693	000010224	000010224_83	Experimental	TAATTTGTGTCAGTACTTCC	772	399	352	706	888	594	994	746	525	624	524	664	323	509	713	578	574	541	235	590	347	606	515	363	460
8366483	000010281	000010281_109	Experimental	GAGTAGATGGTTTCCCACCT	705	650	537	769	923	742	1327	644	680	806	607	507	276	599	729	625	658	623	408	531	436	858	425	763	474
8366483	000010281	000010281_119	Experimental	TAACATAGGTAAGGCGCTGT	1180	748	847	1088	1469	878	1976	989	1082	1138	1016	955	675	826	1358	662	1128	738	482	713	872	1272	674	996	817
8366483	000010281	000010281_54	Experimental	TTGGCTTTCAGGCCTGCGTC	1181	699	992	935	1605	900	1843	665	748	1172	907	984	470	760	1153	848	1042	843	458	809	753	958	559	1126	805
8366483	000010281	000010281_66	Experimental	AAACAGGTTTCTGAAGCCTA	1104	600	706	880	1320	789	1779	833	939	891	880	761	551	691	1175	883	1104	864	460	606	669	1119	491	996	922
10785884	000010334	000010334_33	Experimental	TTACTAGAGCATGGGAGGGA	946	701	569	688	1297	818	1665	853	1163	747	858	715	405	565	1227	517	795	290	459	543	709	1132	630	974	660
10785884	000010334	000010334_41	Experimental	CATACATATATCAAAATGTC	695	261	328	590	721	318	806	454	373	542	412	495	290	273	795	558	403	494	255	419	442	439	392	581	258
10785884	000010334	000010334_45	Experimental	ACAAAAGGTCTAGGCCAAGG	1098	685	656	744	1031	822	1733	805	1015	1326	1249	674	328	646	1228	1153	1217	1936	813	557	429	1279	963	1023	612
10785884	000010334	000010334_53	Experimental	GAGCAATTCCAGCTCCTGTG	1018	805	658	585	1072	867	1510	599	954	766	645	443	276	1014	823	384	908	709	334	318	351	1054	591	351	384
11115381	000010349	000010349_32	Experimental	GCAGTAGGCACGTGAATATC	907	597	615	784	999	728	1485	898	575	797	803	778	408	759	947	459	766	880	376	469	518	1203	641	695	633
11115381	000010349	000010349_35	Experimental	TTTTTTCAACTTCGTTTGAT	944	511	411	914	861	704	1234	800	574	749	794	661	325	538	720	699	651	675	469	539	395	930	438	786	540
11115381	000010349	000010349_41	Experimental	TGTTAAACGCCTGTAGCATC	746	336	269	775	697	595	1113	473	663	579	392	731	279	496	730	435	642	518	324	646	461	539	329	670	426
11115381	000010349	000010349_51	Experimental	AATTCTTGCCCTTTCTTGTA	1035	738	626	994	1394	741	1669	839	753	438	723	914	503	671	1072	671	900	859	436	876	661	943	670	772	675
12196160	000010403	000010403_244	Experimental	TCCGGGTCAGCGTGCGTTTA	1091	689	620	940	1322	696	1581	986	974	978	738	905	574	649	1248	744	988	747	374	572	722	1073	740	806	722
12196160	000010403	000010403_285	Experimental	CGGCAGCTGGAGGATGAAGA	1066	595	560	1014	1150	630	549	829	816	748	575	544	245	277	421	459	677	311	165	274	195	173	96	328	300
12196160	000010403	000010403_288	Experimental	TCGGAAGAACGGGTACCACG	1059	642	613	996	919	873	1399	812	1135	674	532	781	321	598	693	609	920	284	182	641	392	384	170	656	388
12196160	000010403	000010403_311	Experimental	AGGCCTTCTAGCGACTGCAT	1054	775	867	902	1516	953	1878	1024	882	522	817	943	551	645	917	706	921	1000	317	730	789	488	271	644	677
13882235	000010466	000010466_54	Experimental	ATGTGCTTGGGGAGAGGCAA	901	478	622	656	1367	736	1619	715	1001	654	518	597	404	598	1267	683	1030	413	156	402	460	753	571	695	632
13882235	000010466	000010466_61	Experimental	TGTGGTCTACGAAGAATGCA	901	560	217	665	1149	572	1292	666	936	510	539	672	319	563	717	643	938	537	329	559	570	772	482	590	569
13882235	000010466	000010466_90	Experimental	ACTCCGAGCAACGCAGAAAG	959	578	557	803	1122	644	1314	989	800	798	665	771	470	594	937	860	848	584	349	736	594	678	618	1076	658
13882235	000010466	000010466_97	Experimental	AGTCACATCATGGGACAATG	1039	778	679	1012	1127	585	1395	526	886	541	512	802	388	741	1351	478	828	681	327	708	590	1388	795	892	568
14085036	000010482	000010482_46	Experimental	GTGATTCAGAGCGTACCCGA	979	601	562	870	938	719	1690	657	1163	812	864	383	412	585	995	712	935	707	349	519	726	980	716	1060	821
14085036	000010482	000010482_52	Experimental	ATTTATAAACAGATGGAGGT	1013	427	592	968	1199	833	1063	650	1159	919	981	923	395	715	1024	489	1076	678	423	744	692	967	512	790	619
14085036	000010482	000010482_58	Experimental	ACATAACCATGCGTCTACGA	998	538	484	798	927	486	1154	587	702	784	685	618	305	656	1055	465	740	601	354	579	464	641	716	913	571
14085036	000010482	000010482_9	Experimental	TATGGGGGGTCCTAGTTGTC	666	621	459	534	785	577	1015	660	804	903	585	640	394	407	775	417	657	696	359	644	408	782	346	679	432
14713244	000010513	000010513_28	Experimental	AGGCTCAGTAACCAAGGACT	868	711	619	847	1125	567	1458	678	521	772	921	809	449	647	1006	658	787	860	444	583	622	943	540	707	725
14713244	000010513	000010513_56	Experimental	GTCAAGGGTGACGAACAGTA	811	578	557	684	1085	726	1249	834	983	616	706	842	445	832	1121	600	894	723	375	816	599	1049	534	689	545
14713244	000010513	000010513_61	Experimental	CGTTCTCGATAAAGCTTTAC	808	520	460	575	750	454	1137	551	580	694	553	595	348	647	1030	474	705	633	384	386	492	945	533	568	357
14713244	000010513	000010513_86	Experimental	GCTGAGGGAGAAATAGACAC	1139	713	427	859	1509	829	1716	861	721	813	1060	860	486	839	1039	711	997	775	575	612	612	1256	955	1024	911
15211716	000010543	000010543_219	Experimental	AGACTTTGTCAGGCCAAGCA	902	605	624	820	967	759	1554	794	1347	993	740	942	415	589	863	765	952	825	315	895	631	980	273	997	694
15211716	000010543	000010543_234	Experimental	ATACGGTTACGTATTAACTC	983	522	409	511	895	573	1049	536	643	632	517	349	258	292	716	652	628	712	308	647	479	708	342	675	470
15211716	000010543	000010543_244	Experimental	GTTTAGCGAAGATAGACTAG	832	589	397	721	1007	667	1290	665	845	893	644	780	461	553	1057	642	632	671	444	527	538	670	579	667	519
15211716	000010543	000010543_248	Experimental	ACGAGGATGCTGACCCCAAA	1139	696	519	915	1257	684	1183	866	864	1055	768	958	433	500	1453	916	961	684	519	871	563	1201	703	847	691
16966208	000010587	000010587_183	Experimental	TACTGAGGATGCTTGATTGC	1195	648	625	1048	1361	834	1908	743	813	895	829	1108	408	767	1398	788	713	682	361	796	709	1355	954	814	898
16966208	000010587	000010587_202	Experimental	GTAACAAAGAGCACAGTGTC	891	482	720	998	1027	695	1315	543	1068	859	685	682	304	861	1101	651	866	738	357	542	402	1215	724	694	762
16966208	000010587	000010587_209	Experimental	GGAGCTTTATATCTGAATCC	707	558	545	510	689	586	1073	460	520	426	517	476	262	478	482	417	584	616	363	512	452	566	183	757	442
16966208	000010587	000010587_222	Experimental	AAAAATGTAGTAAAGCATAA	738	518	445	814	1093	686	1244	693	725	798	522	699	313	553	861	570	648	657	313	546	475	953	676	684	528
16986546	000010588	000010588_152	Experimental	TGAGAACAAGAAGCCTACTT	786	660	456	731	1013	589	1478	481	639	838	648	631	307	430	925	764	662	722	468	540	565	696	384	640	510
16986546	000010588	000010588_175	Experimental	TCAGGCTTATTTTTATTAGG	845	404	652	651	1200	715	1029	667	814	766	689	665	363	596	760	602	662	583	438	586	691	605	562	595	539
16986546	000010588	000010588_195	Experimental	GGTAGGGAGATCTTGAAAAT	943	699	730	993	1435	776	1583	839	783	1035	892	836	552	787	1273	735	848	773	454	779	351	1173	632	870	640
16986546	000010588	000010588_216	Experimental	ACTTAACACTTGGCGTTCAG	901	410	466	596	953	511	1163	598	588	660	522	575	338	643	811	502	736	333	306	411	571	813	517	415	633
16990214	000010588	000010588_501	Experimental	CTTCAGAAGGTCCCAGCGGA	1002	777	743	942	1464	956	1553	963	825	975	990	941	455	723	1102	952	1043	1145	615	787	858	1160	543	1264	533
16990214	000010588	000010588_551	Experimental	TCGATGTGGAGTATCATTCA	1095	482	798	984	1302	711	1651	674	986	940	1074	881	577	1053	1214	908	959	687	625	699	693	1098	877	979	697
16990214	000010588	000010588_558	Experimental	GGTACATTAGGACGGACCCC	610	648	610	920	914	619	1487	774	609	958	739	657	456	525	793	518	565	693	400	672	485	749	603	454	786
16990214	000010588	000010588_568	Experimental	TGGATACCTGTTGGGGAACC	896	710	613	909	1280	741	1668	615	787	987	784	886	433	744	1014	667	892	778	474	470	668	1043	559	900	839
17115843	000010608	000010608_103	Experimental	CGTCATATTTGGATGCACAC	982	584	818	811	1110	630	1678	695	801	627	859	478	217	597	1149	1002	851	575	438	449	647	991	739	1130	726
17115843	000010608	000010608_118	Experimental	ACAAATCAACGATGTTAACT	897	693	451	744	1027	625	961	483	627	737	570	647	191	506	795	586	807	513	240	395	524	859	323	689	660
17115843	000010608	000010608_147	Experimental	TGATCATAGACTGTGAGGTG	741	406	400	435	844	488	1120	515	468	693	458	484	307	450	721	743	485	661	337	493	530	652	390	308	612
17115843	000010608	000010608_150	Experimental	TTATATAACTACGCTTTTTA	850	419	522	606	771	602	856	520	563	476	766	518	293	496	562	522	565	558	327	406	492	782	389	773	578
17148244	000010610	000010610_68	Experimental	CTATTTAGAGGTGGATAAAT	795	531	564	774	989	638	1410	629	1099	767	802	318	434	590	883	590	804	616	414	667	550	809	477	1079	566
17148244	000010610	000010610_71	Experimental	AAATCTTGTAATATGATTTC	787	507	418	787	984	527	999	461	603	800	444	639	249	552	865	556	854	489	341	445	249	921	451	472	394
17148244	000010610	000010610_76	Experimental	TAATTCCAAGAGGTCTGCTG	908	676	670	788	1339	578	1460	787	596	887	746	787	420	507	926	645	925	950	552	663	641	1074	471	662	1080
17148244	000010610	000010610_78	Experimental	TTGCTACAATAAAGAACAAC	918	693	449	832	939	667	1284	596	528	782	513	775	304	630	676	477	817	744	304	727	523	766	398	854	639
17990566	000010664	000010664_14	Experimental	ATTCATACATATATGTGTAC	744	436	416	376	569	434	915	430	556	723	539	438	238	415	769	416	551	511	356	383	411	520	429	486	332
17990566	000010664	000010664_16	Experimental	TAATAGTAACATTCTAAATC	734	379	434	587	802	437	816	637	567	559	554	458	290	425	686	642	569	448	231	520	446	616	371	626	607
17990566	000010664	000010664_22	Experimental	TATGGTATAGAATGATCTAC	919	469	376	428	781	321	1040	406	407	782	590	649	295	595	690	477	457	568	245	537	463	711	350	698	454
17990566	000010664	000010664_40	Experimental	AAGGAACAAGTTCTTCACGG	1138	629	601	816	1245	781	1455	860	367	966	950	702	443	471	1055	654	1031	783	462	560	747	1265	552	1030	727
21399227	000010740	000010740_46	Experimental	GGAGACGTAATTTATGTCTA	809	564	500	695	704	542	1361	583	564	453	603	765	297	680	887	603	711	683	261	545	504	1108	456	722	640
21399227	000010740	000010740_48	Experimental	CATCTTCTAATTCAGCCTCG	737	555	418	557	778	462	804	339	481	568	567	612	237	347	338	415	660	686	293	231	394	417	497	839	489
21399227	000010740	000010740_61	Experimental	TACAATTTTTCCAAAATGAA	681	382	352	528	819	569	1241	610	636	619	747	564	306	414	833	483	539	468	379	424	392	916	454	594	569
21399227	000010740	000010740_78	Experimental	AGTTGTTACCCCCTACCCAT	844	571	268	709	1108	566	1427	201	564	613	354	422	299	712	925	617	640	316	159	423	480	1437	642	693	544
21526110	000010746	000010746_196	Experimental	ACGTGAACGCAGCGAGCAGG	855	485	498	657	871	458	1156	476	431	708	768	539	294	564	707	282	593	454	130	471	514	988	491	553	441
21526110	000010746	000010746_219	Experimental	CCGCGCGGCACCGGAGAGCG	1203	795	924	634	682	953	1930	1124	931	1193	1025	192	84	767	903	837	791	964	474	95	80	562	353	613	534
21526110	000010746	000010746_252	Experimental	CGGGGGAGGATTCTCCGGCG	1115	672	814	969	1266	868	1416	770	1119	1012	669	838	457	908	1262	803	1001	789	435	606	570	1330	601	1507	856
21526110	000010746	000010746_338	Experimental	GTTAGAAGGAGGCGGAGAGG	820	558	654	729	926	578	1223	936	758	669	731	455	164	427	413	689	1285	487	345	156	121	568	359	1326	843
21927755	000010763	000010763_100	Experimental	CAAAGTTTTCTTTCTTCTAC	938	595	718	819	1057	622	627	752	866	840	800	896	360	610	861	785	822	739	352	747	543	905	620	953	641
21927755	000010763	000010763_103	Experimental	ACTGGGTTATTCTGAGAGTG	611	538	231	536	913	463	980	676	447	542	557	519	314	372	761	576	621	624	386	517	418	352	570	516	438
21929215	000010763	000010763_148	Experimental	TTTTCATCTTTATTCTTGTC	894	339	447	502	670	343	661	422	589	549	460	506	311	423	633	302	389	642	260	463	530	519	352	610	412
21929215	000010763	000010763_149	Experimental	TGTCTGCAGATGATGCATCC	968	666	660	787	1296	649	1642	855	1090	1118	851	897	496	359	1252	948	1010	745	399	666	791	1167	738	761	832
21929215	000010763	000010763_159	Experimental	CTCAGATCTTAACAAGGTTC	809	426	530	560	837	537	1083	574	640	658	337	645	389	499	841	626	669	568	410	539	470	1055	632	695	622
21929215	000010763	000010763_177	Experimental	TTTATTGGTTAATTTTAGGA	683	479	471	572	896	462	1035	452	397	674	561	436	371	425	676	512	647	618	277	347	594	709	401	406	331
21927114	000010763	000010763_30	Experimental	ATAAATAACATCATCTCTTC	784	570	426	559	787	392	1090	463	575	819	602	626	306	486	717	475	629	451	289	447	348	609	497	530	489
21927114	000010763	000010763_32	Experimental	TTTCTAATATTTTTGGCTTG	864	451	516	646	783	613	1041	352	512	768	466	553	329	548	552	480	599	486	345	664	364	855	549	473	549
21927114	000010763	000010763_49	Experimental	TTGTCAGATTGCAAAGCACA	938	687	624	880	1125	735	1567	558	750	855	699	814	372	721	845	814	603	537	328	657	469	1100	578	862	577
21927114	000010763	000010763_57	Experimental	GTAACATAGCACAATTTATA	751	333	427	689	902	655	1453	563	635	586	657	631	357	442	534	596	594	506	332	505	654	658	383	807	602
21927755	000010763	000010763_69	Experimental	CGTAGAACATTTTCAAATTT	826	393	400	771	954	549	1114	589	522	798	542	554	372	439	818	660	936	480	369	416	432	626	637	953	543
21927755	000010763	000010763_74	Experimental	TCTGACTTAAAAAACTTAGA	892	647	596	734	1166	723	1605	555	804	566	561	798	444	799	959	572	857	718	322	506	526	1023	636	798	524
22158539	000010777	000010777_30	Experimental	ATGCAGAATTGAACTTCAGC	1053	712	575	708	1163	568	1315	813	835	1051	758	768	349	538	958	664	438	788	355	637	426	1192	577	1055	887
22158539	000010777	000010777_38	Experimental	TGGAATAGTTGGAGGTTCTG	1116	696	617	1024	1285	822	1523	700	1084	1182	1157	976	579	890	1121	349	818	698	441	903	1160	823	658	262	328
22158539	000010777	000010777_48	Experimental	CGCTGAAAAATGTTCCCCCG	972	629	568	747	1206	675	1406	673	975	1009	684	745	526	396	1042	952	1102	937	464	640	595	749	495	896	732
22158539	000010777	000010777_55	Experimental	AGCACAAGGTCAGTGATTCC	790	587	527	821	1030	492	1043	498	687	839	712	506	299	716	1051	285	744	492	393	424	472	939	541	671	768
22436991	000010790	000010790_352	Experimental	TTGCGACGCGCCCACTTCCT	860	699	519	654	969	475	1121	513	637	901	595	606	420	588	625	673	759	751	368	404	794	869	509	1098	491
22434101	000010790	000010790_41	Experimental	AAAATAAGTGAACTGATTAA	874	547	459	689	921	547	1219	542	713	915	733	612	340	413	991	586	768	737	306	649	610	580	420	644	565
22434101	000010790	000010790_42	Experimental	GTTTAGTAACATCATTTGGC	815	463	511	762	507	523	1295	511	652	723	704	328	367	648	655	480	445	712	389	582	347	1202	505	772	625
22436991	000010790	000010790_431	Experimental	GCGCTACTTCCCGCCTTACC	906	667	727	647	1055	678	1365	749	762	753	561	483	202	607	1133	414	561	424	197	236	246	927	675	669	389
22434101	000010790	000010790_46	Experimental	TAAAAATCTGCTCTCCGAGG	911	453	622	778	1125	772	1345	798	503	927	661	817	328	716	861	644	803	485	307	909	684	930	518	861	888
22436991	000010790	000010790_466	Experimental	CCCGCTGTAAACGTCCGAGC	872	583	570	679	829	684	981	325	743	676	703	549	335	510	763	463	648	437	267	613	532	998	425	513	509
22436991	000010790	000010790_480	Experimental	GACTTCGTTTCCCGGCGCGA	1111	699	563	794	1315	720	1434	734	814	966	763	712	337	716	1224	764	892	689	356	640	569	1026	665	809	716
22434101	000010790	000010790_51	Experimental	AAGCTTATGACCTACTCTGA	982	579	689	855	1022	761	1087	587	877	878	798	782	436	607	866	710	1018	542	433	556	581	1323	429	918	748
22620665	000010802	000010802_270	Experimental	GTTCTCAAGTCTGAAAAGAT	630	452	498	600	1053	549	1386	235	626	732	658	623	338	502	768	525	637	501	298	457	503	886	718	785	627
22620665	000010802	000010802_300	Experimental	CTTTAGCCACCACAGGGCTC	1017	708	504	944	1123	556	1423	475	883	867	831	667	403	625	948	673	861	690	389	570	605	1157	403	664	526
22620665	000010802	000010802_313	Experimental	TTATGTGGATGTGGCAGTGC	850	578	693	289	1279	504	1503	725	505	802	690	659	470	585	814	519	711	648	289	365	708	1036	491	755	618
22620665	000010802	000010802_317	Experimental	AGCTCCAATATTCTAATCAA	747	590	428	678	911	648	796	538	655	768	501	808	320	660	945	678	634	761	253	744	490	1183	372	814	577
22624572	000010802	000010802_654	Experimental	AGCACTTGCTATTTCTACCA	1122	1018	757	1123	1266	954	1965	738	1190	1068	985	1097	471	871	1131	853	1043	906	475	1093	916	1408	788	1334	817
22624572	000010802	000010802_663	Experimental	AGTCAATATTTGAAGACTCA	199	147	143	184	237	140	335	161	253	153	143	132	52	72	177	127	247	185	124	165	219	235	102	100	177
22624572	000010802	000010802_664	Experimental	AATTCTAAAGCAAACTTCAT	749	492	536	590	875	429	1334	519	645	621	353	587	454	550	750	407	546	738	251	501	504	554	478	613	423
22624572	000010802	000010802_665	Experimental	TTCTAACATTTCTCTGCTTC	852	559	590	793	1020	688	1118	538	919	854	778	784	377	570	999	539	813	575	308	419	693	734	506	555	670
22626966	000010802	000010802_802	Experimental	TCTTTTTCATAGCTGAAAAC	920	589	520	645	1099	581	1367	459	553	914	901	689	376	503	758	569	398	963	361	583	625	682	659	793	350
22626966	000010802	000010802_806	Experimental	TTGTGAATAGGAATATTTGT	808	685	649	588	1111	623	894	504	711	1082	638	773	467	788	911	821	694	750	405	567	672	1006	449	985	753
22626966	000010802	000010802_813	Experimental	TAGAATGCGTGGGAGGAGAT	948	547	654	457	635	634	1119	638	805	693	627	227	81	475	539	680	737	336	206	95	69	598	321	464	598
22626966	000010802	000010802_818	Experimental	TTCTCTGACGTCTAATTCTC	793	319	584	533	707	543	1180	545	560	358	619	469	263	741	757	576	625	510	430	360	470	842	471	497	732
22805485	000010818	000010818_133	Experimental	TTTACATGCATCATGCAGGC	837	470	393	657	916	360	1068	504	443	498	701	573	395	469	747	468	537	396	297	565	732	867	441	446	199
22805485	000010818	000010818_135	Experimental	GACACAGAATTGCTAACAGT	788	472	636	749	913	611	1233	633	771	980	655	517	372	513	916	563	920	751	357	479	420	830	568	681	757
22805485	000010818	000010818_165	Experimental	ATCTGAATACTCCAATAGAC	931	527	616	909	1167	579	1308	643	661	795	858	716	475	465	1235	863	764	668	392	616	803	839	706	340	787
22805485	000010818	000010818_171	Experimental	GAGAAATAGGACTGTATTAG	762	481	325	772	1030	472	1290	557	499	604	579	515	321	420	762	528	691	386	329	517	432	791	452	581	453
23053202	000010834	000010834_146	Experimental	AGGCTCTGATAAGCCTGAGG	848	728	502	753	1017	548	1312	534	720	850	678	705	398	704	1049	634	598	703	397	549	676	409	556	658	538
23053202	000010834	000010834_155	Experimental	AGTTCATCCTTCTAGAATGA	880	631	541	840	1055	652	1334	588	832	761	732	796	399	640	677	606	784	841	323	593	580	853	488	856	621
23053202	000010834	000010834_159	Experimental	ATGATGCAGATTCTCCTAGA	849	515	491	817	1058	547	1081	533	774	911	803	741	403	709	715	573	943	794	331	585	480	1082	389	664	636
23053202	000010834	000010834_98	Experimental	GAAAGGGAAGCGGGAGTCTC	977	529	653	1038	1539	814	1589	537	1174	958	716	850	549	597	699	303	609	835	493	692	719	488	176	177	85
23864667	000010869	000010869_22	Experimental	GGACATAAACTAAATTTTAC	736	375	311	645	751	445	703	392	449	507	616	520	299	363	707	356	454	444	288	532	353	321	337	499	471
23864667	000010869	000010869_23	Experimental	TGTACTGAGGAAGAGGAGAA	706	474	409	352	436	290	797	472	381	309	283	125	72	140	247	360	207	133	55	72	62	112	74	239	100
23864667	000010869	000010869_31	Experimental	GTACAGGTCTGTACAAATAC	813	629	577	694	888	624	1379	472	513	732	786	620	424	524	742	896	794	608	439	709	632	386	364	718	480
23864667	000010869	000010869_33	Experimental	CTTTTGTTTGTCTGTAGCAC	714	446	429	769	989	431	1075	513	627	760	756	536	359	506	1014	630	955	547	264	427	521	785	541	497	523
26487153	000010976	000010976_237	Experimental	CTTAGATTCCTTGAACGACA	713	452	408	603	696	439	969	419	639	483	533	554	296	561	702	460	536	536	319	408	418	649	552	265	626
26487153	000010976	000010976_245	Experimental	GTTATTATTGGATAGATGAG	823	621	529	1041	890	609	1521	460	611	935	819	756	444	680	981	521	827	721	396	597	490	789	774	787	635
26487153	000010976	000010976_270	Experimental	ACACACAAGCGTAAGAAAAT	976	526	667	775	1055	680	1151	717	641	1009	648	688	401	700	954	855	962	716	260	582	629	989	741	932	608
26487153	000010976	000010976_273	Experimental	CAATAATAAGGTTTTCTTGC	962	405	509	845	938	547	1003	558	665	646	420	771	314	457	785	540	637	682	316	541	606	538	389	540	458
26483764	000010976	000010976_52	Experimental	CAATTGCTTCTGTGCATGGC	1231	879	822	977	1414	827	1962	856	993	1204	1069	909	471	674	1270	1124	1186	1165	492	867	719	935	629	1304	857
26483764	000010976	000010976_61	Experimental	AAAAAATGAAACAACAGAGG	739	459	469	897	820	493	887	579	590	562	587	590	350	255	689	458	655	614	267	414	439	612	480	644	587
26483764	000010976	000010976_64	Experimental	TGAAATTTTCATTCTGTTAT	970	630	627	719	1088	609	1328	630	851	957	713	775	461	589	958	576	938	800	463	484	702	1041	657	729	905
26483764	000010976	000010976_66	Experimental	AACTAAAAGTACAGCTGAAA	838	464	422	709	748	600	930	477	590	754	623	653	300	581	666	660	477	594	377	655	224	709	555	800	583
28089635	000011034	000011034_101	Experimental	TTAGTGGAACCTTTGTCAAG	943	618	492	1077	1241	706	1462	604	623	720	794	803	504	750	899	966	773	653	341	657	660	1267	708	1142	530
28089635	000011034	000011034_104	Experimental	TGTTTCAGAGACAAGACAAA	791	633	608	688	1104	547	972	573	493	701	690	597	176	442	743	538	621	663	488	404	693	968	453	506	546
28089635	000011034	000011034_111	Experimental	TCATTAGTTTGTCGCCGATA	747	309	401	507	755	354	944	389	443	511	488	448	246	371	482	497	366	505	262	339	391	513	337	512	236
28089635	000011034	000011034_121	Experimental	GATTTTATTTACCATAATAT	816	660	445	614	827	558	1350	518	714	771	565	518	319	518	897	728	542	687	356	490	514	883	574	517	592
28088097	000011034	000011034_31	Experimental	CCTCTATAAGGATGAGAAGC	966	760	750	689	1021	705	1308	733	912	916	738	680	384	650	1149	624	648	668	396	560	573	943	605	774	525
28088097	000011034	000011034_37	Experimental	TATACTGAGCCTCCTCAAGG	942	477	631	836	1032	621	1109	834	823	996	864	636	450	544	759	614	816	990	517	511	536	1011	475	457	843
28088097	000011034	000011034_42	Experimental	TGATGCTAGTGTTCACTTCC	876	517	582	609	961	593	946	640	693	1030	564	735	404	553	1077	682	727	731	276	602	692	810	509	666	552
28088097	000011034	000011034_60	Experimental	TAAACTCGTGATGATACTTA	780	581	427	624	863	538	882	596	520	713	568	434	326	541	736	614	531	562	289	455	403	793	430	287	356
28893022	000011081	000011081_52	Experimental	AAATGTAGGAAAAATCGCCC	633	411	396	395	738	462	1130	500	497	479	549	494	269	419	610	396	749	440	264	373	334	581	308	505	399
28893022	000011081	000011081_67	Experimental	AACCGCATTCCAGAATGAAC	867	551	693	526	838	471	1117	673	683	557	557	380	157	370	986	367	500	540	243	141	174	476	380	414	438
28893022	000011081	000011081_85	Experimental	TTATATTGTCACTAACACTC	831	587	416	674	910	519	985	624	666	708	545	596	326	403	823	491	781	471	163	519	575	797	469	729	313
28893022	000011081	000011081_89	Experimental	CTAGTGAATAAAGTTTTTTT	860	589	556	833	883	665	1367	757	630	1140	698	724	429	512	870	616	772	738	478	752	621	734	545	979	583
29659199	000011151	000011151_110	Experimental	ACAGAGAGGAGATGAGAAGA	836	583	379	583	824	607	1227	715	574	630	599	577	413	486	733	856	717	628	450	408	500	569	523	783	585
29659199	000011151	000011151_60	Experimental	GACATGCTGGGTGGAGAGTT	931	736	848	1165	1240	785	1752	817	813	1097	800	947	506	631	943	398	639	822	465	800	726	1122	511	239	188
29659199	000011151	000011151_73	Experimental	GGTACATTCTAGCATAGGTG	780	583	575	841	1175	784	1656	788	648	925	648	732	457	732	947	818	818	837	351	627	564	942	536	1239	683
29659199	000011151	000011151_87	Experimental	TCGAGGGTTGACACTCTGTG	1018	704	900	882	1244	830	1627	797	720	762	997	786	603	743	1065	964	1083	899	521	552	976	1063	607	1242	611
30682597	000011194	000011194_55	Experimental	ACATTGCTACTTAGTAGGGT	380	263	188	319	497	225	413	279	435	264	267	283	156	214	314	185	445	326	138	283	195	510	195	290	308
30682597	000011194	000011194_61	Experimental	ACATGATGGATATGAACCCT	1077	669	651	1039	1164	705	1480	924	1021	1066	725	978	521	881	1002	838	898	844	393	778	765	1431	618	934	508
30682597	000011194	000011194_82	Experimental	TGAGTCACCATAGTGATGGC	1251	1059	769	416	1571	1096	2052	973	711	1009	1115	933	589	603	1668	987	1257	1047	515	931	933	1015	863	1450	857
30682597	000011194	000011194_86	Experimental	CTAACTTTTCTGCTTATGAT	801	528	428	740	1001	572	889	494	798	861	814	679	403	724	807	405	745	611	446	533	580	836	487	679	633
30985879	000011209	000011209_122	Experimental	CTGTGAATAAGGAGAACCAA	739	434	494	616	914	587	1213	589	907	688	562	596	234	668	944	494	704	587	292	505	527	894	442	717	654
30985879	000011209	000011209_137	Experimental	ATATAGCTTGATAATCTTAT	835	532	470	636	932	433	1034	636	705	716	582	670	294	533	720	561	841	485	397	408	497	928	439	881	345
30985879	000011209	000011209_139	Experimental	TGTTACTATACTGAATTCGT	905	641	530	656	889	645	940	468	784	860	697	620	358	570	808	661	741	728	321	452	654	673	601	588	578
30985879	000011209	000011209_140	Experimental	TTGGTATAGCCTCTTGTTCC	884	672	687	728	1019	688	1390	550	510	864	594	697	331	575	1186	590	843	750	280	642	471	750	655	623	463
30986192	000011209	000011209_142	Experimental	AGATAAACTTATAGTGCTGT	690	408	362	682	643	452	1121	413	491	242	551	547	257	407	565	435	478	414	305	495	469	562	235	511	449
30986192	000011209	000011209_144	Experimental	TATTGCGCCTAAGTGCAAGA	995	557	438	888	923	656	1537	338	799	746	634	590	301	483	1010	625	985	423	460	561	351	627	472	1096	698
30986192	000011209	000011209_149	Experimental	GCCATGATTTTTGCTTTTTT	692	663	484	571	960	546	1155	374	572	686	616	549	356	415	691	488	527	619	450	412	433	979	478	835	434
30986192	000011209	000011209_153	Experimental	AGGAAATCAGCTTGTCAACT	909	634	504	740	884	716	1070	739	692	916	677	592	430	593	864	598	881	666	456	576	446	1034	374	693	637
32958439	000011298	000011298_553	Experimental	TACCTTTTCCGCGCGGCGTC	1008	356	452	349	926	529	888	351	322	878	670	586	370	470	788	517	667	703	280	521	351	791	493	673	360
32958439	000011298	000011298_602	Experimental	TTCCTGCCGGGGGGCGGCTC	993	799	670	1156	1183	740	1457	697	871	1031	840	960	199	658	1093	621	1131	947	533	823	627	1044	539	940	783
32958439	000011298	000011298_672	Experimental	CAGGAACGCGCGGGGCTCTA	1182	688	798	887	1202	701	1951	921	840	790	771	577	400	835	1011	843	984	744	333	369	427	1501	830	823	428
32958439	000011298	000011298_685	Experimental	AACGCGCGGCTCCGAGGAAG	1095	644	576	777	989	590	1076	573	918	987	825	850	457	635	1060	623	670	816	576	659	755	847	525	772	256
32980736	000011300	000011300_107	Experimental	AGTTTATTACCCCCATAGAA	913	560	637	793	1101	651	1376	584	768	930	846	951	382	667	894	547	916	815	378	820	636	1011	635	639	702
32983476	000011300	000011300_270	Experimental	ATGTTTTCAAAAACTATATA	790	569	466	802	725	456	1124	278	547	697	645	672	350	581	596	894	661	476	319	441	610	777	350	713	364
32983476	000011300	000011300_302	Experimental	CTAGTGATCTTCTGAGTCCG	1040	846	717	1043	1278	516	2007	1165	1125	1112	935	856	532	650	1203	664	934	421	477	843	830	1549	872	1037	853
32983476	000011300	000011300_310	Experimental	GATGAGAGTGGAGAGGCTTC	1128	913	773	1021	1122	682	1779	801	1013	1408	1157	852	482	712	1211	645	953	1051	593	772	750	1121	576	905	977
32983476	000011300	000011300_328	Experimental	TGTTGACTTATTAGCCTTGG	801	508	513	674	998	606	1114	723	575	827	678	469	397	741	810	594	690	791	484	413	528	839	565	542	572
32980736	000011300	000011300_35	Experimental	CATCGCCTTCGGGGAGGGAT	1240	693	813	860	940	948	1397	765	952	808	568	248	114	707	1031	1065	997	437	242	126	114	1017	758	830	704
32980736	000011300	000011300_41	Experimental	TGTGTCAGTGAGTCGGCGGC	1009	808	804	978	1228	652	1246	681	742	1097	893	727	416	680	1182	693	991	1023	480	615	592	1101	759	787	798
32980736	000011300	000011300_84	Experimental	GACGCTGCTCAGATAAACCC	855	551	510	482	1119	727	1244	577	603	710	503	693	363	736	802	733	640	801	368	506	607	934	504	714	637
33005756	000011303	000011303_121	Experimental	GAAAGACAGCGCGGAGACCC	877	446	699	326	430	672	1115	382	802	487	579	61	13	353	806	505	453	194	158	41	18	397	291	727	271
33005756	000011303	000011303_64	Experimental	GGAAGCCAGCGGCCTCTGCT	1089	721	647	347	703	731	1653	876	867	958	846	65	49	550	851	258	463	875	449	76	60	454	431	200	81
33005756	000011303	000011303_74	Experimental	TAGTAGCAGAAAAACGACCG	906	531	436	796	982	528	1357	518	578	646	591	556	312	525	925	577	568	777	346	450	515	1224	569	703	518
33005756	000011303	000011303_77	Experimental	GGATGCGGGAAAATCGCTCT	791	741	733	727	921	636	1393	669	685	1138	980	715	439	675	1050	492	712	820	541	617	587	871	758	851	687
33134158	000011313	000011313_105	Experimental	AGCTGGTGGAGCCTCTAAGC	1146	793	627	1010	1316	786	1351	905	716	1260	874	881	514	868	977	1088	880	917	515	635	735	1213	513	968	780
33134158	000011313	000011313_112	Experimental	AGATGAGCTGGCAGATGATC	1045	842	775	267	352	659	1562	775	767	787	661	26	32	269	748	483	654	737	442	65	63	330	213	455	410
33134158	000011313	000011313_50	Experimental	ATTACCTGCAATTTCAGAGC	966	519	499	714	996	558	1143	702	659	898	663	831	351	651	1300	619	845	646	435	575	542	778	519	823	513
33134158	000011313	000011313_99	Experimental	CGTCGACTGGAAAATATTAC	1067	596	586	740	1028	523	1568	347	753	867	696	655	444	907	995	616	797	531	452	536	604	935	687	343	536
33273473	000011328	000011328_161	Experimental	GCTATTTGCGATACTATTTG	935	473	623	751	945	742	1071	657	613	869	781	803	347	554	1059	706	607	707	409	748	569	985	617	791	375
33273473	000011328	000011328_175	Experimental	CGAAACTTAACGAGTGGAGC	816	480	543	750	941	550	1140	652	764	844	579	612	278	356	959	661	754	597	329	568	403	750	487	594	515
33273473	000011328	000011328_196	Experimental	GCAAATTTCGATCCCGAAGC	1016	526	690	984	1067	554	1382	762	565	811	262	849	434	564	1180	761	874	799	383	650	584	414	851	580	738
33273473	000011328	000011328_225	Experimental	AGTTGACCCCTCTGTCTGTC	752	270	675	756	970	613	1090	505	537	748	606	654	373	699	1011	430	667	848	375	522	486	921	523	579	464
33366078	000011335	000011335_101	Experimental	ATTGGGGTTGTTCATTTTTC	906	653	585	769	1024	715	1522	671	736	874	773	858	333	645	944	718	795	650	267	610	533	920	698	1015	487
33366078	000011335	000011335_75	Experimental	TATAAACTGTAGAGTTAATC	715	375	404	426	710	470	824	315	579	340	416	508	202	585	630	516	421	524	255	397	323	556	422	510	396
33366078	000011335	000011335_85	Experimental	GGGAACTTTTATCTTGTAAC	862	487	535	801	1076	595	969	600	621	708	694	886	336	533	1020	503	796	817	335	737	466	778	455	790	626
33366078	000011335	000011335_90	Experimental	GAACTGAGAGAATATCTCAA	983	306	581	868	1125	678	1681	697	887	963	841	776	288	746	1298	558	982	695	456	487	599	1044	588	797	707
34732035	000011402	000011402_30	Experimental	TTATTTTTAATTTAAATCAC	649	318	367	440	502	308	607	272	509	442	505	453	237	296	452	256	463	320	238	368	388	724	218	600	436
34732035	000011402	000011402_40	Experimental	CTTGAAAAATATATGACAGC	850	440	440	585	696	506	1025	583	603	527	422	514	264	343	780	522	618	489	260	407	406	665	499	527	517
34732035	000011402	000011402_52	Experimental	ACCTTTCAATAAGCGTTCTC	860	440	375	607	949	440	1020	437	418	544	476	535	266	571	1009	465	693	514	255	520	525	505	642	905	393
34732035	000011402	000011402_53	Experimental	ACAGCTAAGCCTCACAATGC	1283	777	780	801	1363	742	1534	563	723	838	875	679	504	387	1112	765	859	792	459	602	599	1059	686	972	616
43396999	000011588	000011588_236	Experimental	AGGTGACGGCGACGTTCCCG	1055	856	802	1062	1445	823	1566	751	916	1286	1084	895	511	510	783	759	833	988	482	792	734	520	282	560	700
43396999	000011588	000011588_293	Experimental	AGGGAAGGGCGCCTCGCGGG	1022	723	817	894	1283	825	1572	696	939	986	859	840	538	473	907	858	854	903	635	712	587	578	532	1108	600
43396999	000011588	000011588_337	Experimental	TTCAGCCGCGCTCGGCCCGC	866	700	583	620	1214	576	1549	742	756	949	826	633	424	535	991	591	733	618	392	549	614	762	543	781	461
43396999	000011588	000011588_348	Experimental	CGTCCGTCTCCGAGCGACCG	1153	652	851	1020	1508	771	2025	729	745	900	1124	985	493	458	950	798	919	776	446	773	674	319	684	898	521
43397263	000011588	000011588_419	Experimental	CCCGCCAAGATGTCACCAAT	934	819	837	1089	1567	780	1514	933	909	1280	966	885	484	505	650	642	903	531	469	743	735	444	388	593	306
43397263	000011588	000011588_429	Experimental	GGGCCCAGCGCGCGGGCCAC	693	351	400	455	688	504	703	461	279	620	548	489	286	416	665	463	437	509	199	421	351	574	448	475	454
43397263	000011588	000011588_444	Experimental	ATTTCTCCGAGTTCTCCCGA	1005	556	523	818	1215	723	1181	719	1050	665	525	724	466	472	551	454	604	620	349	628	610	373	301	442	487
43397263	000011588	000011588_464	Experimental	AGGGGCTGTGTCTAACTTGC	986	645	855	821	1082	505	1235	800	1141	881	1037	923	472	406	974	657	937	621	610	780	635	576	388	766	709
50231743	000011769	000011769_104	Experimental	ATTAAGCTTTTTTCTATGTC	1015	783	627	661	959	653	1393	635	817	931	713	747	308	711	917	748	688	777	458	459	600	1159	456	515	665
50231743	000011769	000011769_108	Experimental	GGGAATAGTAATACCCCATA	695	351	548	538	824	573	1218	448	574	649	476	674	323	517	769	492	847	601	194	707	449	714	407	757	527
50231743	000011769	000011769_77	Experimental	ACAAGCTGGTGGGGTGATTG	921	617	760	796	1312	684	1575	857	1057	1125	749	1025	506	574	1135	651	908	784	390	690	702	806	607	738	801
50231743	000011769	000011769_93	Experimental	TGGTATATGGGCTGACATAA	875	495	760	876	1131	651	1747	470	827	1083	721	795	377	631	1079	683	719	649	482	720	823	865	740	625	558
52443887	000011930	000011930_559	Experimental	TGTATCAGCATAAAAGCTCC	999	625	530	830	1184	564	1276	724	783	847	843	601	423	696	599	572	688	660	266	571	489	1038	335	763	485
52443887	000011930	000011930_566	Experimental	TGAGTATAGTGCTATGAATC	798	515	302	676	867	465	1119	539	520	689	473	553	345	319	718	419	498	730	221	480	484	658	450	552	344
52443887	000011930	000011930_567	Experimental	ATGAATATCCAACTGTTAGC	684	231	330	564	786	408	1121	302	606	455	616	479	304	344	882	470	740	432	330	496	373	545	493	573	486
52443887	000011930	000011930_589	Experimental	CAGATATTCCATCAAAAGAA	881	503	407	642	1141	584	1475	620	722	637	563	696	360	604	846	649	762	528	250	513	493	705	658	1011	710
58981154	000012211	000012211_133	Experimental	CGGGCATTTTATAACATTCT	891	665	595	680	1205	513	1564	970	885	1063	883	888	466	676	876	894	880	830	430	563	590	699	372	855	533
58981154	000012211	000012211_152	Experimental	AGATTACTGAGTCTCCTAAC	1219	618	747	744	1093	822	1732	632	954	820	625	547	140	470	815	849	973	591	298	309	217	526	239	877	645
58981154	000012211	000012211_158	Experimental	GCGATTACTCCAGTATTTGC	989	485	439	764	1035	366	984	466	732	305	536	645	389	514	564	479	661	582	165	475	685	668	499	742	563
58981154	000012211	000012211_162	Experimental	AGTACTCAATAAGCTCCTCT	703	387	398	611	753	610	944	637	499	788	504	539	348	594	824	436	607	540	423	474	494	908	457	702	487
60661859	000012306	000012306_23	Experimental	TATGGATAGCAATTGACTCC	1046	643	553	839	1127	708	1347	693	890	645	844	638	384	894	1201	629	695	726	407	650	498	1201	931	933	738
60661859	000012306	000012306_31	Experimental	CAAGGTCGTGTACAGTGAGC	845	482	416	586	815	432	1080	442	534	608	485	632	288	390	873	633	487	477	239	527	188	542	515	502	419
60661859	000012306	000012306_36	Experimental	CTTTTTCTTGCAGCTACGCC	1032	720	319	681	1312	718	1335	746	736	870	819	749	404	679	848	736	638	671	391	455	800	769	405	955	514
60661859	000012306	000012306_69	Experimental	TTTTTATCTATGACTACTAT	814	498	479	738	674	530	1058	550	599	669	527	566	298	456	727	622	778	587	229	462	406	781	339	566	244
61899271	000012386	000012386_293	Experimental	GAAACCTTATCGGAGAGATA	940	431	725	280	315	453	803	585	565	825	610	96	43	328	600	182	187	329	308	42	17	385	271	224	148
61899271	000012386	000012386_300	Experimental	TAAGCTACTTCTACTGTCTT	933	748	514	837	1017	439	1144	617	571	880	680	607	368	557	593	662	672	748	345	568	609	673	482	728	601
61899271	000012386	000012386_303	Experimental	TACAATTGAGGGATACCCTC	814	645	641	586	968	446	1393	568	825	700	613	576	328	439	719	476	616	529	408	615	475	463	431	584	470
61899271	000012386	000012386_319	Experimental	TCTTTCTATTTTATAAACAT	1169	807	719	996	1270	838	1893	747	1321	1147	1216	1108	518	668	1230	703	1134	1116	600	837	813	1030	509	1076	883
63629674	000012525	000012525_143	Experimental	ACAAAAATAGTCGGAGCATC	813	572	359	741	1086	601	886	613	722	783	366	669	391	504	795	577	672	532	278	474	653	642	462	598	714
63629674	000012525	000012525_163	Experimental	TTGAAAGGGTTTTATGGCCG	865	440	671	894	1065	719	1355	757	949	1052	1025	844	363	687	939	789	978	412	574	720	606	1173	646	1018	649
63629674	000012525	000012525_182	Experimental	GTTGAGAGTCGTATTCCACC	950	530	647	635	1127	816	1366	401	905	924	654	619	438	324	1299	818	746	568	361	472	689	1024	655	750	745
63629674	000012525	000012525_186	Experimental	TGGCAGTAGAGTTCGCATCT	1018	704	775	686	557	646	1601	663	1117	869	878	796	441	733	978	829	816	623	476	613	772	1384	543	922	623
68087541	000012702	000012702_116	Experimental	AATTATCTCTAAATCTCAAC	912	548	491	600	837	466	1101	607	702	691	621	588	197	569	941	577	763	661	292	553	437	1008	599	549	544
68087541	000012702	000012702_118	Experimental	AAATATCTGTGAGCTCTTTG	765	526	543	701	836	581	1260	494	595	848	622	629	238	843	879	584	778	679	346	494	319	1080	413	906	458
68087541	000012702	000012702_128	Experimental	TTGGAAATCTTGCTATTGGC	1249	757	794	1065	1284	735	1574	608	624	1106	943	761	514	646	1030	844	824	890	464	648	745	1198	721	1037	576
68087541	000012702	000012702_149	Experimental	AACAAACAAGTGAGGCTCAC	1012	758	567	983	985	643	1458	677	914	782	751	804	405	712	769	814	913	792	297	938	761	1008	421	866	734
68097332	000012703	000012703_129	Experimental	ATGTTTAGCTCCTTGGCAGT	1081	793	680	1175	1449	450	1735	888	1149	1195	857	851	614	925	1407	601	878	1045	648	825	949	1220	751	1057	612
68094171	000012703	000012703_13	Experimental	ACTGTCACGGTGGTGGTGAG	896	724	702	942	1378	771	1961	910	822	777	779	715	325	750	1198	881	848	742	307	493	394	1135	789	858	712
68097332	000012703	000012703_147	Experimental	CAGCCTCGGGATAGACGCCA	798	563	533	812	899	539	1267	718	549	798	471	656	331	460	652	499	389	578	325	496	483	491	233	315	339
68094171	000012703	000012703_15	Experimental	AGACAGAAGGCGGGCAGGAT	767	545	657	685	719	585	1070	765	576	343	660	240	148	462	1018	754	960	193	144	69	64	765	499	636	387
68097332	000012703	000012703_164	Experimental	AATAGTAATGATAATAGTGG	950	635	585	773	999	783	1446	616	885	642	915	774	393	591	777	845	863	600	432	760	569	1231	520	1308	722
68097332	000012703	000012703_168	Experimental	GATATTTTCCTCTTTTACAG	793	435	444	518	910	478	1053	775	746	936	582	489	343	482	765	542	621	699	348	383	523	909	353	751	548
68094171	000012703	000012703_2	Experimental	GGAAATATTTACCCCTTTCC	830	695	457	842	1109	645	1221	636	769	815	701	650	390	534	857	378	962	609	371	618	545	842	756	676	523
68153795	000012711	000012711_31	Experimental	CAGGCATTGGGCACTAGGAT	960	621	538	1008	1374	717	1809	571	864	796	559	679	399	684	898	571	527	588	352	612	561	697	553	667	449
68153795	000012711	000012711_35	Experimental	GCGTTAGTTTCCATCAGTGA	1065	678	657	990	1451	927	1634	732	919	1293	909	613	418	827	901	921	834	797	459	594	666	1074	781	785	701
68153795	000012711	000012711_47	Experimental	CCTAAACAAGTAAATAGGGC	815	332	409	670	1053	511	1154	560	554	488	547	488	301	577	776	618	673	591	358	410	193	858	624	649	597
68153795	000012711	000012711_59	Experimental	TATTTAACTCCTTCCTCTGC	745	349	420	620	693	498	1008	409	399	535	439	495	233	332	757	262	392	490	139	431	274	646	477	477	348
69225509	000012763	000012763_111	Experimental	CACGAGACTGAGCTGGGTCC	968	755	720	974	1143	526	1342	823	723	1471	1150	710	407	394	669	657	885	1472	750	506	460	333	211	773	243
69225509	000012763	000012763_122	Experimental	CATTACCTTCGCGCTAGGAC	1037	586	425	657	853	542	1245	600	464	920	625	699	350	723	863	689	691	741	484	600	443	832	529	701	574
69225509	000012763	000012763_80	Experimental	CAATTAGTCATAAACAGCCT	814	555	445	653	852	460	1234	530	653	712	791	524	270	611	1031	566	548	662	288	419	433	654	331	698	584
69225509	000012763	000012763_95	Experimental	ATGGCTGTCTGATGATTTTC	1194	766	939	905	1448	904	1687	792	1266	930	916	1012	526	857	1498	838	1032	843	464	862	457	1111	758	1248	646
70377199	000012831	000012831_311	Experimental	TGTGATTCACTCTATAGGCA	822	613	588	629	1123	519	1044	418	759	840	612	795	413	700	671	573	758	744	514	731	519	824	334	787	490
70377199	000012831	000012831_376	Experimental	TATCTGCAAGAAAAGCGGGC	683	303	444	500	702	449	1233	415	408	797	621	682	271	517	581	538	669	501	247	473	298	877	356	745	322
70377199	000012831	000012831_387	Experimental	AAGAGAAATTGGATCACTAG	1013	754	617	980	1000	679	1553	739	841	779	802	845	425	658	889	597	757	803	448	735	669	969	562	956	462
70377199	000012831	000012831_391	Experimental	TGATAAGGTGTTAAGACATA	833	460	443	613	916	658	1037	561	572	785	551	547	298	621	868	586	252	789	304	533	451	695	595	680	331
70378229	000012831	000012831_481	Experimental	AGGATAAAGCAGTGCATATG	1113	670	902	899	1131	746	1490	577	987	851	878	1339	424	767	1477	855	1174	811	482	895	707	877	722	888	796
70378229	000012831	000012831_489	Experimental	ATTTCTATCTGTCCACCTCC	842	506	428	655	886	683	1246	526	538	834	597	625	400	508	804	500	585	641	298	430	537	872	276	586	290
70378229	000012831	000012831_495	Experimental	TAAGTGCTACTGAAACTCAG	780	436	531	763	778	569	935	822	536	666	639	629	293	466	913	538	484	473	483	533	478	705	584	915	490
70378229	000012831	000012831_498	Experimental	TTAAATATACACTTGTCAGC	903	427	419	676	1176	661	1070	377	651	1156	710	671	302	487	911	453	554	677	434	584	522	1026	630	672	596
71340233	000012872	000012872_156	Experimental	TGGATACAACGGAGGAGCTG	1161	723	731	1198	1197	940	1680	875	1024	1058	1054	740	386	898	1019	857	1030	871	482	426	489	1159	552	1087	695
71340233	000012872	000012872_193	Experimental	CAAAGACATTAGGAGGTGAC	778	453	429	618	779	561	1096	403	380	745	477	507	203	481	472	601	613	668	269	433	446	786	520	625	560
71340233	000012872	000012872_239	Experimental	TGGGGGATGAGAAGATCGTC	1080	727	654	1236	1088	871	1397	611	698	390	860	921	513	890	918	696	1053	721	445	644	773	1475	644	683	546
71340233	000012872	000012872_257	Experimental	AGACTTTTGAGGGAGCTCTC	994	703	556	569	770	329	494	80	27	963	885	136	116	29	32	93	21	536	228	32	65	91	4	32	25
72272935	000012919	000012919_145	Experimental	TGCACTGGGCGCTATGAACC	1174	716	875	888	942	785	1461	637	915	1146	669	718	432	471	1108	840	784	1034	451	609	338	1071	751	893	934
72272935	000012919	000012919_48	Experimental	GCGTGACAAATGACACTTGC	845	501	406	734	764	441	996	426	492	750	612	644	336	401	788	697	504	425	235	625	366	737	567	596	612
72272935	000012919	000012919_72	Experimental	CAAACTTACATCAGATGCCC	903	513	579	741	938	602	1611	723	522	939	765	753	378	662	844	644	663	723	384	795	482	968	428	869	641
72272935	000012919	000012919_81	Experimental	CTCGACCTTTATTGCTCTAA	797	456	511	605	978	498	1007	591	689	670	739	677	347	621	459	536	455	586	441	610	559	821	328	694	569
72319791	000012924	000012924_138	Experimental	CTGGTCTGAGCGGACAAACG	987	722	571	967	1169	726	1542	646	535	1190	948	733	351	650	728	794	760	734	449	733	542	891	598	895	744
72319791	000012924	000012924_201	Experimental	TTGCCAGCGATTGCCCCATC	1018	727	698	1086	1483	662	1471	814	1017	1089	745	920	468	506	937	413	1157	888	395	896	796	1032	779	814	441
72319791	000012924	000012924_252	Experimental	TACCCGTGTGCGCAGGCCCT	817	605	620	748	838	611	1381	392	550	704	638	96	94	694	611	116	201	336	160	73	103	553	210	90	97
72319791	000012924	000012924_275	Experimental	CGGAACCGAACGCCAGTGGC	987	632	718	861	1046	635	1734	604	1058	1115	697	903	507	748	589	645	984	773	462	531	709	923	805	669	857
72320120	000012924	000012924_301	Experimental	CACATCTGCCCTGCCGGGTT	1109	700	813	441	687	653	1899	895	938	1257	748	207	148	752	1005	781	808	669	307	118	37	978	306	579	438
72320120	000012924	000012924_320	Experimental	GGGAGGATGATAGCATCACT	991	577	670	1036	1747	986	2103	689	1146	1209	833	928	623	862	1355	981	842	851	561	930	1050	654	743	822	1071
72320120	000012924	000012924_327	Experimental	AAGATAGAGGCTATAGGGGC	1072	721	569	820	1339	699	1545	607	897	913	703	621	420	643	1068	832	553	622	157	494	579	1040	812	794	536
72320120	000012924	000012924_330	Experimental	CTGTGCGACAGTGTGAGACC	868	564	571	648	1193	620	1443	541	587	727	818	628	355	482	998	595	860	771	295	510	598	701	671	629	562
72320892	000012924	000012924_349	Experimental	AAATAAATATGATACAGGGA	854	656	436	809	1127	598	1151	566	802	675	890	759	292	343	849	622	726	744	388	615	538	933	397	801	446
72320892	000012924	000012924_387	Experimental	ATCCCTATTGCACAGATGGA	1096	666	767	513	1331	627	1727	587	904	881	798	649	505	736	1425	745	957	715	377	715	864	728	756	877	865
72320892	000012924	000012924_408	Experimental	TTACTAGAGCGGGGCCCATC	968	660	670	881	998	804	1793	883	857	625	623	738	394	683	1007	754	897	642	321	662	432	1200	648	846	732
72320892	000012924	000012924_444	Experimental	GCTTAGGAGTCTGAGCAGCT	981	596	653	926	1328	756	1698	824	705	1000	785	696	374	728	1002	942	766	608	520	737	648	808	276	488	484
72764402	000012953	000012953_59	Experimental	CACATTTACATAATGTTGAC	855	531	397	668	912	476	1055	466	325	719	622	679	295	401	255	602	880	523	343	590	321	769	460	675	449
72764402	000012953	000012953_70	Experimental	TAGCCCATTATTCAATTTAA	688	401	451	751	1076	582	1180	518	621	756	450	659	412	669	788	511	575	508	274	665	630	838	516	687	410
72764402	000012953	000012953_82	Experimental	CACAAGGTTTTTTTAATACC	811	355	566	455	912	498	887	531	479	582	508	428	339	636	699	538	523	537	241	388	462	844	354	636	378
72764402	000012953	000012953_88	Experimental	TTGAAAGATGATTCTGTGGT	885	610	631	888	973	621	1367	564	600	900	738	755	269	887	955	622	1112	810	501	700	613	922	635	574	586
73906850	000013023	000013023_112	Experimental	TTAAAGTAGTTTGCCAGGTG	879	587	610	849	1188	706	1331	807	931	964	700	733	445	855	1078	951	1134	866	401	511	637	1259	566	819	753
73906850	000013023	000013023_120	Experimental	GTAATAACTGGGTTTGGGTC	707	423	668	594	926	577	1345	599	566	709	718	600	330	709	658	513	659	509	424	603	532	591	451	749	556
73906850	000013023	000013023_171	Experimental	TAACATGATAGGGGGATTGC	1046	684	524	744	1396	729	1516	385	753	974	872	708	527	625	1089	544	1074	771	482	573	684	870	344	658	547
73906850	000013023	000013023_181	Experimental	ACCCTTCACACTAGACACTC	951	544	471	723	988	599	1316	618	1011	724	823	710	426	576	1063	526	938	663	302	624	546	891	388	599	556
73909260	000013023	000013023_347	Experimental	GAGTGCTAAAGATTAGCGCA	789	573	527	765	921	505	1600	612	629	680	601	621	291	703	1131	508	523	532	295	442	398	991	536	782	548
73909260	000013023	000013023_364	Experimental	AAGGGTGTCACGCTTCATAA	800	509	472	733	966	753	1122	569	725	596	789	656	258	583	963	635	313	541	354	521	521	1114	558	741	523
73909260	000013023	000013023_391	Experimental	TCACGTTTATTTACAATTAA	736	720	627	686	934	224	1337	559	770	694	338	698	385	570	805	413	885	811	513	653	727	861	377	501	941
73909260	000013023	000013023_399	Experimental	CGCTGACTCAGTCTGTCCCC	785	444	446	499	791	477	1004	605	274	678	587	507	276	367	619	417	454	530	348	477	451	657	472	576	529
73966364	000013030	000013030_113	Experimental	ATGGATAATATACGCCCTGC	903	354	419	618	856	499	1023	512	725	742	482	703	365	542	947	669	594	436	264	616	476	748	401	818	859
73966364	000013030	000013030_118	Experimental	TCGGATAAGCTTCTTCCCAG	1132	564	583	898	1005	791	1294	843	784	1086	959	812	399	569	1280	679	1043	554	452	600	525	884	805	817	794
73966364	000013030	000013030_122	Experimental	TAAACACAGATAATGTTCAC	846	517	485	670	814	648	892	679	698	576	596	602	358	466	651	547	725	549	297	436	603	461	393	733	508
73966364	000013030	000013030_70	Experimental	GAGTTAGCTTGATTATGTCA	874	502	567	921	1215	771	1602	735	768	898	936	904	491	607	1204	770	743	730	526	633	735	1069	795	807	683
73999341	000013033	000013033_352	Experimental	CGCCAGGTGAAAATGTCCAC	697	455	521	697	1046	708	1186	630	762	733	464	690	357	673	761	607	659	564	202	608	650	1133	402	546	320
73999341	000013033	000013033_385	Experimental	CGGCAGATCCCAGATTCCAC	717	562	580	780	972	487	1191	633	584	757	599	767	347	437	757	633	647	554	338	417	529	767	600	511	307
73999341	000013033	000013033_398	Experimental	CCACCAGGAAAGTTGTGGAT	964	773	777	990	1546	383	1784	673	736	1004	816	997	508	842	1351	1006	1076	735	375	935	698	1234	722	965	567
73999341	000013033	000013033_421	Experimental	ACATTAGCCAGGGGAGTCTT	871	538	584	891	979	727	1603	619	723	750	709	760	403	717	753	575	736	644	424	683	624	1195	281	888	864
74503293	000013072	000013072_138	Experimental	TCTCCAATGTTATTTTTATC	818	516	609	574	798	377	1114	548	632	341	611	729	200	371	459	500	600	627	274	418	542	740	226	646	662
74503293	000013072	000013072_142	Experimental	TTGTTGACCTCTGAACTAAA	686	386	423	660	768	450	1260	465	732	832	846	716	323	428	867	373	498	527	429	458	352	844	408	732	390
74503293	000013072	000013072_151	Experimental	TGGTCAACTAAAGCAAGGAC	778	632	488	671	874	723	1129	752	629	802	709	638	323	590	814	469	584	545	405	346	428	907	449	747	679
74503293	000013072	000013072_158	Experimental	GAAAGGATATAGAAAGGTAC	802	520	395	711	1110	570	1486	349	553	899	281	695	445	503	986	717	757	633	370	523	679	753	642	799	540
75538948	000013130	000013130_54	Experimental	TGTGTTTTATAAACATCCCC	720	299	444	556	823	452	1094	461	531	515	810	522	303	572	688	567	480	245	315	393	533	931	439	544	305
75538948	000013130	000013130_72	Experimental	TTAAGAGAATACATATCGTA	786	253	364	623	1016	400	883	449	695	588	482	487	290	551	929	471	566	643	334	440	554	732	535	575	549
75538948	000013130	000013130_75	Experimental	GACTTGTGTCCAACAATGTA	710	418	416	469	877	565	950	447	550	677	697	519	265	644	651	482	444	698	458	356	481	790	337	492	529
75538948	000013130	000013130_85	Experimental	TTTCAGCAGAGCATGAAAAC	1035	639	580	827	1177	543	1291	597	968	892	764	823	381	684	777	888	858	886	431	697	629	827	495	818	588
79184403	000013312	000013312_103	Experimental	TGAGCAGAGGGGAGGATTCC	1011	703	745	205	256	514	989	195	663	367	502	154	70	173	185	334	599	306	160	90	99	75	78	298	209
79184403	000013312	000013312_134	Experimental	CCCTCAATAGAGGGAATTGA	891	595	662	743	1000	694	1033	824	548	381	198	322	189	591	849	693	788	180	74	145	63	494	218	822	706
79184403	000013312	000013312_144	Experimental	GCACTTAGCACAGCTCCCAG	644	511	501	510	788	551	999	417	602	430	565	394	173	772	892	506	557	409	274	295	288	1024	587	709	408
79184403	000013312	000013312_153	Experimental	GGTGAGTGAGGATCAGAGGG	894	704	636	660	1054	831	1711	918	833	889	350	467	296	726	907	954	953	786	286	422	341	759	335	1152	571
79299567	000013319	000013319_131	Experimental	AGACTTCCCATGACAACCGC	1007	529	510	693	1058	642	1105	789	678	795	904	728	424	482	698	652	853	661	409	755	597	909	494	736	820
79299567	000013319	000013319_152	Experimental	GATACACAGCTTCCCAGCCT	1054	579	852	883	964	697	1381	761	919	1035	833	785	455	699	1107	646	559	885	427	617	654	1599	453	1051	524
79299567	000013319	000013319_184	Experimental	TCAGACACTTAGGCACGTGC	767	357	396	580	660	406	994	401	550	546	460	393	324	495	632	480	483	770	100	499	424	607	253	363	505
79299567	000013319	000013319_220	Experimental	GACACCCCCAGGGTTGGTTC	984	704	641	1000	1005	655	1328	803	673	881	737	833	405	897	1147	620	824	833	504	813	878	1325	640	703	684
80158771	000013349	000013349_104	Experimental	TTTACTTGCAGCAGCGAAAC	989	514	418	568	1066	521	1123	539	638	721	735	551	393	566	711	485	548	913	439	554	538	810	376	484	441
80158771	000013349	000013349_112	Experimental	GGATATGAGTCATACTCCTC	923	481	622	861	1094	552	1060	598	783	980	599	800	363	678	752	679	665	969	430	604	622	853	490	1014	600
80158771	000013349	000013349_153	Experimental	AACGTGTATCGTGAGTGTTC	920	467	720	484	1002	524	1223	622	575	917	376	777	364	545	902	710	866	734	442	662	532	845	701	836	691
80158771	000013349	000013349_66	Experimental	AGCTTTCTGGATGGGAGAGA	980	643	729	899	1182	766	1384	904	927	927	704	805	404	435	793	406	471	683	423	562	468	629	384	295	210
88538328	000013671	000013671_38	Experimental	TCAGATGTAGAGAGCCAGAC	1153	856	620	461	727	814	1415	658	807	790	603	102	42	643	747	613	979	448	262	55	76	1162	449	1041	790
88538328	000013671	000013671_53	Experimental	ACGACAAAGTGCAGCTGTTC	998	413	538	946	935	691	1225	539	722	673	677	699	395	604	1153	587	811	715	364	481	763	785	601	1143	557
88538328	000013671	000013671_65	Experimental	GGTATTATCACTAGGAATTA	781	631	522	775	980	576	1554	778	693	752	673	643	400	470	691	625	682	619	367	552	583	793	588	747	484
88538328	000013671	000013671_68	Experimental	CTCATAAGATTAAACTGCAA	757	419	637	729	1002	761	1294	518	555	645	716	666	401	618	841	473	803	730	439	406	651	751	440	583	614
89592082	000013770	000013770_113	Experimental	AGGGCATCTATTGCTCTGTG	1146	808	703	1110	1674	777	1905	987	1009	1136	938	1135	567	604	946	824	860	1024	464	1031	896	1158	515	1182	714
89592082	000013770	000013770_142	Experimental	CACTGAACAGAGTATGTTAC	930	557	573	757	1031	670	1659	460	832	772	630	641	313	662	741	576	552	643	329	632	510	1145	516	976	403
89592082	000013770	000013770_155	Experimental	TTCAACTGAGAGGGGGCTCA	845	698	576	892	1068	614	1347	600	540	669	699	619	303	553	689	853	789	816	296	476	406	665	508	822	623
89592082	000013770	000013770_158	Experimental	ATCTGGGTGATGGCTATACA	1197	851	655	1514	1601	787	1963	905	1142	1234	1119	989	529	730	1004	965	1291	1128	451	725	914	1488	563	992	700
92506578	000013928	000013928_104	Experimental	TATCACACTTTCTGAAAAAA	691	471	462	797	919	577	737	645	663	695	478	612	137	453	656	576	277	500	333	469	447	685	453	607	375
92506578	000013928	000013928_109	Experimental	TCAATGAAAATAACAAATAC	796	419	420	433	686	458	1250	505	502	800	557	423	225	511	814	521	432	533	268	343	442	830	477	426	242
92506578	000013928	000013928_85	Experimental	ACAGGGCAAATGTTGATGTC	1149	764	732	972	1347	753	1800	803	659	890	1005	1003	544	607	1210	802	1140	738	457	859	618	837	601	753	827
92506578	000013928	000013928_88	Experimental	AATGATTACAATTGAAGCTG	866	477	254	687	1066	675	1327	550	778	750	564	588	365	633	1036	397	540	869	330	462	531	877	560	446	520
92822288	000013947	000013947_29	Experimental	GATTTATTTGTATGTGTTTG	1006	748	694	1016	1291	668	1548	718	710	884	900	1030	435	807	1281	805	811	791	434	1040	646	1030	745	1066	638
92822288	000013947	000013947_35	Experimental	TTCGAGAACAATAAAGCAAC	802	439	426	440	741	500	949	521	481	599	631	496	337	554	634	583	767	469	296	473	584	555	307	821	421
92822288	000013947	000013947_77	Experimental	GTAGCATGGCCCAAAGAAGC	922	651	681	838	1427	700	1809	740	883	1173	702	804	493	733	1190	559	861	950	401	700	765	1017	585	468	552
92822288	000013947	000013947_86	Experimental	GGGAGAAAAGGGTATCTGAC	848	504	583	677	927	460	833	558	684	877	531	679	304	421	613	518	588	760	279	590	411	802	444	905	510
93458954	000013987	000013987_13	Experimental	CTTGCTAGGATTTGAGACCC	914	640	722	647	1053	740	1405	619	989	855	1003	838	359	618	1139	570	708	769	425	551	488	1038	814	752	692
93458954	000013987	000013987_29	Experimental	CCCACAGGCAGCTGTGTGCT	914	562	768	1090	1267	739	1645	790	908	1034	759	1116	447	709	1215	603	881	904	406	767	903	880	635	1020	914
93458954	000013987	000013987_49	Experimental	TTCAGCGTGACGCTCCTCGT	1132	636	610	982	1342	386	1391	877	1072	1163	1035	905	473	781	1009	759	816	934	539	883	774	915	539	991	830
93458954	000013987	000013987_8	Experimental	TGAGTCTCGCTCTATCCTTT	933	774	944	1028	1447	840	1603	882	1131	1110	803	1125	535	801	1174	862	1070	843	377	439	783	1076	653	1032	779
93463027	000013988	000013988_150	Experimental	GACTAATATAAATATGTGAC	821	213	437	494	674	447	853	551	510	539	551	504	150	431	769	356	540	525	205	451	374	666	437	339	314
93463027	000013988	000013988_160	Experimental	ACATTACCTACCCCCCAACC	845	266	421	361	555	552	1152	639	589	639	449	127	67	313	478	642	562	391	123	46	10	228	226	510	415
93463027	000013988	000013988_168	Experimental	AAGATGACTGTTTCTTCCTA	984	524	587	791	785	489	1458	671	931	995	836	713	361	381	609	736	906	886	490	704	671	326	103	724	995
93463027	000013988	000013988_192	Experimental	ATGGTTCCGCGCAAGAGGGC	1345	782	585	977	1392	789	1700	842	775	869	837	898	610	845	1348	784	853	723	411	614	702	894	780	1100	779
93466011	000013988	000013988_337	Experimental	AATCATCTAGCTGTGTGCGG	840	383	472	645	971	656	1083	602	687	743	545	604	457	722	1040	702	770	672	318	483	568	866	717	1128	493
93466011	000013988	000013988_366	Experimental	AGGGCGGTCCCAGCCTCACA	893	542	721	871	1405	694	1386	804	835	1096	708	961	490	784	1082	960	691	463	491	770	711	1271	669	1042	443
93466011	000013988	000013988_389	Experimental	AGTAGAAATTAGCCAGCTCC	933	605	730	673	956	747	1104	587	873	700	658	735	337	553	1056	641	797	845	348	637	527	771	689	998	834
93466011	000013988	000013988_395	Experimental	GGCAGAAACGCCTCCACCCT	910	742	467	903	1022	861	1624	702	633	822	923	776	445	631	947	634	938	764	426	548	704	980	645	1062	650
93471258	000013988	000013988_763	Experimental	TGAGATGAAAAAGATGATGA	744	512	485	735	729	474	1024	553	476	563	657	432	241	331	474	385	384	578	270	432	453	503	347	502	222
93471258	000013988	000013988_769	Experimental	AAATCTAATATTTGACTGGC	807	612	519	861	1139	685	578	647	733	745	625	752	348	542	864	507	862	680	396	525	554	961	483	1019	708
93471258	000013988	000013988_781	Experimental	AAACTCACCCCAGGGGGGAT	950	613	739	912	1235	860	1509	609	634	803	860	738	377	708	1105	487	808	627	373	461	428	1239	802	821	660
93471258	000013988	000013988_786	Experimental	ATTAGGATCCAGTCTGAAAA	853	602	663	850	1092	675	1050	599	761	886	670	691	462	604	894	677	713	662	437	588	625	379	675	665	581
94006816	000014022	000014022_22	Experimental	TTACTTTAGTACTAAGCTCT	827	661	272	670	793	678	1072	538	638	708	725	550	291	477	566	379	603	598	388	555	502	720	341	654	490
94006816	000014022	000014022_30	Experimental	TAAAGCCGTATTTCCCAAAT	631	381	480	622	687	499	1032	578	459	832	401	465	301	385	685	535	614	557	285	414	298	849	328	805	493
94006816	000014022	000014022_60	Experimental	CAATACAGGGAGTTATTAGT	734	539	553	716	1250	537	728	437	952	703	593	658	302	560	897	571	331	504	347	553	514	783	412	732	632
94006816	000014022	000014022_73	Experimental	TGATTAGGAAGTTTCCTTTC	991	595	578	667	964	835	1213	540	558	916	606	761	386	653	866	768	434	788	286	623	486	893	476	865	790
94381211	000014051	000014051_38	Experimental	TAGCCTTTTTGTGGAAGGTG	840	692	557	824	1142	687	1392	708	735	817	930	834	382	529	1094	748	715	822	435	375	480	755	522	682	671
94381211	000014051	000014051_42	Experimental	TACAACATTAGACATTAATC	871	456	469	478	832	425	861	522	373	633	569	657	336	436	870	379	964	564	302	383	566	731	417	584	526
94381211	000014051	000014051_46	Experimental	CTAAAAATATACCAACTAAC	612	309	390	396	555	476	780	440	315	675	362	363	211	581	521	316	459	582	250	335	360	1046	361	427	470
94381211	000014051	000014051_51	Experimental	ATTAGTCAGTGGCCAAAAAA	961	634	615	824	1096	602	1603	861	882	726	735	693	440	596	1150	678	837	633	550	505	524	1058	620	754	755
95452061	000014108	000014108_116	Experimental	GGAAAGTTGAGAGGGAACTG	857	585	714	733	895	543	1213	666	799	927	555	619	125	88	227	241	418	688	326	303	302	47	35	331	210
95452061	000014108	000014108_134	Experimental	CCCAAAGTCTTTTTACTGAA	981	801	730	877	1258	344	1131	790	1073	962	686	828	459	679	957	772	846	1013	479	330	666	1227	618	1090	545
95452061	000014108	000014108_136	Experimental	TTCATAATACTGGCTTGTTC	932	745	817	789	1230	718	1648	605	909	1189	971	759	435	834	993	846	898	895	412	566	666	1082	677	883	498
95452061	000014108	000014108_144	Experimental	ACAAATGCCACCGAGAAGAG	877	635	518	303	413	648	1243	724	577	838	628	45	88	499	669	751	676	735	389	7	139	459	250	659	617
97411670	000014211	000014211_15	Experimental	GTCAGATGGTCAGATGAGGG	1006	587	745	939	1304	388	1631	555	1144	1075	707	938	409	666	995	847	1224	752	334	599	615	911	665	863	931
97411670	000014211	000014211_24	Experimental	GCGCCAGAGTAGACCAGACA	899	746	541	886	1279	586	1607	579	950	924	671	729	409	692	1280	796	812	792	427	687	577	808	827	1067	833
97411670	000014211	000014211_34	Experimental	AGGTTCAGATAACGCTCTTA	770	677	537	887	882	769	999	731	492	814	790	762	316	719	1098	477	1025	738	344	615	597	1120	528	801	591
97411670	000014211	000014211_42	Experimental	AATGCAGTAGTCATGCAAGC	818	442	497	754	834	629	1174	648	657	622	577	471	280	771	1014	468	602	555	355	449	182	892	565	495	717
97687510	000014230	000014230_279	Experimental	GCCGAGGATTGGCTGTTCCG	870	606	661	491	491	560	1404	680	724	649	449	298	192	530	702	392	344	502	185	153	154	457	274	329	203
97687510	000014230	000014230_325	Experimental	CCTAATCGGCGGCGGAGCGG	661	289	317	37	43	209	283	131	286	50	69	21	3	14	4	69	66	31	66	14	8	1	0	5	11
97687510	000014230	000014230_344	Experimental	GTCAATGAAGGGGGCGCCTC	1199	862	761	903	1080	711	1679	962	915	1059	816	774	444	908	1303	1146	895	864	437	728	825	930	665	989	873
97687510	000014230	000014230_415	Experimental	TATTTGAACCCACGACATTC	701	328	357	721	750	382	1058	438	418	584	617	703	321	377	745	493	425	380	361	516	399	517	432	754	422
97709584	000014232	000014232_27	Experimental	AGTATGTGAGGGGAGAGCTG	1066	278	233	104	65	30	275	121	28	38	156	48	43	16	1	15	8	25	47	53	43	51	0	11	14
97709584	000014232	000014232_57	Experimental	GCTTTTTCCAGAGAGTCTGC	1029	559	513	871	1418	705	1211	801	572	1032	764	923	469	594	820	749	906	886	466	980	737	872	663	1134	529
97709584	000014232	000014232_66	Experimental	TATCGCCCCAAAGCCGCTGC	1023	682	631	680	1073	719	1249	672	676	869	834	631	437	703	1208	632	715	811	430	582	596	1226	701	726	622
97709584	000014232	000014232_79	Experimental	TTGAGAGTCAGAGCGCCACC	828	658	614	609	1192	677	1679	671	733	866	798	875	429	534	1278	495	767	596	354	679	622	927	796	900	611
98366213	000014272	000014272_109	Experimental	TGTAAGATGAGGGGTCACCG	981	675	548	688	889	575	1191	547	706	771	606	669	307	491	606	663	737	553	385	315	419	739	352	449	570
98366213	000014272	000014272_129	Experimental	GAACCCACCCGCCACCCGCC	655	381	633	667	805	394	1488	363	362	644	581	499	312	493	725	408	597	491	277	566	335	586	459	445	432
98366213	000014272	000014272_155	Experimental	TCTTCATAGGGCATATTTCT	49	48	61	93	102	30	111	11	48	57	28	34	36	58	41	26	62	20	12	46	71	86	37	67	16
98366213	000014272	000014272_162	Experimental	CAATGCTCCCTTTATAGGTC	776	405	541	657	805	522	1171	570	506	679	567	655	245	625	630	643	655	592	437	635	382	984	458	818	702
99392184	000014321	000014321_107	Experimental	TGCTGGAACCCTTATCTAAC	951	552	598	813	1311	680	1668	491	750	983	878	391	488	738	969	632	682	701	378	730	661	963	621	716	685
99392184	000014321	000014321_122	Experimental	ATCGATCAATAATTCTGCTC	823	514	537	606	810	391	1100	533	384	748	621	568	335	748	589	583	782	591	392	572	544	925	530	709	420
99392184	000014321	000014321_83	Experimental	CATGCATAGCTTGGCTCAGA	1011	462	606	790	1472	765	1648	848	812	820	745	914	432	870	1225	656	1118	742	455	796	748	1167	657	806	819
99392184	000014321	000014321_91	Experimental	GGAGGTCTGAAGATTAGTTC	739	486	561	626	812	482	1043	437	755	875	630	581	361	525	883	579	762	661	327	603	506	893	410	749	543
102119797	000014486	000014486_491	Experimental	CAACAGGCAGGAAAAGTTGA	863	578	504	772	771	737	1502	421	543	740	630	666	318	608	923	354	626	816	360	618	472	1068	519	329	669
102119797	000014486	000014486_500	Experimental	ATCAATACCTCCCTGCAAAC	831	578	591	716	892	563	1047	597	280	695	704	675	143	462	1004	675	495	576	405	448	376	816	565	688	313
102119797	000014486	000014486_600	Experimental	CTCGCCAAACACGGGGTGAG	887	604	792	928	1122	743	1532	787	986	930	636	688	507	638	1266	661	1144	874	556	452	633	763	912	775	830
102119797	000014486	000014486_613	Experimental	GAGTGGGGCGTGCGGCCACT	971	637	719	913	970	906	1379	639	799	770	742	815	400	502	912	664	673	844	461	529	640	1139	729	722	570
102152031	000014490	000014490_136	Experimental	GACGTCAGGGATCACGCCCT	916	535	665	843	803	658	1531	744	793	790	796	634	380	625	1084	588	1028	741	496	608	516	863	629	913	561
102152031	000014490	000014490_157	Experimental	CACCTCAGAGGTAGGGTAGA	1024	681	642	356	476	720	1607	703	815	969	747	181	59	755	1152	710	630	523	375	99	84	961	556	655	488
102152031	000014490	000014490_172	Experimental	TGCGCCGCGCGGGCGCATAA	1007	508	637	897	1145	684	1759	636	696	790	633	732	417	535	921	547	809	830	377	809	601	816	556	747	463
102152031	000014490	000014490_99	Experimental	TGGCCGTGCCAGTACGCCAT	892	735	600	738	1109	658	1632	535	906	870	932	724	459	724	1080	802	837	476	375	629	604	1066	756	1068	763
103759221	000014605	000014605_194	Experimental	TGGTCCGTGGCCCGCTCCCT	868	605	738	875	1302	799	1521	916	1029	933	812	926	519	523	961	498	945	1060	499	608	791	358	259	891	736
103759221	000014605	000014605_203	Experimental	GGTATTTGTTCCAGCATAGA	678	531	632	589	1032	667	1156	648	627	652	578	703	349	545	915	439	538	732	296	431	488	1083	536	609	316
103759221	000014605	000014605_225	Experimental	TACAGGGCCGTTACGTAAAC	985	568	514	717	1064	730	1334	723	579	762	836	755	467	544	892	634	705	680	329	455	689	819	474	761	619
103759221	000014605	000014605_242	Experimental	GCATCGCTATCCATATCCCC	845	510	463	476	836	449	1136	540	572	531	548	177	186	466	804	428	599	418	346	122	82	490	307	592	540
109450807	000014864	000014864_25	Experimental	AACAACAGAAAGGGCTACAG	1080	655	626	1071	1157	801	1646	732	561	927	772	1045	372	493	950	620	795	959	491	941	558	744	424	791	473
109450807	000014864	000014864_37	Experimental	TTTTAATTGCTTTCAATTTA	706	459	519	645	582	610	1374	505	439	808	598	550	323	488	556	489	676	638	371	430	471	952	402	867	431
109450807	000014864	000014864_47	Experimental	AATCCTTAATTACCCTTCAC	729	502	463	553	906	335	922	445	495	508	581	498	346	456	585	481	549	487	322	403	516	615	178	530	530
109450807	000014864	000014864_54	Experimental	TATAAATTGCCTTAGCCCCC	814	495	433	746	940	475	962	442	865	789	575	675	400	522	989	387	832	759	385	539	625	753	572	634	761
112137590	000015040	000015040_101	Experimental	TGCTGAGAAGGGACAAGGGG	819	797	610	396	568	394	875	352	622	587	521	174	96	181	253	306	529	278	209	122	79	77	92	206	253
112137590	000015040	000015040_114	Experimental	CAAAGCAAACTGGGGAAGAG	867	691	510	508	402	593	1241	573	582	740	781	106	53	374	576	405	599	563	342	59	76	468	232	506	303
112137590	000015040	000015040_55	Experimental	GCTCAGGGGATGCAAGGCAA	1121	933	701	1127	1450	966	1768	937	1002	1188	871	1095	686	960	1498	1041	1062	1232	477	865	740	1299	982	1401	683
112137590	000015040	000015040_92	Experimental	GAGGATTCAAGTTCCCAGGC	902	636	416	673	828	579	1359	524	884	865	514	549	351	424	653	447	639	533	328	447	518	684	442	642	695
112775602	000015093	000015093_121	Experimental	AGATTGTGTTGTCCCAGTGC	1010	723	725	945	1148	682	1320	747	704	776	728	717	521	746	825	686	728	752	354	599	743	994	447	891	595
112775602	000015093	000015093_136	Experimental	TAGGTGATAGAAACACTAAA	735	462	524	495	959	441	1111	469	600	566	681	497	366	519	594	561	480	650	268	493	539	713	355	596	368
112775602	000015093	000015093_154	Experimental	AAATAATTGCCATAGGACAC	865	603	449	930	1138	570	1387	779	982	696	830	937	371	479	885	593	720	689	362	611	513	733	638	622	545
112775602	000015093	000015093_159	Experimental	TTGACTATCGCAAAAGTATC	720	348	389	647	628	366	900	503	427	760	531	428	256	585	687	464	592	606	239	309	438	490	413	587	263
112775989	000015093	000015093_162	Experimental	CGGCAAGAAAATCTATGGCA	940	561	626	1036	1209	617	1273	714	875	369	775	729	208	640	950	507	1032	662	345	515	563	1170	665	745	723
112775989	000015093	000015093_183	Experimental	CTTACTCCTCGAGTGAATGC	959	538	490	744	952	615	1101	567	403	1124	694	789	406	469	638	574	456	824	444	700	601	880	332	664	618
112775989	000015093	000015093_189	Experimental	GCTGCACCGTGTTAGTGCTG	868	710	591	949	1063	600	963	744	797	987	901	816	439	579	971	699	711	762	398	452	524	961	551	767	549
112775989	000015093	000015093_196	Experimental	GCGGGATCACTGGAGAATTG	816	704	719	988	1303	833	1384	904	1035	925	796	874	492	935	1104	884	817	849	274	914	1003	1411	554	1019	774
114714676	000015202	000015202_105	Experimental	TGAGTGTATGTATCATCCCA	1003	618	689	916	1431	765	857	696	675	762	646	617	379	662	1243	496	803	704	366	523	421	1346	681	916	441
114714676	000015202	000015202_118	Experimental	CTTATAATATATCTAGACGA	633	378	286	339	481	309	483	353	507	398	421	351	235	294	571	380	297	266	267	353	254	288	382	602	341
114714676	000015202	000015202_88	Experimental	GTTGGTAACCTCAGTCACAA	900	741	673	991	1381	638	1440	833	737	823	945	722	417	744	1066	816	791	844	431	569	633	1416	509	914	893
114714676	000015202	000015202_95	Experimental	GCTGAAGAATAGCACAGCAT	949	604	638	697	814	292	1490	671	668	702	784	728	342	650	885	576	1059	575	538	461	438	780	518	651	660
114856745	000015212	000015212_102	Experimental	TATCTTTAAAACTCTTGAGC	267	115	57	181	75	146	279	132	105	126	136	154	53	184	203	95	101	114	125	60	47	171	229	194	88
114856745	000015212	000015212_80	Experimental	TTAAACTACGCCTAGCAAAC	905	479	608	736	1073	607	932	386	569	616	724	704	335	536	757	540	726	584	357	743	455	717	478	856	639
114856745	000015212	000015212_91	Experimental	CTGTGCTATGAAGTGCTATC	782	506	500	584	818	454	521	456	732	451	561	509	268	412	953	512	694	491	377	499	474	606	462	685	607
114856745	000015212	000015212_93	Experimental	TGCCTATGATACACGGTTAC	759	438	580	582	815	492	986	591	475	527	540	500	318	496	1041	594	555	409	361	403	461	938	466	591	446
115276778	000015240	000015240_17	Experimental	ATTGATATCCTATTTCATAT	835	536	584	587	937	662	1621	640	681	896	612	608	385	652	852	579	935	801	421	448	503	1009	689	567	589
115276778	000015240	000015240_19	Experimental	AGTGAAGATCAGTAGAGTAG	783	807	564	938	1022	544	1345	444	654	594	622	813	326	551	1061	376	964	535	254	554	612	583	355	1018	701
115276778	000015240	000015240_23	Experimental	CTATTATTCTGAAACATAGC	901	575	448	541	994	457	1043	621	532	825	571	601	292	517	897	485	606	633	334	388	630	534	392	530	450
115276778	000015240	000015240_26	Experimental	TGAAGAGCAGTAGAGTTATT	813	564	748	715	1125	614	1390	668	663	630	577	677	370	655	867	600	748	511	364	579	612	772	379	914	516
118911501	000015376	000015376_47	Experimental	TTGTAGAGAGAGGTGGGATG	967	612	702	901	1255	757	1890	826	362	644	759	404	248	637	1068	734	483	410	427	223	157	706	520	655	388
118911501	000015376	000015376_66	Experimental	AAGTCACCGATGACTCTTGC	878	577	605	492	906	515	1218	503	627	741	734	437	353	507	810	822	600	540	379	507	601	841	540	944	273
118911501	000015376	000015376_73	Experimental	TTAGTGGCACTTGGCCTAGC	885	692	678	1003	1096	718	1366	691	617	925	698	893	360	342	1335	800	852	891	387	949	520	928	860	863	860
118911501	000015376	000015376_87	Experimental	ATGATTATTTTTCCTCCGCC	778	417	386	546	743	510	761	506	492	615	513	489	310	622	605	457	532	213	221	549	495	731	311	410	484
124724823	000015592	000015592_243	Experimental	GCTGTTGGTATATTGGGGGA	975	802	635	953	956	677	1585	674	698	1206	709	907	452	514	686	761	656	871	504	707	640	672	609	671	402
124724823	000015592	000015592_268	Experimental	GATCGTGACATTCTCGTATG	789	517	495	664	889	297	1103	596	665	633	706	653	408	585	554	369	596	741	373	532	625	1057	436	572	393
124724823	000015592	000015592_291	Experimental	GAAGGCAGAGTACTGGGACA	946	704	613	764	856	661	1317	578	860	955	657	474	221	441	850	569	598	967	392	281	216	499	344	610	143
124724823	000015592	000015592_306	Experimental	GTGAGGAAAACTTCAAGGCC	1034	728	597	1052	1229	810	1454	476	641	858	680	787	368	611	833	847	810	778	406	712	556	966	700	779	799
126215998	000015663	000015663_119	Experimental	AATGGCTTATTTTTCATTGC	1062	485	575	603	1003	499	1170	738	644	690	711	586	445	573	911	555	907	590	536	510	567	1038	399	688	677
126215998	000015663	000015663_123	Experimental	TAAAGCTGTTGTTGTGCCGG	979	844	682	841	1173	718	1894	846	955	1069	828	824	462	779	1200	945	943	787	523	743	636	1219	508	952	611
126215998	000015663	000015663_159	Experimental	GCACATCAGTGTGTGATTTA	716	407	606	555	1008	551	1039	495	543	704	685	683	325	530	690	500	586	484	451	413	624	1040	275	796	543
126215998	000015663	000015663_175	Experimental	AGGCTGTAGCTCATCCTCAT	1055	630	617	1014	1381	874	1397	407	764	865	712	844	438	667	1060	673	882	621	336	808	733	1112	555	882	866
126216709	000015663	000015663_186	Experimental	ACAAATGGCCAAGCCTCAGC	758	621	646	666	1049	507	1214	555	619	798	613	643	365	602	1123	441	659	582	354	692	588	1198	403	571	405
126216709	000015663	000015663_198	Experimental	TGTTAGGTCTGAGTAACTCC	970	633	586	755	1105	704	1121	395	682	746	649	608	391	410	904	641	621	571	268	566	499	982	571	878	578
126216709	000015663	000015663_207	Experimental	TTAATAAAGGATGCGTCGGA	934	413	442	547	1048	470	933	496	651	667	509	547	321	447	827	475	703	656	432	531	424	770	406	486	478
126216709	000015663	000015663_248	Experimental	ATGGATCATCTTTCAAAATC	1148	781	642	958	1248	592	1426	976	673	942	914	971	448	868	1106	896	814	680	429	891	654	1255	643	1023	761
126642020	000015691	000015691_226	Experimental	CTGCTTTTAAAATCAGAGAG	862	705	691	885	1148	723	1229	608	704	651	670	592	342	776	1007	844	933	636	401	434	489	1032	525	750	619
126642020	000015691	000015691_231	Experimental	TAATAGGATCTGAACACGAA	817	568	458	546	900	459	1075	463	884	274	571	513	290	545	539	480	518	392	147	466	564	928	281	667	353
126642020	000015691	000015691_269	Experimental	TTAGCGATTCATCTTTGGAA	1008	716	576	288	881	652	1516	334	1031	823	792	665	354	591	842	617	827	875	456	482	571	1009	556	741	697
126642020	000015691	000015691_275	Experimental	TTCAATTTAAAAGACAAGGC	703	355	450	525	550	275	1064	440	368	575	466	458	314	405	495	390	270	592	350	418	446	628	261	413	277
131946588	000015762	000015762_111	Experimental	GGCTGCTGCACACGGTCCAT	962	798	778	1195	1171	898	1722	824	583	1094	952	939	461	668	962	850	1280	1003	612	836	760	1067	671	873	852
131946588	000015762	000015762_118	Experimental	CTACTAGAATTCCTGCGATG	898	445	475	648	966	482	1116	458	420	664	466	616	383	509	695	644	730	671	311	566	620	841	524	736	731
131946588	000015762	000015762_121	Experimental	GAATTTTATGCTTAAGATAC	651	292	388	406	530	342	833	394	456	560	309	480	229	375	585	317	412	506	205	408	387	429	394	207	446
131946588	000015762	000015762_124	Experimental	TTTGAGTAAATGCTTGGCGT	940	499	458	799	762	754	1299	486	765	697	679	573	391	560	937	570	759	563	290	563	694	1233	776	675	261
131947097	000015762	000015762_158	Experimental	ATATGGTCATGCAGACACAG	726	505	432	749	1092	703	993	564	504	662	623	837	335	699	656	542	716	524	250	549	503	741	463	927	573
131947097	000015762	000015762_162	Experimental	CGATAGAATTTCACGTGCTC	953	521	396	651	836	447	1037	308	345	631	479	419	280	480	710	432	547	470	315	401	469	688	420	299	431
131947097	000015762	000015762_179	Experimental	GCCATCTGTGGGAGCTCCTC	1150	769	721	710	842	743	1394	885	745	903	947	495	271	361	774	614	639	538	450	363	353	549	300	696	426
131947097	000015762	000015762_204	Experimental	GATCAGAAGACCTAGTGTTG	1	0	0	8	3	11	11	0	0	0	0	0	0	0	0	0	0	0	0	0	1	4	0	0	0
842756	000015853	000015853_1055	Experimental	TGCTCAGACGCCGTAGCGCC	934	650	746	799	1023	612	1669	637	789	853	720	887	439	511	1031	656	634	734	394	610	624	1050	534	694	639
842756	000015853	000015853_1065	Experimental	CTTGACTGACAGCTGCGCGG	1120	906	671	1044	1728	735	2010	1069	1155	1407	1018	995	543	746	1339	701	865	947	494	663	769	1139	765	854	941
842756	000015853	000015853_1106	Experimental	GCCGACACGCAGCAACAAGT	637	551	424	676	1050	487	916	590	642	584	485	554	362	613	439	476	728	585	319	586	504	637	327	637	769
844352	000015853	000015853_1396	Experimental	ACCCCAGGCCACCGTTACTC	926	574	545	892	1224	767	1173	607	581	964	775	876	439	588	976	239	615	622	359	797	748	1143	483	908	633
844352	000015853	000015853_1441	Experimental	TGTTTACTCAGAGCAAGGGG	783	638	596	779	1007	563	1254	410	736	459	642	623	423	395	888	514	599	394	322	462	376	622	385	592	295
844352	000015853	000015853_1470	Experimental	CCCCCACCACATATGTGCGG	624	533	472	684	942	669	1214	525	785	572	619	545	368	217	652	540	957	704	381	463	625	524	408	614	545
844352	000015853	000015853_1487	Experimental	GTAGAGCCCAGTCGGGACTG	865	630	607	816	1271	676	1408	653	790	932	824	717	447	724	912	982	446	726	413	618	564	994	635	1202	708
842756	000015853	000015853_971	Experimental	CAAGATCGTCGGCAACAAGT	897	394	485	599	719	370	1441	339	497	679	461	506	258	439	693	417	404	597	400	402	341	444	284	313	251
3905615	000015969	000015969_106	Experimental	ATAGGGACAATACTCACTTC	841	598	455	633	898	533	1348	386	587	697	775	749	289	574	798	602	575	668	469	610	324	834	511	668	552
3905615	000015969	000015969_73	Experimental	ATATAGTTGCGAGGGAAGGA	1071	793	937	1065	1414	628	1358	595	995	1124	928	792	491	877	1011	611	672	1118	566	691	624	1243	861	575	600
3905615	000015969	000015969_78	Experimental	TTTTTTTAAAGGTGGAGGGG	631	407	440	552	779	453	918	428	557	618	557	467	326	400	861	655	503	575	372	412	502	504	382	713	371
3905615	000015969	000015969_87	Experimental	GGGAGATGTGGCACCTTCAC	923	401	658	809	1277	685	1381	752	820	1293	749	795	155	805	1347	930	862	1045	600	500	564	1207	700	773	589
5364419	000016022	000016022_104	Experimental	TGATGTGTCATTTCTGTGAC	1022	680	828	1008	1049	697	1665	875	829	1026	787	688	394	797	1169	798	923	782	526	564	703	1655	732	1115	723
5364419	000016022	000016022_108	Experimental	TCAATGGTCAGTCTCCTTGC	1231	737	868	828	1530	818	1785	710	997	1112	931	946	519	700	1024	912	1199	950	493	747	669	1332	710	1121	1002
5364419	000016022	000016022_111	Experimental	AAAAATAAACTAAGCGTGAG	855	515	405	603	717	435	1153	336	403	666	359	472	318	332	654	384	564	566	228	369	414	756	361	643	437
5364419	000016022	000016022_114	Experimental	GATATTCAGAGATGCACATG	1052	574	556	972	1369	751	1957	774	1092	833	743	923	490	661	1003	705	1015	786	454	681	699	892	667	704	734
5367703	000016022	000016022_325	Experimental	CTAAGCGGTCTGAAAAGGGG	922	698	713	803	1024	657	1075	595	747	571	566	553	331	318	714	505	501	469	222	299	268	403	264	443	352
5367703	000016022	000016022_332	Experimental	AGGAACAAAAATGTTGTTTC	731	605	600	677	1043	639	1306	729	635	663	667	702	361	321	620	475	952	502	330	640	691	1008	448	830	568
5367703	000016022	000016022_336	Experimental	GAGGACATAAAAATAGATAT	982	781	505	686	812	630	1393	743	607	887	749	664	393	493	859	609	947	869	479	560	607	855	494	815	624
5367703	000016022	000016022_343	Experimental	GAAGAGAAGTAGCTCTACTC	1177	612	693	862	1215	872	1367	797	1054	1097	837	682	403	278	1140	645	915	908	331	692	721	985	723	851	627
6603653	000016070	000016070_154	Experimental	TTCTCCGGGGAACTCCCGTC	815	497	604	814	895	485	716	178	224	510	334	580	220	318	437	123	58	254	103	584	409	142	175	41	58
6603653	000016070	000016070_165	Experimental	GCGGGTCCTCTCGCACTCAC	50	681	677	973	1171	817	1482	615	677	532	416	548	265	307	1056	201	158	244	161	271	275	836	348	205	74
6603653	000016070	000016070_193	Experimental	GCTCCGTATACTCTGGGAGA	945	559	577	881	993	823	1767	638	846	917	768	664	355	605	1039	653	688	654	419	322	359	821	606	275	328
6607089	000016070	000016070_505	Experimental	AGGGCACAAATTAAAGGTCT	827	596	565	884	1177	599	1300	571	786	839	747	625	387	681	796	557	806	827	471	455	530	808	554	612	503
6607089	000016070	000016070_548	Experimental	CTAAGGCATCCGGAGGCTGC	1099	931	743	964	1348	687	1599	812	920	946	876	353	181	409	772	763	775	810	463	106	175	756	444	520	582
6607089	000016070	000016070_576	Experimental	CAAAACAATTGGTTTGGAGC	704	534	425	674	884	478	1149	359	576	782	537	660	307	627	939	493	609	751	247	562	458	1216	575	380	401
6607089	000016070	000016070_578	Experimental	TCTTGGAAAAGAAAAAAATC	915	539	635	813	1092	736	1530	574	641	1023	857	855	418	626	776	719	897	828	347	759	694	1073	523	1133	559
6603653	000016070	000016070_70	Experimental	TTGTTTTGCGAGGAGGCCGC	889	722	596	904	1087	687	1330	460	999	1044	659	740	312	707	1159	672	724	993	518	501	544	1168	632	864	708
9613219	000016236	000016236_101	Experimental	TTACTAGAGACGTGGAACCC	929	555	495	675	997	506	1060	500	542	806	552	496	323	528	791	626	734	762	279	616	535	806	312	902	587
9613219	000016236	000016236_31	Experimental	ACGTTCAAAAATACAAAAAC	936	517	590	671	820	667	1267	544	676	942	567	470	298	610	619	629	265	870	515	540	459	685	387	1088	548
9613219	000016236	000016236_37	Experimental	CAGATAAATGAATGAAAATT	928	573	405	842	922	689	1147	721	707	958	703	637	333	558	995	274	724	601	348	548	479	754	421	608	606
9613219	000016236	000016236_41	Experimental	ATTTTACTATGTATCCCATC	792	485	446	667	743	432	946	355	564	766	617	676	330	410	684	409	442	641	394	400	427	584	321	517	431
10899968	000016352	000016352_137	Experimental	CCAGATGTGAGCAGATGCTC	1044	824	839	915	1311	970	1937	872	948	1003	1022	868	482	805	1287	944	851	926	648	886	665	1379	708	1321	655
10899968	000016352	000016352_144	Experimental	AATTTGACCACAGCCTGGAT	1121	705	612	982	1275	762	782	970	713	948	944	839	471	716	1165	746	861	866	464	663	479	1112	427	1010	741
10899968	000016352	000016352_163	Experimental	GTTGATTTTATGACGCATCT	916	574	677	768	1054	626	1530	435	657	722	757	695	403	563	1085	644	909	533	410	689	709	846	773	878	582
10899968	000016352	000016352_200	Experimental	AGAATCCGAATGTGTGCTCA	847	612	604	561	1199	513	1408	694	627	427	580	723	361	565	1116	679	796	682	421	784	481	1039	655	707	540
11977459	000016410	000016410_156	Experimental	GTATATATTGGAAGGAGAAG	786	608	577	610	1210	686	1498	604	290	991	827	678	426	754	1130	762	753	549	320	384	433	1201	778	673	763
11977459	000016410	000016410_165	Experimental	CTTCTCTCTTTGTCGGTCCC	738	492	507	663	987	356	1253	586	615	997	488	668	309	411	748	615	499	686	275	506	479	662	363	1027	245
11977459	000016410	000016410_186	Experimental	TATGCGTCTAACTTCTCCAG	1139	647	473	1001	1294	651	966	707	853	1086	763	426	372	752	832	868	845	663	421	522	530	914	552	1276	578
11977459	000016410	000016410_232	Experimental	AACTGTGGACTCGGTGTGTC	997	699	765	952	1296	894	1958	924	945	962	789	848	429	985	1095	845	724	897	488	732	628	1317	677	897	649
12894206	000016511	000016511_70	Experimental	AGGTATGCTAATGTACAAGC	958	523	532	679	1255	697	1417	966	956	784	599	780	546	574	839	629	1019	378	324	650	653	1338	511	789	665
12894206	000016511	000016511_89	Experimental	GCTAGTCCTCAGCATCTGCG	820	412	634	800	1064	503	1841	465	648	481	397	676	369	617	1083	608	737	195	146	495	465	670	634	720	341
12894206	000016511	000016511_94	Experimental	TAGATGTATTGAACTGATGA	885	577	505	683	1132	752	1026	677	587	573	512	634	369	661	1103	707	662	346	272	469	491	850	598	704	437
12894206	000016511	000016511_98	Experimental	CAACTTCCAACAGTGGTCAC	1052	662	666	1021	1376	792	1664	748	911	537	601	893	562	526	1143	771	924	470	235	801	757	1012	646	474	680
14422487	000016604	000016604_103	Experimental	CTGGATACACTGAGATATGC	1130	472	614	641	1002	587	1438	713	970	577	457	622	318	770	985	791	1000	404	195	444	446	959	770	931	651
14422487	000016604	000016604_145	Experimental	GGCCCGTGGAGACAGCCGAG	629	482	415	649	681	425	1010	451	746	499	568	501	284	558	573	425	777	205	149	438	310	747	336	539	619
14422487	000016604	000016604_155	Experimental	TCGTACGAGTTTCACATGCA	1046	261	597	767	1067	735	1839	799	1004	665	236	718	341	690	1141	459	662	389	237	469	530	1042	511	805	649
14422487	000016604	000016604_161	Experimental	CAAACCGGCCACATACACAT	757	447	515	728	1073	624	1467	780	648	442	334	542	256	673	862	535	799	351	133	417	314	845	673	972	547
14423938	000016604	000016604_261	Experimental	ATGATACACATGAGATCAGC	1102	621	683	809	1154	790	1355	591	695	832	506	717	515	343	846	619	995	729	295	538	541	1001	546	1105	675
14423938	000016604	000016604_276	Experimental	TGCAAAGACCACAATGCATC	860	529	618	668	965	463	1086	502	949	816	628	581	345	493	974	642	687	664	382	585	386	635	642	760	475
14423938	000016604	000016604_287	Experimental	AGATGCCCTCATTAAATGTG	916	576	579	708	1083	752	1101	664	816	928	702	700	388	664	1153	643	647	543	314	531	427	1235	600	763	734
14423938	000016604	000016604_294	Experimental	TGATTCTAGCTTGAGAAGTA	1104	691	623	881	1180	753	1832	803	924	848	822	748	380	642	1080	1104	946	610	409	652	483	1398	627	901	605
16012662	000016697	000016697_125	Experimental	ACTTCGGTCGGTATTAGAAC	753	491	481	650	769	321	1356	546	812	773	518	625	233	443	839	401	514	658	270	505	424	798	495	551	282
16012662	000016697	000016697_137	Experimental	CTGGGCAAGCTTCTAAAGGG	1169	840	1107	1056	1451	1049	2276	705	1173	1527	1389	772	384	886	1244	832	775	1080	747	527	555	1158	663	571	559
16012662	000016697	000016697_150	Experimental	ACTTGCTATATTTAGGGCAG	818	548	514	880	1063	689	1228	474	635	1084	618	577	385	639	583	573	604	666	354	526	612	884	368	471	352
16012662	000016697	000016697_173	Experimental	ATCAAGTGTTTATATACTAG	729	386	397	589	613	509	970	242	767	912	729	475	156	568	798	486	527	575	276	352	478	855	435	618	354
16013841	000016697	000016697_219	Experimental	GAAGAAGAGGGAGGATAGAT	834	526	538	982	1276	548	1154	718	714	781	638	855	418	543	888	488	503	758	264	791	655	805	482	449	507
16013841	000016697	000016697_233	Experimental	TGATGATAGTTTGGGAGACC	837	511	514	659	971	553	1349	606	723	804	711	648	374	771	758	702	552	797	313	551	563	1052	489	535	610
16013841	000016697	000016697_237	Experimental	GCATTCTGAAAAATTTCTGA	984	681	708	894	954	590	1716	918	1040	815	785	960	415	752	1081	585	1040	766	456	613	689	1251	573	810	903
16013841	000016697	000016697_282	Experimental	TGATGACACAGTAAATAACC	626	327	358	528	593	501	830	372	438	590	578	402	255	338	626	220	371	473	350	359	359	334	223	238	287
16148530	000016716	000016716_51	Experimental	AGACAACAGCTTAATCTAAC	825	531	563	385	744	571	1226	605	385	597	597	473	315	640	546	409	389	492	371	566	441	650	238	541	291
16148530	000016716	000016716_55	Experimental	ACAGACCCTGCTCTGTTGTC	1134	859	686	946	1367	781	1554	749	824	1135	1026	861	389	687	900	497	835	912	438	637	725	945	495	262	549
16148530	000016716	000016716_62	Experimental	GTCATGTGCACACCCAATGA	939	546	623	938	1252	977	1575	856	728	870	689	761	433	736	1064	630	875	941	386	527	680	619	468	708	333
16148530	000016716	000016716_66	Experimental	CTATGTCTATGAAACCGTGT	847	447	503	796	1063	623	1638	471	600	558	724	733	253	463	724	403	745	622	281	678	353	731	367	762	610
17171549	000016800	000016800_26	Experimental	TACGTATTATTAATCTAATC	853	319	374	257	852	303	810	403	471	442	397	371	230	371	615	408	331	311	233	300	334	526	302	460	449
17171549	000016800	000016800_34	Experimental	TATACGTGAGACAAGGAGGT	826	751	470	874	1027	584	1128	778	534	930	732	503	276	546	945	665	672	611	216	144	105	885	407	660	605
17171549	000016800	000016800_39	Experimental	TTAGTATTACCTCAACACTT	907	510	553	720	1099	530	1175	525	606	947	754	820	431	822	836	511	619	621	506	696	787	806	570	362	604
17171549	000016800	000016800_54	Experimental	TTGTCGTTTAGAGATGGGGG	721	691	685	688	915	548	1107	610	572	873	661	681	352	594	907	608	607	682	375	677	387	687	530	691	377
18313236	000016849	000016849_108	Experimental	TAATATGAGTAACAATTTTG	1015	643	670	835	1173	640	1563	855	676	943	944	815	410	550	1199	516	748	595	446	816	683	1031	512	667	671
18313236	000016849	000016849_116	Experimental	AAATGAAATTACTTTGGTAC	904	507	435	618	944	460	1320	642	522	660	732	644	339	500	862	696	696	513	441	568	601	626	681	1177	548
18313236	000016849	000016849_133	Experimental	TTCAGTGACATGAAGGTAAC	749	471	450	651	965	627	970	447	490	653	457	637	374	569	915	301	829	627	324	288	442	736	516	455	599
18313236	000016849	000016849_135	Experimental	CAGCCCAAGTGGATTTTTAA	875	624	599	976	1378	612	1454	850	751	888	760	691	414	635	653	888	758	731	433	747	675	965	454	890	566
23725957	000017080	000017080_157	Experimental	CTACAGAGAAGAAGTAATTT	627	429	406	526	922	228	889	517	741	497	714	616	304	522	583	531	604	488	255	191	523	762	379	534	545
23725957	000017080	000017080_158	Experimental	CAATTTCGCAAATGTTAGAA	955	582	572	703	943	662	1108	623	863	911	711	903	371	719	827	628	813	593	450	677	536	833	398	812	570
23725957	000017080	000017080_171	Experimental	CCCAATAATACATACTTTTC	634	433	539	533	992	420	970	300	544	672	473	528	336	519	594	359	596	678	238	463	427	556	380	628	413
23725957	000017080	000017080_177	Experimental	TGACGTCTAAGGCAGATTTC	867	616	508	774	947	571	967	499	668	481	631	740	316	519	652	420	629	571	381	652	444	663	457	610	545
26023297	000017202	000017202_49	Experimental	TATTTGAATTATTTGCCATT	910	675	498	946	1178	725	1401	779	737	827	812	755	567	977	1019	860	544	859	364	590	795	1199	514	1015	727
26023297	000017202	000017202_54	Experimental	TTGTTTATCAACTATTTTAC	713	363	376	555	760	285	953	514	310	506	659	486	282	335	626	527	503	422	309	410	355	336	282	579	168
26023297	000017202	000017202_65	Experimental	TGGTGTCAGCTATTAACTCC	732	432	282	521	792	450	823	494	525	601	519	526	338	313	563	538	530	767	264	332	510	487	438	645	460
26023297	000017202	000017202_75	Experimental	AAGAGATTTGATAAACTTTT	875	499	638	880	919	701	1190	594	711	871	885	884	389	739	807	634	642	900	514	752	542	697	498	906	735
26076810	000017209	000017209_36	Experimental	CTATTAACTATCCTCTTTTC	838	464	518	504	819	341	1127	447	481	697	584	673	304	382	863	597	454	780	357	556	385	505	459	546	376
26076810	000017209	000017209_60	Experimental	GTGTTTATACAAATACCCCA	592	425	405	609	757	575	937	548	619	563	502	456	326	575	656	213	409	426	293	354	454	770	253	499	532
26076810	000017209	000017209_68	Experimental	TATCATGAGACAGAAAAAGC	477	278	263	333	335	270	478	112	252	283	393	266	143	227	396	298	257	282	235	209	248	522	239	376	188
26076810	000017209	000017209_74	Experimental	GTGCTAGGGTCATGTTGCGA	749	357	501	724	926	412	923	505	543	823	641	800	335	601	639	271	714	762	347	706	390	669	358	438	514
26187871	000017215	000017215_73	Experimental	ATAAAGTAGATTCTAGAATC	857	570	463	449	704	437	811	432	497	765	539	510	288	490	535	475	542	456	349	389	461	583	313	414	338
26187871	000017215	000017215_82	Experimental	TTAGATAAGATGTTGAAAGC	905	500	671	790	1039	535	1244	475	585	569	709	587	372	677	650	733	487	564	259	608	386	613	451	746	333
26187871	000017215	000017215_83	Experimental	CTAACATGGACATGTTCTAC	1166	772	694	1002	1401	916	1264	588	1186	1173	791	915	477	682	999	1040	844	1042	510	718	402	1051	689	1325	891
26187871	000017215	000017215_97	Experimental	ATATACACAAATACTCTTAT	771	551	504	728	940	674	1055	455	707	444	659	490	326	514	685	558	671	731	356	307	566	814	465	800	672
27934322	000017318	000017318_138	Experimental	CTCAGCACTTAGGCATTTTC	961	669	794	979	1086	660	1225	664	721	829	850	999	564	467	1082	712	765	772	477	898	877	845	789	751	627
27934322	000017318	000017318_142	Experimental	TGATTTATTATAGGCGGTAA	528	820	863	1340	1526	647	1941	646	796	1319	897	1254	742	928	1110	1006	822	1150	554	1304	1337	1048	961	629	691
27934322	000017318	000017318_152	Experimental	TTGCGCGTAATTTCTCTGCT	704	477	496	614	764	423	914	493	457	672	476	679	383	594	600	491	641	622	283	626	635	615	433	577	456
27934322	000017318	000017318_166	Experimental	TAACTAAACCCAGTATCCTC	813	454	386	561	861	430	1106	451	406	624	508	503	228	327	892	827	500	703	218	635	416	571	595	335	563
27934936	000017318	000017318_178	Experimental	CATAGATACACAGACGCTTG	891	510	552	410	1072	649	1276	431	723	718	624	807	368	506	1020	604	744	474	388	973	835	766	648	1014	471
27934936	000017318	000017318_192	Experimental	TCATTTTATGAAAGAAACTG	651	474	555	637	983	569	1247	386	642	784	618	641	561	590	786	614	673	670	372	780	998	969	411	833	501
27934936	000017318	000017318_215	Experimental	AGTAATCGCTACTGTTTATT	1037	840	822	1014	1389	929	1304	666	1171	1010	854	911	593	994	1409	962	1103	1021	442	1002	1152	1383	955	1123	851
27934936	000017318	000017318_227	Experimental	GATTTATATTTACAGAGAAA	627	313	270	668	965	435	888	391	446	607	495	521	163	400	638	280	270	433	290	577	572	463	333	358	485
28702284	000017378	000017378_101	Experimental	GGAGCAGTCATATCTTCCTC	847	607	715	885	981	647	1358	440	663	1027	836	872	407	542	1152	593	692	616	433	558	566	846	511	1169	608
28702284	000017378	000017378_109	Experimental	GGCTTGTGTTGGATTGATTA	1073	724	735	924	1168	927	1977	744	1102	914	727	790	411	843	1247	875	1067	778	495	653	700	1071	812	1369	978
28702284	000017378	000017378_118	Experimental	ACATACCACAGGGACGTGAG	1065	619	578	1017	1132	754	1492	532	737	1125	769	785	295	704	1052	709	855	801	468	626	484	1212	801	749	562
28702284	000017378	000017378_146	Experimental	GATTGACCTCGGAAAGGCTT	1019	672	745	818	1027	776	1721	336	1064	438	741	840	452	550	1277	831	1075	610	429	740	713	1098	626	968	715
28703131	000017378	000017378_173	Experimental	TATGTTGTTTGTGACATCTC	898	568	718	842	1184	515	1294	538	673	955	695	775	413	710	1016	610	944	766	429	623	508	1253	784	937	696
28703131	000017378	000017378_190	Experimental	AACTGATCAAATGGCAGGCG	887	746	521	873	1114	658	1629	684	968	775	771	661	346	617	1007	432	808	765	362	617	455	836	489	520	591
28703131	000017378	000017378_206	Experimental	ACATGAATATCTGTACAACT	817	726	426	749	1116	785	1394	637	696	629	639	631	341	620	1002	328	586	701	339	414	456	948	651	1007	404
28703131	000017378	000017378_214	Experimental	TTGAACTATTTTTATGATTA	970	570	640	683	923	570	1436	496	652	869	542	668	350	473	720	626	779	591	341	491	545	572	460	747	499
28759487	000017384	000017384_245	Experimental	TATCTCTGGCCTTAAGAAAA	1015	792	935	484	1180	599	1714	762	886	869	881	1060	365	650	1024	909	843	658	492	680	734	1238	654	697	728
28759487	000017384	000017384_254	Experimental	ACTTTCTGATCCATGAACTC	1044	697	624	922	1188	632	1138	632	803	871	652	819	586	649	1012	800	708	587	345	569	788	1137	580	1156	592
28759487	000017384	000017384_274	Experimental	GTTGAGAAAGGAATAGCAAA	809	574	472	629	965	501	1368	428	781	836	890	737	378	597	1010	477	668	566	373	541	546	874	270	795	801
28759487	000017384	000017384_284	Experimental	ACTTCGAAACAATATTTTTT	769	431	367	537	778	485	939	360	625	776	688	534	284	351	766	537	546	746	287	543	459	442	508	675	530
28760916	000017384	000017384_329	Experimental	CTCGAATTAGTAAATAAAAA	823	535	463	666	983	568	1180	659	545	704	604	791	397	422	833	357	613	694	343	640	513	786	492	420	449
28760916	000017384	000017384_346	Experimental	GTTAACCATTAGGTTTATTG	887	630	560	685	1205	734	1536	731	669	655	700	519	334	709	900	824	758	736	455	588	446	1159	497	964	573
28760916	000017384	000017384_354	Experimental	CTCAGGGGTTTTGAATTGAC	511	357	482	406	782	419	924	370	382	507	335	382	285	320	645	498	427	606	188	255	487	795	295	469	303
28760916	000017384	000017384_367	Experimental	TACGTTTGAGCATGTTGGTC	955	596	585	645	996	686	1428	605	687	766	716	634	379	836	937	593	664	736	317	464	717	1247	617	603	508
28767769	000017385	000017385_18	Experimental	ATAAGATACAGAGAATTCCC	843	457	442	741	791	569	1007	877	481	670	498	472	316	372	773	636	494	640	312	449	468	525	263	665	653
28767769	000017385	000017385_34	Experimental	AATGAACTACATGACACATC	1146	777	514	800	1244	624	1710	798	960	1031	526	711	270	711	1069	854	684	1048	277	578	427	1171	746	864	564
28767769	000017385	000017385_40	Experimental	TAAAAAACTAGTGAGCTTGA	829	499	495	538	865	586	1067	782	506	670	733	616	324	625	753	599	601	598	383	417	420	817	174	667	622
28767769	000017385	000017385_42	Experimental	AAGAGTAAAACAAGCCTACA	826	577	510	623	896	591	1201	561	680	999	528	521	367	594	777	503	778	673	395	424	415	729	481	556	707
28833867	000017393	000017393_157	Experimental	ACACTTTTTATCAGTATCAT	747	434	498	792	882	593	1038	492	611	804	559	676	399	595	1035	539	516	690	373	657	559	805	424	661	502
28833867	000017393	000017393_171	Experimental	GGTCTGAATAGAATTTACGT	878	626	437	918	916	567	1188	537	507	644	545	705	368	684	722	397	680	496	335	737	678	1030	543	514	419
28833867	000017393	000017393_190	Experimental	ATAATTACATTTCTTGTTTT	730	566	524	475	813	516	1190	580	760	911	547	231	309	374	784	720	530	489	287	491	397	811	421	666	462
28833867	000017393	000017393_195	Experimental	CAAAAGATTTCTTCCTATAT	1101	702	762	965	1119	869	1153	608	994	493	797	833	456	908	911	826	950	740	358	759	723	1279	734	949	605
28835124	000017393	000017393_237	Experimental	TTCATTGAAAAAAGACTACA	781	573	515	585	718	504	1207	602	734	851	762	529	323	393	758	654	901	745	416	477	486	605	587	493	527
28835124	000017393	000017393_251	Experimental	AGCTTCATCCACGTTGGGGG	860	881	667	768	1045	700	1515	522	980	951	618	456	463	492	1196	448	628	593	416	359	602	1082	454	400	275
28835124	000017393	000017393_257	Experimental	ATAGGTGCAGCATACGCACA	932	658	672	931	1139	618	1422	774	723	1000	808	636	460	626	1114	647	738	764	416	570	631	889	274	711	655
28835124	000017393	000017393_258	Experimental	TATATAAAAAAAAACCATGA	560	334	384	435	495	317	663	391	356	517	537	349	190	489	536	141	398	391	146	157	334	690	355	225	248
28836482	000017393	000017393_329	Experimental	GTAGAAGCTATGGAGGTTCC	955	528	518	817	1240	840	1511	691	790	918	852	840	592	745	1085	625	1272	841	445	809	855	1099	709	1049	754
28836482	000017393	000017393_344	Experimental	TTTGTGAAAGAAGGAGGGAT	850	639	524	840	1175	729	1005	641	680	997	621	872	450	384	483	447	578	547	335	555	515	188	188	359	313
28836482	000017393	000017393_354	Experimental	CTGGCTCTTCTACTTAACGT	999	612	576	771	1240	744	1793	574	933	812	795	667	441	502	1025	978	774	906	404	602	881	1145	669	920	737
28836482	000017393	000017393_363	Experimental	AGCACTAGCTAAGTAATGTA	793	453	579	774	909	443	1117	548	670	908	755	705	313	422	655	409	521	910	461	595	507	742	339	895	359
28837812	000017393	000017393_436	Experimental	GTGGTTTCCATTATCATATC	778	445	405	586	1004	473	974	673	517	629	794	688	306	460	699	632	528	470	404	501	394	762	515	752	420
28837812	000017393	000017393_440	Experimental	ACTTCATGTTAGACAGATAT	1069	715	395	809	1180	881	1328	760	699	1525	925	798	464	788	965	763	903	901	501	601	749	1167	669	1057	695
28837812	000017393	000017393_446	Experimental	TTGAAAAATAGTGGTAGGCC	897	608	613	836	1135	731	1062	695	863	1117	942	780	413	583	814	690	637	728	454	603	598	1030	519	909	615
28837812	000017393	000017393_448	Experimental	AAAAGTATATGTAAAGTGTT	624	385	561	694	1130	530	1051	503	693	622	735	660	349	665	824	748	610	489	451	442	508	876	538	766	599
28838973	000017393	000017393_499	Experimental	GAAGAGTTCAATTTCATCAC	1031	606	605	972	1063	687	1541	666	538	946	905	842	342	741	890	785	759	687	483	713	573	991	711	1159	602
28838973	000017393	000017393_505	Experimental	GTAAATGAGAATGTCGTCAT	831	486	407	582	838	385	1193	444	581	583	608	644	330	627	550	437	488	634	223	620	468	1149	608	589	468
28838973	000017393	000017393_510	Experimental	ATGAAATGTTTTATTTCAAA	703	629	515	523	766	521	1208	806	404	727	588	439	292	452	491	322	452	647	252	423	502	548	299	554	444
28838973	000017393	000017393_512	Experimental	TACTTATAGAGTAAATTAAG	829	627	768	783	1065	743	1420	750	988	867	816	747	454	431	1097	677	892	679	281	788	577	459	634	784	678
29120124	000017415	000017415_109	Experimental	AACAAAGCAATCCTCTAGAC	949	531	661	748	990	450	1113	548	478	743	422	725	353	483	788	525	690	675	315	552	510	764	290	604	261
29120124	000017415	000017415_115	Experimental	TTCTCTGTCTTAAGTACTAC	878	646	606	767	1324	567	1405	745	834	834	774	755	453	449	733	712	737	795	446	703	733	816	588	672	540
29120124	000017415	000017415_121	Experimental	AGCTCCCTTTCTGAATAATA	1230	920	887	1066	1777	852	1976	709	1070	1196	1130	839	560	722	1457	1227	1181	730	525	905	803	1431	918	1233	928
29120124	000017415	000017415_156	Experimental	TGATACACAATCACAGAAGC	1041	775	664	713	1076	852	1403	599	886	1061	789	771	434	1078	1005	781	623	746	518	577	639	1817	625	1156	461
32088233	000017581	000017581_41	Experimental	CAAGAAGTCATGAGTTATAT	1049	726	593	1049	1275	737	1391	1053	848	842	928	948	556	838	1071	885	981	954	502	821	743	1512	712	1053	794
32088233	000017581	000017581_55	Experimental	GATAAGTAACATTTAGCAGA	824	452	431	738	659	555	1175	485	599	906	525	678	238	381	603	554	500	495	255	598	419	664	329	552	494
32088233	000017581	000017581_60	Experimental	GGAGGTTAACCTAAGACCTA	925	710	718	928	1231	632	1150	666	684	934	713	738	355	805	1150	753	724	894	549	719	633	912	449	991	549
32088233	000017581	000017581_95	Experimental	GAGGTAGTCTTGGCTCCTGT	1411	1065	920	1261	1636	1221	2549	917	1217	1211	1131	1006	550	1087	1422	1267	959	1199	561	843	933	1804	1120	1158	1012
32583739	000017616	000017616_111	Experimental	CAGCGGTCCCTTGCGCTACT	837	457	557	294	532	565	1530	748	775	348	482	104	81	441	559	509	521	377	123	66	105	285	373	293	266
32583739	000017616	000017616_128	Experimental	GCTGTTCTACACGCGAGAAT	924	399	383	190	189	377	923	224	275	86	143	34	26	93	123	75	83	49	48	57	29	41	43	19	103
32583739	000017616	000017616_34	Experimental	GCATTGATGTTGCCTCCCGC	967	548	496	837	1099	675	1361	849	867	635	524	432	478	487	418	464	583	431	353	653	502	294	73	455	226
32583739	000017616	000017616_85	Experimental	GTGGAGTGTCCGCTGTGCCC	853	386	629	168	188	426	877	117	227	205	138	31	35	38	39	5	28	83	62	18	67	42	107	12	30
33704789	000017697	000017697_130	Experimental	TTTATCATTATGTCCTCAGC	971	590	467	814	841	557	1014	694	560	1007	674	721	367	540	655	425	698	620	329	458	200	699	414	716	603
33704789	000017697	000017697_138	Experimental	GATGCTAATCGGCGACCCTC	968	539	612	884	940	689	1235	996	858	1093	846	632	435	615	1083	758	949	908	453	663	710	1011	644	962	604
33704789	000017697	000017697_175	Experimental	AATTAACCATTGTGTTGGTC	925	633	713	705	1117	502	1183	560	710	725	679	786	482	510	651	599	580	780	438	577	709	825	557	781	448
33704789	000017697	000017697_181	Experimental	AACTTTTTTGAAAGGGAGAT	821	435	454	564	661	337	1215	440	531	821	507	525	249	438	774	568	641	569	241	420	471	540	392	905	468
34685504	000017760	000017760_57	Experimental	ACCTATTGGTGAGGCTTTCC	1155	838	927	983	1171	744	1779	842	995	1274	870	484	174	838	1307	792	1058	887	626	204	192	1461	917	719	535
34685504	000017760	000017760_64	Experimental	AAATGATTGCATGGCTGGGC	1096	788	732	1032	1251	856	2027	698	840	1191	703	873	415	777	1058	934	1238	819	495	790	593	1335	669	1202	867
34685504	000017760	000017760_73	Experimental	AATGCGAGGTATTCTTCCCG	756	516	517	417	1086	502	986	473	725	546	767	545	315	430	707	363	648	392	526	456	602	751	358	631	452
34685504	000017760	000017760_96	Experimental	CAATCATTTAGAATGTTTGG	817	531	545	788	1218	485	1411	1008	595	765	825	711	385	653	908	798	800	861	537	596	500	701	617	744	745
35082439	000017791	000017791_22	Experimental	GGAGCACTATGGCATCTTGC	957	495	730	828	1244	688	1476	804	686	828	821	669	419	936	1013	806	1043	837	517	749	667	987	478	1177	773
35083854	000017791	000017791_224	Experimental	CGCTGAGGCCTGAAACTACA	883	635	549	754	1154	596	1138	454	806	851	876	711	406	710	650	631	802	682	388	642	546	915	474	903	595
35083854	000017791	000017791_276	Experimental	TGACTCCATGAATAATTGCC	689	560	471	628	959	431	1295	483	505	646	780	509	176	461	995	510	753	570	349	511	454	442	743	709	666
35083854	000017791	000017791_292	Experimental	TAAAGCAATTTCGATTCTTC	1016	500	495	662	1034	624	1244	700	712	839	455	452	363	683	807	704	799	604	255	573	499	906	367	685	601
35083854	000017791	000017791_295	Experimental	TTTCTGAGAAAGATGTTTGC	917	546	606	743	1029	458	1342	695	607	718	705	635	440	836	952	459	906	575	466	590	626	913	467	642	485
35082439	000017791	000017791_32	Experimental	CACCCTCCAAATCGCACATC	942	551	773	877	934	519	1224	334	533	682	750	702	435	360	1034	810	479	760	353	680	631	1157	522	623	533
35082439	000017791	000017791_40	Experimental	GGGGGAATTCTTGACCTGGC	860	294	587	911	1062	755	1470	601	833	715	709	862	449	678	1198	808	938	756	457	707	610	888	734	682	741
35082439	000017791	000017791_98	Experimental	AGCACAGTGTCGGGTTACCA	755	606	613	810	1007	692	1225	558	627	767	653	739	307	489	1051	591	712	684	407	581	386	857	703	850	486
35337389	000017811	000017811_29	Experimental	CATAAAATTCTTCATGATTC	723	521	333	579	718	419	981	545	548	654	381	512	280	308	450	501	217	400	212	504	466	527	281	644	447
35337389	000017811	000017811_47	Experimental	TTTCTATTCGCTTAGCATGC	968	491	460	736	915	652	917	527	552	498	505	630	310	607	925	619	643	375	394	369	499	870	489	600	509
35337389	000017811	000017811_51	Experimental	TTGTTTTCAAACGTGGCGAG	997	661	583	729	1030	606	1440	543	966	1185	674	746	374	629	1246	507	1049	636	431	672	440	766	705	730	810
35337389	000017811	000017811_56	Experimental	TCAGGTCTTTCCACCAGTTC	823	461	344	590	1017	418	793	452	444	542	600	522	339	463	827	549	687	686	381	418	470	539	389	673	497
35630141	000017840	000017840_124	Experimental	GCTAATAGGTCACTAGAGAT	754	631	420	256	1005	469	1315	606	750	862	514	479	295	656	680	591	719	572	347	428	418	896	425	669	624
35630141	000017840	000017840_142	Experimental	GACAGACACTTATGTGGAGT	811	571	548	613	1166	703	1407	599	859	820	589	714	468	558	826	412	692	706	417	669	527	629	335	608	631
35630141	000017840	000017840_146	Experimental	AAAAATTATTGTAATGACTC	929	510	681	924	1014	454	849	504	646	787	692	647	342	597	809	531	718	397	350	616	414	722	416	697	531
35630141	000017840	000017840_158	Experimental	TAGACATTTATCAACTGAGC	905	400	367	594	684	491	871	520	541	542	411	521	276	609	905	630	469	649	303	520	453	717	424	420	437
35796821	000017853	000017853_105	Experimental	ATCATTACTCACATCGGCAC	854	495	407	611	896	366	1133	608	783	637	585	694	298	395	662	448	595	463	311	500	475	704	360	643	576
35796821	000017853	000017853_110	Experimental	CACAAGAGATATGGTTTTAG	801	429	565	683	852	619	1088	599	779	775	576	670	261	583	1034	646	599	725	384	467	431	1001	527	1005	495
35796821	000017853	000017853_88	Experimental	TAGAAGTTATTTTAAAGAGA	717	463	364	545	340	399	982	292	618	568	543	470	259	409	678	336	615	616	321	412	363	363	460	593	560
35796821	000017853	000017853_93	Experimental	GTGTCTGCAGGGAGATGACC	692	542	390	554	669	575	1095	460	615	490	547	252	119	351	521	479	685	343	297	113	146	233	227	434	649
36594479	000017913	000017913_107	Experimental	TGTCGGGCAAACCGCTACCC	880	762	745	706	1129	729	1256	881	973	950	753	661	385	473	658	579	661	924	459	361	512	580	350	1016	612
36594479	000017913	000017913_118	Experimental	TTTTGAACAGGTGACCCGAT	1025	694	674	895	1300	691	1476	617	683	925	992	881	527	727	966	892	919	967	557	672	817	1250	419	1174	733
36594479	000017913	000017913_81	Experimental	TGTGAATAAAGACTAGCCGA	697	528	544	787	840	584	1220	573	695	706	828	661	359	560	827	543	803	664	308	405	542	598	475	735	517
36594479	000017913	000017913_91	Experimental	GAGGAAAACTAGGGAATGGG	1309	771	929	1207	1659	1113	2059	1098	1175	1036	1113	530	456	932	1570	981	1463	1019	457	688	546	1628	1173	1053	1521
41522599	000018081	000018081_40	Experimental	TGATTAGATATTGAACAATA	869	507	446	783	777	532	965	522	697	940	575	546	368	505	793	580	602	591	319	447	658	859	447	574	355
41522599	000018081	000018081_45	Experimental	AGTAGAAAATCTCAGCAACA	1003	736	704	807	1340	594	1625	693	834	966	969	758	424	702	924	746	861	1004	604	544	673	973	598	977	714
41522599	000018081	000018081_53	Experimental	GTTCTCAACTTATAATCTTT	799	569	643	953	1166	551	1399	697	868	803	507	771	313	690	1038	632	687	691	353	693	266	938	630	806	619
41522599	000018081	000018081_57	Experimental	TTTATATCATTAAGAAATTC	840	283	298	647	867	450	829	408	384	566	456	678	274	478	607	632	405	499	247	458	399	919	493	574	477
43920372	000018155	000018155_101	Experimental	AGATGAAACCACCTCTGTTT	858	622	760	708	1166	658	1192	351	803	956	819	725	416	660	717	408	907	717	342	650	691	964	537	774	653
43920878	000018155	000018155_133	Experimental	GATGACTCAAGTGATTCCCG	801	538	439	844	1100	583	1274	841	588	1066	703	825	443	646	1026	648	594	833	417	796	645	875	604	821	595
43920878	000018155	000018155_147	Experimental	TTCTTACATACAAGGTCCCA	924	637	635	716	934	670	1287	595	921	747	610	553	325	719	1016	928	748	580	269	391	350	889	681	707	406
43920878	000018155	000018155_161	Experimental	ATCTTGGTTTGGAATGAATC	908	680	574	879	1228	487	1138	698	621	738	732	635	295	387	1096	377	489	662	362	636	478	585	433	522	417
43920878	000018155	000018155_167	Experimental	TTAAATGGATGAAAATAGGG	866	610	484	701	739	541	1377	577	554	818	511	667	197	749	969	572	560	665	222	474	527	963	522	745	471
43920372	000018155	000018155_51	Experimental	TGAAGTGGCTTCTCAGTGGA	711	541	510	780	797	584	1240	626	672	744	719	684	368	543	754	554	530	543	342	545	619	950	460	826	498
43920372	000018155	000018155_71	Experimental	ATGATAGCGATTTTGAGCTG	1226	694	382	931	1333	844	1660	607	843	969	946	846	539	804	1147	621	1243	414	513	767	938	982	731	945	730
43920372	000018155	000018155_95	Experimental	GGAGATATAAATATGCGTCA	740	359	307	530	967	424	748	419	496	615	553	368	210	392	538	473	333	605	241	383	159	752	306	360	342
45347558	000018226	000018226_108	Experimental	TTTGAGGTCGGGAACCAGAG	885	558	665	616	1084	568	1411	825	761	638	550	358	258	537	1019	851	843	464	277	249	336	811	515	943	894
45347558	000018226	000018226_116	Experimental	GAGGCAGGCGAGAGTCTGCT	1054	629	761	923	1449	699	1918	870	933	1126	900	815	431	835	1575	881	1206	894	384	549	610	1337	1074	1232	905
45347558	000018226	000018226_119	Experimental	TGATGTAGTATAATTCTGCG	795	525	416	644	967	616	1343	315	696	573	549	605	356	435	761	516	504	535	334	528	421	689	604	648	345
45347558	000018226	000018226_81	Experimental	TTTTATACATTTTGAAACGC	852	404	368	487	761	350	1135	502	573	630	449	382	268	367	621	471	691	480	284	481	375	758	388	631	175
47905817	000018380	000018380_115	Experimental	TTACGTTTATGTTGTGGACC	911	459	468	797	1134	601	1529	543	567	818	610	806	296	574	1243	579	596	800	269	734	511	810	751	727	625
47905817	000018380	000018380_37	Experimental	CAAGATCCACTGTCCGGCAG	813	487	458	759	854	665	1033	668	713	756	636	700	314	318	838	570	454	554	331	516	457	724	227	505	569
47905817	000018380	000018380_45	Experimental	ATGCCTGGTCCGACCCCCAG	984	789	556	796	1048	815	1560	596	614	1131	1013	586	384	750	1093	936	893	910	426	431	399	795	455	1059	642
47905817	000018380	000018380_62	Experimental	TGACTCTCTAAGAACATTCC	825	557	407	757	861	535	1002	521	552	490	559	654	320	286	1007	326	635	408	514	563	361	366	392	676	556
57424983	000018518	000018518_102	Experimental	GCAGATGAGTCAGAAGGTTC	983	721	649	778	1305	820	1650	785	1175	951	794	825	472	878	1243	827	830	845	338	665	788	1363	766	1196	750
57424983	000018518	000018518_120	Experimental	AGTTTCTTTGGTATTGCCAC	1082	907	936	1275	1580	948	2047	975	1088	1116	883	1175	561	459	1080	691	809	905	672	811	899	1265	706	1049	582
57424983	000018518	000018518_154	Experimental	AGGAAGAGAAGAGCAATTTT	1013	567	598	874	1021	749	1665	749	693	741	713	595	354	757	1149	916	804	532	420	616	639	1042	661	932	623
57424983	000018518	000018518_86	Experimental	CAGGGAGGCACATGTGAGAT	955	689	807	1059	1545	603	1647	1163	987	898	986	827	561	655	1319	832	905	712	469	543	823	736	822	1170	1027
57637821	000018530	000018530_101	Experimental	GATGCCCCTCGTGCTGGATT	1159	824	626	1143	1585	966	1795	749	910	1074	1040	742	474	788	1372	943	535	1076	579	793	647	1151	779	883	622
57637821	000018530	000018530_17	Experimental	AAGGACGAGGGCGATATGTC	937	597	518	781	1107	848	1168	563	525	706	844	749	368	577	848	546	652	558	449	530	544	1039	553	527	440
57638370	000018530	000018530_178	Experimental	GATTCTTGAATGGAGTGAGC	963	581	503	812	1029	596	958	711	577	605	518	695	335	570	825	550	493	496	272	722	485	770	377	596	716
57638370	000018530	000018530_192	Experimental	GGGAAGAGCGAGATCGGCAG	1055	723	636	978	1229	787	1866	709	816	903	581	783	358	891	993	619	818	946	350	675	494	1357	646	542	519
57638370	000018530	000018530_240	Experimental	GGCGTGAGCGAGGGGGAGCG	1101	678	609	669	609	672	1749	449	726	770	516	268	113	311	441	378	341	419	294	54	107	130	151	187	154
57638370	000018530	000018530_252	Experimental	CCCGGGAAGAAGGAGGTGGC	1207	939	873	1024	1395	993	1549	745	938	1336	967	585	511	788	1150	809	916	873	447	403	576	912	453	800	687
57637821	000018530	000018530_73	Experimental	GAACGCTCTCCCACCGCCTT	915	643	491	695	1210	675	1491	520	707	813	786	670	399	633	874	570	833	723	340	515	659	887	418	702	730
57637821	000018530	000018530_84	Experimental	ACCAGAAGTACTTCTGCAAC	1187	790	621	1143	1390	654	1627	626	986	1096	883	1119	472	721	1358	914	968	915	467	733	818	447	798	912	665
57778673	000018540	000018540_253	Experimental	CTCAGCTCCTTATCATGTTC	901	557	618	577	1090	614	1044	937	807	952	781	498	379	376	1011	483	689	665	415	567	603	672	717	313	332
57778673	000018540	000018540_281	Experimental	AGAGAGGGTCGATGTCTTTG	951	515	812	824	1036	735	1497	665	902	896	915	711	534	790	811	739	943	632	501	815	818	1053	679	966	847
57778673	000018540	000018540_285	Experimental	CTGTAGCAGAGCTGCTCTCC	1060	676	669	993	1400	870	1426	655	901	809	784	815	444	865	1105	755	929	704	373	687	715	1236	715	810	809
57778673	000018540	000018540_294	Experimental	CTTAAGTGCTAAAACGCAAA	802	622	548	711	951	693	1081	696	981	856	538	690	457	637	1008	528	668	821	356	550	595	900	491	989	533
57779541	000018540	000018540_323	Experimental	GATCATAACTAGAGAATGGT	888	690	518	855	1084	680	1603	714	555	1111	748	783	451	669	1442	745	870	895	483	815	588	843	698	883	653
57779541	000018540	000018540_327	Experimental	GCTATTTCAGTCTAGACATA	859	577	549	1044	1105	758	1305	660	662	844	625	863	457	607	1277	656	646	668	463	916	586	981	858	741	519
57779541	000018540	000018540_358	Experimental	GCAAAGATCAGAGATGGGGT	864	672	646	1151	1257	578	1045	625	598	940	846	716	501	300	909	299	504	899	314	712	777	577	339	428	216
57779541	000018540	000018540_371	Experimental	TTTCTTGTGGTAGGGTTGAG	941	700	797	832	1184	803	1360	834	804	1055	645	906	462	479	771	769	915	992	506	684	668	826	633	985	763
59550725	000018630	000018630_326	Experimental	GCGCCATACGGGGGCCGCCG	536	491	495	568	787	488	1160	505	491	754	644	512	354	663	615	558	383	458	287	466	387	1056	404	481	340
59550725	000018630	000018630_342	Experimental	CGGGTTCGTCGCCAGCTTCC	1036	595	356	1129	1236	566	1845	576	684	946	862	885	479	694	1099	827	876	837	400	732	520	1230	812	975	621
59550725	000018630	000018630_350	Experimental	AAACGCTAGGTAACATCTCA	848	584	595	982	1237	470	648	541	711	972	865	642	393	715	1223	601	751	685	362	662	702	756	663	531	444
59550725	000018630	000018630_376	Experimental	GCGAGCCCAATCGTGGGTTT	885	666	618	885	1269	652	1564	755	849	897	565	986	487	697	1093	641	1015	920	390	636	758	1028	535	785	772
62545789	000018793	000018793_630	Experimental	AGGCTTTCCCATGCAAGGGG	1086	749	685	1285	1382	521	1823	771	873	915	809	920	381	734	773	747	775	635	271	478	458	644	271	637	456
62545789	000018793	000018793_639	Experimental	AGCGAGGTCTCGCCTAGAGT	878	667	449	811	943	586	1227	505	563	777	700	727	416	434	976	634	743	728	372	483	510	1215	598	670	569
62545789	000018793	000018793_653	Experimental	GAGGGCTAAGCTGCGCTCGC	1033	556	716	952	1279	867	1694	768	1037	918	1023	828	566	792	902	764	726	752	502	767	795	1507	641	1004	633
62545789	000018793	000018793_770	Experimental	AACGCGGAGAGGCAAGGCTA	1201	908	764	1081	1540	662	1434	865	728	1213	795	888	582	703	973	867	870	1005	467	711	833	1244	761	1060	634
62553558	000018794	000018794_105	Experimental	GGGCGGGCTGAGTTGTAAAC	854	663	718	846	1240	776	1673	716	834	1164	912	807	459	565	855	780	902	1122	570	863	732	583	862	943	631
62553558	000018794	000018794_129	Experimental	CAGATTCCAAGAAAGGGGTG	660	441	453	437	731	545	1042	658	524	574	445	370	193	303	968	380	519	451	294	86	223	575	632	472	501
62553558	000018794	000018794_175	Experimental	AGATGTAGCGATCCAAGTCC	1180	369	784	1081	1287	884	1767	1005	801	1175	966	892	406	982	1250	870	915	1072	610	772	736	1435	722	919	294
62553558	000018794	000018794_197	Experimental	ACAGCATACCAAGTGTGGAG	890	697	524	871	1068	553	1495	549	729	923	796	586	325	660	843	639	700	815	480	486	603	1124	387	642	662
62556610	000018794	000018794_580	Experimental	ATGGAGAGCCCAGCGGGGAT	982	663	667	801	1305	675	706	421	594	659	801	551	291	69	172	54	71	836	386	291	291	17	8	6	0
62556610	000018794	000018794_610	Experimental	CGTTGGCCTCTAGATGGGGG	1008	809	842	852	1215	914	1436	722	871	1148	890	659	399	807	1104	461	819	962	427	605	432	1379	522	521	459
62556610	000018794	000018794_632	Experimental	TAGGGCCAGTACCCACAAGC	1088	758	636	742	1183	860	968	662	680	662	872	911	369	701	976	976	995	702	434	743	625	1128	670	895	593
62556610	000018794	000018794_648	Experimental	AGATGACTCACTCTTCCTGC	877	603	503	865	987	557	1220	513	576	937	689	701	339	556	843	552	722	812	402	729	458	676	557	609	577
62560862	000018795	000018795_109	Experimental	AAAGGAAATGGTCATTGTGC	785	429	599	738	873	588	1431	348	804	815	602	594	282	606	886	568	735	784	377	329	517	537	745	942	767
62560862	000018795	000018795_116	Experimental	TAAGCTCAAGGGGTTTGAAC	1048	805	679	699	1277	800	1346	770	690	1149	755	810	422	563	1194	460	765	882	441	566	646	873	690	1150	784
62560862	000018795	000018795_177	Experimental	TTTCCAAGGTTTTCCGATGC	1009	504	637	623	1127	578	1266	713	665	841	665	605	392	631	923	567	726	699	364	572	588	1064	531	1008	491
62560862	000018795	000018795_192	Experimental	CCAGTTATAAACATATACAC	675	417	425	674	808	426	724	611	422	642	605	542	275	290	532	216	489	474	263	458	347	838	362	437	363
62591619	000018799	000018799_109	Experimental	CTTCCGAGCGCGTTGAGCTT	969	652	592	263	447	661	1414	829	903	496	315	48	40	487	482	294	436	284	120	38	28	332	212	236	270
62591619	000018799	000018799_135	Experimental	TAAGCTGTTCAGACGTTGAT	983	628	591	665	957	622	1283	565	612	785	670	651	454	461	934	718	801	511	402	510	611	580	507	661	448
62591619	000018799	000018799_81	Experimental	ACCGTAAGCGGTGGCTAGTG	1186	856	879	1175	1263	858	1867	944	780	1144	1034	982	535	808	1150	1010	1151	924	566	958	1071	1074	918	1191	810
62591619	000018799	000018799_99	Experimental	GCTTGTGTTTTTGTCGGTAC	850	412	623	681	982	608	1337	699	574	814	964	825	433	592	925	723	786	839	585	685	678	1122	544	613	466
64335227	000018920	000018920_25	Experimental	TCAGCTGACGCTGAGATCCG	992	709	585	739	845	667	1605	773	705	903	579	431	268	685	1065	502	646	721	319	360	333	1230	690	1046	649
64335227	000018920	000018920_38	Experimental	TGACTCGCCTCAGCTGAGTC	1063	697	886	1096	1490	824	1710	703	912	1129	1006	894	512	868	1056	759	853	1041	576	618	866	1246	773	1074	693
64335227	000018920	000018920_69	Experimental	ATAACCCCGTGGGAGCTGCT	906	657	740	738	1133	689	829	878	742	549	501	531	241	228	297	522	394	305	161	260	227	270	121	286	229
64335227	000018920	000018920_89	Experimental	AAAATACTTTATTAAAATTC	826	467	403	526	895	461	891	300	358	710	386	401	268	320	612	570	692	538	304	295	504	513	493	437	371
65096150	000018960	000018960_102	Experimental	GGGATGCTGAAGCTTTACTA	1098	811	706	717	1002	793	1285	614	884	619	499	326	200	693	867	384	659	312	185	133	139	919	452	299	265
65096150	000018960	000018960_76	Experimental	CTCTAGTCTCGAAGGACCTA	981	657	582	672	1012	824	1654	904	720	663	578	337	155	548	933	537	789	537	228	156	180	921	510	359	428
65096150	000018960	000018960_82	Experimental	TTGAAACGAGGCAGTCCTTC	1024	725	885	733	1159	820	1632	731	854	625	634	334	206	755	1170	500	745	275	272	218	168	895	653	573	565
65096150	000018960	000018960_91	Experimental	CTTTCCAGCCTCACGCCCGT	711	377	549	507	625	606	1121	497	699	145	349	266	100	277	406	130	217	160	110	103	78	62	208	167	221
65418860	000018983	000018983_330	Experimental	GGAAGAGGCCGGTTAGAGTT	731	465	597	664	1056	539	1253	810	753	734	667	662	437	734	882	823	849	499	272	515	761	995	388	897	760
65419090	000018983	000018983_342	Experimental	CACTGGCTGCGAGGCGTGAA	943	633	577	776	1119	588	1211	928	891	835	792	820	370	693	1027	533	756	750	314	631	562	417	421	691	654
65419090	000018983	000018983_349	Experimental	ACAGTGCAGTTTCCAGACCC	858	806	552	786	1384	720	1276	717	986	939	638	608	348	581	1356	675	639	747	384	554	491	1282	742	842	771
65419090	000018983	000018983_364	Experimental	CCTCAGATCTCTGGTGAGCG	1027	831	793	1066	1435	808	1937	682	915	819	1029	704	497	817	1180	991	831	762	508	651	763	1647	809	1318	530
65419090	000018983	000018983_375	Experimental	ATTCTCCACGGGTCTAGTTC	946	705	720	872	1311	642	1442	805	882	1019	749	875	522	791	1081	760	644	840	536	629	627	1031	719	1044	596
65422423	000018983	000018983_745	Experimental	GGACGCTATCAGCCCGCAGC	1060	646	650	942	1248	631	1605	460	1027	893	737	937	390	738	1039	648	1100	877	384	782	630	1165	579	768	897
65422423	000018983	000018983_770	Experimental	TCAGCGCCCGGGCGCGGGTT	983	798	759	1177	1397	902	1448	964	730	1118	887	897	541	786	1146	1103	846	928	454	713	623	1273	646	1343	791
65422423	000018983	000018983_785	Experimental	CGAAAGTCACGCGCGCCTCC	819	664	727	555	1214	666	1003	525	768	816	755	745	469	722	803	493	825	603	404	500	798	1403	495	586	781
65422423	000018983	000018983_833	Experimental	GGGACGCGCTTCCCCGAGAG	898	569	668	704	940	603	1578	358	726	751	618	513	291	660	1114	752	918	609	238	230	113	467	615	1367	496
65485664	000018991	000018991_11	Experimental	GTCTGGTTTAGTGAAATCAG	900	575	628	553	912	623	1473	629	640	905	634	788	362	424	928	662	889	885	261	574	676	884	507	973	399
65487810	000018991	000018991_176	Experimental	TACTAACTTCCAAGGAGGTC	928	596	541	827	1205	616	1419	565	805	999	760	791	443	583	477	740	712	726	429	564	824	1057	405	840	666
65487810	000018991	000018991_183	Experimental	GGTTCAGAACAGCTTCCAGC	904	728	674	633	1078	633	1339	422	1067	831	797	704	395	701	1280	479	847	873	428	573	763	833	483	761	541
65485664	000018991	000018991_20	Experimental	TTAGGGATAAAATTGGAAGC	982	503	605	856	994	606	1529	550	1052	593	664	765	356	611	835	557	704	686	320	668	602	994	599	759	644
65485664	000018991	000018991_21	Experimental	TCAGAGATTAAGCCTGTGAA	970	745	672	666	1306	618	1311	796	662	727	542	813	411	462	1000	775	686	685	352	757	638	775	569	831	566
65487810	000018991	000018991_230	Experimental	CTGGTCCTGTTTATGAACGC	858	665	671	725	1126	544	1419	812	579	608	594	690	421	566	960	720	693	638	332	700	701	678	527	793	647
65487810	000018991	000018991_266	Experimental	TTCGGTACTCAGCGCAGGCA	1048	801	507	937	1073	670	1376	652	569	975	474	702	471	811	764	779	766	813	401	534	712	1324	538	991	693
65485664	000018991	000018991_29	Experimental	AGTCACAGCCGACGCTCCCA	961	516	592	773	1213	743	1584	359	801	841	713	569	386	808	755	611	706	875	392	417	442	1290	507	570	464
65489452	000018991	000018991_448	Experimental	GCTGGACTGCATGAGGTTTA	1112	834	794	931	1428	824	1979	833	1239	1272	874	990	566	737	1094	813	784	974	518	846	781	1213	883	1049	874
65489452	000018991	000018991_491	Experimental	CGAGGACAGCCTCCAGGTCA	902	619	554	823	1524	584	1547	822	955	1245	818	662	459	586	645	789	740	808	439	441	481	775	304	738	537
65489452	000018991	000018991_502	Experimental	AGTGGACGCATCAGAATTTC	793	451	541	661	755	492	979	331	607	777	663	697	483	627	767	584	530	654	332	642	701	771	395	489	553
65489452	000018991	000018991_514	Experimental	TGACAGGTCCCAGACGCCCC	678	484	400	468	808	543	831	412	532	588	485	628	356	326	647	625	682	443	271	506	501	515	395	408	393
65507410	000018993	000018993_1102	Experimental	CCCAAGGTCCTGGGTCACTC	906	704	721	969	1057	886	1910	890	828	1045	957	708	407	1028	1151	650	717	713	431	521	532	1535	1048	687	517
65507410	000018993	000018993_1149	Experimental	TGGCCACACCCTTAGCCTAA	848	627	490	971	1127	692	1517	640	710	869	554	813	354	846	851	685	893	836	433	719	668	701	580	583	814
65507410	000018993	000018993_1159	Experimental	ATTACATTTTGCAAATGGAG	822	441	529	798	1119	536	1291	594	700	795	841	808	448	614	769	641	740	653	338	600	608	890	534	1014	740
65507410	000018993	000018993_1172	Experimental	AGATGAAGCAATGGCCCGGC	953	674	557	930	1146	643	1328	649	678	766	730	801	433	684	1197	548	861	740	469	690	761	884	604	804	561
65497580	000018993	000018993_125	Experimental	TGGATGACGTCGAGACTATA	845	524	448	722	1011	571	1690	582	742	663	707	645	334	524	1080	612	939	577	301	649	595	939	535	853	774
65497580	000018993	000018993_142	Experimental	GTAGCGACCGAGAAGTTCCC	943	536	531	790	1302	571	1206	577	653	849	676	882	454	445	824	630	724	656	318	815	726	948	572	1018	649
65497580	000018993	000018993_201	Experimental	GCGTCAGGGACAAACGCCGG	732	442	504	620	925	622	1444	658	568	656	710	620	350	623	885	655	882	706	278	611	435	839	511	957	512
65497580	000018993	000018993_231	Experimental	AAATGGCGCTGCGCTTAAGA	930	509	689	782	1173	653	1698	774	556	668	580	935	455	636	975	566	764	693	420	665	631	974	819	302	638
65899450	000019022	000019022_1522	Experimental	GGGCCGCTCCAGGCCAGGAA	953	577	439	726	705	685	1346	743	838	461	324	350	205	672	1344	653	922	229	156	170	100	746	831	813	771
65899450	000019022	000019022_1547	Experimental	CGTGCTCGCAGCCCCTCGAC	792	435	396	450	754	375	907	523	413	319	422	268	165	387	560	409	316	422	169	187	217	706	251	351	218
65899450	000019022	000019022_1571	Experimental	GCGCCGTTAGGGGCTGAGAG	1096	862	893	799	1010	696	1507	985	818	1176	755	529	292	552	1120	919	1333	913	507	323	382	727	511	975	1354
65899450	000019022	000019022_1586	Experimental	AGGTCTCTATTCGCCGCATT	777	534	393	650	943	577	1028	464	439	856	633	516	420	496	967	606	558	723	377	408	459	684	503	666	422
65903334	000019022	000019022_2104	Experimental	GCTCCAGTGACGGTTAGAGC	900	757	493	876	1256	628	1542	784	989	936	529	805	538	534	1562	727	861	471	246	522	676	1298	867	1074	650
65903334	000019022	000019022_2114	Experimental	AGTCACTAACCCCCGCCTTG	831	633	505	707	1093	557	1563	529	906	600	644	341	395	672	984	442	880	521	229	504	534	1131	551	807	614
65903334	000019022	000019022_2123	Experimental	ACCTCACCAGCTTCCACCCA	865	551	655	846	999	774	1248	578	309	642	552	779	340	726	864	675	773	374	186	490	629	1405	451	522	453
65903334	000019022	000019022_2155	Experimental	CCTTGGTGGCTCTGTAAGAC	867	424	593	651	1307	680	1263	638	803	551	611	690	379	631	982	776	901	406	309	450	470	931	447	504	651
65911839	000019024	000019024_129	Experimental	GCCCACCTCCAACACCCATC	906	589	656	895	1281	860	1440	620	919	750	772	840	360	663	966	887	948	591	474	515	455	817	434	862	637
65919386	000019024	000019024_1414	Experimental	GGGGCCAACGTTCGCTCTTC	803	601	441	681	1009	561	1071	593	715	933	676	523	302	592	767	726	839	712	379	489	537	1057	542	304	623
65919386	000019024	000019024_1464	Experimental	GTCGCGGTTCCCCTGGGTCC	1104	828	799	990	1371	916	1804	866	932	1412	1135	826	470	622	1363	651	1136	1125	561	634	670	1000	462	743	670
65919386	000019024	000019024_1484	Experimental	TGGACCCGACGCGGCGAGAG	1141	649	825	1020	1373	725	1498	641	957	1062	989	760	440	269	508	502	558	771	660	729	765	129	112	559	317
65919386	000019024	000019024_1513	Experimental	GGCTTGGGCCCAGTTCCCGC	803	542	554	763	1102	682	1305	772	602	991	787	581	378	488	743	862	863	627	319	336	458	463	267	888	515
65911839	000019024	000019024_155	Experimental	CAGATACATGCGTGCGTGCT	948	633	476	829	1074	548	1699	519	730	885	634	870	476	701	1204	558	812	739	308	584	414	873	632	854	580
65911839	000019024	000019024_168	Experimental	CGGAAAGGGAGGCTCTGACT	922	443	587	703	1042	769	1539	583	679	889	608	690	383	515	969	699	727	470	293	443	470	980	533	965	750
65911839	000019024	000019024_232	Experimental	CCCGAGGGTAAAGACCTTTC	793	524	624	670	448	628	1042	642	624	599	570	505	348	494	738	601	563	572	263	399	438	617	391	650	603
65913007	000019024	000019024_297	Experimental	GGCTTAGGGGGCAACTTCCC	1042	609	744	1111	1308	802	2025	948	985	921	842	884	396	852	474	922	1037	667	531	593	426	1064	638	1168	731
65913007	000019024	000019024_311	Experimental	GCTTACTGGGAAAAAATCCC	872	467	774	704	895	641	1616	733	835	721	715	698	393	811	1061	936	734	554	420	349	326	1060	569	792	723
65913007	000019024	000019024_361	Experimental	GAGTCTGCCCAAGTTCCAAC	980	655	593	984	1470	692	1598	791	988	994	707	512	408	622	1159	922	1034	920	349	450	620	871	828	827	622
65913007	000019024	000019024_371	Experimental	AGGCTCCAGAGGGTCTGTCC	954	692	664	989	1335	699	1463	912	751	666	717	762	378	844	1090	963	927	574	340	609	483	1125	717	1040	910
65915880	000019024	000019024_673	Experimental	GTGTGTGACACACTCAGCTA	755	552	635	349	692	291	1352	551	640	346	536	214	132	564	913	739	844	285	110	79	64	1146	409	832	481
65915880	000019024	000019024_683	Experimental	GTGGGACCCATGAGGTACCT	813	569	488	530	942	764	1385	718	915	496	353	219	159	619	936	629	994	242	198	41	178	648	715	759	792
65915880	000019024	000019024_742	Experimental	CGATTCGGTGAGACTGCTGG	1163	737	633	678	910	864	1894	965	900	830	639	112	102	1055	1246	725	1032	701	301	78	142	1537	950	1060	1061
65915880	000019024	000019024_749	Experimental	CACGAGAGCTGTGTCCCAAG	925	463	427	490	467	606	1224	636	1002	391	232	107	113	531	1208	424	886	194	112	27	90	1172	841	570	628
66002269	000019028	000019028_107	Experimental	CGCGCAGTTCTGAGGGAGAT	825	338	307	324	280	481	1015	452	956	145	116	30	30	583	944	459	689	144	50	25	15	1025	497	640	379
66002269	000019028	000019028_130	Experimental	CTGGCTAGAAGTGCCCAACG	972	623	644	344	422	847	1521	673	1026	379	425	199	53	558	1099	532	473	174	134	54	74	757	338	455	271
66002269	000019028	000019028_140	Experimental	GCTTGAGGTATCCGCAGGAG	990	607	557	137	307	650	1513	739	818	361	307	98	59	271	401	138	340	234	88	66	41	164	58	97	160
66002269	000019028	000019028_60	Experimental	GAACTTGCCGGCGGCCGCGA	996	332	637	649	777	872	1922	535	804	347	282	326	161	757	917	558	696	83	90	105	165	967	656	380	465
66015616	000019030	000019030_117	Experimental	AGGGACTCCCAGCATGGGGC	1134	788	666	1155	1347	250	391	331	361	1128	1032	969	547	159	136	240	359	665	653	793	753	92	117	234	118
66015616	000019030	000019030_143	Experimental	TCCTCCGCATAGTCTATTCC	963	614	765	813	1035	545	1630	655	931	941	759	757	352	619	815	693	528	556	497	740	588	789	647	822	460
66015616	000019030	000019030_79	Experimental	AGTAGACCCTGGGTCCCACC	863	665	505	660	1100	602	1392	736	653	865	792	573	318	472	1010	491	597	843	343	465	264	935	515	636	318
66015616	000019030	000019030_92	Experimental	AGGGCTGGATGTTGTCTCCT	1080	649	796	1000	1497	920	1484	888	1024	1193	1221	1014	570	1148	954	784	840	1018	774	857	840	1683	715	841	973
67374365	000019115	000019115_302	Experimental	TCTCCCAAATGCCAGCGAGC	962	770	666	969	1377	679	1754	736	869	1170	883	732	469	632	1052	701	970	993	480	657	569	1060	754	1232	637
67374365	000019115	000019115_330	Experimental	CTAGAGCTAAGCGAGGCGCT	959	556	545	692	916	759	1201	480	706	703	605	615	401	716	807	748	781	559	341	575	465	1248	414	1121	519
67374365	000019115	000019115_375	Experimental	CATTAATCAGCACGAGGCAA	921	524	612	672	981	647	1297	687	704	765	760	797	382	621	1066	737	900	583	346	502	492	1022	519	598	616
67374365	000019115	000019115_393	Experimental	GAGAATGCCAGGGTCTTCAT	2	16	29	15	40	27	7	3	0	15	1	12	13	18	26	14	0	22	0	0	2	24	8	1	6
68013370	000019147	000019147_687	Experimental	GAATAGGGAACTCCTGAATC	880	611	441	870	807	655	1280	675	439	737	564	688	417	554	1028	649	618	558	293	615	554	549	623	1105	628
68013370	000019147	000019147_728	Experimental	GACCCGTAGGGGCAATGCCA	947	622	645	807	1036	726	1283	727	445	596	651	876	450	573	881	1024	687	622	394	648	506	1265	629	1120	605
68013370	000019147	000019147_746	Experimental	AGCGTTGCTAGGAGGGTTGC	954	469	631	660	841	415	1154	486	798	855	552	568	372	477	798	824	655	879	342	598	649	777	611	718	660
68013370	000019147	000019147_775	Experimental	TACTCGACAAAGGTCAGCTC	1124	730	605	935	1214	825	1744	955	1008	1144	751	968	407	864	1416	959	1238	896	572	804	536	1217	692	1244	766
69157473	000019199	000019199_140	Experimental	CGGAGACCGTGGGCCGGCGC	914	665	569	829	1072	746	1422	517	823	843	849	536	259	535	825	772	837	639	185	228	290	868	440	428	348
69157473	000019199	000019199_173	Experimental	ACATCCCCGGCGGCAGCTGC	990	756	754	903	1300	721	1049	641	1152	753	857	856	386	369	864	542	784	678	387	295	434	474	195	697	453
69157473	000019199	000019199_227	Experimental	TGGAGTCTGGCGGGCAGATC	1072	841	814	1076	1520	843	1509	766	1076	1021	969	1079	518	672	1185	702	971	1069	561	669	780	1055	669	804	668
69157473	000019199	000019199_237	Experimental	GAGAACAGGGCGGTCCCTTG	748	622	584	846	909	448	1220	505	421	727	676	662	220	442	607	414	465	689	466	445	609	616	375	470	451
69301807	000019206	000019206_217	Experimental	CGCCTCTCTCTTCCGCTCAC	962	596	634	815	1230	680	1245	637	841	823	534	557	341	706	1039	569	699	605	258	475	440	613	509	893	451
69301807	000019206	000019206_246	Experimental	GGAAGCTGGCCCCTGCTGCA	863	638	535	442	493	574	935	510	591	230	371	62	68	422	274	233	352	251	95	9	29	333	99	371	165
69301807	000019206	000019206_302	Experimental	GGGAAGGTGTGGACACCCTC	805	487	613	802	1088	767	1499	747	661	581	567	507	331	1037	902	425	470	422	289	384	472	1258	506	483	407
69301807	000019206	000019206_319	Experimental	ACCTAGCCCTCCCATCTGCA	863	631	469	748	1143	729	1242	746	801	911	519	707	364	556	974	668	853	485	208	458	432	542	550	562	524
69352928	000019209	000019209_124	Experimental	GCACAGAGCAGAATGGCTAC	876	703	595	666	952	525	1587	709	849	340	767	744	461	837	1239	788	905	328	233	487	581	1302	769	630	647
69352928	000019209	000019209_133	Experimental	CATTTACTGGGCTCTGGCTC	1019	679	739	791	1081	877	1360	415	886	743	776	731	403	770	1050	735	1009	290	376	533	604	656	454	830	723
69352928	000019209	000019209_140	Experimental	CTGATCTGAATTCACATTTC	947	546	545	718	1059	690	1570	513	732	767	599	672	366	522	1181	430	717	588	429	561	501	724	517	575	502
69352928	000019209	000019209_143	Experimental	TTACATATCAGGTATCAATA	926	481	532	1060	1096	598	1603	932	720	713	555	848	341	690	826	649	723	574	305	508	454	1002	420	489	621
69351577	000019209	000019209_31	Experimental	AGCTTTGGATATGGCTTCAC	1100	659	524	873	1432	791	1496	849	752	1123	785	868	496	732	1131	803	1032	633	359	683	584	1209	623	454	1012
69351577	000019209	000019209_34	Experimental	AGTCAATCAGAAGGACACAG	1104	606	587	724	1324	772	1747	708	749	671	558	725	446	769	1179	1029	1011	630	373	494	671	1246	962	1088	858
69351577	000019209	000019209_43	Experimental	AACTCTACTCAATGAGATCA	704	467	426	550	635	428	735	399	473	538	373	418	238	447	581	507	465	310	184	402	316	720	400	562	421
69351577	000019209	000019209_48	Experimental	AAGACATCTACATAATTCAG	178	108	103	129	235	105	161	106	138	124	143	90	63	91	161	178	154	48	58	199	48	116	75	307	225
69420692	000019211	000019211_106	Experimental	CTCAAAAATGTCCTGTGGTC	950	669	585	807	1152	823	1639	857	893	884	796	879	471	793	1248	793	827	670	436	725	732	1024	849	1203	740
69420692	000019211	000019211_151	Experimental	CTGTCTCAGCGAGGCATCAA	1009	708	597	795	838	716	1372	687	897	510	542	455	240	521	737	313	294	385	249	234	234	506	470	203	121
69420692	000019211	000019211_41	Experimental	GAGCCCCTTGTCTTCAACCC	25	5	20	4	17	18	65	19	60	13	42	13	15	7	10	119	18	10	30	0	24	3	4	15	40
69420692	000019211	000019211_93	Experimental	GTGAAGCCGGACATGCCGCA	865	593	612	762	1152	836	1212	772	603	657	600	714	456	550	1283	549	854	659	331	645	761	907	423	704	814
69443347	000019213	000019213_134	Experimental	GAACTTCGCCTGCAAACCAG	797	576	636	817	860	430	1128	618	574	856	772	598	343	448	590	197	364	750	415	519	366	454	555	370	263
69443347	000019213	000019213_185	Experimental	ACCAGAACCCTGAACAGTCT	1010	807	691	835	1173	558	1481	632	556	1193	748	892	381	313	937	390	412	938	437	828	597	625	334	386	243
69443347	000019213	000019213_220	Experimental	GACCGAGGCCCCACGCGGAG	970	547	692	718	926	567	1339	659	662	884	1115	190	70	306	656	230	272	685	497	10	43	343	252	198	160
69443347	000019213	000019213_256	Experimental	GCGGGGCGCGGTGATAACCC	340	245	349	316	507	262	470	321	214	371	413	380	182	199	199	116	150	338	235	288	245	157	169	25	107
69449466	000019214	000019214_143	Experimental	GTCATCGGAAACGCCTGACT	728	485	489	625	981	313	1031	398	329	812	609	538	449	196	409	191	339	586	366	505	568	269	235	125	149
69449466	000019214	000019214_155	Experimental	GAGGCAAGGCTTCAGATGTA	953	518	539	784	1007	455	1107	456	432	735	639	807	448	311	565	345	404	656	404	546	569	232	198	261	111
69449466	000019214	000019214_175	Experimental	GCAGCCACGCGCTTATGCTC	974	745	674	814	1016	509	1115	384	419	834	609	839	383	245	446	182	303	656	373	720	549	235	206	231	266
69449466	000019214	000019214_212	Experimental	CAGGAAGAGAAGGTTCTGGT	936	668	691	869	1210	590	856	427	676	907	816	796	437	363	316	284	444	907	464	692	648	219	159	181	116
69497410	000019216	000019216_137	Experimental	GGCGAGCTATTGTCCAGGGC	1132	637	751	1125	1342	715	1876	802	863	1134	893	956	512	743	1242	1107	1070	761	377	778	697	957	750	1071	1075
69497410	000019216	000019216_158	Experimental	GGTCATCGTTATTTATGTGA	856	695	612	376	1043	667	1740	712	865	767	874	840	405	601	1029	752	690	672	392	626	636	839	636	884	481
69497410	000019216	000019216_86	Experimental	TTGTGCGGCCAGGGAAGTGC	949	734	674	907	1007	719	1299	688	941	1213	889	814	348	716	1105	872	867	1061	424	548	432	1116	567	1012	445
69497410	000019216	000019216_93	Experimental	GGTGGGCGCCACGAGAAGAG	883	637	398	864	1192	792	2051	777	1087	1025	674	666	366	900	1170	672	1132	782	345	417	523	1301	755	749	722
69641019	000019224	000019224_1101	Experimental	CAAAGTCCTGGAGCCTCCAG	1048	404	371	403	594	235	521	181	145	217	227	194	33	29	19	58	154	75	32	129	56	1	14	22	13
69641019	000019224	000019224_1107	Experimental	AGAGTCCGCACGCTCCGGCG	1053	567	450	580	729	228	543	228	234	485	489	180	88	45	103	30	26	214	125	105	76	5	0	8	0
69641019	000019224	000019224_1117	Experimental	GCAGAAGCGAGAGCCGAGCG	1180	296	401	291	451	191	415	159	298	257	167	119	84	4	47	13	30	111	31	56	79	0	4	4	0
69641019	000019224	000019224_1130	Experimental	GGAGCTGGTGTTCCATGGCT	1145	656	556	630	880	351	894	243	432	557	527	237	140	77	179	76	135	221	154	189	110	39	30	44	15
69636680	000019224	000019224_229	Experimental	AATGCCCCGCGCCCTTCCCC	978	601	760	908	1143	648	1168	620	760	910	833	664	353	647	982	485	796	777	441	399	329	881	821	571	457
69638919	000019224	000019224_619	Experimental	AACGTGGTTACCCTCCCGAC	818	465	368	199	403	509	829	522	588	511	356	68	61	357	515	340	440	442	185	32	78	262	186	230	310
69638919	000019224	000019224_633	Experimental	AATCCGCAGTTCCTGCTTCG	926	528	541	802	1070	608	1166	729	417	804	686	716	319	318	646	421	343	592	287	462	378	596	301	339	167
69638919	000019224	000019224_708	Experimental	GGCGCTGTTACTAGGCGGAC	1019	576	578	611	1027	531	1097	582	771	903	585	487	256	461	806	396	425	726	358	419	346	488	361	250	287
69638919	000019224	000019224_739	Experimental	CTCGCCCACTCCGGCACAAC	1024	506	518	666	775	459	1198	683	572	704	708	499	331	350	730	378	162	482	355	286	232	497	395	211	212
73787892	000019397	000019397_17	Experimental	AACTTTCAAATACAGAGAAG	876	557	576	768	828	684	1631	556	700	695	765	577	291	578	837	588	377	430	348	373	308	794	545	432	217
73787892	000019397	000019397_18	Experimental	TAGAATTGTGTGCTAAGTAC	778	557	537	558	1149	506	982	778	474	351	575	504	310	476	940	575	715	576	328	458	391	888	427	545	489
73787892	000019397	000019397_46	Experimental	TAGAGGCCGCGCAGCAGCAA	1021	562	595	776	871	773	1404	511	516	893	736	434	211	430	875	124	46	439	217	263	235	304	140	32	35
73787892	000019397	000019397_86	Experimental	TGCGGCTGCCTGGCGTTGAA	919	569	530	810	1002	775	1297	511	523	866	656	426	156	264	621	40	173	445	309	119	140	246	120	5	25
77558533	000019622	000019622_28	Experimental	ATTAGAAGGAGGGCCGGGTG	1106	717	728	1219	1667	768	1858	653	1058	1330	640	1138	685	863	1239	740	1114	828	446	940	464	1173	655	944	759
77558533	000019622	000019622_39	Experimental	AGAACACGTGTGTAAATTCC	773	447	478	633	668	476	991	516	509	581	629	560	276	409	622	496	610	626	347	453	356	717	295	579	627
77558533	000019622	000019622_58	Experimental	TACAGACTCTGATAGGATCT	980	505	656	913	969	703	1579	589	856	957	677	824	409	692	1185	815	909	608	395	752	678	1011	705	933	632
77558533	000019622	000019622_95	Experimental	GCTACTTTGTGAGAGTATCT	789	604	609	881	1172	687	1316	727	713	880	678	793	491	580	779	823	655	570	343	604	313	648	541	747	442
78232458	000019659	000019659_101	Experimental	ACATATTATCTAGTACTTGA	962	640	635	565	951	677	1615	951	682	855	601	644	456	638	918	858	639	587	314	495	658	763	754	1110	578
78232458	000019659	000019659_106	Experimental	TATCTCTTTTTTCATTTATG	594	360	482	593	629	400	798	566	526	418	505	611	313	414	616	490	563	420	237	451	441	608	319	556	598
78233091	000019659	000019659_112	Experimental	ATGTCTAGTCTATGCGAGGC	1152	652	563	830	1190	554	1362	673	954	943	683	709	362	577	1028	930	1043	817	417	565	580	1101	714	1196	828
78233091	000019659	000019659_120	Experimental	ATAATCTTACAGGATTACTT	994	677	672	864	1493	745	1524	720	745	920	916	943	485	727	1291	791	879	729	467	945	688	1297	608	614	662
78233091	000019659	000019659_130	Experimental	GGCTAACAGGCCAGACGCAG	860	602	692	796	1061	443	1179	870	744	620	662	652	337	520	803	717	913	300	204	473	506	492	640	770	483
78233091	000019659	000019659_136	Experimental	AGATTCTGCTTTACCTCTGC	1108	328	583	909	1031	674	1787	600	850	986	738	871	369	565	971	781	601	789	271	601	551	943	488	678	551
78232458	000019659	000019659_66	Experimental	GACTTAGAAAAGATTAATGA	674	490	316	592	828	483	1023	376	515	558	359	447	267	406	552	414	457	399	305	501	396	773	348	183	311
78232458	000019659	000019659_96	Experimental	CAACGGAAAGAGTTTTGAAC	814	565	555	567	914	491	1543	523	835	804	728	518	391	340	658	540	469	702	411	445	435	610	498	306	559
85719244	000019992	000019992_102	Experimental	GTATTTTGGGGAAGACATCT	31	21	7	1	69	13	143	15	8	47	23	13	21	65	23	61	2	2	7	2	31	55	45	18	1
85719244	000019992	000019992_109	Experimental	GGGAGCTCCCGCTATGGCAC	1079	580	580	997	1045	402	1397	762	1040	582	680	828	530	359	1422	869	896	553	393	848	635	923	829	1151	817
85719244	000019992	000019992_135	Experimental	TTTGTTAATGACCATGGGTT	694	351	459	663	906	471	1384	603	674	742	593	593	330	376	852	655	589	642	248	386	636	547	500	793	529
85719244	000019992	000019992_143	Experimental	TTCCCAAGCAAGCCTCCCAG	1085	671	655	952	1095	542	1376	768	1132	891	688	671	441	925	1087	795	904	791	295	424	518	1583	775	1015	1007
86740824	000020079	000020079_108	Experimental	ACCATGACTCATCGCACTGC	1061	647	705	614	1118	777	1185	874	610	1018	693	745	481	601	920	822	780	920	392	625	652	1008	860	904	613
86740824	000020079	000020079_110	Experimental	ATTAGCTGTAAGATAGCAAC	997	490	418	677	905	615	1088	583	587	769	511	558	414	658	763	641	613	586	226	593	521	964	502	647	543
86740824	000020079	000020079_138	Experimental	CAAGGAAGCAAGCCAAGGAC	946	626	626	598	975	206	545	128	404	895	720	491	318	82	82	138	83	710	393	340	197	32	31	6	64
86743613	000020079	000020079_465	Experimental	TTATTCTCTGATGCGCGGTT	982	804	622	1080	1028	738	1431	619	873	925	670	724	415	641	959	704	812	1033	459	571	637	498	554	964	665
86743613	000020079	000020079_470	Experimental	ACAACCGCAAGCTGTCAGTG	934	633	648	965	1094	629	1081	698	703	742	883	593	510	631	928	479	925	825	407	644	751	1306	571	327	635
86743613	000020079	000020079_471	Experimental	TAATTTCTAACCCCACTTAC	898	505	472	511	680	325	1346	475	569	567	514	321	160	478	732	542	794	489	135	303	207	787	368	520	826
86743613	000020079	000020079_477	Experimental	TGAATGACACTGAGTCACTA	645	507	532	509	929	529	1235	321	278	712	680	509	302	544	532	547	762	460	307	367	339	513	592	779	501
86740824	000020079	000020079_96	Experimental	TTCTAAGCATGTATCACAGC	949	501	583	572	800	560	1174	550	689	708	567	526	147	650	964	521	1093	756	390	477	383	794	553	591	517
88152203	000020188	000020188_330	Experimental	ACTGTAAGATTGTCATGTGC	912	655	463	326	938	632	1001	634	618	829	573	611	398	563	1053	571	947	713	363	535	479	784	613	545	662
88152203	000020188	000020188_338	Experimental	GCCTAGTCAACGAAAGAAAG	702	532	488	490	766	540	1166	383	828	776	551	458	284	363	698	551	611	626	177	425	613	712	463	621	516
88152203	000020188	000020188_343	Experimental	GGGAAAACTAAAAGTTCATC	724	500	394	618	913	526	1005	695	522	668	606	628	331	587	997	662	709	591	345	479	470	1170	638	976	504
88152203	000020188	000020188_365	Experimental	TGTTCTACTATGAAAACCTC	844	491	695	748	856	534	1343	723	631	655	570	498	271	575	795	590	496	448	234	580	451	879	668	673	511
88152561	000020188	000020188_371	Experimental	GAAAAGATGTTTATATGTTC	867	404	454	623	749	556	1285	613	778	669	422	521	338	531	584	589	675	544	204	346	653	830	391	812	650
88152561	000020188	000020188_378	Experimental	ATCTAAGTGTGACCTCTTGC	1029	475	648	756	1030	635	1342	500	943	379	770	670	407	594	941	516	746	572	421	436	594	1101	659	927	696
88152561	000020188	000020188_386	Experimental	GAATAAGTGATCTAAAATCA	823	572	739	710	996	522	1276	707	622	993	875	714	342	546	923	694	749	353	492	699	376	830	701	810	608
88152561	000020188	000020188_388	Experimental	TAAAGCTCTATACTTTGTGC	1203	622	604	632	1074	693	1386	523	690	890	482	762	370	543	967	667	664	653	369	454	617	1460	725	646	513
88480401	000020222	000020222_108	Experimental	TTTTCTGTAGGACCTTACTT	1025	691	572	1110	1276	797	1739	671	955	1020	923	834	243	554	1062	716	1020	991	512	776	640	891	670	643	692
88480401	000020222	000020222_124	Experimental	CCTACAAGATTTTAGTGCTC	798	477	552	756	915	428	996	738	615	772	653	644	319	634	660	711	867	430	283	585	393	758	323	753	705
88480401	000020222	000020222_67	Experimental	CAACTACTGAGTTACGAAAA	874	534	443	641	929	591	1189	457	651	897	821	576	431	661	1089	526	922	680	446	500	571	952	675	575	618
88480401	000020222	000020222_73	Experimental	GGGCTAGAAACCTTAGTAAA	838	543	687	707	1241	693	1202	751	966	806	592	586	362	753	933	628	646	703	405	711	477	825	544	731	770
88579721	000020233	000020233_43	Experimental	TAGTATTAAACGGGTTGCTC	885	575	624	704	1020	642	1312	761	677	920	687	771	369	604	649	813	642	793	375	545	586	707	340	1165	564
88579721	000020233	000020233_70	Experimental	AATTCCTGTTTTGTATGACC	853	609	425	582	681	470	1357	513	677	739	680	538	305	518	1006	520	789	539	359	388	485	617	271	519	639
88579721	000020233	000020233_82	Experimental	GAGACTGTAAGTAGGGGCAA	998	760	734	924	1122	581	1193	881	457	887	687	307	193	178	467	519	802	606	378	181	179	206	207	628	456
88579721	000020233	000020233_86	Experimental	TGATTGTTAGACACTTTTAC	884	496	531	553	759	465	717	704	623	649	591	594	278	391	911	508	791	548	229	494	515	747	478	275	597
91231386	000020315	000020315_118	Experimental	GATCTCAGTTGCAGCTCTCA	992	860	732	987	1006	820	1512	795	666	1061	841	1016	396	626	1145	863	684	1094	467	615	620	899	545	905	683
91231386	000020315	000020315_124	Experimental	TTATTTATAGCCCACTGCTC	922	501	562	822	1050	522	1255	780	712	1009	729	690	445	663	855	615	585	530	505	676	687	928	532	797	457
91231386	000020315	000020315_132	Experimental	AGTTAATGTAGGTCGATTTT	981	652	650	837	814	574	1130	636	620	727	543	754	321	694	648	702	655	671	394	595	479	809	381	563	549
91231386	000020315	000020315_135	Experimental	TGAGACTCTTGTCTCACTTA	802	754	685	556	881	595	1073	531	659	776	656	596	322	676	757	623	974	719	323	423	389	853	556	548	604
96254336	000020608	000020608_111	Experimental	GAAGAACCTCAGGGGCGAGT	964	590	585	811	1009	733	1191	796	741	1113	683	393	209	549	781	666	810	985	576	294	257	772	438	892	446
96254336	000020608	000020608_123	Experimental	ACAAAAGGACGTTGATATTC	831	624	488	504	674	675	992	582	470	886	573	489	187	646	886	538	506	678	304	478	482	718	500	689	639
96254336	000020608	000020608_88	Experimental	GTAAGAATTTGTGAGACTTC	963	732	772	872	1155	511	1260	512	794	1113	738	960	424	640	817	637	794	907	417	807	704	777	421	643	484
96254336	000020608	000020608_97	Experimental	GATTACTATTTGCATAGGTC	1002	421	543	659	920	475	1177	261	497	722	800	572	289	450	505	752	584	487	403	481	470	728	356	780	346
96303223	000020615	000020615_104	Experimental	ATTACATAATATCTTAACAT	907	531	599	784	1093	671	1232	762	791	782	597	802	420	725	663	737	1141	589	465	540	528	1162	588	647	687
96303223	000020615	000020615_106	Experimental	AATTCTAGAAAGATTACCAA	714	427	557	577	694	617	1305	410	471	651	577	574	308	558	923	462	544	668	329	404	493	626	518	572	482
96303223	000020615	000020615_113	Experimental	TGTTTGTAGTTTTTTGTATA	906	534	655	961	970	676	1051	465	585	862	586	759	475	723	949	820	758	763	417	782	736	1062	581	830	802
96311318	000020615	000020615_650	Experimental	ATCACCCCATTTCATACATA	999	736	672	724	1251	648	1529	658	672	891	962	731	463	592	1032	654	949	912	495	810	557	1055	585	1237	950
96311318	000020615	000020615_668	Experimental	TAGGAAGAAATAGAAGAAGC	860	421	405	759	742	430	998	364	777	626	549	649	292	394	669	423	564	566	244	595	521	760	371	420	348
96311318	000020615	000020615_686	Experimental	AGAGATGGCGGTACCTAGAT	1112	809	805	1244	1337	724	1495	819	793	1008	876	1158	477	679	1085	788	799	1151	488	677	679	1049	641	1009	684
96311318	000020615	000020615_693	Experimental	CTGTGTTTCGAACCTCAGCT	790	620	613	760	1050	596	1589	676	698	940	875	980	434	750	1042	815	724	720	476	721	617	1601	369	1083	496
96303223	000020615	000020615_84	Experimental	AAATAATCATAATCGCTGTA	701	456	393	535	759	473	899	367	377	493	637	485	302	477	688	368	383	437	273	526	497	465	631	457	246
100739832	000020774	000020774_124	Experimental	ATTTTTTAAAGAAAGTTACT	835	529	652	569	1147	463	1161	821	632	792	619	535	368	573	661	545	784	708	480	546	513	1207	476	1148	449
100739832	000020774	000020774_128	Experimental	CAAAAAGGATGAACATACAC	910	577	680	743	1116	645	1319	1066	707	917	678	731	377	571	896	522	563	825	345	565	584	986	444	597	839
100739832	000020774	000020774_90	Experimental	TTTGATTTACTGAAGCAGTC	470	202	243	338	571	266	666	321	200	300	330	267	187	261	464	257	315	260	154	253	170	425	259	244	285
100739832	000020774	000020774_91	Experimental	TTTTAAAATGTAATGTACGA	728	410	352	562	736	363	777	368	618	611	461	483	280	295	581	647	515	601	284	374	341	744	489	551	499
100877050	000020791	000020791_32	Experimental	ATTTGGCTTCAGATTATTAC	750	454	411	735	1078	476	1394	272	851	781	785	585	396	538	845	628	858	617	331	546	751	842	464	564	579
100877050	000020791	000020791_41	Experimental	GGTTTCTACAGTAATTGTAG	773	632	572	803	1228	635	1338	660	658	691	770	712	382	705	770	597	791	691	341	552	707	1469	328	595	468
100877050	000020791	000020791_52	Experimental	AGCTCACCAGTATTACCAGC	903	549	468	652	998	630	1156	588	633	854	661	630	415	397	832	580	637	676	309	444	668	750	381	809	499
100877050	000020791	000020791_63	Experimental	CGTAGGAGTCTTGTATTTCA	1015	708	585	982	1429	876	1303	940	851	1204	897	929	434	867	1060	733	865	1006	420	732	531	1892	795	773	1005
101863607	000020830	000020830_147	Experimental	GTATAGGCAGAAACTTATTC	954	621	320	745	869	600	1300	617	627	820	819	716	599	872	825	880	632	577	383	706	672	704	502	928	592
101863607	000020830	000020830_162	Experimental	TTAATCATCTGGGAATATGC	1064	637	573	840	1020	668	1767	805	896	691	901	685	460	629	1194	999	850	620	474	540	557	1087	816	921	440
101863607	000020830	000020830_179	Experimental	CATTGAGGCACTTCTCCAGC	1081	382	811	926	1079	909	1416	804	936	928	667	760	405	625	1092	784	778	701	327	608	708	1178	679	888	566
101863607	000020830	000020830_187	Experimental	TTTGAGATTAAAAATTTTGT	738	670	565	932	856	639	1147	628	945	740	719	769	354	628	821	691	836	557	443	652	542	1043	460	926	665
102226058	000020860	000020860_59	Experimental	TACTAATGAATCATATTTAG	836	468	564	685	1115	538	1087	685	564	430	534	589	328	483	806	514	618	310	171	474	427	776	395	920	545
102226058	000020860	000020860_71	Experimental	AGCATCTGCTACTACATGAC	941	385	360	450	757	475	1236	598	766	223	214	241	198	340	495	451	495	191	70	121	133	332	222	425	322
102226058	000020860	000020860_78	Experimental	TGCAGAACCCCACTTCCTAC	815	466	478	596	965	544	1269	589	606	546	301	466	287	571	649	559	586	259	113	483	302	771	440	648	484
102226058	000020860	000020860_96	Experimental	TCTATTCGGCTGCTAAGCAT	916	321	392	712	938	831	1639	417	862	227	186	773	261	588	774	470	683	106	95	382	302	441	241	449	406
102760580	000020900	000020900_124	Experimental	AGGGGATTTAAACTTACCAC	891	552	507	707	1112	633	1497	703	626	795	742	718	357	526	674	643	695	842	348	690	442	602	493	879	701
102760580	000020900	000020900_127	Experimental	CTGTGCAGTTAAATAAAGCA	828	473	488	659	970	653	1438	532	775	550	517	747	362	637	865	624	855	410	232	574	614	1065	654	771	576
102760580	000020900	000020900_134	Experimental	ATTGTTCTTAAAATCGTATT	998	666	498	681	1051	655	1764	541	726	794	808	773	360	699	733	620	576	667	478	812	640	1126	507	603	674
102760580	000020900	000020900_140	Experimental	CACCATTAGCTACAACTAAA	837	210	494	672	768	416	1133	409	562	582	586	657	245	376	720	578	644	455	476	541	442	618	464	698	581
102761795	000020900	000020900_171	Experimental	AACAATGAGTTACAAACTTT	1033	533	868	703	1073	688	1186	693	814	862	697	619	429	584	1130	930	870	771	333	564	681	834	533	899	799
102761795	000020900	000020900_172	Experimental	ATCTGAGAGAGTCAAAGAAA	849	563	592	735	941	536	1391	464	630	841	616	783	385	548	999	763	897	679	349	620	604	813	549	561	600
102761795	000020900	000020900_182	Experimental	TGTGAAGAATGACAGGCATC	679	410	394	735	619	200	851	390	559	543	540	645	286	660	639	450	379	453	260	604	496	813	428	579	235
102761795	000020900	000020900_191	Experimental	TTGCAGTGGAATATAACCGC	918	374	650	598	913	485	904	475	711	831	524	619	367	367	924	742	820	643	415	524	637	894	247	548	661
102996429	000020918	000020918_121	Experimental	ATGGAATAGGGAAGTTATTC	1073	658	658	947	1358	633	825	787	727	872	957	859	439	651	974	875	669	793	476	753	640	1078	723	689	926
102996429	000020918	000020918_71	Experimental	GTATTTTCTAGCACAGAATC	959	621	392	747	934	550	1018	562	519	780	701	548	317	598	961	610	571	536	373	508	446	684	487	609	477
102996429	000020918	000020918_84	Experimental	GGAGTATTTTGAAACAGTAA	601	170	391	458	740	469	1013	421	382	605	579	571	252	435	490	352	581	584	316	453	408	602	393	690	370
102996429	000020918	000020918_88	Experimental	ATTCAGGCTAGAATATGGTC	987	667	544	733	1138	536	1092	693	636	868	633	614	311	563	547	713	617	838	356	530	548	716	184	1037	563
103737938	000020980	000020980_118	Experimental	ATACCTTCATGCTCTCTCTG	851	401	371	523	928	491	1008	415	360	537	442	496	303	418	838	589	602	706	261	492	415	779	397	626	427
103737938	000020980	000020980_136	Experimental	ATCTGTAGGTATCCACTGAA	818	626	488	888	1311	629	1167	829	588	729	845	836	407	568	1047	638	837	684	464	573	552	991	604	624	680
103737938	000020980	000020980_138	Experimental	CAAAACTACACAATAGGTTC	696	381	365	540	810	596	1055	358	557	487	546	444	381	460	481	486	375	466	277	427	424	736	386	618	300
103737938	000020980	000020980_93	Experimental	CAATAATTAAATATTACATT	843	512	523	620	812	448	1019	256	671	697	524	670	339	609	863	559	625	557	274	577	287	826	354	517	606
107840841	000021204	000021204_36	Experimental	CAGTTGATTATCTTCATCTG	876	582	617	902	1060	567	1495	515	962	820	920	716	398	507	930	605	973	766	400	647	585	888	693	815	643
107840841	000021204	000021204_39	Experimental	TTGTGCATTGCGTTTGCTGT	1034	555	611	879	1226	607	1282	671	697	877	900	691	423	811	886	575	895	914	400	742	705	1497	227	821	802
107840841	000021204	000021204_48	Experimental	TCTCTGGTCTCTCTGTGGTT	913	584	490	642	846	736	1096	612	544	712	565	551	333	426	671	308	669	638	304	484	451	520	322	228	293
107840841	000021204	000021204_63	Experimental	TGACTAATCTAGAAAGCTCG	1085	575	550	821	1130	714	1550	597	671	824	679	886	396	954	873	699	705	659	304	751	851	1217	745	805	640
108973580	000021271	000021271_101	Experimental	GAACTAACATTCCGCCACTC	529	294	340	473	571	323	935	411	537	335	373	323	253	414	442	293	413	354	143	415	316	429	288	695	277
108973580	000021271	000021271_130	Experimental	TTCCCAAGGCTCCGGTCATT	790	530	527	902	919	493	1106	509	508	682	673	695	323	480	880	580	519	605	384	553	546	667	645	667	465
108973580	000021271	000021271_138	Experimental	AGAGCTTTATGGCACTAGAC	820	396	525	727	1121	568	1262	704	787	807	330	647	330	686	679	797	541	724	343	595	496	913	441	967	422
108973580	000021271	000021271_67	Experimental	GACACAGGGTATAGGACTCC	828	538	462	618	1191	735	1387	578	665	797	483	539	363	746	547	632	703	646	243	359	549	962	393	776	456
110984282	000021389	000021389_42	Experimental	GTGAAATGAATAAGATGGTC	768	542	473	594	972	417	952	443	512	605	542	637	307	441	948	459	634	782	398	361	518	691	439	555	519
110984282	000021389	000021389_53	Experimental	TATTAACTTTTACCCAGCTC	729	292	459	717	775	565	786	369	360	689	702	646	250	366	534	633	550	535	280	548	405	554	369	488	412
110984282	000021389	000021389_64	Experimental	CACTAAAGTAGGTATTTTGG	1022	816	724	1034	1352	757	1814	944	913	1281	737	835	513	820	981	679	935	1044	550	708	953	1365	605	1183	751
110984282	000021389	000021389_72	Experimental	AGAGTCGTAAGTTTGGGTGC	1128	735	304	1018	1251	849	1463	964	1041	1113	802	904	557	825	1144	721	806	820	439	611	635	1300	677	1335	440
112157441	000021470	000021470_59	Experimental	CAAAACATAGAGTGCCTCTC	807	536	444	701	902	530	1205	621	675	829	390	754	299	692	897	729	631	632	397	580	504	930	570	874	599
112157441	000021470	000021470_71	Experimental	GTTAATGCTCAAACCTTAAC	792	487	530	683	1054	524	1221	583	713	682	703	735	403	689	756	469	444	739	350	555	474	855	413	893	394
112157441	000021470	000021470_73	Experimental	TGTGTGGTTTGGTCAGCTAC	1133	840	870	1123	1739	1012	1755	837	1183	1225	1008	1116	538	969	1382	934	1081	830	505	956	918	1571	967	1241	899
112157441	000021470	000021470_85	Experimental	TGCTACCTTGAAAGAGAAGC	822	550	426	719	1124	537	1283	541	634	691	436	658	311	568	627	505	720	569	375	589	460	889	363	722	546
112278120	000021484	000021484_17	Experimental	AAAGTGCATACCCTTTGATC	704	401	336	666	663	451	849	577	556	632	581	297	234	312	533	578	507	458	459	502	326	487	299	745	422
112278120	000021484	000021484_29	Experimental	CAAGACAATGTAGACCATTC	731	470	359	543	1010	417	1035	414	756	626	443	447	320	584	629	453	528	562	177	522	549	1008	363	767	516
112278120	000021484	000021484_47	Experimental	CTGTGCTAATATAAATATGA	709	564	503	640	895	555	1051	609	591	536	503	595	384	389	671	713	676	607	281	613	601	646	469	467	467
112278120	000021484	000021484_51	Experimental	TTAGCAGTGTTGTCTCTAAC	789	581	557	826	1072	645	1045	442	902	813	657	700	409	563	1148	459	874	672	371	660	651	950	497	881	544
113553478	000021548	000021548_36	Experimental	ACCGAAGCTACAAGAGCAGC	1167	470	606	637	867	596	1436	554	580	760	579	619	297	461	759	535	669	509	149	516	474	850	529	612	609
113553478	000021548	000021548_50	Experimental	AACTGACTTGGGAATCCTCC	952	480	679	705	847	536	1177	653	824	650	753	754	427	483	720	547	699	548	329	282	667	433	368	675	573
113553478	000021548	000021548_66	Experimental	ATTTAATAATTTCAGTCATC	832	564	631	322	1083	490	1182	579	502	808	531	639	321	644	1008	430	529	743	278	499	566	755	474	589	354
113553478	000021548	000021548_67	Experimental	ATGAGATGCTTGAAAGTAGC	1092	764	856	892	1341	781	1644	933	833	1108	784	869	536	826	1228	908	835	746	459	775	661	1009	655	903	780
118436280	000021713	000021713_262	Experimental	GTATAACGCGGCGGCTGGGT	915	629	671	755	931	895	1775	585	802	1092	880	542	347	822	879	805	577	716	385	466	350	806	403	849	452
118436280	000021713	000021713_286	Experimental	ACGCGGAGGATGGAGGCGTA	919	518	576	649	1005	601	1268	657	652	857	565	597	344	651	832	729	1046	463	268	294	426	988	400	874	645
118436280	000021713	000021713_300	Experimental	CCGGAACCCGCGCTCTGCTC	1008	535	515	636	937	608	1314	490	839	549	530	489	245	688	713	773	696	410	219	218	218	892	322	1071	619
118436280	000021713	000021713_400	Experimental	CGAACATGGCGCACAGCTGT	932	576	511	743	904	791	1624	615	579	594	555	428	259	729	889	580	1064	333	305	251	263	704	294	1016	584
118910580	000021737	000021737_297	Experimental	TAGGTAGCAAAGGTGCCGTG	837	595	485	803	884	576	1098	580	816	715	664	742	362	836	731	417	907	811	488	513	414	1385	526	635	515
118910580	000021737	000021737_374	Experimental	CGGGCAGCGAGAGGCCTGGC	986	530	501	924	1271	688	1661	642	696	963	1151	752	465	630	1302	619	732	703	517	576	611	952	870	711	532
118910580	000021737	000021737_385	Experimental	GGAATCCGAGCCAGCGTTAC	835	703	528	906	987	685	1556	439	638	1133	714	648	364	693	921	442	758	776	399	600	622	1141	518	564	474
118910580	000021737	000021737_419	Experimental	TCCGTGTGTCTGTCCGCGCG	762	576	646	658	1039	603	1266	692	547	587	895	542	360	475	809	613	804	736	438	525	601	1007	455	600	723
118912362	000021737	000021737_709	Experimental	AGTCTCCGAAGACACCTGGA	13	17	0	14	1	14	45	7	5	26	13	15	3	0	2	39	4	7	0	14	9	0	11	21	0
118912362	000021737	000021737_762	Experimental	GCAGGTGCGAGTCACCTGAG	836	564	699	623	976	280	1174	514	856	853	769	653	365	450	837	533	800	480	410	619	572	838	629	540	585
118912362	000021737	000021737_796	Experimental	AGTGGACTTGATCCTAGCTG	1083	901	916	1161	1360	657	1596	795	896	1400	1090	955	527	1040	1042	1037	1011	1218	687	832	763	1452	658	800	434
118912362	000021737	000021737_815	Experimental	GCAGGCGTTCACACATCCAG	1093	768	665	1102	1270	779	1455	827	704	981	919	837	461	741	993	735	980	880	508	720	637	1621	691	986	825
118999126	000021742	000021742_321	Experimental	GACACGAGATCTTGAAGAGA	1012	621	590	823	1049	652	1610	722	678	734	532	343	100	357	476	470	398	450	189	89	71	195	160	308	271
118999126	000021742	000021742_343	Experimental	ACTCACCGCGCATAATCCTG	1031	593	527	843	1129	606	1008	706	698	776	578	262	155	179	281	374	479	217	101	89	55	68	44	145	190
118999126	000021742	000021742_352	Experimental	TGGGAGCTTACTCTATTAAC	897	547	520	626	997	722	901	548	623	922	689	572	338	429	354	511	707	530	351	267	327	386	143	413	446
118999126	000021742	000021742_357	Experimental	TCTTATTCTAGGTACTATAT	1018	599	714	881	1364	643	1516	750	679	890	666	809	338	514	611	793	573	661	461	403	199	345	185	358	448
119102013	000021751	000021751_286	Experimental	GCGGCCACTCCATACTGCTG	828	652	576	644	924	522	1489	516	881	152	171	414	193	602	879	612	418	119	37	198	124	536	394	242	175
119102013	000021751	000021751_296	Experimental	TTGAGCCGCCGTCGGGACAC	555	300	341	262	305	334	707	376	336	169	90	49	33	75	261	45	158	108	49	16	20	36	59	22	72
119102013	000021751	000021751_359	Experimental	GGCCCTTTAAGCTTGACCTA	872	666	611	1124	1223	821	1489	799	1033	490	462	695	327	557	1076	426	559	218	98	311	260	778	376	316	237
119102013	000021751	000021751_370	Experimental	CCAGGAAGATGGCTATTGAA	1019	752	874	1045	1247	737	1677	707	852	822	770	851	502	628	1008	698	771	351	278	693	540	977	597	875	577
122189394	000021893	000021893_35	Experimental	TTTAAAGATAAGACTAAAAG	874	560	525	788	1057	533	891	509	733	488	536	606	345	737	747	646	555	459	168	585	348	785	426	752	545
122189394	000021893	000021893_49	Experimental	GATCATGACTCACTATGAAA	820	504	512	699	948	730	1106	741	624	707	286	573	311	731	975	480	607	404	231	432	385	1074	551	785	543
122189394	000021893	000021893_55	Experimental	AAGAACTGAAGTCTTGTCTC	891	534	537	659	1008	714	1395	608	759	764	491	691	463	851	1195	649	731	420	230	546	667	849	558	787	621
122189394	000021893	000021893_61	Experimental	AGCTCTTTTCAATCCAGATA	992	624	487	934	1203	769	1512	600	992	974	1090	806	438	783	1074	801	905	463	461	558	669	731	719	950	501
128208085	000022126	000022126_103	Experimental	ATGTGAGCGACTCAGTGATG	857	521	609	736	1065	651	1447	630	761	801	818	743	350	484	863	758	568	547	311	582	474	918	351	884	559
128208085	000022126	000022126_104	Experimental	TAGGTCTAGAGAGGCAGGTT	834	593	523	645	745	569	1522	837	755	722	588	443	237	366	602	560	898	504	349	330	93	474	210	854	772
128208085	000022126	000022126_115	Experimental	ATAGAATGCATCATATCCTC	986	398	521	601	1107	538	1213	643	621	814	635	761	417	665	920	599	464	901	144	601	526	594	545	369	340
128210709	000022126	000022126_282	Experimental	TTATTACTGTCGGCTTATGC	1131	621	536	770	1168	663	1530	787	842	850	955	750	433	798	1049	650	695	804	375	581	661	1166	615	1044	722
128210709	000022126	000022126_293	Experimental	TGAATGGAATCCACCTAAAC	941	459	440	933	1172	626	1118	729	567	734	732	523	407	695	644	706	558	666	325	655	670	736	404	839	609
128210709	000022126	000022126_324	Experimental	TTGATAAAGATTGGCTCTCC	922	599	686	890	1342	754	1757	945	626	1095	794	776	469	704	1088	675	864	837	524	779	544	971	657	880	645
128210709	000022126	000022126_327	Experimental	TTTCTTTTTCATAATCTATA	998	603	677	835	1213	705	1428	667	712	1033	731	942	513	860	1069	583	1125	894	424	676	610	957	543	792	730
128208085	000022126	000022126_93	Experimental	AGTTTCAGGACTTTCAGGGA	983	552	663	891	1297	653	1761	601	930	687	916	842	535	537	1257	849	840	833	408	688	520	936	701	819	783
128503025	000022154	000022154_117	Experimental	TTGGTTGCGCATTAATGCTA	1165	699	786	969	1417	790	1157	851	860	849	846	1013	492	644	1091	895	755	806	513	792	746	829	524	719	569
128503025	000022154	000022154_122	Experimental	TTAAGGCTATAAGGTTGGAC	1054	644	639	850	1162	632	1497	939	643	701	750	782	404	497	818	607	928	600	405	583	449	907	566	474	437
128503025	000022154	000022154_139	Experimental	CAAGGTGGGAAGTTAGTGAC	917	414	489	732	1221	565	939	445	725	831	760	600	457	221	731	658	662	764	392	577	511	676	283	580	394
128503025	000022154	000022154_154	Experimental	TAAAATTTTAAGCACAGAGC	903	558	410	534	724	527	1052	413	739	523	533	505	278	435	598	421	572	380	157	371	312	280	248	412	409
128517916	000022158	000022158_108	Experimental	ACCTCTCACTATTTGCTCCC	906	554	623	801	979	588	1073	663	537	640	624	842	407	408	432	455	390	556	369	713	597	492	399	757	492
128517916	000022158	000022158_54	Experimental	AGAGCTGGTTAGTGTAGGTC	832	454	552	659	783	597	1076	784	612	851	781	580	294	494	693	763	991	676	395	499	312	815	362	770	460
128522682	000022158	000022158_586	Experimental	AGCGGACATCGCCCGGCCCA	1156	687	703	1081	1448	775	1494	788	985	873	852	1165	639	678	773	914	1027	751	444	841	878	874	540	935	558
128522682	000022158	000022158_611	Experimental	CGGAGATTGGCCGCGGTGCT	825	636	568	753	1032	724	1186	255	691	915	788	639	391	596	872	550	706	976	518	546	689	913	641	650	613
128522682	000022158	000022158_631	Experimental	GCACTGCTCCTCCGCGGTCG	985	601	624	1083	1503	893	1872	760	1037	1089	811	882	563	666	1112	682	1013	678	362	824	637	768	595	720	474
128522682	000022158	000022158_707	Experimental	GTAATGCTCCTGCGTTGGCA	1192	647	649	1200	1493	845	2232	677	1118	1213	810	1257	647	835	1645	1013	813	870	393	934	1058	1265	974	1165	858
128517916	000022158	000022158_82	Experimental	AGGAGATGCTTTATAATAAC	876	587	421	842	925	392	1133	447	539	574	573	640	398	565	758	771	377	504	409	589	529	814	337	796	323
128517916	000022158	000022158_84	Experimental	AGTCAAGTTTTCAATTATGC	814	531	574	601	1098	642	1153	460	582	662	694	716	397	485	846	704	699	427	487	532	608	787	566	579	656
128532883	000022161	000022161_152	Experimental	AAGAACAGTATTGTGTATGC	856	536	528	627	1133	499	1038	558	539	747	808	516	349	517	544	576	615	497	380	464	666	680	341	566	429
128532883	000022161	000022161_181	Experimental	CTAATCAGGAGACCTGCATG	954	535	681	860	1281	540	1393	509	846	677	879	902	382	394	602	271	555	554	350	333	451	433	269	274	238
128532883	000022161	000022161_187	Experimental	ACATTGGCTTGTCTATCACT	819	932	648	1075	1430	625	1207	789	853	1195	689	814	449	400	925	933	613	849	378	738	743	756	658	715	559
128532883	000022161	000022161_202	Experimental	ACTAGCGTCTGGGCTTTGGA	1211	842	813	1347	1484	797	1233	754	618	1198	959	865	498	780	1023	522	1069	1188	461	560	720	1528	533	566	629
128709594	000022177	000022177_102	Experimental	AAGAGGTGGCGTAGATGTAT	945	562	517	753	1464	613	1391	532	690	509	408	1058	343	613	977	749	835	225	173	1439	1680	900	724	844	720
128709594	000022177	000022177_59	Experimental	GTAGGGGATGGTGTCTACAT	918	650	750	1081	1445	746	1940	918	1043	452	649	1239	887	826	807	974	1154	376	302	1310	1925	1067	749	1188	785
128709594	000022177	000022177_71	Experimental	AGAACAATGGCCGGATACGT	1052	443	598	829	1198	645	1651	769	801	651	643	1194	558	877	1112	678	576	243	189	1536	1124	1134	668	713	628
128709594	000022177	000022177_92	Experimental	ACAAGGGAGTGCTGTAGCAT	1002	485	419	1078	1594	642	1554	808	1120	722	401	1227	612	769	1451	855	616	370	240	618	1483	1049	887	1022	510
128715115	000022178	000022178_111	Experimental	TGCGTGCGAGTCATGATAGA	1128	726	564	843	1158	555	1340	605	1168	613	566	930	361	649	1139	832	699	440	248	913	679	1059	687	587	643
128715115	000022178	000022178_120	Experimental	ACAATTAATTATTCCTGCCC	771	398	449	705	920	521	1417	300	472	759	475	701	389	460	933	544	509	665	273	490	599	830	438	585	435
128715115	000022178	000022178_135	Experimental	CAACAGGCAAGCAATACGTT	1021	573	500	859	1253	679	1162	750	793	608	590	1002	549	477	816	771	1005	413	238	758	803	613	504	893	481
128715115	000022178	000022178_137	Experimental	TAATGCAATTCATTTCTATT	929	570	603	920	1163	467	1477	816	762	822	590	623	356	675	1341	596	965	862	326	642	640	999	614	893	738
128715800	000022178	000022178_156	Experimental	CAACTAAATGAGGTGGGATG	1085	1000	642	973	1224	803	1994	811	978	990	786	735	356	945	925	954	744	710	375	677	503	1230	493	762	619
128715800	000022178	000022178_188	Experimental	AGGATAACATTAATGACAAG	881	618	703	866	1271	621	1378	527	652	757	772	713	409	643	703	703	908	618	442	653	627	867	518	924	492
128715800	000022178	000022178_199	Experimental	ACAAACCTTGCTCTCCTTAG	1105	536	466	838	1268	866	1341	910	1117	596	686	924	497	612	949	896	1028	444	360	839	942	1165	630	1456	529
128715800	000022178	000022178_207	Experimental	TTAAGGACAGGCATACTCAC	1076	653	569	1136	1497	872	1801	936	821	648	578	1160	636	786	1027	683	993	417	278	1194	1224	1059	708	530	623
128733665	000022179	000022179_130	Experimental	GTGCTGATTGCAGCCCAGAT	756	611	578	583	724	715	1352	713	730	695	507	35	51	201	624	138	152	234	80	51	24	17	10	34	3
128733665	000022179	000022179_135	Experimental	AGAGCACATGATTATGACCG	913	591	642	641	1060	679	1210	604	789	719	608	642	503	651	668	523	858	589	300	660	903	802	430	793	600
128733665	000022179	000022179_78	Experimental	TACTAGTTTTTCTCCTAGTG	965	601	502	748	1140	622	1351	683	555	671	828	670	546	875	833	806	957	718	447	700	816	1102	345	1005	673
128733665	000022179	000022179_92	Experimental	AGTGAACACGGTCAAGTTAG	716	520	444	626	975	563	1100	541	597	526	704	778	423	552	685	530	500	600	285	671	620	984	366	585	353
130916516	000022285	000022285_135	Experimental	TCATGGAGGCGAAGTTTCAT	1320	1090	887	1377	1597	907	2236	1157	1112	1318	1018	1162	613	939	1355	957	1181	1357	588	1044	931	1239	836	1519	966
130916516	000022285	000022285_43	Experimental	CGGACACTTACACACGCAGC	933	395	560	573	1109	423	948	599	425	805	730	433	350	547	1102	823	738	746	350	424	475	919	587	812	627
130916516	000022285	000022285_86	Experimental	CGCTCCCGTCGACGTCGACC	825	468	522	689	860	490	1338	674	574	736	691	715	340	393	1066	471	524	467	263	585	431	656	503	625	479
130916516	000022285	000022285_91	Experimental	TCCGCGCGCGCCCCGAGGAG	860	566	587	269	303	446	1050	382	650	341	196	19	27	28	33	337	181	53	57	34	66	4	1	76	39
132065126	000022330	000022330_55	Experimental	ATAAATCCATAATATTGCGC	525	288	202	354	329	342	456	224	349	352	225	283	159	221	386	206	243	231	261	232	182	258	256	220	410
132065126	000022330	000022330_60	Experimental	TGCTCTCACAGGAAGAGGTT	844	463	628	730	1217	627	1247	747	702	400	252	735	402	686	739	1034	904	216	99	434	510	584	516	1132	644
132065126	000022330	000022330_84	Experimental	TATGCACGGATGTTCCAGAA	1003	699	543	881	1291	642	1600	830	875	1037	667	717	554	722	839	798	799	1002	434	689	939	1007	482	1110	715
132065126	000022330	000022330_93	Experimental	ACAAATGATTACTCAACAGC	959	540	440	594	919	621	1434	293	762	755	669	572	350	598	842	456	623	640	352	450	640	720	489	628	394
1993642	000022528	000022528_18	Experimental	AAAAATCACAAGGAGTCAGG	675	349	478	559	882	495	941	436	576	712	508	537	325	510	639	403	570	574	382	553	442	737	413	501	416
1993642	000022528	000022528_32	Experimental	AAAGATATTTTAAACAATCT	712	337	368	487	950	563	1009	492	578	665	568	645	296	549	1095	441	396	498	278	561	468	768	701	605	398
1993642	000022528	000022528_33	Experimental	ATATCACTAAGAGATTTTGC	1065	476	567	705	868	547	1026	544	776	734	633	495	283	572	706	596	395	795	368	534	345	845	447	489	517
1993642	000022528	000022528_35	Experimental	GTTATGTAAACTTCTAGTTC	877	381	579	671	966	539	976	705	527	562	559	550	439	506	209	696	776	388	306	495	555	719	401	755	520
2265096	000022545	000022545_111	Experimental	AGTTAGTTACCGCAAATGTC	898	403	483	575	823	444	963	368	407	834	682	492	358	519	735	556	473	798	291	413	586	538	310	468	498
2265096	000022545	000022545_118	Experimental	GTAGTTGTGAATTACAGAGC	840	372	448	536	694	486	923	457	658	618	584	572	308	491	674	603	567	552	351	431	361	437	554	547	640
2265096	000022545	000022545_66	Experimental	TGGCTTGCCCTATCCTGCGT	994	514	622	715	856	666	1449	593	661	749	674	680	333	553	1109	569	889	515	211	335	592	503	667	994	764
2265096	000022545	000022545_73	Experimental	AGGCAGCTCAGACAACGGGA	858	436	601	734	892	479	1154	677	641	527	735	508	195	487	497	818	983	455	238	294	249	1063	645	863	769
2877205	000022564	000022564_150	Experimental	CCGTTAGGCCGTAGCTCCGA	1092	417	243	501	669	549	1138	728	763	483	545	166	101	509	658	799	985	183	102	73	26	324	198	1140	945
2877205	000022564	000022564_218	Experimental	GCGGAACAAACTGAAAGCTC	701	341	368	320	495	413	952	426	515	232	361	166	87	224	287	569	551	229	79	46	39	92	95	738	702
2877205	000022564	000022564_234	Experimental	TCTCGGCATTCCGGGCTCGA	981	691	608	619	715	684	1612	631	690	365	268	156	32	346	526	614	1002	157	85	55	25	332	119	1366	733
2877205	000022564	000022564_250	Experimental	GCGGTCCGCCTTACCAGCCC	687	457	344	425	525	481	1082	424	466	351	234	181	105	274	466	394	610	131	72	47	58	155	149	692	621
6852520	000022750	000022750_225	Experimental	TGGGCTTACCGGCGTGTCGA	224	735	798	414	642	739	1559	675	621	702	466	187	89	396	627	739	851	585	233	164	101	502	270	776	725
6852520	000022750	000022750_238	Experimental	ATCGCCCTGGTCATTCCGCT	998	717	647	409	590	639	1561	585	865	576	560	46	66	299	164	269	427	377	136	35	56	273	92	273	221
6852520	000022750	000022750_276	Experimental	CTAGCTTAGAACGGCAACGA	964	764	421	376	503	573	1410	673	567	564	441	137	79	689	953	545	458	300	151	99	89	868	444	210	306
6852520	000022750	000022750_300	Experimental	CTACACGAGACTACAAAACC	940	461	483	253	493	478	1324	439	602	403	299	160	56	295	538	438	367	200	80	25	63	387	340	487	420
9116079	000022856	000022856_50	Experimental	CAAACTCCTTCATCCAAGTC	893	612	441	659	989	536	1029	455	614	684	716	532	331	607	815	662	641	553	438	583	399	1026	541	753	313
9116079	000022856	000022856_79	Experimental	GGGATTCTATTTAGCCCGCC	1060	841	603	1011	1049	692	1707	573	898	1075	781	817	439	766	1067	662	715	822	498	600	642	1304	528	930	1041
9116079	000022856	000022856_87	Experimental	ACGGTAAAAGTGAGCTCTTA	1019	704	561	844	1381	567	1280	587	862	816	918	668	454	561	678	725	694	1006	440	575	659	1172	523	1108	426
9116079	000022856	000022856_92	Experimental	AAGGCGTTGTGAGGAGTTGT	584	324	407	417	665	309	777	380	354	213	410	417	268	292	250	594	641	416	210	431	503	435	365	833	378
9340686	000022868	000022868_33	Experimental	AGTTTGGTGATTTAAGACCC	796	231	626	757	1068	498	1123	557	505	837	626	595	408	643	612	519	297	457	335	622	744	1105	479	699	380
9340686	000022868	000022868_44	Experimental	TTTAAACATGATCACGCCTT	746	417	472	824	851	751	1208	770	787	582	555	681	380	642	635	560	437	438	236	636	563	1040	528	621	517
9340686	000022868	000022868_47	Experimental	ACACTGGAAGCATTGCACAA	1100	763	849	1031	1192	832	1762	826	809	807	876	695	507	917	906	853	1198	807	567	661	666	973	512	731	692
9340686	000022868	000022868_58	Experimental	TTACAAACTAGTGGAGAGGA	997	576	671	704	1078	667	1450	574	1049	1047	644	754	436	711	924	817	848	563	360	716	538	1061	615	331	612
9793149	000022885	000022885_68	Experimental	ATTGATTGGTATGGCTCTTA	924	651	508	885	1265	650	1274	509	768	1005	589	748	479	497	917	626	776	772	476	605	600	1038	640	509	903
9793149	000022885	000022885_82	Experimental	TTTTTTGGGGGATAATCATA	998	735	593	954	1441	801	1559	517	937	1169	1022	753	533	598	1205	968	769	808	409	817	948	695	704	999	682
9793149	000022885	000022885_85	Experimental	AGATCAATATTTTATTGCAT	741	456	473	575	984	664	1222	563	451	634	459	561	304	428	799	585	596	541	299	414	516	1046	546	358	403
9793149	000022885	000022885_88	Experimental	AAGTAATCATTTCAACCAGG	865	629	687	909	948	604	1180	805	847	825	712	750	416	659	1095	664	525	483	507	643	546	1001	703	712	591
12267157	000023003	000023003_327	Experimental	AGAAGGGGCTCGTTGCGCGC	670	435	473	624	856	439	928	571	407	428	604	638	316	609	550	632	634	545	362	528	577	724	312	505	475
12267157	000023003	000023003_342	Experimental	CGGTTGCCGACTCCCTTCCC	917	765	504	839	1045	733	1525	1015	921	903	648	861	411	932	1244	777	1082	838	361	510	564	1287	554	882	857
12267157	000023003	000023003_353	Experimental	TGGGCTAGCAGAGGCGAACT	953	572	611	820	1146	316	1583	657	841	866	661	721	415	624	817	698	955	732	370	567	616	1075	409	1015	764
12267157	000023003	000023003_397	Experimental	TTTGTGCGGCCGCCGCCGGC	838	693	615	876	950	632	1390	615	898	672	824	910	418	657	731	616	820	781	490	530	632	1017	442	813	724
13098426	000023085	000023085_127	Experimental	TGACGGAAGCGGAAACGACG	435	300	223	274	421	382	589	262	195	514	382	246	228	296	224	220	280	431	242	271	255	354	223	387	199
13098426	000023085	000023085_140	Experimental	AATAAAAGGATCCTATGGGG	957	572	756	891	1352	779	1183	793	762	1042	968	442	468	527	1085	513	693	1015	590	711	796	942	576	767	608
13098426	000023085	000023085_146	Experimental	ACGGCATTCTGTAGATTAGC	1160	738	794	925	887	563	1389	647	792	659	768	1054	476	685	1147	902	988	590	427	656	567	775	618	816	725
13098426	000023085	000023085_171	Experimental	AAATGTGCACAAAACTCATC	967	541	658	709	1176	781	1417	724	825	896	713	908	431	768	1143	630	776	600	297	900	742	1140	642	809	511
[truncated: 10,994 more rows]
