# Supplementary material for: Cancer lineage-specific regulation of YAP responsive elements revealed through large-scale functional epigenomic screens
Source: Nat Commun. 2023 Jul 3;14:3907. doi: 10.1038/s41467-023-39527-w (PMC10317959; doi:10.1038/s41467-023-39527-w)
Supplement: Supplementary file 11 — Supplementary Data 7 [file 41467_2023_39527_MOESM11_ESM.xlsx]

## Sheet: YMCi13K_FitnessScore
chr	Absolute_summit	UnionID	UnionID_AbsSummit	Subpool	sgRNA_ID	Closest_TSS	Closest_TSS_nr	Distance_to_closest_TSS	Category_score	Heatmap_order_Figure3	Putative_target_gene	Distance to TSS of putative target	Fitness_Score_92.1	Fitness_Score_MEL202	Fitness_Score_H2052	Fitness_Score_MSTO	pval_92.1	pval_MEL202	pval_H2052	pval_MSTO	pval_log10_92.1	pval_log10_MEL202	pval_log10_H2052	pval_log10_MSTO	Score_92.1	Score_MEL202	Score_H2052	Score_MSTO
chr7	32490414	000112452	000112452_32490414	TEST	NA	LSM5	LSM5	2.5	Common	1			-0.237656	-0.212957	-0.139465	-0.113889	0.000327451	0.000723479	0.00197481	0.00602529	3.48485	3.14057	2.70448	2.22002	1	1	1	1
chr17	38853715	000045844	000045844_38853715	TEST	NA	RPL23	RPL23	220	Common	2			-0.179682	-0.141952	-0.146603	-0.132252	0.000216234	0.00282994	2.00557e-05	0.00465815	3.66508	2.54822	4.69776	2.33179	1	1	1	1
chr17	35142310	000045696	000045696_35142310	TEST	NA	NLE1	NLE1	96.5	Common	3			-0.182972	-0.20096	-0.182597	-0.13635	0.00173357	0.000631032	0.00335384	4.84161e-05	2.76106	3.19995	2.47446	4.31501	1	1	1	1
chr11	69641019	000019224	000019224_69641019	TEST	NA	CCND1	CCND1.2	119	Common	4	CCND1	TSS	-0.208817	-0.200049	-0.0836802	-0.0965138	3.28953e-05	5.53634e-05	1.69872e-05	0.000273395	4.48287	4.25678	4.76988	3.56321	1	1	1	1
chr15	75640240	000040426	000040426_75640240	TEST	NA	IMP3	IMP3	152.5	Common	5			-0.17066	-0.13173	-0.136929	-0.153736	0.000169945	0.00384891	2.99167e-05	0.00296778	3.76969	2.41466	4.52409	2.52757	1	1	1	1
chr20	25407632	000070108	000070108_25407632	TEST	NA	GINS1	GINS1	106.5	Common	6			-0.164782	-0.119027	-0.0659426	-0.116624	0.00058328	0.000477824	0.000244971	0.000451313	3.23412	3.32073	3.61088	3.34552	1	1	1	1
chr16	57462672	000043062	000043062_57462672	TEST	NA	POLR2C	POLR2C	82.5	Common	7			-0.163355	-0.0601747	-0.144032	-0.113476	0.000201276	1.66416e-05	0.000168454	0.00379174	3.69621	4.7788	3.77352	2.42116	1	1	1	1
chr16	69339658	000043547	000043547_69339658	TEST	NA	NIP7	NIP7	7	Common	8			-0.166827	-0.116627	-0.132137	-0.116253	0.000560103	0.000235495	0.000816354	0.00824469	3.25173	3.62802	3.08812	2.08383	1	1	1	1
chr15	65611159	000039905	000039905_65611159	TEST	NA	INTS14	INTS14	68.5	Common	9			-0.195136	-0.103275	-0.123595	-0.167023	0.00241612	0.00157643	0.00201727	0.00108063	2.61688	2.80233	2.69523	2.96632	1	1	1	1
chr1	193121968	000007016	000007016_193121968	TEST	NA	CDC73	CDC73	90	Common	10			-0.137065	-0.0744347	-0.134898	-0.103589	0.000939057	0.00538071	0.000179739	0.003445	3.02731	2.26916	3.74536	2.46281	1	1	1	1
chr1	28329039	000001186	000001186_28329039	TEST	NA	MED18	MED18	52	Common	11			-0.0723216	-0.0921508	-0.118826	-0.148598	0.00142572	0.000265984	0.000490415	0.000777003	2.84597	3.57514	3.30944	3.10958	1	1	1	1
chr12	48852234	000024763	000024763_48852234	TEST	NA	DDX23	DDX23	32	Common	12			-0.145531	-0.079948	-0.0793149	-0.110545	6.78303e-05	0.00168711	3.83915e-05	0.00210854	4.16858	2.77286	4.41577	2.67602	1	1	1	1
chr9	92325454	000129599	000129599_92325454	TEST	NA	NOL8	CENPP	-53	Common	13			-0.15128	-0.115887	-0.0910405	-0.134461	0.000518173	0.000116872	0.00055667	0.000914231	3.28553	3.93229	3.2544	3.03894	1	1	1	1
chr9	69035729	000128387	000128387_69035729	TEST	NA	FXN	FXN	88	Common	14			-0.14921	-0.0923425	-0.0534574	-0.113714	0.0010871	0.00152077	0.00276686	0.000553315	2.96373	2.81794	2.55801	3.25703	1	1	1	1
chr1	163321826	000005757	000005757_163321826	TEST	NA	NUF2	NUF2	46.5	Common	15			-0.0950592	-0.0599855	-0.0816803	-0.0746592	0.000117661	0.000628846	0.000134605	0.000327757	3.92937	3.20146	3.87094	3.48445	1	1	1	1
chr16	58392743	000043118	000043118_58392743	TEST	NA	GINS3	GINS3	143.5	Common	16			-0.104356	-0.0859842	-0.154915	-0.129287	0.00101933	0.000589595	0.000301526	0.0026507	2.99169	3.22945	3.52068	2.57664	1	1	1	1
chr14	60981156	000036135	000036135_60981156	TEST	NA	TRMT5	SLC38A6	51	Common	17			-0.122092	-0.0907762	-0.122465	-0.129964	0.0018721	0.0010231	0.00117898	0.000384176	2.72767	2.99008	2.92849	3.41547	1	1	1	1
chr9	133336240	000131909	000131909_133336240	TEST	NA	SURF6	SURF6	110	Common	18			-0.0863744	-0.110972	-0.142703	-0.116707	0.00142823	0.000270843	0.00233907	0.00122006	2.8452	3.56728	2.63096	2.91362	1	1	1	1
chr8	144428561	000126922	000126922_144428561	TEST	NA	VPS28	VPS28	139.5	Common	19			-0.0688889	-0.0681728	-0.0878946	-0.113352	0.000593969	0.0033894	0.000693736	0.000139306	3.22624	2.46988	3.15881	3.85603	1	1	1	1
chr17	7484504	000044736	000044736_7484504	TEST	NA	POLR2A	POLR2A	193	Common	20			-0.0993252	-0.0621638	-0.0252435	-0.0608615	0.000181192	8.05369e-05	0.007143	0.001206	3.74186	4.094	2.14612	2.91865	1	1	1	1
chr17	59155179	000047134	000047134_59155179	TEST	NA	SKA2	SKA2	123.5	Common	21			-0.147164	-0.0979193	-0.0364352	-0.124026	0.000555195	0.000300788	0.000506287	0.000463002	3.25555	3.52174	3.2956	3.33442	1	1	1	1
chr7	44490736	000113061	000113061_44490736	TEST	NA	NUDCD3	NUDCD3	57.5	Common	22			-0.0746464	-0.077772	-0.0721181	-0.0784274	0.00104527	0.000470909	0.00162789	8.0247e-05	2.98077	3.32706	2.78838	4.09557	1	1	1	1
chr14	64986978	000036375	000036375_64986978	TEST	NA	FNTB	FNTB	7	Common	23			-0.125894	-0.066894	-0.128448	-0.155421	0.00486068	0.00591097	0.00186094	0.00113251	2.3133	2.22834	2.73027	2.94596	1	1	1	1
chr5	33441144	000094434	000094434_33441144	TEST	NA	TARS	TARS	427	Common	24			-0.12357	-0.0703782	-0.0787796	-0.090396	0.000904294	0.00188529	0.000619821	2.62443e-05	3.04369	2.72462	3.20773	4.58097	1	1	1	1
chr2	196799730	000066135	000066135_196799730	TEST	NA	GTF3C3	GTF3C3	33.5	Common	25			-0.165277	-0.0502211	-0.119726	-0.126044	0.000808152	0.00323442	0.00374814	0.00118424	3.09251	2.4902	2.42618	2.92656	1	1	1	1
chr12	75511637	000026337	000026337_75511637	TEST	NA	KRR1	KRR1	100	Common	26			-0.0594481	-0.0570663	-0.0971764	-0.0588713	0.000801002	0.000454319	0.000501795	0.00484385	3.09637	3.34264	3.29947	2.31481	1	1	1	1
chr2	24076369	000055880	000055880_24076369	TEST	NA	SF3B6	SF3B6	94	Common	27			-0.0938908	-0.0616044	-0.0913693	-0.110314	0.000366058	0.00254229	0.00115483	0.0100116	3.43645	2.59478	2.93748	1.99949	1	1	1	1
chr7	99438878	000115084	000115084_99438878	TEST	NA	CPSF4	CPSF4	-57	Common	28			-0.0877597	-0.101896	-0.0952899	-0.119218	0.000741346	0.000122692	0.00141558	7.74203e-05	3.12998	3.91118	2.84907	4.11115	1	1	1	1
chr12	14803596	000023154	000023154_14803596	TEST	NA	WBP11	C12orf60	70.5	Common	29			-0.123534	-0.0725925	-0.0438527	-0.0796882	0.000248012	0.000237208	0.000202863	1.18508e-06	3.60553	3.62487	3.6928	5.92625	1	1	1	1
chr13	112588169	000034053	000034053_112588169	TEST	NA	TUBGCP3	TUBGCP3	-6.5	Common	30			-0.105032	-0.0720222	-0.0489935	-0.166188	0.00177853	0.000750945	0.002462	0.000740675	2.74994	3.12439	2.60871	3.13037	1	1	1	1
chr1	203861587	000007615	000007615_203861587	TEST	NA	SNRPE	SNRPE	-45	Common	31			-0.0675825	-0.0794255	-0.111905	-0.0985608	9.55499e-05	0.000326225	0.000521668	0.0130933	4.01977	3.48648	3.28261	1.88295	1	1	1	1
chr9	92293718	000129598	000129598_92293718	TEST	NA	IARS	IARS	-110	Common	32			-0.144749	-0.0981932	-0.0398093	-0.0835251	0.00112645	0.00136582	0.00139437	0.000763548	2.94829	2.86461	2.85562	3.11716	1	1	1	1
chr20	45972281	000070982	000070982_45972281	TEST	NA	ZNF335	ZNF335	82.5	Common	33			-0.0645017	-0.0454053	-0.0640332	-0.126055	0.000463463	0.00708905	0.00450911	0.000122874	3.33398	2.14941	2.34591	3.91054	1	1	1	1
chr3	142578848	000080833	000080833_142578848	TEST	NA	ATR	ATR	-19	Common	34	ATR	TSS	-0.12496	-0.0717147	-0.0478759	-0.121372	0.000764861	0.00182969	0.00179508	0.000302363	3.11642	2.73762	2.74592	3.51947	1	1	1	1
chr11	32583739	000017616	000017616_32583739	TEST	NA	EIF3M	EIF3M	96.5	Common	35			-0.0803906	-0.069026	-0.0567248	-0.0505249	0.00105623	6.27415e-06	0.00101864	0.0276817	2.97624	5.20245	2.99198	1.55781	1	1	1	1
chr16	70251996	000043601	000043601_70251996	TEST	NA	EXOSC6	EXOSC6	77.5	Common	36			-0.0759451	-0.0783461	-0.0408251	-0.106469	0.000859075	0.000990377	0.00162857	9.63709e-06	3.06597	3.0042	2.78819	5.01605	1	1	1	1
chr5	111092284	000099042	000099042_111092284	TEST	NA	WDR36	WDR36	251	Common	37			-0.0508878	-0.0514824	-0.0906046	-0.0612169	0.000572628	0.000511624	0.000198304	0.00360082	3.24213	3.29105	3.70267	2.4436	1	1	1	1
chr7	92528694	000114755	000114755_92528694	TEST	NA	RBM48	PEX1	6	Common	38			-0.0742133	-0.0658589	-0.0803244	-0.122189	0.000275523	0.000183052	0.000140196	0.000911355	3.55984	3.73743	3.85326	3.04031	1	1	1	1
chr5	181243960	000103114	000103114_181243960	TEST	NA	RACK1	RACK1	105.5	Common	39			-0.101838	-0.0425676	-0.0688028	-0.0697481	0.000348073	8.97992e-05	0.000216808	2.12565e-05	3.45833	4.04673	3.66392	4.67251	1	1	1	1
chr1	44213398	000001821	000001821_44213398	TEST	NA	DMAP1	DMAP1	-116	Common	40			-0.0601376	-0.0649791	-0.102125	-0.0927585	0.000312779	0.000316001	0.000608854	0.000256458	3.50476	3.50031	3.21549	3.59098	1	1	1	1
chr9	133030888	000131890	000131890_133030888	TEST	NA	GTF3C5	GTF3C5	116.5	Common	41			-0.100293	-0.043528	-0.0722643	-0.146787	0.000913879	0.0163744	0.0054567	0.000704495	3.03911	1.78583	2.26307	3.15212	1	1	1	1
chr14	22929695	000034311	000034311_22929695	TEST	NA	PRMT5	LOC101926933	-26	Common	42	PRMT5	TSS	-0.0432289	-0.0334961	-0.141011	-0.0725861	0.00573781	0.00952407	0.00127728	0.00107032	2.24125	2.02118	2.89371	2.97049	1	1	1	1
chr17	49708268	000046593	000046593_49708268	TEST	NA	SLC35B1	SLC35B1	-129	Common	43			-0.0663995	-0.0784805	-0.0519475	-0.099503	0.000552765	0.000167581	0.000930391	0.000848757	3.25746	3.77578	3.03133	3.07122	1	1	1	1
chr5	55307878	000095666	000095666_55307878	TEST	NA	DHX29	DHX29	-101	Common	44			-0.0857464	-0.0644441	-0.0428771	-0.0554371	0.000733129	0.00103663	7.0918e-05	8.30964e-05	3.13482	2.98438	4.14924	4.08042	1	1	1	1
chr5	140691411	000101034	000101034_140691411	TEST	NA	HARS	HARS	52.5	Common	45			-0.0450404	-0.072678	-0.0984475	-0.0802466	0.000260245	0.00117825	0.00418079	0.000236217	3.58462	2.92876	2.37874	3.62669	1	1	1	1
chr17	50639327	000046669	000046669_50639327	TEST	NA	ABCC3	ABCC3	4300.5	Common	46			-0.0649279	-0.0543067	-0.0293556	-0.0571942	2.85688e-05	0.000119803	0.000803056	3.45949e-05	4.54411	3.92153	3.09525	4.46099	1	1	1	1
chr4	70688385	000086565	000086565_70688385	TEST	NA	UTP3	UTP3	-210	Common	47			-0.0671364	-0.0783676	-0.0571929	-0.0707323	0.00401026	0.000934379	0.000131365	0.000212464	2.39683	3.02948	3.88152	3.67271	1	1	1	1
chr12	68686952	000025982	000025982_68686952	TEST	NA	NUP107	NUP107	122	Common	48			-0.0590917	-0.0417821	-0.0521903	-0.0586234	9.6452e-05	7.55423e-06	0.00167805	0.000623723	4.01569	5.12181	2.77519	3.20501	1	1	1	1
chr8	127736216	000125805	000125805_127736216	TEST	NA	MYC	MYC.2	88.5	Common	49	MYC	TSS	-0.080214	-0.0524099	-0.0291434	-0.0804658	0.000205106	0.00487747	0.00137979	2.90195e-05	3.68802	2.31181	2.86019	4.53731	1	1	1	1
chr3	45689227	000076811	000076811_45689227	TEST	NA	SACM1L	SACM1L	-39	Common	50			-0.0664677	-0.042029	-0.0401663	-0.0636578	0.00166188	0.00105352	0.0085293	0.00243912	2.7794	2.97736	2.06909	2.61277	1	1	1	1
chr16	67846887	000043440	000043440_67846887	TEST	NA	NUTF2	NUTF2	27.5	Common	51			-0.0905348	-0.0359576	-0.0504179	-0.0853475	0.000465253	0.000558059	0.000783697	2.64213e-05	3.33231	3.25332	3.10585	4.57805	1	1	1	1
chrX	71532972	000134039	000134039_71532972	TEST	NA	OGT	OGT	-42.5	Common	52			-0.0375277	-0.0384453	-0.0333786	-0.0296933	0.000286859	0.000790619	0.000104651	0.0136059	3.54233	3.10203	3.98026	1.86627	1	1	1	1
chr7	30594792	000112399	000112399_30594792	TEST	NA	GARS	GARS	-15	Common	53			-0.0489731	-0.0329263	-0.0418137	-0.0286247	0.00125883	0.00126112	0.00404721	0.00347681	2.90003	2.89924	2.39284	2.45882	1	1	1	1
chr2	208266085	000066813	000066813_208266085	TEST	NA	PIKFYVE	PIKFYVE	-44.5	Common	54			-0.0464683	-0.0382251	-0.0562905	-0.0550137	0.00284314	0.00341184	0.00232456	0.00134024	2.5462	2.46701	2.63366	2.87282	1	1	1	1
chr6	34757167	000105328	000105328_34757167	TEST	NA	SNRPC	SNRPC	-29	Common	55			-0.0503397	-0.0316318	-0.0646912	-0.097808	0.0116734	0.00155716	0.000404671	0.000133722	1.9328	2.80767	3.3929	3.8738	1	1	1	1
chr5	146182699	000101398	000101398_146182699	TEST	NA	LARS	LARS	11.5	Common	56			-0.0370859	-0.027387	-0.124908	-0.0951717	0.000178328	0.000824834	0.00119058	0.000311812	3.74878	3.08363	2.92424	3.50611	1	1	1	1
chr2	15591816	000055290	000055290_15591816	TEST	NA	DDX1	DDX1	47	Common	57			-0.0467013	-0.0497186	-0.0521291	-0.108734	0.00180101	0.00125534	0.00376985	0.000297216	2.74448	2.90124	2.42368	3.52693	1	1	1	1
chr6	73521202	000106911	000106911_73521202	TEST	NA	EEF1A1	EEF1A1.2	-291	Common	58			-0.0874909	-0.0311128	-0.0398072	-0.0406464	0.000547727	0.00257325	0.00633071	2.25711e-05	3.26144	2.58952	2.19855	4.64645	1	1	1	1
chr6	10412171	000103721	000103721_10412171	TEST	NA	TFAP2A	TFAP2A	-25	Common	59			-0.0514183	-0.0780499	-0.0295573	-0.0442577	0.0032306	0.000402533	0.00249708	0.00357583	2.49072	3.3952	2.60257	2.44662	1	1	1	1
chr4	13627844	000084248	000084248_13627844	TEST	NA	BOD1L1	BOD1L1	36	Common	60			-0.0843848	-0.0743794	-0.0413465	-0.0303712	0.00145308	0.0042077	0.00653975	0.00128334	2.83771	2.37596	2.18444	2.89166	1	1	1	1
chr1	43946731	000001807	000001807_43946731	TEST	NA	IPO13	IPO13	-155.5	Common	61			-0.0684271	-0.0357902	-0.0423349	-0.0741305	0.000567318	0.000151139	0.000240582	3.7875e-05	3.24617	3.82062	3.61874	4.42165	1	1	1	1
chr3	184174713	000082977	000082977_184174713	TEST	NA	AP2M1	AP2M1	-17.5	Common	62			-0.0362601	-0.0362141	-0.0322144	-0.0321043	0.0193244	0.000378362	0.0177766	0.00487476	1.71389	3.42209	1.75015	2.31205	1	1	1	1
chr2	74472666	000060088	000060088_74472666	TEST	NA	MRPL53	MRPL53	87	Common	63			-0.0321597	-0.0815029	-0.0295081	-0.0666244	0.000644407	0.000353978	0.000644823	0.000770271	3.19084	3.45102	3.19056	3.11336	1	1	1	1
chr15	72231404	000040283	000040283_72231404	TEST	NA	PKM	PKM	19	Common	64			-0.0513439	-0.0342861	-0.0283871	-0.0323599	0.0036073	9.52563e-05	0.00234563	0.00167899	2.44282	4.02111	2.62974	2.77495	1	1	1	1
chr16	1972010	000041576	000041576_1972010	TEST	NA	TBL3	TBL3	80.5	Common	65			-0.0408532	-0.0307315	-0.032094	-0.0331053	0.0051793	4.10395e-06	0.000631911	0.00609196	2.28573	5.3868	3.19934	2.21524	1	1	1	1
chr2	197500019	000066187	000066187_197500019	TEST	NA	HSPD1	HSPD1	-36	Common	66			-0.0684114	-0.0453803	-0.0352775	-0.0681214	0.00124601	0.049222	0.00201331	9.3138e-05	2.90448	1.30784	2.69609	4.03087	1	1	1	1
chr11	118999126	000021742	000021742_118999126	TEST	NA	CCDC84	CCDC84	1005	Common	67			-0.0767104	-0.0434883	-0.0253943	-0.0648655	0.000695606	0.00415012	0.00150621	0.00145835	3.15764	2.38194	2.82211	2.83614	1	1	1	1
chr16	69386041	000043551	000043551_69386041	TEST	NA	TERF2	TERF2	-12.5	Common	68			-0.0348933	-0.0445122	-0.0406347	-0.0369566	0.00171171	0.000660135	0.000398677	0.00128754	2.76657	3.18037	3.39938	2.89024	1	1	1	1
chr16	71289404	000043651	000043651_71289404	TEST	NA	CMTR2	CMTR2	150.5	Common	69			-0.0610914	-0.0513246	-0.056025	-0.0666173	0.0113446	0.0227401	0.00502116	0.00514516	1.94521	1.64321	2.2992	2.2886	1	1	1	1
chr7	141551361	000116831	000116831_141551361	TEST	NA	AGK	AGK	49.5	Common	70			-0.0402531	-0.029481	-0.0416663	-0.0499773	0.0129798	0.00289205	0.00145169	0.000204041	1.88673	2.53879	2.83813	3.69028	1	1	1	1
chr2	74454991	000060085	000060085_74454991	TEST	NA	INO80B	INO80B	65	Common	71	INO80B	TSS	-0.0308119	-0.0334276	-0.0708294	-0.0752373	0.000321313	0.00161882	0.00019982	7.83793e-05	3.49307	2.7908	3.69936	4.1058	1	1	1	1
chr12	122501021	000029017	000029017_122501021	TEST	NA	ZCCHC8	ZCCHC8	6.5	Common	72			-0.0278009	-0.0275996	-0.0323876	-0.0628575	0.00340549	0.00461783	0.000747939	1.23222e-05	2.46782	2.33556	3.12613	4.90931	1	1	1	1
chr14	58427522	000035988	000035988_58427522	TEST	NA	KIAA0586	KIAA0586.1	81	Common	73			-0.0578895	-0.0437382	-0.0375426	-0.059065	0.00186814	0.00261427	0.00349464	0.0177795	2.72859	2.58265	2.4566	1.75008	1	1	1	1
chr2	47287757	000058046	000058046_47287757	TEST	NA	BCYRN1	BCYRN1	-47531.5	Common	74			-0.0411477	-0.046454	-0.0516484	-0.0586853	0.00205817	0.00281267	0.00723921	0.000938897	2.68652	2.55088	2.14031	3.02738	1	1	1	1
chr1	184051691	000006577	000006577_184051691	TEST	NA	TSEN15	TSEN15	100.5	Common	75			-0.0264463	-0.0307363	-0.0418336	-0.0542505	0.00148292	0.0034777	0.001414	0.000321052	2.82888	2.45871	2.84955	3.49342	1	1	1	1
chr14	21384096	000034230	000034230_21384096	TEST	NA	SUPT16H	SUPT16H	-59.5	Common	76			-0.0407322	-0.0257543	-0.0495646	-0.0262644	0.00396909	0.00637399	0.0017556	0.0028804	2.40131	2.19559	2.75557	2.54055	1	1	1	1
chr1	120176552	000004833	000004833_120176552	TEST	NA	SEC22B	SEC22B	111	Common	77			-0.0355684	-0.0318098	-0.0328062	-0.0398191	0.00437448	0.00186635	0.00546696	0.00124712	2.35907	2.72901	2.26225	2.90409	1	1	1	1
chr14	73058460	000036786	000036786_73058460	TEST	NA	RBM25	RBM25	-21	Common	78			-0.0334668	-0.0328038	-0.0281162	-0.0319152	0.00737961	0.00267251	0.00735618	0.00277547	2.13197	2.57308	2.13335	2.55666	1	1	1	1
chr1	28648671	000001208	000001208_28648671	TEST	NA	RNU11	RNU11	-26.5	Common	79			-0.0403795	-0.0267182	-0.0469286	-0.037885	0.00117712	0.00011376	0.00108499	0.000426877	2.92918	3.94401	2.96457	3.3697	1	1	1	1
chr5	126600834	000100087	000100087_126600834	TEST	NA	PHAX	PHAX	-58.5	Common	80			-0.0333152	-0.0254812	-0.0445245	-0.0362094	0.000355186	0.0130374	0.00014696	5.73143e-05	3.44954	1.88481	3.8328	4.24174	1	1	1	1
chr15	66497914	000039934	000039934_66497914	TEST	NA	SNAPC5	SNAPC5	-55.5	Common	81			-0.0340395	-0.0275861	-0.0286955	-0.0323922	0.00226639	0.0300201	0.000252081	0.00995813	2.64467	1.52259	3.59846	2.00182	1	1	1	1
chr1	204516429	000007658	000007658_204516429	TEST	NA	MDM4	MDM4	104.5	Common	82	MDM4	TSS	-0.17563	-0.182447	0.00255499	-0.0702955	8.87845e-05	0.000350112	0.350315	3.68821e-05	4.05166	3.45579	0.455542	4.43318	1	1	0	1
chr12	124914842	000029185	000029185_124914842	TEST	NA	UBC	UBC	-76.5	Common	83			-0.148489	-0.11712	-0.0214287	-0.0666782	0.000458976	5.23973e-05	0.0222039	0.000228938	3.33821	4.28069	1.65357	3.64028	1	1	0	1
chr17	39461326	000045876	000045876_39461326	TEST	NA	CDK12	CDK12	-137.5	Common	84	CDK12	TSS	-0.0802439	-0.0740366	-0.0221632	-0.0674404	0.000151109	0.000104635	0.00164643	0.000116736	3.82071	3.98032	2.78346	3.9328	1	1	0	1
chr1	150579517	000005049	000005049_150579517	TEST	NA	MCL1	MCL1.1	51.5	Common	85	MCL1	TSS	-0.130853	-0.0577266	-0.00413738	-0.0472829	0.00966082	0.000372063	0.0397385	3.06946e-05	2.01499	3.42938	1.40079	4.51294	1	1	0	1
chr16	71895366	000043679	000043679_71895366	TEST	NA	IST1	IST1	-210.5	Common	86			-0.0390523	-0.0739138	-0.0224629	-0.0724488	0.0134288	0.00236523	0.00963612	0.000692136	1.87196	2.62613	2.0161	3.15981	1	1	0	1
chr6	131628281	000108967	000108967_131628281	TEST	NA	MED23	MED23	110	Common	87	MED23	TSS	-0.0939597	-0.0731757	-0.00727241	-0.0541182	0.000549437	0.000151399	0.132113	0.000132986	3.26008	3.81988	0.879055	3.8762	1	1	0	1
chr5	34915606	000094539	000094539_34915606	TEST	NA	BRIX1	BRIX1	4	Common	88			-0.105548	-0.0472875	-0.0184915	-0.0267736	0.000524661	0.00300209	0.00524114	0.00502561	3.28012	2.52258	2.28057	2.29881	1	1	0	1
chr6	44257270	000105849	000105849_44257270	TEST	NA	SLC35B2	SLC35B2	83	Common	89			-0.0717704	-0.057038	-0.0245711	-0.0860865	0.00146883	0.00186309	0.00212109	0.00109151	2.83303	2.72977	2.67344	2.96197	1	1	0	1
chr6	79078421	000107078	000107078_79078421	TEST	NA	PHIP	PHIP.1	-451	Common	90			-0.0695821	-0.0471614	-0.0196138	-0.0941267	0.000746328	0.0172072	0.0453034	0.000243046	3.12707	1.76429	1.34387	3.61431	1	1	0	1
chr2	10120627	000054847	000054847_10120627	TEST	NA	RRM2	RRM2	-1765	Common	91			-0.114775	-0.0253727	-0.00183728	-0.063302	0.00154416	0.00165242	0.578505	0.000142452	2.81131	2.78188	0.237693	3.84633	1	1	0	1
chr15	69415074	000040125	000040125_69415074	TEST	NA	LOC145694	LOC145694	135.5	Common	92			-0.0713689	-0.0422936	-0.0184401	-0.105086	0.00147256	0.00652648	0.00304412	0.00163028	2.83193	2.18532	2.51654	2.78774	1	1	0	1
chr2	20350445	000055630	000055630_20350445	TEST	NA	PUM2	PUM2	418.5	Common	93			-0.0386403	-0.0417801	-0.0157701	-0.046779	0.000110151	0.000963049	0.00745631	0.00022842	3.95801	3.01635	2.12748	3.64127	1	1	0	1
chr8	127737154	000125805	000125805_127737154	TEST	NA	MYC	MYC.3	849	Common	94	MYC	TSS +0.85Kb	-0.0531386	-0.03167	-0.0195055	-0.0705275	0.000105167	0.0046327	0.129572	2.02396e-05	3.97812	2.33417	0.887488	4.6938	1	1	0	1
chr4	83455972	000087201	000087201_83455972	TEST	NA	MRPS18C	HELQ	107	Common	95			-0.0359965	-0.0684408	-0.0124752	-0.0358516	0.000474833	0.000514509	0.00227888	0.000192885	3.32346	3.28861	2.64228	3.7147	1	1	0	1
chr12	110468392	000028454	000028454_110468392	TEST	NA	GPN3	GPN3	40	Common	96			-0.04403	-0.0295112	-0.0195647	-0.026211	0.00252774	0.013388	0.00492154	0.0390726	2.59727	1.87328	2.3079	1.40813	1	1	0	1
chr7	141015009	000116815	000116815_141015009	TEST	NA	MRPS33	MRPS33	-9.5	Common	97			-0.0375019	-0.0620701	-0.0176421	-0.0663787	0.00341221	0.00023432	0.00813314	0.00141147	2.46696	3.63019	2.08974	2.85033	1	1	0	1
chr11	73787892	000019397	000019397_73787892	TEST	NA	MRPL48	MRPL48	-49	Common	98			-0.0315371	-0.059316	-0.0188889	-0.0383228	0.00261666	0.000121456	0.00475644	0.000150482	2.58225	3.91558	2.32272	3.82251	1	1	0	1
chr13	113208736	000034085	000034085_113208736	TEST	NA	PCID2	CUL4A	206	Common	99			-0.0596308	-0.0417566	-0.0136841	-0.0487372	0.0011949	0.00504674	0.0627526	0.000458427	2.92267	2.29699	1.20237	3.33873	1	1	0	1
chr14	69398543	000036639	000036639_69398543	TEST	NA	ERH	ERH	-16	Common	100			-0.0528734	-0.0451519	-0.0165242	-0.0322234	0.000893801	0.00287471	0.00327221	0.0191356	3.04876	2.54141	2.48516	1.71816	1	1	0	1
chr11	69638919	000019224	000019224_69638919	TEST	NA	CCND1	CCND1.1	-2187	Common	101	CCND1	TSS -2Kb	-0.0335744	-0.0555004	-0.0152224	-0.0366445	0.000205033	0.000699333	0.00621777	0.000151841	3.68818	3.15532	2.20637	3.81861	1	1	0	1
chr14	21477147	000034235	000034235_21477147	TEST	NA	TOX4	RAB2B	44.5	Common	102			-0.0472487	-0.0420261	-0.0104729	-0.0330756	0.000944117	0.000581129	0.0772216	0.00309098	3.02497	3.23573	1.11226	2.5099	1	1	0	1
chr9	113410534	000130754	000130754_113410534	TEST	NA	POLE3	POLE3	289.5	Common	103			-0.0412321	-0.037096	-0.00926106	-0.0519932	0.000798653	0.0100804	0.0135438	0.000726	3.09764	1.99652	1.86826	3.13906	1	1	0	1
chr8	127737903	000125805	000125805_127737903	TEST	NA	MYC	MYC.4	1734	Common	104	MYC	TSS +1.7Kb	-0.0441623	-0.0310973	-0.0149013	-0.0264643	0.00124868	0.00278751	0.0054668	3.0108e-05	2.90355	2.55478	2.26227	4.52132	1	1	0	1
chr14	49598796	000035454	000035454_49598796	TEST	NA	LRR1	LRR1	-17.5	Common	105			-0.0497441	-0.0272973	-0.0122527	-0.0316166	0.00217718	0.000594321	0.00755341	0.0048628	2.66211	3.22598	2.12186	2.31311	1	1	0	1
chr9	128322599	000131550	000131550_128322599	TEST	NA	COQ4	COQ4	50	Common	106			-0.0264434	-0.0380146	-0.0110331	-0.0359254	0.00262509	0.0133359	0.0429811	0.000776622	2.58086	1.87498	1.36672	3.10979	1	1	0	1
chr9	35103150	000128081	000128081_35103150	TEST	NA	STOML2	STOML2	-110.5	Common	107			-0.0254524	-0.0279051	-0.0218281	-0.0350685	0.0023943	0.00102334	0.000157665	0.00420344	2.62082	2.98998	3.80226	2.3764	1	1	0	1
chr4	38191009	000085258	000085258_38191009	TEST	NA	TBC1D1	TBC1D1.1	70993.5	Common	108			-0.0343127	-0.0273838	-0.00630543	-0.0280405	5.52341e-05	0.0032661	0.112522	8.88095e-05	4.25779	2.48597	0.948762	4.05154	1	1	0	1
chr8	127735343	000125805	000125805_127735343	TEST	NA	MYC	MYC	-10	Common	109	MYC	TSS	-0.08946	-0.067108	-0.0288064	-0.0185821	0.000510146	0.000327119	0.00539895	0.00527312	3.29231	3.48529	2.26769	2.27793	1	1	1	0
chr2	85539293	000060784	000060784_85539293	TEST	NA	MAT2A	MAT2A	83	Common	110			-0.109244	-0.059116	-0.033442	-0.0223	0.000167531	0.00286885	0.0085095	0.000197999	3.77591	2.54229	2.0701	3.70334	1	1	1	0
chr5	74767173	000096713	000096713_74767173	TEST	NA	GFM2	GFM2.1	108	Common	111			-0.0507595	-0.0340551	-0.0324772	-0.0192326	0.00166731	0.00143833	0.00179955	0.0102944	2.77798	2.84214	2.74484	1.9874	1	1	1	0
chr3	125375375	000080120	000080120_125375375	TEST	NA	ZNF148	ZNF148	123.5	Common	112			-0.0417132	-0.0370739	-0.0389619	-0.0239794	0.000964189	0.00625427	0.0176772	4.91348e-05	3.01584	2.20382	1.75259	4.30861	1	1	1	0
chr12	106357752	000028232	000028232_106357752	TEST	NA	POLR3B	POLR3B	35	Common	113			-0.135474	-0.000499138	-0.048838	-0.0736055	0.000369293	0.889575	0.00038265	0.000166836	3.43263	0.0508176	3.4172	3.77771	1	0	1	1
chr12	2877205	000022564	000022564_2877205	TEST	NA	FOXM1	FOXM1	110.5	Common	114			-0.06987	0.0135456	-0.0716199	-0.124002	0.000705193	0.13918	0.000179919	8.68193e-05	3.15169	0.856425	3.74492	4.06138	1	0	1	1
chr12	6852520	000022750	000022750_6852520	TEST	NA	USP5	USP5	300	Common	115			-0.0327772	-0.0211136	-0.0430724	-0.092313	0.00786871	0.00836359	0.00926146	0.000148695	2.1041	2.07761	2.03332	3.8277	1	0	1	1
chr14	49586642	000035451	000035451_49586642	TEST	NA	RPS29	RN7SL1	147	Common	116			-0.0417777	-0.0175375	-0.0473238	-0.0264343	0.000529625	0.0507689	0.00211699	0.0084011	3.27603	1.2944	2.67428	2.07566	1	0	1	1
chr3	186783371	000083131	000083131_186783371	TEST	NA	EIF4A2	EIF4A2	-208	Common	117			-0.0517002	-0.0211078	-0.0292918	-0.0314674	0.000325243	0.0351819	0.000824144	0.0032169	3.48779	1.45368	3.084	2.49256	1	0	1	1
chr1	212791844	000008112	000008112_212791844	TEST	NA	NSL1	NSL1	184	Common	118			-0.0338309	-0.00175749	-0.0631123	-0.0384785	0.00169389	0.814268	0.000862328	0.000209301	2.77111	0.0892326	3.06433	3.67923	1	0	1	1
chr7	1504478	000110624	000110624_1504478	TEST	NA	INTS1	INTS1	70.5	Common	119			-0.047359	-0.0218214	-0.0281397	-0.0645451	7.45197e-05	0.0184486	0.000703901	3.16898e-05	4.12773	1.73404	3.15249	4.49908	1	0	1	1
chr6	144216414	000109633	000109633_144216414	TEST	NA	STX11	STX11	65908	Common	120			-0.0455179	0.00362397	-0.0366814	-0.0902729	0.000200486	0.223214	0.00202159	4.27988e-05	3.69792	0.651278	2.69431	4.36857	1	0	1	1
chr12	123602039	000029081	000029081_123602039	TEST	NA	DDX55	DDX55	133	Common	121			-0.0505995	-0.0199034	-0.0364595	-0.0764487	0.000569468	0.0437523	9.66476e-05	4.18263e-05	3.24453	1.359	4.01481	4.37855	1	0	1	1
chr16	66830863	000043355	000043355_66830863	TEST	NA	NAE1	NAE1	220.5	Common	122			-0.0479766	-0.0200086	-0.0283055	-0.0383195	0.000837768	0.0242438	0.000907598	0.00556216	3.07688	1.6154	3.04211	2.25476	1	0	1	1
chr8	127926373	000125823	000125823_127926373	TEST	NA	TMEM75	TMEM75.6	22147	Common	123	MYC	TSS +190Kb	-0.0264194	-0.0183809	-0.0374667	-0.0763075	0.0130585	0.0721846	0.00011361	3.99827e-05	1.88411	1.14156	3.94459	4.39813	1	0	1	1
chr7	128343923	000116230	000116230_128343923	TEST	NA	RBM28	RBM28	192	Common	124			-0.0346503	-0.00208711	-0.0634099	-0.0571997	0.00136283	0.721252	0.000521964	0.000378941	2.86556	0.141913	3.28236	3.42143	1	0	1	1
chr12	122527092	000029019	000029019_122527092	TEST	NA	RSRC2	KNTC1	7.5	Common	125			-0.0302192	-0.00906381	-0.0297043	-0.0419844	0.000372121	0.0462324	0.000300506	0.000310812	3.42932	1.33505	3.52215	3.5075	1	0	1	1
chr3	51995855	000077084	000077084_51995855	TEST	NA	RPL29	RPL29	-5	Common	126			-0.0268499	-0.024049	-0.0602017	-0.0646063	0.00875602	0.00236843	0.000123327	0.000229145	2.05769	2.62554	3.90894	3.63989	1	0	1	1
chr17	2030150	000044498	000044498_2030150	TEST	NA	DPH1	DPH1	51	Common	127			-0.0409301	0.0277929	-0.0439157	-0.0763887	0.00549238	0.00868858	0.00316628	3.876e-05	2.26024	2.06105	2.49945	4.41162	1	0	1	1
chr11	102226058	000020860	000020860_102226058	TEST	NA	BIRC3	BIRC3	-91568	Common	128	YAP1	TSS +115Kb	-0.0270162	-0.0153901	-0.0609832	-0.0279129	0.000479017	0.00188299	7.70385e-06	0.00143504	3.31965	2.72515	5.11329	2.84313	1	0	1	1
chr16	66934457	000043365	000043365_66934457	TEST	NA	CIAO2B	CES2	200.5	Common	129			-0.0261909	-0.0214972	-0.0617258	-0.0535698	0.00461132	0.0262431	0.00175722	0.00246578	2.33617	1.58098	2.75517	2.60805	1	0	1	1
chr10	79184403	000013312	000013312_79184403	TEST	NA	ZMIZ1	ZMIZ1	115502	Common	130			-0.0263602	-0.00564731	-0.0375268	-0.0466886	0.00896096	0.177646	0.00878081	8.45103e-05	2.04765	0.750445	2.05647	4.07309	1	0	1	1
chr6	34757215	000105328	000105328_34757215	TEST	NA	SNRPC	SNRPC.1	6	Common	131			-0.0123963	-0.0422817	-0.0699703	-0.130199	0.0318472	0.0414372	0.00657101	9.63784e-05	1.49693	1.38261	2.18237	4.01602	0	1	1	1
chr11	66002269	000019028	000019028_66002269	TEST	NA	BANF1	BANF1	-37	Common	132			-0.022213	-0.0408839	-0.0811872	-0.101584	0.00188995	0.00224231	0.000143048	1.13297e-05	2.72355	2.6493	3.84452	4.94578	0	1	1	1
chr11	119102013	000021751	000021751_119102013	TEST	NA	DPAGT1	DPAGT1	-166	Common	133			-0.0223129	-0.0408504	-0.0664613	-0.037692	0.00322257	0.00174886	0.00181098	0.00272666	2.4918	2.75725	2.74209	2.56437	0	1	1	1
chr3	155854527	000081602	000081602_155854527	TEST	NA	SLC33A1	SLC33A1	-49	Common	134			-0.00183681	-0.0407188	-0.0272788	-0.0978631	0.692776	0.00017372	0.000538561	0.000252244	0.159407	3.76015	3.26877	3.59818	0	1	1	1
chr2	171434276	000064599	000064599_171434276	TEST	NA	METTL8	DCAF17	128	Common	135			-0.0240692	-0.0299172	-0.0297987	-0.0564148	0.0199292	0.0017417	0.00208627	0.000795721	1.70051	2.75903	2.68063	3.09924	0	1	1	1
chr11	65096150	000018960	000018960_65096150	TEST	NA	VPS51	VPS51	-22.5	Common	136			-0.0195478	-0.0404111	-0.047064	-0.0745484	0.0023873	0.00580974	0.00177242	8.38317e-05	2.62209	2.23584	2.75143	4.07659	0	1	1	1
chr4	4542086	000083928	000083928_4542086	TEST	NA	STX18	STX18	36	Common	137			-0.0227848	-0.0593019	-0.0624699	-0.0331752	0.00216733	0.00308326	0.00145789	0.0056407	2.66407	2.51099	2.83627	2.24867	0	1	1	1
chr6	157323556	000110149	000110149_157323556	TEST	NA	TMEM242	TMEM242	714.5	Common	138			-0.0247109	-0.040822	-0.0314767	-0.04598	0.0237633	0.00359268	0.00494937	5.79734e-05	1.62409	2.44458	2.30545	4.23677	0	1	1	1
chr3	193593164	000083491	000083491_193593164	TEST	NA	OPA1	OPA1	56.5	Common	139			-0.00879827	-0.0641623	-0.0309189	-0.0479654	0.0819845	0.000403697	0.00315432	0.00761935	1.08627	3.39394	2.50109	2.11808	0	1	1	1
chr3	149340133	000081174	000081174_149340133	TEST	NA	TM4SF18	TM4SF18	-6517	Common	140			-0.00388374	-0.0267917	-0.0334796	-0.0407648	0.354788	0.00034823	0.00755917	0.0108318	0.450031	3.45813	2.12153	1.9653	0	1	1	1
chr17	59209994	000047136	000047136_59209994	TEST	NA	SMG8	SMG8	34.5	Common	141			0.0197487	-0.0357006	-0.0577586	-0.0326539	0.0190148	0.00168756	0.000332258	0.00336232	1.72091	2.77274	3.47852	2.47336	0	1	1	1
chr8	128176808	000125861	000125861_128176808	TEST	NA	MIR1208	MIR1208.3	26654.5	Meso	142	MYC	TSS +440Kb	-0.00134157	-0.00220197	-0.0396533	-0.102509	0.548926	0.550393	0.000531637	0.000194728	0.260486	0.259327	3.27439	3.71057	0	0	1	1
chr12	111685983	000028514	000028514_111685983	TEST	NA	BRAP	BRAP	79	Meso	143	BRAP	TSS	-0.0123057	-0.0157028	-0.0786717	-0.0916001	0.0554721	0.0109208	0.00193448	0.000755059	1.25593	1.96175	2.71344	3.12202	0	0	1	1
chr11	65915880	000019024	000019024_65915880	TEST	NA	C11orf68	C11orf68.2	3288.5	Meso	144	FOSL1	TSS - 15Kb	0.00847905	0.000354125	-0.0423719	-0.0997708	0.0484534	0.951591	0.000229037	0.00108864	1.31468	0.0215496	3.6401	2.96312	0	0	1	1
chr17	46923075	000046376	000046376_46923075	TEST	NA	GOSR2	GOSR2	-113.5	Meso	145			-0.0128707	-0.0185169	-0.0804699	-0.0588397	0.0056596	0.0245678	0.000346514	0.001487	2.24721	1.60963	3.46028	2.82769	0	0	1	1
chr1	58784301	000002296	000002296_58784301	TEST	NA	JUN	JUN	-184	Meso	146	JUN	TSS	-0.0115397	-0.0177103	-0.0340567	-0.0749262	0.0387503	0.00859382	0.000462523	2.94039e-05	1.41173	2.06581	3.33487	4.5316	0	0	1	1
chr12	45273924	000024529	000024529_45273924	TEST	NA	ANO6	ANO6	-18799.5	Meso	147			-0.0168374	-0.0160037	-0.0321193	-0.0354326	0.103412	0.0311367	0.003449	0.00508379	0.985428	1.50673	2.46231	2.29381	0	0	1	1
chr8	144078598	000126897	000126897_144078598	TEST	NA	EXOSC4	EXOSC4	-17	Meso	148			-0.0134543	-0.0100773	-0.0480157	-0.0324867	0.0111298	0.0682626	0.000830658	0.0082768	1.95351	1.16582	3.08058	2.08214	0	0	1	1
chr5	173144495	000102773	000102773_173144495	TEST	NA	BNIP1	BNIP1	14.5	Meso	149			-0.0218097	-0.0224093	-0.107325	-0.0253922	0.00615287	0.00759864	0.00108642	0.000674568	2.21092	2.11926	2.964	3.17097	0	0	1	1
chr18	35497910	000050151	000050151_35497910	TEST	NA	INO80C	INO80C	-76	Meso	150	INO80C	TSS	-0.0219403	-0.0131181	-0.0536066	-0.0489906	0.0208049	0.0915498	0.00178591	0.000641739	1.68183	1.03834	2.74814	3.19264	0	0	1	1
chr1	53838547	000002147	000002147_53838547	TEST	NA	NDC1	NDC1	-117.5	Meso	151	NDC1	TSS	-0.0159119	-0.0137541	-0.070179	-0.0528659	0.00799221	0.0418077	0.00155693	0.000231232	2.09733	1.37874	2.80773	3.63595	0	0	1	1
chr12	102120222	000027975	000027975_102120222	TEST	NA	NUP37	NUP37	84	Meso	152	NUP37	TSS	-0.0240133	0.0146671	-0.052623	-0.0537855	0.00973867	0.113253	0.0014084	0.000126962	2.0115	0.945951	2.85128	3.89633	0	0	1	1
chr8	128183353	000125861	000125861_128183353	TEST	NA	MIR1208	MIR1208.5	33456.5	Meso	153	MYC	TSS +447Kb	5.64429e-05	-0.00267851	-0.0293845	-0.049893	0.988028	0.497221	0.000158961	0.000138354	0.00523089	0.303451	3.79871	3.85901	0	0	1	1
chr1	12478393	000000497	000000497_12478393	TEST	NA	SNORA59B	SNORA59B.1	-28567	Meso	154			-0.0147046	-0.0168331	-0.0466549	-0.057057	0.552448	0.125842	0.0111705	0.00646249	0.257709	0.900174	1.95193	2.1896	0	0	1	1
chr15	96273915	000041237	000041237_96273915	TEST	NA	NR2F2	NR2F2	-52133.5	Meso	155	NR2F2	TSS -58Kb	0.000757162	0.0119921	-0.0346828	-0.0378563	0.871139	0.124886	0.00115078	0.000626705	0.0599125	0.903487	2.93901	3.20294	0	0	1	1
chr1	94325919	000003833	000003833_94325919	TEST	NA	ARHGAP29	ARHGAP29.1	-78190	Meso	156	ARHGAP29	TSS -78Kb	-0.00697776	0.00274417	-0.0495868	-0.0330724	0.113939	0.638303	6.20891e-05	0.00043556	0.943327	0.194973	4.20698	3.36095	0	0	1	1
chr6	34888076	000105338	000105338_34888076	TEST	NA	TAF11	TAF11	80	Meso	157			-0.0110588	-0.000358885	-0.0410224	-0.0464162	0.0262645	0.958191	0.00240278	0.000435013	1.58063	0.0185479	2.61929	3.3615	0	0	1	1
chr8	128167778	000125861	000125861_128167778	TEST	NA	MIR1208	MIR1208	17822	Meso	158	MYC	TSS +430Kb	-0.00499455	-0.00871163	-0.0270228	-0.0254819	0.0532347	0.0698446	0.000310273	0.00177821	1.27381	1.15587	3.50826	2.75002	0	0	1	1
chr12	120293064	000028858	000028858_120293064	TEST	NA	RNU4-1	RNU4.1	112	Meso	159			-0.0197814	-0.0074488	-0.026168	-0.0256715	0.0791485	0.14885	0.000470619	0.00022995	1.10156	0.827252	3.32733	3.63837	0	0	1	1
chr8	97918542	000122913	000122913_97918542	TEST	NA	MATN2	MATN2.2	49758	Meso	160			0.00097957	-0.0134608	-0.0388022	-0.0314239	0.930306	0.514783	0.000619919	0.00210294	0.0313743	0.288376	3.20767	2.67717	0	0	1	1
chr1	226602944	000008856	000008856_226602944	TEST	NA	STUM	STUM	54071	Meso	161			-0.0158306	-0.0134154	-0.0292971	-0.0339965	0.00572316	0.00738087	0.000880087	0.000283538	2.24236	2.13189	3.05547	3.54739	0	0	1	1
chr19	18919550	000052789	000052789_18919550	TEST	NA	DDX49	COPE	38	Meso	162			0.00552093	-0.00222037	-0.04589	-0.0280211	0.277608	0.455507	0.00542176	0.00498282	0.556567	0.341505	2.26586	2.30252	0	0	1	1
chr12	48106121	000024734	000024734_48106121	TEST	NA	PFKM	PFKM	98	Meso	163			-0.0204535	-0.0249938	-0.0365756	-0.0275346	0.0102663	0.00656297	0.000479587	0.00126616	1.98859	2.1829	3.31913	2.89751	0	0	1	1
chr6	143450727	000109604	000109604_143450727	TEST	NA	ADAT2	ADAT2.1	45	Meso	164			-0.0210656	-0.0114685	-0.0522829	-0.037176	0.124629	0.134208	0.0185278	0.00985922	0.90438	0.872222	1.73218	2.00616	0	0	1	1
chr11	69301807	000019206	000019206_69301807	TEST	NA	MYEOV	MYEOV	7658	Meso	165			-0.0154601	-0.0220582	-0.0306576	-0.0289811	0.0584231	0.00144154	0.000713926	0.00016261	1.23342	2.84117	3.14635	3.78885	0	0	1	1
chr18	70205785	000051368	000051368_70205785	TEST	NA	RTTN	RTTN	-142.5	Meso	166			-0.0093066	-0.00170254	-0.0441722	-0.0309798	0.0825456	0.734084	0.00100895	0.00151385	1.08331	0.134254	2.99613	2.81992	0	0	1	1
chr10	33005756	000011303	000011303_33005756	TEST	NA	ITGB1	ITGB1.3	-47449	Meso	167			-0.0117593	-0.0216093	-0.00752897	-0.0335912	0.0112849	0.00682033	0.0038878	0.00377655	1.9475	2.16619	2.4103	2.4229	0	0	0	1
chr7	101729528	000115234	000115234_101729528	TEST	NA	CUX1	CUX1	-86360	Meso	168			-0.0198395	-0.0212728	-0.00715971	-0.0387894	0.00172223	0.00121885	0.0390621	2.06063e-05	2.76391	2.91405	1.40824	4.686	0	0	0	1
chr8	144409384	000126920	000126920_144409384	TEST	NA	CPSF1	CPSF1	98	Meso	169			-0.020895	-0.0249512	-0.0236695	-0.0655727	0.0645706	0.00409414	0.00288672	6.12982e-05	1.18997	2.38784	2.53959	4.21255	0	0	0	1
chr8	140457796	000126674	000126674_140457796	TEST	NA	TRAPPC9	TRAPPC9	-87.5	Meso	170			-0.0208273	-0.00197395	-0.0203384	-0.0372919	0.00753686	0.81773	0.0571543	0.00145899	2.12281	0.0873901	1.24295	2.83595	0	0	0	1
chr15	92869511	000041137	000041137_92869511	TEST	NA	LINC01578	LINC01578	-13332.5	Meso	171			-0.0169102	-0.0239635	-0.0147318	-0.0311823	0.0304056	0.0433944	0.00998721	0.0126183	1.51705	1.36257	2.00056	1.899	0	0	0	1
chr13	41061560	000030296	000030296_41061560	TEST	NA	ELF1	ELF1	90	Meso	172			-0.0116867	-0.017385	-0.0183308	-0.0557231	0.0296766	0.0209014	0.000882825	3.35903e-05	1.52759	1.67982	3.05413	4.47379	0	0	0	1
chr20	1466917	000068734	000068734_1466917	TEST	NA	NSFL1C	NSFL1C	876	Meso	173			0.0190209	0.00136265	-0.0246472	-0.0530849	0.0192267	0.864707	0.0803838	0.00195745	1.7161	0.0631312	1.09483	2.70831	0	0	0	1
chr17	59155221	000047134	000047134_59155221	TEST	NA	PRR11	PRR11	-221	Meso	174			-0.0376116	-0.0124555	0.00411897	-0.0657945	0.0527771	0.0633476	0.46665	0.00118809	1.27755	1.19827	0.331009	2.92515	0	0	0	1
chr11	65899450	000019022	000019022_65899450	TEST	NA	FOSL1	FOSL1	886	Meso	175	FOSL1	TSS +0.9Kb	-0.00799404	-0.000323253	-0.0160431	-0.0367634	0.200132	0.961991	0.0105043	4.13305e-05	0.698684	0.0168289	1.97863	4.38373	0	0	0	1
chr12	49060802	000024776	000024776_49060802	TEST	NA	KMT2D	KMT2D.1	-5401	Meso	176			-0.0208549	-0.000517135	-0.0054745	-0.0496577	0.00623662	0.929754	0.044444	0.00129677	2.20505	0.0316319	1.35219	2.88714	0	0	0	1
chr8	144787459	000126947	000126947_144787459	TEST	NA	ZNF34	ZNF34	-284	Meso	177			-0.0131701	-0.0149783	-0.0107763	-0.0315416	0.000703184	0.0219214	0.0198396	0.00514604	3.15293	1.65913	1.70247	2.28853	0	0	0	1
chr8	37916154	000118963	000118963_37916154	TEST	NA	RAB11FIP1	RAB11FIP1	-16575	Meso	178			-0.0242706	-0.0162575	-0.0133306	-0.03651	0.00171217	0.0383012	0.0274958	0.0010497	2.76645	1.41679	1.56073	2.97893	0	0	0	1
chr6	44313359	000105855	000105855_44313359	TEST	NA	AARS2	AARS2	28	Meso	179			-0.00730957	-0.0125234	-0.0132614	-0.0288595	0.0895559	0.0340189	0.0341076	0.00488787	1.04791	1.46828	1.46715	2.31088	0	0	0	1
chr8	127908035	000125821	000125821_127908035	TEST	NA	TMEM75	TMEM75.2	40638	Meso	180	MYC	TSS +171Kb	-0.00378825	-0.0109867	-0.0119783	-0.0402283	0.58674	0.106004	0.0211373	0.000873801	0.231554	0.974679	1.67495	3.05859	0	0	0	1
chr12	52925280	000025033	000025033_52925280	TEST	NA	KRT8	KRT8	1223	Meso	181	KRT8	TSS -20Kb	-0.00478813	-0.00571228	-0.0214106	-0.0288538	0.0199559	0.406182	0.00168857	0.000400959	1.69993	0.391279	2.77248	3.3969	0	0	0	1
chr2	227325214	000067921	000067921_227325214	TEST	NA	LOC654841	LOC654841	34.5	Meso	182			-0.0110764	-0.0140754	-0.0221014	-0.025439	0.124497	0.0459203	0.000422001	0.00136407	0.904841	1.338	3.37469	2.86516	0	0	0	1
chr13	34179798	000030022	000030022_34179798	TEST	NA	LINC02343	LINC02343	-168323	Meso	183			-0.00174088	-0.0162972	-0.0045583	-0.0306608	0.762729	0.0190491	0.137486	0.000565049	0.11763	1.72013	0.861742	3.24791	0	0	0	1
chr11	118436280	000021713	000021713_118436280	TEST	NA	KMT2A	KMT2A	-361	Meso	184			-0.0193447	0.00231219	-0.0207561	-0.0336506	0.0777715	0.710826	0.000870783	3.02757e-05	1.10918	0.148236	3.06009	4.51891	0	0	0	1
chr2	108719447	000061709	000061709_108719447	TEST	NA	RANBP2	RANBP2	-87	Meso	185			-0.0211338	-0.00645858	-0.0117209	-0.0340103	0.000537666	0.191035	0.0374389	0.00093903	3.26949	0.718888	1.42668	3.02732	0	0	0	1
chr19	18940307	000052790	000052790_18940307	TEST	NA	HOMER3-AS1	HOMER3	11	Meso	186			-0.0161114	-0.0181927	-0.00790788	-0.0323975	0.0171068	0.0547821	0.00939306	0.000102863	1.76683	1.26136	2.02719	3.98774	0	0	0	1
chr17	7573759	000044740	000044740_7573759	TEST	NA	EIF4A1	EIF4A1	709	Meso	187			-0.0105627	-0.0225551	-0.0235831	-0.0340441	0.0716367	0.0110769	0.00613467	0.000133609	1.14486	1.95558	2.21221	3.87416	0	0	0	1
chr10	21526110	000010746	000010746_21526110	TEST	NA	SKIDA1	SKIDA1	-350.5	Meso	188			-0.0149484	-0.00075769	-0.013104	-0.0350355	0.0181201	0.875479	0.00908323	6.1742e-05	1.74184	0.0577543	2.04176	4.20942	0	0	0	1
chr2	201151503	000066397	000066397_201151503	TEST	NA	CFLAR-AS1	CFLAR.AS1.1	6340.5	Meso	189			-0.005783	-0.00386662	0.00100103	-0.0367536	0.102606	0.3214	0.861346	0.00904392	0.988826	0.492954	0.0648221	2.04364	0	0	0	1
chr12	112419314	000028555	000028555_112419314	TEST	NA	PTPN11	PTPN11	449	Meso	190			-5.6986e-05	0.00328331	-0.0200879	-0.0255499	0.992788	0.595277	0.0114973	0.00672845	0.00314356	0.225281	1.9394	2.17209	0	0	0	1
chr12	53451952	000025084	000025084_53451952	TEST	NA	PCBP2	PCBP2	-184	Meso	191			-0.00984119	-0.0178392	-0.0168419	-0.0341119	0.0191207	0.00342946	0.0015708	0.00021364	1.7185	2.46477	2.80388	3.67032	0	0	0	1
chr12	52927370	000025033	000025033_52927370	TEST	NA	KRT8	KRT8.1	-758.5	Meso	192	KRT8	TSS -23Kb	-0.0165214	-0.00620992	-0.023349	-0.0258501	0.0195718	0.195689	0.0158051	9.59397e-05	1.70837	0.708434	1.8012	4.018	0	0	0	1
chr17	50866398	000046697	000046697_50866398	TEST	NA	TOB1-AS1	TOB1	32	Meso	193			-0.0217398	-0.0236548	-0.0171591	-0.0283704	0.000298126	0.0134384	0.00132397	0.000671475	3.5256	1.87165	2.87812	3.17297	0	0	0	1
chr19	18293001	000052747	000052747_18293001	TEST	NA	MIR3188	MIR3188.1	10800.5	Meso	194			0.0253844	0.000943948	-0.0230744	-0.0267696	0.00264562	0.75341	0.010688	0.00446242	2.57747	0.122968	1.9711	2.35043	0	0	0	1
chr10	3467801	000010035	000010035_3467801	TEST	NA	LINC02669	LINC02669	35068	Meso	195			-0.0194345	-0.0189147	-0.0196397	-0.0256482	0.00660738	0.0100105	0.000688024	0.0023858	2.17997	1.99955	3.1624	2.62237	0	0	0	1
chr2	9423407	000054788	000054788_9423407	TEST	NA	ITGB1BP1	ITGB1BP1.3	10.5	Meso	196			-0.0116133	-0.0123569	0.000410514	-0.038369	0.0214017	0.0286399	0.786586	0.00583858	1.66955	1.54303	0.104254	2.23369	0	0	0	1
chr3	158644537	000081745	000081745_158644537	TEST	NA	GFM1	GFM1	80.5	Meso	197			-0.00628482	-0.00839017	-0.0185383	-0.0269635	0.264039	0.165654	0.0116364	0.00465604	0.578332	0.780799	1.93418	2.33198	0	0	0	1
chr3	169112330	000082186	000082186_169112330	TEST	NA	MECOM	MECOM.1	33395.5	Meso	198			-0.00925241	-0.00994647	-0.00805579	-0.0254615	0.0706042	0.0276823	0.25082	0.000133739	1.15117	1.5578	0.600638	3.87374	0	0	0	1
chr8	12817928	000117638	000117638_12817928	TEST	NA	LOC340357	LOC340357.1	-6738	Meso	199			0.000158837	2.68967e-05	-0.00240004	-0.0397478	0.983283	0.998292	0.587103	0.00446762	0.00732141	0.000742581	0.231286	2.34992	0	0	0	1
chr5	123423759	000099842	000099842_123423759	TEST	NA	CEP120	CEP120	4.5	Meso	200			-0.0173794	-0.00705645	-0.0126297	-0.0365951	0.127547	0.288808	0.149068	0.0103517	0.894329	0.53939	0.826616	1.98499	0	0	0	1
chr1	36464398	000001505	000001505_36464398	TEST	NA	MRPS15	MRPS15	27	Meso	201			-0.0223712	-0.0202518	-0.00676994	-0.029372	0.0137308	0.0489925	0.0660999	0.00615828	1.86231	1.30987	1.1798	2.21054	0	0	0	1
chr3	88149888	000078571	000078571_88149888	TEST	NA	C3orf38	C3orf38	48	Meso	202			-0.0153183	-0.0212868	-0.0116445	-0.0261425	0.0253821	0.00753703	0.0246472	0.00330065	1.59547	2.1228	1.60823	2.4814	0	0	0	1
chr1	59143328	000002324	000002324_59143328	TEST	NA	HSD52	HSD52.1	3540	Meso	203	JUN	TSS -361Kb	0.00328124	-0.00261993	-0.0151964	-0.0252565	0.537237	0.656806	0.00688692	0.0105109	0.269834	0.182563	2.16197	1.97836	0	0	0	1
chr11	57638370	000018530	000018530_57638370	TEST	NA	MIR130A	MIR130A.1	-2697	Meso	204			-0.0236716	-0.0230955	-0.0175596	-0.0250195	0.00189447	0.00545826	0.00697499	0.000336235	2.72251	2.26295	2.15646	3.47336	0	0	0	1
chr17	79839880	000048654	000048654_79839880	TEST	NA	CBX4	CBX4	-301	Meso	205			-0.00952704	-0.00960648	-0.00982248	-0.0295517	0.119946	0.191328	0.0145057	0.000796339	0.921016	0.718223	1.83846	3.0989	0	0	0	1
chr2	27663802	000056139	000056139_27663802	TEST	NA	SUPT7L	SUPT7L	-57.5	Meso	206			0.00822676	-0.00445822	-0.00969254	-0.0265258	0.221079	0.410194	0.000283701	0.00143283	0.655452	0.38701	3.54714	2.8438	0	0	0	1
chr11	69636680	000019224	000019224_69636680	TEST	NA	CCND1	CCND1	-4117	Meso	207	CCND1	TSS -4.5Kb	0.00489487	-0.0202053	-0.0031314	-0.0309694	0.612362	0.0192772	0.456936	0.0037003	0.212991	1.71496	0.340145	2.43176	0	0	0	1
chr18	45384613	000050424	000050424_45384613	TEST	NA	SLC14A2-AS1	SLC14A2.AS1	122335	Meso	208			-0.00846988	-0.0164663	-0.00944423	-0.0252418	0.117331	0.156489	0.0152054	0.000533369	0.930589	0.805516	1.818	3.27297	0	0	0	1
chrX	41333143	000133665	000133665_41333143	TEST	NA	DDX3X	DDX3X	-143.5	Meso	209			-0.00605073	-0.00668318	-0.0139439	-0.0261492	0.121788	0.461989	0.0115169	0.00620772	0.914396	0.335368	1.93866	2.20707	0	0	0	1
chr9	129140074	000131603	000131603_129140074	TEST	NA	PTPA	PTPA	28320	Meso	210			-0.0185162	-0.0182979	-0.0115361	-0.0314604	0.00869462	0.0105919	0.0294266	0.0116108	2.06075	1.97502	1.53126	1.93514	0	0	0	1
chr4	55948745	000086012	000086012_55948745	TEST	NA	CEP135	CEP135.1	-158.5	Meso	211			-0.0120753	-0.0120962	-0.0169834	-0.025677	0.0373725	0.114525	0.0020599	0.00444041	1.42745	0.941099	2.68615	2.35258	0	0	0	1
chr16	3023649	000041660	000041660_3023649	TEST	NA	THOC6	THOC6.2	-464.5	Meso	212			-0.0115629	0.0069094	-0.000715481	-0.0329469	0.0328714	0.16655	0.835733	0.000257921	1.48318	0.778456	0.0779324	3.58851	0	0	0	1
chr12	115136059	000028634	000028634_115136059	TEST	NA	TBX3	TBX3	-452038	Meso	213			-0.0144304	-0.0102415	-0.00265676	-0.0295056	0.0700943	0.00280912	0.374623	0.000725905	1.15432	2.55143	0.426406	3.13912	0	0	0	1
chr10	71340233	000012872	000012872_71340233	TEST	NA	SLC29A3	SLC29A3	21039.5	Meso	214			-0.0150102	-0.0124001	-0.0102737	-0.0251134	0.156605	0.197912	0.0459524	0.0038528	0.805194	0.703528	1.33769	2.41422	0	0	0	1
chr7	80907397	000114126	000114126_80907397	TEST	NA	SEMA3C	SEMA3C	11667	Meso	215			-0.0157308	-0.0151777	-0.0151095	-0.0269511	0.00774862	0.0398629	0.0562592	0.00128817	2.11078	1.39943	1.24981	2.89003	0	0	0	1
chr10	68094171	000012703	000012703_68094171	TEST	NA	MYPN	MYPN	-12013	Meso	216			0.00363496	-0.00479955	-0.019593	-0.0258208	0.429352	0.450497	0.0254085	0.00433001	0.367187	0.346308	1.59502	2.36351	0	0	0	1
chr9	132944690	000131887	000131887_132944690	TEST	NA	TSC1	TSC1	-13	Meso	217			-0.0167658	-0.0059021	0.00300748	-0.0282024	0.00526937	0.483376	0.475087	0.00126139	2.27824	0.315715	0.323227	2.89915	0	0	0	1
chr6	117675370	000108483	000108483_117675370	TEST	NA	NUS1	LOC101927919	93	Meso	218			-0.0117903	-0.0180177	-0.0455603	-0.0118019	0.158136	0.053712	0.0053292	0.0336401	0.800968	1.26993	2.27334	1.47314	0	0	1	0
chr5	112160799	000099128	000099128_112160799	TEST	NA	EPB41L4A-AS1	EPB41L4A.AS1	175	Meso	219			-0.0132714	-0.0142312	-0.0799263	-0.0134756	0.0130899	0.00126499	0.000650168	0.0221975	1.88306	2.89791	3.18697	1.6537	0	0	1	0
chr12	82358475	000026810	000026810_82358475	TEST	NA	CCDC59	CCDC59	80	Meso	220			-0.0162837	-0.00807288	-0.061422	-0.0217018	0.00462563	0.124555	0.000532121	0.00157201	2.33483	0.904637	3.27399	2.80354	0	0	1	0
chr19	48619290	000053891	000053891_48619290	TEST	NA	RPL18	SPHK2	12	Meso	221			-0.0127921	-0.0172051	-0.0724166	-0.0246739	0.221288	0.14188	0.000253867	0.000407183	0.655042	0.848078	3.59539	3.39021	0	0	1	0
chr11	14422487	000016604	000016604_14422487	TEST	NA	RRAS2	RRAS2	-58141.5	Meso	222			-0.00183625	-0.00354713	-0.0387964	-0.0168513	0.63984	0.503855	0.000430042	0.00105001	0.193929	0.297694	3.36649	2.97881	0	0	1	0
chr15	96274857	000041237	000041237_96274857	TEST	NA	NR2F2	NR2F2.1	-51122	Meso	223	NR2F2	TSS -56Kb	-0.00395701	-0.00208262	-0.0290902	-0.0219865	0.494607	0.744498	0.00454946	0.00334422	0.305739	0.128136	2.34204	2.47571	0	0	1	0
chr6	132814339	000109044	000109044_132814339	TEST	NA	RPS12	RPS12	-154.5	Meso	224			-0.0178514	-0.0094833	-0.0311483	-0.00286912	0.102748	0.455216	0.0214242	0.724614	0.988227	0.341783	1.6691	0.139893	0	0	1	0
chr12	56118159	000025219	000025219_56118159	TEST	NA	ZC3H10	ZC3H10	-206	Meso	225			-0.00888895	-0.00816323	-0.0253566	-0.0232447	0.0718164	0.0892703	4.37112e-05	0.00282359	1.14378	1.04929	4.35941	2.5492	0	0	1	0
chr16	75245295	000043808	000043808_75245295	TEST	NA	BCAR1	BCAR1	2852.5	Meso	226	BCAR1	TSS +21Kb	-0.00480909	-0.0109239	-0.0338414	-0.0174392	0.497076	0.0688708	0.00048143	0.000431107	0.303577	1.16196	3.31747	3.36542	0	0	1	0
chr19	48875404	000053914	000053914_48875404	TEST	NA	PPP1R15A	PPP1R15A.1	3141	Meso	227	PPP1R15A	TSS +3Kb	-0.00129579	-0.00948888	-0.033585	-0.0156888	0.65328	0.163066	0.000240742	0.0327363	0.1849	0.787637	3.61845	1.48497	0	0	1	0
chr8	124847647	000125520	000125520_124847647	TEST	NA	MIR4662B	MIR4662B	-25457.5	Meso	228			-0.000145566	0.00234403	-0.038003	-0.00964703	0.977537	0.575946	0.00324652	0.045449	0.00986681	0.239618	2.48858	1.34248	0	0	1	0
chr14	24188939	000034380	000034380_24188939	TEST	NA	IPO4	IPO4	-44	Meso	229			-0.00733689	-0.0154746	-0.0284132	-0.012925	0.284513	0.0342119	0.00100901	0.00209934	0.545898	1.46582	2.9961	2.67792	0	0	1	0
chr19	1102651	000051754	000051754_1102651	TEST	NA	GPX4	GPX4	-1152.5	Meso	230			0.00618345	0.00228162	-0.0329334	-0.0133972	0.288743	0.504559	0.00536115	0.0263657	0.539488	0.297088	2.27074	1.57896	0	0	1	0
chr2	28584162	000056237	000056237_28584162	TEST	NA	PLB1	PLB1	17915.5	Meso	231			-0.0103708	-0.00885049	-0.0298262	-0.0172983	0.0191956	0.00374469	0.000276416	0.00558074	1.7168	2.42658	3.55844	2.25331	0	0	1	0
chr19	35399446	000053134	000053134_35399446	TEST	NA	LINC01531	LINC01531	-6088.5	Meso	232			-0.0235582	-0.0182125	-0.0268378	-0.0201455	0.00199211	0.00743322	0.00140975	0.0250016	2.70069	2.12882	2.85086	1.60203	0	0	1	0
chr19	45478649	000053661	000053661_45478649	TEST	NA	FOSB	FOSB	10645.5	Meso	233	FOSB	TSS +10Kb	-0.000628156	0.00326921	-0.0361021	-0.00464694	0.700169	0.325722	0.00187935	0.13314	0.154797	0.487153	2.72599	0.875693	0	0	1	0
chr12	53321571	000025069	000025069_53321571	TEST	NA	AAAS	AAAS	54	Meso	234	AAAS	TSS	0.00485798	-0.000629403	-0.0255696	-0.0123481	0.317081	0.891058	0.000803744	0.0212466	0.49883	0.0500942	3.09488	1.67271	0	0	1	0
chr3	129255078	000080300	000080300_129255078	TEST	NA	COPG1	COPG1	5347	Meso	235			0.00692461	0.0145895	-0.0418352	0.00333904	0.0766525	0.0292962	0.000512687	0.534502	1.11547	1.53319	3.29015	0.272051	0	0	1	0
chr11	12894206	000016511	000016511_12894206	TEST	NA	LINC00958	LINC00958	95198.5	Meso	236			-0.00253858	-0.0110762	-0.0345743	-0.00268195	0.340325	0.0240076	0.000882681	0.41072	0.468106	1.61965	3.0542	0.386454	0	0	1	0
chr1	104406925	000004257	000004257_104406925	TEST	NA	LOC100129138	LOC100129138	334001	Meso	237			-0.0152913	-0.0154118	-0.0278751	-0.020394	0.0171548	0.212678	0.0014321	0.0222587	1.76561	0.672277	2.84403	1.6525	0	0	1	0
chr14	49852957	000035468	000035468_49852957	TEST	NA	NEMF	NEMF	11	Meso	238			-0.0149143	-0.0141978	-0.0331961	-0.0121738	0.0287022	0.00191214	0.00488214	0.0209931	1.54209	2.71848	2.31139	1.67792	0	0	1	0
chr16	67873079	000043442	000043442_67873079	TEST	NA	EDC4	EDC4	107	Meso	239			-0.0260738	-0.00722237	-0.0254805	-0.0160909	0.0695099	0.460052	0.0290624	0.157172	1.15795	0.337193	1.53667	0.803623	0	0	1	0
chr1	26772890	000001095	000001095_26772890	TEST	NA	PIGV	PIGV	-15054.5	Meso	240			-0.0106374	-0.00497074	-0.0320287	-0.00418655	0.0868521	0.379729	0.00388318	0.146909	1.06122	0.420526	2.41081	0.832951	0	0	1	0
chr11	65903334	000019022	000019022_65903334	TEST	NA	FOSL1	FOSL1.1	-2836.5	Meso	241	FOSL1	TSS -3Kb	0.0058499	-0.00250766	-0.0259255	-0.00624146	0.20868	0.510223	0.00059117	0.185057	0.680519	0.29224	3.22829	0.732696	0	0	1	0
chr14	61751311	000036217	000036217_61751311	TEST	NA	HIF1A-AS3	HIF1A.AS3	-94	Meso	242			-0.00810307	0.00225871	-0.0271093	0.00250227	0.115481	0.412932	0.00142843	0.119819	0.937489	0.384121	2.84514	0.921476	0	0	1	0
chr6	44002360	000105823	000105823_44002360	TEST	NA	LOC101929705	LOC101929705	1155.5	Meso	243			-0.0164774	-0.0151595	-0.0260988	-0.00298063	0.0394423	0.0644594	0.00138893	0.707363	1.40404	1.19071	2.85732	0.150358	0	0	1	0
chr11	128709594	000022177	000022177_128709594	TEST	NA	SENCR	SENCR	-13599	Meso	244			0.00386756	-0.00177748	-0.0409475	0.0347833	0.433726	0.598592	0.000843785	0.00463515	0.362784	0.222869	3.07377	2.33394	0	0	1	0
chr22	38033772	000074271	000074271_38033772	TEST	NA	PICK1	PICK1.1	-23655.5	Uveal	245	SOX10	TSS -50Kb	-0.153109	-0.117643	-0.00871145	-0.0207782	0.00503658	0.000114234	0.130874	0.00100131	2.29786	3.9422	0.883147	2.99943	1	1	0	0
chr22	38038709	000074272	000074272_38038709	TEST	NA	PICK1	PICK1.3	-18639	Uveal	246	SOX10	TSS -54Kb	-0.200978	-0.101079	-0.0111137	-0.00752171	0.000392999	5.19852e-05	0.0222652	0.159511	3.40561	4.28412	1.65237	0.797209	1	1	0	0
chr3	69936432	000077817	000077817_69936432	TEST	NA	MITF	MITF.5	-177.5	Uveal	247	MITF	TSS	-0.182644	-0.106803	-0.00395333	-0.00483718	0.00273591	0.000151584	0.419164	0.0939657	2.5629	3.81935	0.377616	1.02703	1	1	0	0
chr2	33445106	000056624	000056624_33445106	TEST	NA	RASGRP3	RASGRP3.1	8845	Uveal	248	RASGRP3	TSS +8.8Kb (intron)	-0.164979	-0.142842	-0.00432623	-0.0189056	2.07818e-05	9.56827e-05	0.211618	0.00274722	4.68232	4.01917	0.674448	2.56111	1	1	0	0
chr22	37983129	000074264	000074264_37983129	TEST	NA	SOX10	SOX10	1395	Uveal	249	SOX10	TSS +1.3Kb	-0.187801	-0.0927618	-0.00628793	-0.00181436	0.00969809	1.02389e-05	0.179858	0.729475	2.01331	4.98975	0.74507	0.13699	1	1	0	0
chr3	69936477	000077817	000077817_69936477	TEST	NA	MITF	MITF.6	144	Uveal	250	MITF	TSS	-0.193787	-0.0810308	-0.0150964	-0.00902988	0.00158219	0.00054386	0.100415	0.693455	2.80074	3.26451	0.998204	0.158981	1	1	0	0
chr13	30617837	000029853	000029853_30617837	TEST	NA	USPL1	USPL1	84	Uveal	251			-0.0845109	-0.0575917	-0.0150716	-0.0177348	0.00037433	0.000646048	0.0305593	0.00296109	3.42675	3.18974	1.51486	2.52855	1	1	0	0
chr8	129552182	000126013	000126013_129552182	TEST	NA	CCDC26	CCDC26	22779.5	Uveal	252	MYC	TSS +1800Kb	-0.0974816	-0.109903	0.00124078	-0.00130047	0.00324687	0.00163982	0.674834	0.782795	2.48854	2.7852	0.170803	0.106352	1	1	0	0
chr8	127735674	000125805	000125805_127735674	TEST	NA	MYC	MYC.1	-45	Uveal	253	MYC	TSS	-0.0922406	-0.0727046	-0.0201363	-0.0204257	0.0016095	0.000818132	0.00455269	0.00115205	2.79331	3.08718	2.34173	2.93853	1	1	0	0
chr19	10502802	000052333	000052333_10502802	TEST	NA	KEAP1	KEAP1	126	Uveal	254	KEAP1	TSS	-0.0366439	-0.126484	0.0109678	0.0240627	0.00049587	0.000327135	0.00308713	0.042424	3.30463	3.48527	2.51044	1.37239	1	1	0	0
chr6	10403830	000103721	000103721_10403830	TEST	NA	TFAP2A-AS2	TFAP2A.AS2.1	-862	Uveal	255	TFAP2A	TSS +8/11Kb	-0.0538187	-0.0957384	-0.0153201	0.000278759	0.00194713	2.37402e-05	0.00454987	0.946131	2.7106	4.62452	2.342	0.0240489	1	1	0	0
chr7	144836034	000116924	000116924_144836034	TEST	NA	TPK1	TPK1.1	49.5	Uveal	256	TPK1	TSS	-0.120227	-0.0344902	-0.0092162	-0.008405	0.000946964	0.000400117	0.0949167	0.339454	3.02367	3.39781	1.02266	0.469219	1	1	0	0
chr22	38037811	000074272	000074272_38037811	TEST	NA	PICK1	PICK1.2	-19273	Uveal	257	SOX10	TSS -54Kb	-0.0844269	-0.0350826	-0.000111135	-0.00729103	0.000111886	0.00625051	0.962537	0.165631	3.95122	2.20408	0.0165827	0.78086	1	1	0	0
chr16	1964715	000041575	000041575_1964715	TEST	NA	SNHG9	RPS2	148	Uveal	258			-0.0981315	-0.0349026	-0.0116272	-0.0110914	0.000442267	0.00486506	0.0387596	0.000102953	3.35432	2.31291	1.41162	3.98736	1	1	0	0
chr12	124914940	000029185	000029185_124914940	TEST	NA	MIR5188	MIR5188	-339.5	Uveal	259			-0.0623762	-0.0402897	-0.00460149	-0.0196835	0.000192093	0.000280489	0.38917	0.0115034	3.71649	3.55208	0.409861	1.93917	1	1	0	0
chr11	69449466	000019214	000019214_69449466	TEST	NA	LOC102724265	LOC102724265.2	23828	Uveal	260	CCND1	TSS -192Kb	-0.0596378	-0.0633748	-0.00375371	0.000236296	0.000135705	3.62457e-05	0.170805	0.922982	3.8674	4.44074	0.7675	0.0348069	1	1	0	0
chr2	222238309	000067544	000067544_222238309	TEST	NA	CCDC140	CCDC140.8	-59973	Uveal	261	PAX3	TSS +60Kb (intron)	-0.0627522	-0.0463934	-0.00815007	-0.0224429	0.000223186	0.00143271	0.123902	0.00217387	3.65133	2.84384	0.906921	2.66277	1	1	0	0
chr16	70801116	000043645	000043645_70801116	TEST	NA	VAC14	VAC14	129	Uveal	262			-0.103095	-0.0293556	-0.00160175	-0.00614803	0.00124239	0.00031348	0.793302	0.0153523	2.90574	3.50379	0.100562	1.81383	1	1	0	0
chr8	127734159	000125805	000125805_127734159	TEST	NA	CASC11	CASC11	-221.5	Uveal	263	MYC	TSS -2Kb	-0.0579437	-0.0519288	-0.0248986	-0.0153253	0.000375565	8.16883e-05	0.00168974	0.013742	3.42532	4.08784	2.77218	1.86195	1	1	0	0
chr2	96638384	000061098	000061098_96638384	TEST	NA	KANSL3	KANSL3	-61	Uveal	264			-0.034086	-0.0367091	-0.00920271	-0.0228242	0.0112957	0.00135363	0.0546483	0.000570045	1.94709	2.8685	1.26242	3.24409	1	1	0	0
chr9	99819529	000129999	000129999_99819529	TEST	NA	LOC101928438	LOC101928438	327.5	Uveal	265	NR4A3	TSS -2.3Kb	-0.0417757	-0.0610229	-0.00806934	-0.000294178	0.0189511	0.000132379	0.00450707	0.947051	1.72236	3.87818	2.34611	0.0236267	1	1	0	0
chr8	128995012	000125947	000125947_128995012	TEST	NA	LINC00976	LINC00976.2	-29065	Uveal	266	MYC	TSS +1261Kb	-0.0432794	-0.0665499	0.00572295	-0.0127614	0.000888664	0.00636983	0.291084	0.0229783	3.05126	2.19587	0.535981	1.63868	1	1	0	0
chr6	36874760	000105472	000105472_36874760	TEST	NA	PPIL1	PPIL1	95.5	Uveal	267			-0.0294	-0.0720351	-0.0231094	-0.0190249	0.0034052	0.000416174	0.00322262	0.00184241	2.46786	3.38072	2.49179	2.73461	1	1	0	0
chr8	128993987	000125947	000125947_128993987	TEST	NA	LINC00976	LINC00976.1	-28057	Uveal	268	MYC	TSS +1259Kb	-0.0358038	-0.0607374	0.00155281	0.00346975	0.000305145	0.0015507	0.587139	0.433645	3.51549	2.80947	0.231259	0.362865	1	1	0	0
chr2	28894558	000056269	000056269_28894558	TEST	NA	WDR43	WDR43	-14.5	Uveal	269			-0.0459862	-0.0470984	-0.0146082	-0.018134	0.000567094	0.000107066	0.0133876	0.033835	3.24635	3.97035	1.8733	1.47063	1	1	0	0
chr7	130051365	000116318	000116318_130051365	TEST	NA	ZC3HC1	ZC3HC1.1	13.5	Uveal	270			-0.0411284	-0.0453362	-0.0244277	-0.0171081	0.00102568	0.00122482	0.00202875	0.000693711	2.98899	2.91193	2.69277	3.15882	1	1	0	0
chr3	53347659	000077156	000077156_53347659	TEST	NA	DCP1A	DCP1A	-160.5	Uveal	271			-0.0437889	-0.039283	-0.0114156	-0.0176175	0.00674068	0.00161517	0.00117807	0.0019448	2.1713	2.79178	2.92883	2.71113	1	1	0	0
chr9	99821775	000129999	000129999_99821775	TEST	NA	NR4A3	NR4A3	46.5	Uveal	272	NR4A3	TSS	-0.0303791	-0.048187	0.00607279	-0.00866048	0.000145915	0.00329514	0.271601	0.0752412	3.8359	2.48213	0.566069	1.12354	1	1	0	0
chr17	48047980	000046459	000046459_48047980	TEST	NA	NFE2L1	NFE2L1	-332	Uveal	273			-0.0341635	-0.061799	-0.00264035	-0.00854132	0.00509738	0.0025449	0.450084	0.100496	2.29265	2.59433	0.346707	0.997849	1	1	0	0
chr11	69443347	000019213	000019213_69443347	TEST	NA	LOC102724265	LOC102724265.1	17745.5	Uveal	274	CCND1	TSS -198Kb	-0.0296224	-0.0557445	0.00197887	-0.0201775	0.00729324	0.00123366	0.454438	0.0124144	2.13708	2.9088	0.342525	1.90608	1	1	0	0
chr2	68157625	000059629	000059629_68157625	TEST	NA	WDR92	PNO1	-64.5	Uveal	275			-0.0456985	-0.0288119	-0.0220452	-0.0230302	0.000382475	0.00322888	0.00362654	0.00198533	3.4174	2.49095	2.44051	2.70217	1	1	0	0
chr3	157160242	000081681	000081681_157160242	TEST	NA	CCNL1	CCNL1	619	Uveal	276			-0.0456965	-0.0306275	-0.0118962	-0.0117599	0.00023273	0.00134669	0.0483477	0.0332816	3.63315	2.87073	1.31562	1.4778	1	1	0	0
chr22	30250894	000073902	000073902_30250894	TEST	NA	LIF	LIF	-4107	Uveal	277			-0.0306513	-0.0396462	-0.0119559	-0.0199953	0.0119609	0.00245446	0.0268953	7.69129e-07	1.92224	2.61004	1.57032	6.114	1	1	0	0
chr16	70716251	000043633	000043633_70716251	TEST	NA	MTSS2	MTSS2.2	-30230.5	Uveal	278			-0.0317131	-0.0353922	-0.012692	-0.0211805	0.000893603	0.00363622	0.010164	0.00344019	3.04886	2.43935	1.99294	2.46342	1	1	0	0
chr2	222160370	000067533	000067533_222160370	TEST	NA	CCDC140	CCDC140.4	-137688	Uveal	279	PAX3	TSS +138Kb	-0.035968	-0.0284909	-0.00239668	-0.00250704	0.000479082	0.0120734	0.603366	0.255241	3.31959	1.91817	0.219419	0.59305	1	1	0	0
chr2	222161192	000067533	000067533_222161192	TEST	NA	CCDC140	CCDC140.5	-136949	Uveal	280	PAX3	TSS +137Kb	-0.0381575	-0.0312507	-0.0139542	-0.00221679	0.000100554	0.00308322	0.027001	0.555123	3.9976	2.511	1.56862	0.255611	1	1	0	0
chr8	129316452	000125980	000125980_129316452	TEST	NA	LINC00977	LINC00977.2	-75517	Uveal	281	MYC	TSS +1580Kb	-0.0367249	-0.0283236	-0.00844995	-0.00308303	3.86019e-05	0.00915794	0.195889	0.728172	4.41339	2.0382	0.707989	0.137766	1	1	0	0
chr8	102653986	000123328	000123328_102653986	TEST	NA	KLF10	KLF10	-1.5	Uveal	282			-0.040576	-0.0269434	-0.01936	-0.0236873	0.000709668	0.00258415	0.00190743	0.0111211	3.14894	2.58768	2.71955	1.95385	1	1	0	0
chrX	20461690	000132953	000132953_20461690	TEST	NA	RPS6KA3	RPS6KA3	-194823	Uveal	283	RPS6KA3	TSS -195Kb	-0.0361029	-0.0258392	0.0013868	0.00151712	0.00055491	2.22252e-05	0.709762	0.552282	3.25578	4.65315	0.148887	0.257839	1	1	0	0
chr12	62260265	000025512	000025512_62260265	TEST	NA	USP15	USP15	-15.5	Uveal	284			-0.0415953	-0.0317117	-0.00765153	-0.0184062	0.00082962	0.000973749	0.120594	3.06909e-05	3.08112	3.01155	0.918673	4.51299	1	1	0	0
chr2	144510825	000063074	000063074_144510825	TEST	NA	ZEB2-AS1	ZEB2.AS1.1	-8670.5	Uveal	285			-0.0278122	-0.0259605	-0.0150862	0.000802959	0.0197851	0.032478	0.00748024	0.758807	1.70366	1.48841	2.12608	0.119869	1	1	0	0
chr3	69922750	000077814	000077814_69922750	TEST	NA	MITF	MITF.3	-13861	Uveal	286	MITF	TSS -14Kb (intron)	-0.0319975	-0.0376443	-0.00949468	-0.00379408	0.00433604	0.000504795	0.171205	0.312669	2.36291	3.29688	0.766485	0.504915	1	1	0	0
chr3	104952912	000079153	000079153_104952912	TEST	NA	ALCAM	ALCAM	-413721	Uveal	287			-0.040768	-0.0300097	-0.00997518	-0.0193346	0.000484132	0.000954162	0.220176	0.000627972	3.31504	3.02038	0.65723	3.20206	1	1	0	0
chr2	98608536	000061191	000061191_98608536	TEST	NA	COA5	COA5	166	Uveal	288			-0.0252172	-0.0310471	-0.0151853	-0.0209009	0.00562244	0.0336734	0.0308539	0.00810826	2.25007	1.47271	1.51069	2.09107	1	1	0	0
chr9	88776925	000129422	000129422_88776925	TEST	NA	MIR4289	MIR4289	-31021.5	Uveal	289			-0.0280597	-0.0392715	-0.00674313	0.00117173	4.31892e-05	0.00995675	0.077299	0.624216	4.36462	2.00188	1.11183	0.204665	1	1	0	0
chr3	3179707	000074898	000074898_3179707	TEST	NA	CRBN	CRBN	82.5	Uveal	290			-0.0262656	-0.0275485	-0.0103812	-0.0162407	0.00978225	0.00490548	0.0386263	0.00872684	2.00956	2.30932	1.41312	2.05914	1	1	0	0
chr6	44490399	000105871	000105871_44490399	TEST	NA	MIR4642	MIR4642	54749	Uveal	291			-0.0338301	-0.0314929	-0.0100109	-0.0254969	0.000555317	0.0277783	0.0418283	0.138566	3.25546	1.5563	1.37853	0.858344	1	1	0	0
chr2	70087033	000059798	000059798_70087033	TEST	NA	PCBP1-AS1	PCBP1.AS1	-27.5	Uveal	292			-0.0912452	-0.0224665	-0.0131398	-0.0219244	0.000353225	0.00339832	0.0428944	0.000381845	3.45195	2.46874	1.3676	3.41811	1	0	0	0
chr1	150578671	000005049	000005049_150578671	TEST	NA	MCL1	MCL1	791	Uveal	293	MCL1	TSS +850Kb (intron)	-0.0511664	-0.0225407	0.00429327	-0.0116482	0.000415377	0.0080401	0.226806	0.249663	3.38156	2.09474	0.644346	0.602646	1	0	0	0
chr6	73520744	000106911	000106911_73520744	TEST	NA	EEF1A1	EEF1A1.1	178.5	Uveal	294			-0.0770378	-0.0127283	-0.0146336	-0.0231086	0.000207165	0.17215	0.0647457	0.000474894	3.68368	0.764094	1.18879	3.3234	1	0	0	0
chr4	151761037	000090521	000090521_151761037	TEST	NA	GATB	GATB	83	Uveal	295			-0.0275404	-0.0160168	0.00387101	-0.0124175	0.0275899	0.0639704	0.363191	0.0248937	1.55925	1.19402	0.439865	1.60391	1	0	0	0
chr9	92325547	000129599	000129599_92325547	TEST	NA	CENPP	CENPP.1	-130	Uveal	296			-0.0321469	-0.0287509	-0.00819433	-0.0211544	0.0130758	0.0641579	0.1524	0.00297611	1.88353	1.19275	0.817014	2.52635	1	0	0	0
chr5	88785276	000097568	000097568_88785276	TEST	NA	MEF2C	MEF2C.1	-4	Uveal	297			-0.046983	-0.00188084	0.000248169	4.4112e-05	0.00727685	0.83204	0.948262	0.991994	2.13806	0.0798556	0.0230719	0.00349099	1	0	0	0
chr12	124917335	000029185	000029185_124917335	TEST	NA	MIR5188	MIR5188.1	1651.5	Uveal	298			-0.0617098	-0.0184608	-0.00142326	-0.00499742	0.000483376	0.00442765	0.680556	0.101359	3.31572	2.35383	0.167136	0.994139	1	0	0	0
chr6	159203500	000110257	000110257_159203500	TEST	NA	LOC101929122	LOC101929122	-33575.5	Uveal	299			-0.029706	-0.0217679	0.00405289	-0.0116774	0.000179209	0.00970929	0.508723	0.0360608	3.74664	2.01281	0.293518	1.44296	1	0	0	0
chr2	33498606	000056631	000056631_33498606	TEST	NA	RASGRP3	RASGRP3.3	-15141	Uveal	300	RASGRP3	TSS +62Kb (intron)	-0.0464596	-0.019038	-0.000232127	-0.00162563	0.000170618	0.00745899	0.968527	0.636463	3.76797	2.12732	0.0138884	0.196227	1	0	0	0
chr7	39734109	000112784	000112784_39734109	TEST	NA	LINC00265	LINC00265	528.5	Uveal	301			-0.027643	-0.021705	-0.0222714	-0.0245179	0.00120087	0.00449137	0.00468556	0.0143262	2.9205	2.34762	2.32924	1.84387	1	0	0	0
chr12	55965393	000025206	000025206_55965393	TEST	NA	PMEL	PMEL	695	Uveal	302	PMEL	TSS +600bp (intron)	-0.0661689	-0.0168443	-0.00022312	0.000885697	0.00159888	0.0704362	0.978034	0.828296	2.79618	1.1522	0.00964601	0.0818143	1	0	0	0
chr12	56334036	000025239	000025239_56334036	TEST	NA	PAN2	PAN2	-97.5	Uveal	303			-0.0445	-0.0212853	-0.00851586	-0.0182793	0.00149007	0.00136059	0.104813	0.00171948	2.82679	2.86627	0.979584	2.7646	1	0	0	0
chr21	29298889	000072578	000072578_29298889	TEST	NA	BACH1	BACH1	18.5	Uveal	304	BACH1	TSS	-0.0579547	-0.0140003	-0.00564915	-0.00513987	0.00359092	0.0551462	0.4305	0.288894	2.44479	1.25848	0.366027	0.539262	1	0	0	0
chr8	80508540	000121501	000121501_80508540	TEST	NA	ZBTB10	ZBTB10.2	22342	Uveal	305			-0.0411763	-0.0175187	-0.00754121	-0.00074114	0.000877272	0.00298908	0.174811	0.633864	3.05687	2.52446	0.757432	0.198004	1	0	0	0
chr2	88691592	000060942	000060942_88691592	TEST	NA	RPIA	RPIA	-75	Uveal	306			-0.0426396	-0.0119786	-0.0145464	-0.0169963	0.00200399	0.00432017	0.00128377	0.0056656	2.6981	2.3645	2.89151	2.24675	1	0	0	0
chr7	144824559	000116921	000116921_144824559	TEST	NA	TPK1	TPK1	11233.5	Uveal	307	TPK1	TSS +11.5Kb	-0.0375862	-0.00687247	-0.00842244	-0.00756562	0.000253295	0.403178	0.0698174	0.244611	3.59637	0.394503	1.15604	0.611523	1	0	0	0
chr8	129685782	000126029	000126029_129685782	TEST	NA	CCDC26	CCDC26.3	-5577.5	Uveal	308	MYC	TSS +1948Kb	-0.0270734	-0.0201267	-0.0110077	-0.010295	0.00517069	0.00177369	0.0395291	0.0142968	2.28645	2.75112	1.40308	1.84476	1	0	0	0
chr2	222218970	000067541	000067541_222218970	TEST	NA	CCDC140	CCDC140.6	-79204	Uveal	309	PAX3	TSS +80Kb (intron)	-0.027642	-0.0190449	-0.00438284	-0.00339194	0.00531907	0.00283845	0.0552529	0.154935	2.27416	2.54692	1.25764	0.80985	1	0	0	0
chr3	167734925	000082123	000082123_167734925	TEST	NA	PDCD10	PDCD10	69	Uveal	310			-0.0303484	-0.0197903	0.0069233	-0.00489736	0.00138607	0.0149997	0.029814	0.351832	2.85822	1.82392	1.52558	0.453664	1	0	0	0
chr19	43669120	000053544	000053544_43669120	TEST	NA	PLAUR	PLAUR	1158.5	Uveal	311			-0.0288345	-0.0237501	-0.00219593	-0.0159832	0.00744397	0.000911112	0.648926	0.0324963	2.1282	3.04043	0.187805	1.48817	1	0	0	0
chr16	53703985	000042903	000042903_53703985	TEST	NA	RPGRIP1L	FTO	0	Uveal	312			-0.0281132	-0.0248866	-0.0172871	-0.0247318	0.0010129	0.0110201	0.00138323	0.000723557	2.99443	1.95781	2.85911	3.14053	1	0	0	0
chr10	93463027	000013988	000013988_93463027	TEST	NA	MYOF	MYOF.1	19400.5	Uveal	313			-0.0277711	-0.00905734	-0.0106475	-0.0160231	0.00101125	0.12555	0.181514	0.0342975	2.99514	0.901183	0.741089	1.46474	1	0	0	0
chr10	43397263	000011588	000011588_43397263	TEST	NA	HNRNPF	HNRNPF.1	-61	Uveal	314	HNRNPF	TSS	-0.0275482	-0.0192806	-0.008412	-0.000302991	0.00184105	0.00909961	0.15548	0.8859	2.73493	2.04098	0.808326	0.0526152	1	0	0	0
chr19	1252646	000051777	000051777_1252646	TEST	NA	MIDN	MIDN	3896.5	Uveal	315			-0.0290235	-0.0210857	-0.0091675	-0.017331	0.00243918	0.0123266	0.086371	0.000474511	2.61276	1.90916	1.06363	3.32375	1	0	0	0
chr17	79850741	000048656	000048656_79850741	TEST	NA	CBX4	CBX4.1	-11349	Uveal	316			-0.0276832	0.000435246	0.00154946	-0.00995781	0.0198069	0.951252	0.618583	0.0738126	1.70318	0.0217043	0.208602	1.13187	1	0	0	0
chr2	222265019	000067550	000067550_222265019	TEST	NA	CCDC140	CCDC140.9	-33001	Uveal	317	PAX3	TSS +34Kb	-0.0257834	-0.0215543	-0.00347191	0.00440009	0.00306374	0.0181214	0.599213	0.259778	2.51375	1.74181	0.222418	0.585397	1	0	0	0
chr22	35629989	000074108	000074108_35629989	TEST	NA	MB	MB	-6682.5	Uveal	318			-0.0250604	-0.0204048	-0.0129456	-0.0195869	4.10627e-05	0.00181718	0.000323239	0.00120624	4.38655	2.7406	3.49048	2.91856	1	0	0	0
chr8	129687031	000126029	000126029_129687031	TEST	NA	CCDC26	CCDC26.4	-6787	Uveal	319	MYC	TSS +1950Kb	-0.0269681	-0.0113666	-0.0109781	-0.00527667	0.000629766	0.0339848	0.0691284	0.220364	3.20082	1.46872	1.16034	0.65686	1	0	0	0
chr3	156892950	000081665	000081665_156892950	TEST	NA	LEKR1	LEKR1.1	66544	Uveal	320			-0.0390875	-0.00512677	-0.00319058	-0.00161693	0.000212214	0.293902	0.324734	0.669962	3.67323	0.531797	0.488472	0.17395	1	0	0	0
chr3	69821290	000077798	000077798_69821290	TEST	NA	MITF	MITF.1	-44906.5	Uveal	321	MITF	TSS -115Kb	-0.0394164	0.000814208	-0.00715586	-0.000856661	0.00296193	0.853275	0.139797	0.944572	2.52843	0.0689112	0.854503	0.0247651	1	0	0	0
chr6	44246536	000105849	000105849_44246536	TEST	NA	HSP90AB1	HSP90AB1	251	Uveal	322			-0.031294	-0.00932888	-0.000152094	-0.0211067	0.00472844	0.0111368	0.957013	0.00673645	2.32528	1.95324	0.0190823	2.17157	1	0	0	0
chr19	44742039	000053611	000053611_44742039	TEST	NA	BCL3	BCL3	-6786.5	Uveal	323			-0.0272721	-0.0213913	-0.0130451	-0.0165154	0.00448609	0.004395	0.0987259	0.0462711	2.34813	2.35704	1.00557	1.33469	1	0	0	0
chr8	11481136	000117574	000117574_11481136	TEST	NA	BLK	BLK	-13302.5	Uveal	324			-0.0298695	-0.0169182	-0.00477236	-0.023133	0.00208606	0.000263239	0.0451661	0.00217653	2.68067	3.57965	1.34519	2.66224	1	0	0	0
chr14	20625408	000034182	000034182_20625408	TEST	NA	OR6S1	OR6S1	16292.5	Uveal	325			-0.0282512	-0.00909699	-0.00754203	-0.00826255	5.81468e-06	0.183531	0.1882	0.2207	5.23547	0.736291	0.725381	0.656197	1	0	0	0
chr3	69839408	000077801	000077801_69839408	TEST	NA	MITF	MITF.2	-26925.5	Uveal	326	MITF	TSS -97Kb	-0.0274718	-0.00393561	-0.00091561	-0.00689523	0.000232003	0.159078	0.700915	0.0869695	3.63451	0.798391	0.154334	1.06063	1	0	0	0
chr11	88579721	000020233	000020233_88579721	TEST	NA	GRM5-AS1	GRM5.AS1.1	75234.5	Uveal	327			-0.0258868	-0.00799077	-0.011031	-0.0170648	0.000343703	0.221282	0.000174448	0.00429214	3.46382	0.655055	3.75834	2.36733	1	0	0	0
chr15	45456757	000039009	000039009_45456757	TEST	NA	MIR147B	MIR147B.2	24012	Uveal	328			-0.0305444	-0.0119014	0.00600964	-0.00653665	0.0132398	0.341814	0.340286	0.0599914	1.87812	0.46621	0.468156	1.22191	1	0	0	0
chr11	65919386	000019024	000019024_65919386	TEST	NA	DRAP1	C11orf68.3	-172	Uveal	329			-0.0277133	-0.0143353	0.00254269	-0.00804797	0.00168717	0.0251078	0.466245	0.0416632	2.77284	1.60019	0.331386	1.38025	1	0	0	0
chr6	63636205	000106604	000106604_63636205	TEST	NA	PHF3	PHF3	81	Uveal	330			-0.0297471	-0.014394	-0.00825829	-0.0111915	0.00286005	0.02387	0.202643	0.0401547	2.54363	1.62215	0.693268	1.39626	1	0	0	0
chr10	43396999	000011588	000011588_43396999	TEST	NA	HNRNPF	HNRNPF	37.5	Uveal	331	HNRNPF	TSS	-0.0273491	-0.00813827	-0.00192169	-0.00196508	0.0249398	0.0130848	0.507243	0.461839	1.60311	1.88323	0.294784	0.335509	1	0	0	0
chr3	143001536	000080862	000080862_143001536	TEST	NA	U2SURP	LOC100289361	60	Uveal	332			-0.0264107	-0.0171122	-0.0229035	-0.0172426	0.000482663	0.0686194	0.0197891	0.000617186	3.31636	1.16355	1.70357	3.20958	1	0	0	0
chr8	89984364	000122398	000122398_89984364	TEST	NA	NBN	NBN	52.5	Uveal	333			-0.036798	0.0105264	0.00313643	-0.00411261	0.0337346	0.136058	0.651644	0.210414	1.47192	0.866277	0.18599	0.676925	1	0	0	0
chr8	134712762	000126377	000126377_134712762	TEST	NA	ZFAT	ZFAT	290.5	Uveal	334			-0.0256362	-0.00719963	-0.00580076	-0.0116871	0.0122431	0.00624197	0.102961	0.0345419	1.91211	2.20468	0.987328	1.46165	1	0	0	0
chr9	81689693	000129077	000129077_81689693	TEST	NA	TLE1	LOC101927502	213	Uveal	335			-0.0256046	-0.0114401	-0.0122384	-0.0181085	0.00219547	0.0483566	0.0397362	0.000968381	2.65847	1.31554	1.40081	3.01395	1	0	0	0
chr14	68793309	000036604	000036604_68793309	TEST	NA	ZFP36L1	ZFP36L1.1	674	Uveal	336			-0.0261008	0.00226847	-0.0109358	-0.0151437	0.0269655	0.433993	0.123243	0.0101438	1.56919	0.362517	0.909239	1.9938	1	0	0	0
chr12	55970887	000025206	000025206_55970887	TEST	NA	RAB5B	RAB5B	-3039	Uveal	337	PMEL / CDK2	TSS -5Kb / TSS +4Kb	-0.0313712	0.0122683	-0.00422596	-0.00580583	0.00374947	0.0591515	0.197368	0.283249	2.42603	1.22803	0.704723	0.547832	1	0	0	0
chr8	102806491	000123337	000123337_102806491	TEST	NA	GASAL1	GASAL1	-345	Uveal	338			-0.0258288	-0.0149238	-0.00355938	-0.0151894	0.000196998	0.0847631	0.213186	0.00719063	3.70554	1.07179	0.671241	2.14323	1	0	0	0
chr2	18048082	000055429	000055429_18048082	TEST	NA	KCNS3	KCNS3	169608	Uveal	339			-0.0256595	-0.00523816	-0.000997805	-0.00998296	0.00310161	0.418509	0.834233	0.119788	2.50841	0.378295	0.0787127	0.921588	1	0	0	0
chr6	4586125	000103389	000103389_4586125	TEST	NA	KU-MEL-3	KU.MEL.3.1	-24221	Uveal	340			-0.0281415	-0.020575	-0.00895877	-0.0108854	0.0293706	0.0230361	0.185186	0.0244053	1.53209	1.63759	0.732392	1.61252	1	0	0	0
chr5	160467854	000102194	000102194_160467854	TEST	NA	MIR3142HG	MIR3142HG.4	-97	Uveal	341			-0.0280218	0.0211259	-0.00972177	0.00128423	0.0296648	0.00951591	0.543518	0.759318	1.52776	2.02155	0.264786	0.119576	1	0	0	0
chr5	176604399	000102927	000102927_176604399	TEST	NA	GPRIN1	GPRIN1	5755	Uveal	342			-0.0186837	-0.0306715	-0.00615821	0.000675059	0.00773488	0.0142036	0.188127	0.822702	2.11155	1.8476	0.725549	0.0847574	0	1	0	0
chr6	9254468	000103641	000103641_9254468	TEST	NA	HULC	HULC	602300	Uveal	343	TFAP2A	TSS +1150Kb	-0.0234004	-0.0331431	-0.00749866	-0.00541892	0.0101966	0.00217232	0.183681	0.191636	1.99154	2.66308	0.735935	0.717523	0	1	0	0
chr5	72848078	000096562	000096562_72848078	TEST	NA	TNPO1	TNPO1	-65.5	Uveal	344			-0.0231833	-0.0259435	-0.00374943	-0.00362538	0.00116389	0.00232302	0.439755	0.457109	2.93409	2.63395	0.356789	0.33998	0	1	0	0
chr1	59151254	000002326	000002326_59151254	TEST	NA	HSD52	HSD52.2	-4320.5	Uveal	345			-0.0107826	-0.0256597	-0.0173126	-0.0225121	0.0488426	0.0093387	0.00607879	0.00163162	1.3112	2.02971	2.21618	2.78738	0	1	0	0
chr13	108915705	000033841	000033841_108915705	TEST	NA	MYO16-AS1	MYO16.AS1	251538	Uveal	346			-0.0195921	-0.029461	-0.00671242	-0.00515844	0.0240523	0.0250721	0.0993519	0.192126	1.61884	1.60081	1.00282	0.716414	0	1	0	0
chr14	90397003	000037459	000037459_90397003	TEST	NA	CALM1	CALM1	56.5	Uveal	347			-0.0158033	-0.0281031	-0.0127432	-0.0177307	0.00659547	0.00333378	0.0296864	0.0221812	2.18075	2.47706	1.52744	1.65401	0	1	0	0
chr12	122947012	000029046	000029046_122947012	TEST	NA	ABCB9	ABCB9	19487	Uveal	348			-0.0240491	-0.0378942	-0.00653243	-0.024661	0.0415653	0.000680516	0.0769014	0.00601542	1.38127	3.16716	1.11407	2.22073	0	1	0	0
chr9	95875909	000129782	000129782_95875909	TEST	NA	ERCC6L2	ERCC6L2.1	123	Uveal	349			-0.0237558	-0.0309183	-0.0097895	-0.0227909	0.00269012	0.00236488	0.124338	0.00190689	2.57023	2.62619	0.905397	2.71967	0	1	0	0
chr12	57088645	000025280	000025280_57088645	TEST	NA	NAB2	NAB2	-372	Uveal	350			-0.0247392	-0.0297288	-0.0144741	-0.0325983	0.000370429	0.00206823	0.000415404	0.0570701	3.43129	2.6844	3.38153	1.24359	0	1	0	0
chr17	39699927	000045890	000045890_39699927	TEST	NA	ERBB2	ERBB2	-3.5	Uveal	351			-0.0220763	-0.033119	-0.00177808	-0.0182826	0.00331635	0.0153295	0.428479	0.0208464	2.47934	1.81447	0.36807	1.68097	0	1	0	0
chr12	119179824	000028819	000028819_119179824	TEST	NA	HSPB8	HSPB8	988.5	Uveal	352			-0.0193874	-0.0264553	-0.0165252	-0.0233208	0.00907631	0.000409137	0.0027549	0.000601995	2.04209	3.38813	2.55989	3.22041	0	1	0	0
chr12	48716827	000024754	000024754_48716827	TEST	NA	CCNT1	CCNT1	-192.5	Uveal	353			-0.0078478	-0.0253873	-0.00918504	-0.0207815	0.238377	0.0168003	0.134833	0.000407688	0.622736	1.77468	0.870202	3.38967	0	1	0	0
chr1	35268793	000001454	000001454_35268793	TEST	NA	ZMYM4	ZMYM4	117.5	Uveal	354			-0.0222049	-0.0338044	0.0072108	-0.00489419	0.000287124	0.00284073	0.141057	0.315453	3.54193	2.54657	0.850604	0.501065	0	1	0	0
chr2	47069940	000058018	000058018_47069940	TEST	NA	STPG4	STPG4	85292.5	Uveal	355			-0.014001	-0.0261189	-0.0102022	-0.0178247	0.040729	0.00369569	0.0411453	0.00293741	1.3901	2.4323	1.38568	2.53204	0	1	0	0
chr3	52154793	000077096	000077096_52154793	TEST	NA	POC1A	POC1A	-308	Uveal	356			-0.0113311	-0.027602	-0.0199732	0.000160206	0.159491	0.00198403	0.00226047	0.971372	0.797263	2.70245	2.6458	0.0126144	0	1	0	0
chr7	143380983	000116888	000116888_143380983	TEST	NA	LOC100507507	LOC100507507	23	Uveal	357			-0.0193571	-0.0305835	-0.0193581	-0.01105	0.0145617	0.00201539	0.0194093	0.0385661	1.83679	2.69564	1.71199	1.41379	0	1	0	0
chr2	222290857	000067555	000067555_222290857	TEST	NA	CCDC140	CCDC140.10	-7204.5	Uveal	358	PAX3	TSS +8Kb	-0.0222898	-0.0294237	0.00411627	-0.00261064	0.0241779	0.0057468	0.281903	0.443759	1.61658	2.24057	0.549901	0.352853	0	1	0	0
chr13	110093036	000033941	000033941_110093036	TEST	NA	LOC105370361	LOC105370361	-28804	Uveal	359			-0.0207044	-0.0255627	-0.0122557	-0.0126117	0.00761905	0.00019854	0.000431735	0.0376726	2.1181	3.70215	3.36478	1.42397	0	1	0	0
chr8	97918485	000122913	000122913_97918485	TEST	NA	MATN2	MATN2.1	49435	Uveal	360			-0.00703316	-0.027867	-0.00868706	-0.0199356	0.391654	0.0127898	0.0747044	0.00328363	0.407098	1.89314	1.12665	2.48365	0	1	0	0
chr6	118784694	000108514	000108514_118784694	TEST	NA	SELENOKP3	SELENOKP3	1955.5	Uveal	361			-0.0188794	-0.0299255	-0.014505	-0.0159446	0.00553562	0.000178221	0.0261921	9.94503e-05	2.25683	3.74904	1.58183	4.00239	0	1	0	0
chr11	6603653	000016070	000016070_6603653	TEST	NA	ILK	ILK	59	Uveal	362			-0.00604515	-0.0301719	-0.00963031	-0.0131072	0.428688	0.00809014	0.22183	0.171133	0.367859	2.09204	0.653979	0.766666	0	1	0	0
chr5	125484498	000100011	000100011_125484498	TEST	NA	LINC02240	LINC02240.1	-8654	NA				-0.0123539	-0.0100006	-0.0113851	-0.010331	0.0354663	0.108251	0.00967993	0.174174	1.45018	0.965567	2.01413	0.759017
chr10	3468330	000010035	000010035_3468330	TEST	NA	LINC02669	LINC02669.1	34383.5	NA				0.00368671	-0.00106096	0.000503311	0.00325164	0.351547	0.721729	0.785721	0.344001	0.454016	0.141626	0.104731	0.463441
chr10	3763377	000010054	000010054_3763377	TEST	NA	KLF6	KLF6	22022.5	NA				-0.0113206	-0.00114814	-0.00414939	-0.00986055	0.0630525	0.792113	0.402689	0.0734547	1.2003	0.101213	0.39503	1.13398
chr10	3763996	000010054	000010054_3763996	TEST	NA	KLF6	KLF6.1	21185	NA				0.00333838	0.000488158	-0.00596527	0.00248701	0.415434	0.921973	0.0540399	0.639749	0.381498	0.0352817	1.26729	0.19399
chr5	134245488	000100602	000100602_134245488	TEST	NA	PPP2CA	PPP2CA	-19444	NA				-0.00324881	-0.00785129	-0.00630811	-0.0014079	0.376492	0.0928327	0.163076	0.839565	0.424244	1.0323	0.787611	0.0759458
chr5	134247618	000100602	000100602_134247618	TEST	NA	PPP2CA	PPP2CA.1	-21558.5	NA				-0.00129653	0.00274183	-0.00421408	-0.00655683	0.540095	0.402027	0.252322	0.165149	0.26753	0.395745	0.598045	0.782124
chr5	138178725	000100824	000100824_138178725	TEST	NA	BRD8	BRD8	74	NA				-0.0465427	-0.0229492	-0.00975484	-0.0618902	0.00277025	0.00262542	0.101463	0.000154913	2.55748	2.5808	0.99369	3.80991
chr5	143244158	000101238	000101238_143244158	TEST	NA	ARHGAP26-IT1	ARHGAP26.IT1	51878.5	NA				-0.00248113	-0.00534977	-0.00337199	-0.00218527	0.531819	0.266372	0.448574	0.539965	0.274236	0.574511	0.348166	0.267634
chr5	143246096	000101238	000101238_143246096	TEST	NA	ARHGAP26-IT1	ARHGAP26.IT1.1	53378	NA				-0.0074384	-0.0090455	-0.00394652	-0.0051187	0.190971	0.0734443	0.681996	0.254734	0.719032	1.13404	0.166218	0.593912
chr5	148909244	000101557	000101557_148909244	TEST	NA	ADRB2	ADRB2	82747.5	NA				0.000126478	-0.000475825	0.00127471	0.00154711	0.95316	0.894674	0.747941	0.633627	0.020834	0.0483351	0.126132	0.198166
chr5	148910846	000101557	000101557_148910846	TEST	NA	ADRB2	ADRB2.1	84208	NA				-0.0104181	-0.0129554	-0.0173756	-0.0158096	0.0534382	0.222239	0.00427357	0.00021169	1.27215	0.65318	2.36921	3.6743
chr5	150640726	000101724	000101724_150640726	TEST	NA	SYNPO	SYNPO	156	NA				-0.00396095	0.00390773	-0.00311095	0.000409744	0.2746	0.203645	0.639307	0.867784	0.561299	0.691126	0.19429	0.0615883
chr5	150642726	000101724	000101724_150642726	TEST	NA	SYNPO	SYNPO.1	2224	NA				-0.0172197	-0.00782626	-0.0159364	-0.0143671	0.0249956	0.0269847	0.0900937	0.0144213	1.60214	1.56888	1.04531	1.841
chr5	153959811	000101856	000101856_153959811	TEST	NA	LINC01861	LINC01861	-60655.5	NA				-0.0213681	-0.0106261	-0.00207179	-0.02453	0.00262486	0.0521805	0.723903	0.00229909	2.58089	1.28249	0.14032	2.63844
chr5	158976187	000102091	000102091_158976187	TEST	NA	EBF1	EBF1	121836	NA				-0.0131495	-0.00865323	-0.021457	-0.0148897	0.0295278	0.0933065	0.0121322	0.00607843	1.52977	1.03009	1.91606	2.21621
chr5	158976357	000102091	000102091_158976357	TEST	NA	EBF1	EBF1.1	121384	NA				-0.00631494	0.00489219	-0.00872111	-0.00236337	0.0436885	0.559226	0.24067	0.551237	1.35963	0.252413	0.618579	0.258662
chr5	160083380	000102165	000102165_160083380	TEST	NA	PWWP2A	PWWP2A	36178	NA				-0.00266912	-0.00185607	0.0016877	0.00207519	0.559028	0.750442	0.649622	0.431648	0.252566	0.124683	0.187339	0.36487
chr5	160459312	000102192	000102192_160459312	TEST	NA	MIR3142HG	MIR3142HG	-9097.5	NA				-0.00262063	-0.00482369	0.00209068	0.000991814	0.629028	0.0704047	0.555467	0.838117	0.20133	1.1524	0.255341	0.0766952
chr5	160460572	000102192	000102192_160460572	TEST	NA	MIR3142HG	MIR3142HG.1	-7567	NA				-0.0123491	-0.00414622	-0.00390112	-0.00194587	0.0240396	0.162336	0.392769	0.483889	1.61907	0.789585	0.405862	0.315254
chr10	6721693	000010224	000010224_6721693	TEST	NA	LINP1	LINP1	-15761	NA				-0.000180146	-0.00954722	-0.00596035	-0.00295934	0.949369	0.165655	0.244456	0.516216	0.0225648	0.780796	0.6118	0.287169
chr10	6722334	000010224	000010224_6722334	TEST	NA	LINP1	LINP1.1	-15017.5	NA				-0.00879455	0.00095317	-0.00765211	-0.00261323	0.128695	0.91026	0.0155817	0.540707	0.890438	0.0408345	1.80738	0.267038
chr5	167743876	000102471	000102471_167743876	TEST	NA	TENM2	TENM2.1	-10829.5	NA				-0.00496032	-0.00336715	0.000705481	0.000749913	0.255825	0.568769	0.871474	0.863872	0.592057	0.245064	0.0597454	0.0635507
chr5	171954610	000102683	000102683_171954610	TEST	NA	FBXW11	FBXW11	52280.5	NA				-0.00287981	-0.00181337	-0.00681263	-0.0100654	0.638182	0.849027	0.233419	0.0745809	0.195055	0.0710784	0.631863	1.12737
chr5	171954858	000102683	000102683_171954858	TEST	NA	FBXW11	FBXW11.1	51804.5	NA				-0.00260445	-0.00383116	-0.00406673	0.0013825	0.735542	0.485431	0.438904	0.759607	0.133393	0.313873	0.35763	0.119411
chr5	171985175	000102684	000102684_171985175	TEST	NA	FBXW11	FBXW11.2	21533.5	NA				-0.0224103	-0.00961314	-0.00510737	-0.0103803	0.000868065	0.207216	0.245601	0.155717	3.06145	0.683577	0.60977	0.807664
chr5	177537944	000102977	000102977_177537944	TEST	NA	FAM193B	FAM193B	16056.5	NA				-0.00983739	-0.0012838	0.00097944	-0.00913774	0.080977	0.832516	0.820009	0.0612286	1.09164	0.0796074	0.0861812	1.21305
chr6	2818154	000103263	000103263_2818154	TEST	NA	SERPINB1	SERPINB1	23658	NA				0.00217629	0.00416458	-0.00876927	-0.00264762	0.688949	0.635895	0.0341499	0.667523	0.161813	0.196614	1.46661	0.175534
chr10	10785884	000010334	000010334_10785884	TEST	NA	SFTA1P	SFTA1P	8877	NA				-0.000650963	-0.0129759	0.0048093	-0.013096	0.784878	0.0285517	0.34321	0.0253533	0.105198	1.54437	0.464439	1.59597
chr6	9503261	000103658	000103658_9503261	TEST	NA	HULC	HULC.1	851152	NA				-0.00223695	-0.00597706	-0.00477978	-0.00169501	0.657396	0.297202	0.225686	0.393666	0.182173	0.526948	0.646496	0.404873
chr6	9503480	000103658	000103658_9503480	TEST	NA	HULC	HULC.2	851486	NA				-0.006079	-0.0163448	-0.00802502	-0.00253195	0.25065	0.0241215	0.104896	0.319208	0.600932	1.61759	0.97924	0.495926
chr6	9647869	000103673	000103673_9647869	TEST	NA	TFAP2A-AS2	TFAP2A.AS2	-756592	NA				-0.0211212	-0.0111156	-0.011833	-0.0168674	0.00419569	0.197443	0.00217534	0.0157838	2.3772	0.704557	2.66247	1.80179
chr6	12573368	000103870	000103870_12573368	TEST	NA	LINC02530	LINC02530	12016	NA				0.000112149	-0.00446351	-0.0125655	-0.00850723	0.979308	0.490787	0.0284428	0.0838836	0.00908083	0.309107	1.54603	1.07632
chr6	14743659	000103989	000103989_14743659	TEST	NA	LINC01108	LINC01108	-458300	NA				-0.0160103	-0.0132571	-0.0150594	-0.00108371	0.0107432	0.0242412	0.0584415	0.844725	1.96887	1.61545	1.23328	0.0732846
chr10	12196160	000010403	000010403_12196160	TEST	NA	CDC123	CDC123	105	NA				-0.0383995	-0.0241804	-0.0273781	-0.0148516	0.00108453	0.0105193	0.000907502	0.000779114	2.96476	1.97801	3.04215	3.1084
chr6	16762991	000104130	000104130_16762991	TEST	NA	ATXN1	ATXN1	-1454.5	NA				-0.00283177	-0.00495801	-0.0059033	-0.00473889	0.570075	0.491755	0.362769	0.301795	0.244068	0.308251	0.44037	0.520288
chr6	16769466	000104130	000104130_16769466	TEST	NA	ATXN1	ATXN1.1	-7969	NA				0.00747147	0.000476435	-0.000601926	0.00265989	0.171689	0.92294	0.880356	0.494933	0.765256	0.0348267	0.0553415	0.305453
chr6	16770144	000104130	000104130_16770144	TEST	NA	ATXN1	ATXN1.2	-8701	NA				-0.0118406	-0.00046068	-0.00195111	-0.00138337	0.0761946	0.925592	0.642759	0.736719	1.11808	0.0335803	0.191952	0.132698
chr6	18023032	000104223	000104223_18023032	TEST	NA	KIF13A	KIF13A	-35339.5	NA				-0.00534746	-0.00327609	-0.0069711	-0.00501806	0.248407	0.596495	0.114722	0.238542	0.604836	0.224394	0.940352	0.622435
chr6	19415861	000104299	000104299_19415861	TEST	NA	LOC105374960	LOC105374960	-33905	NA				0.000221608	-0.00695341	-0.00645253	-0.00282319	0.97645	0.422228	0.345526	0.621467	0.0103501	0.374453	0.46152	0.206582
chr6	19851977	000104324	000104324_19851977	TEST	NA	ID4	ID4	14646	NA				-0.000914819	-0.0105179	-0.00892503	-0.0130532	0.811362	0.0713441	0.214835	0.0259223	0.0907854	1.14664	0.667895	1.58633
chr6	20403508	000104361	000104361_20403508	TEST	NA	E2F3	E2F3	-89.5	NA				-0.0248774	-0.0100969	-0.000798124	-0.0105673	0.00456109	0.146688	0.827143	0.0390881	2.34093	0.833607	0.0824195	1.40796
chr6	20479522	000104369	000104369_20479522	TEST	NA	CDKAL1	CDKAL1	-54910	NA				-0.0232385	-0.0164623	-0.0164121	-0.0157521	0.0179332	0.00360998	0.00764432	0.00205526	1.74634	2.4425	2.11666	2.68713
chr6	22710069	000104533	000104533_22710069	TEST	NA	LOC105374972	LOC105374972	7741	NA				-0.00299998	-0.00468412	-0.00516561	-0.00293498	0.36277	0.516901	0.226305	0.448716	0.440368	0.286593	0.645305	0.348029
chr10	13882235	000010466	000010466_13882235	TEST	NA	FRMD4A	FRMD4A	89653	NA				-0.00220912	-0.00592561	-0.0194118	-0.00586138	0.554235	0.142556	0.00586588	0.0684722	0.256306	0.846015	2.23167	1.16449
chr6	26199173	000104725	000104725_26199173	TEST	NA	HIST1H3D	HIST1H2BF	-106	NA				-0.00621128	-0.0103826	-0.000298607	-0.0107214	0.196151	0.00273959	0.944091	0.0189495	0.707409	2.56231	0.0249862	1.7224
chr6	26537510	000104759	000104759_26537510	TEST	NA	HMGN4	HMGN4	-804	NA				0.00615615	0.00146803	-0.00371266	0.00324128	0.143406	0.684349	0.197836	0.297791	0.843433	0.164723	0.703694	0.526088
chr6	26538033	000104759	000104759_26538033	TEST	NA	HMGN4	HMGN4.1	-248	NA				0.00306612	-0.00112694	-0.00318707	-0.00118991	0.513367	0.736004	0.199605	0.749613	0.289572	0.13312	0.699829	0.125163
chr10	14085036	000010482	000010482_14085036	TEST	NA	LOC101928453	LOC101928453	10797	NA				-0.00376389	-0.0040089	-0.00330755	-0.00131603	0.302068	0.641004	0.475467	0.756668	0.519895	0.193139	0.32288	0.121094
chr6	28080950	000104872	000104872_28080950	TEST	NA	ZNF165	ZNF165	413.5	NA				-0.00709839	-0.00306551	-0.00949194	-0.0124115	0.085626	0.450042	0.0742582	0.00174913	1.06739	0.346747	1.12926	2.75718
chr10	15211716	000010543	000010543_15211716	TEST	NA	NMT2	NMT2	-43218	NA				-0.0101431	-0.00767901	-0.00266535	0.00113659	0.150314	0.0475023	0.671517	0.85988	0.823001	1.32329	0.172943	0.0655622
chr6	39203901	000105594	000105594_39203901	TEST	NA	KCNK5	KCNK5	25685	NA				-0.00143142	-0.005705	-0.00227427	-0.00128712	0.805747	0.286529	0.216681	0.748305	0.0938014	0.542831	0.66418	0.125921
chr6	43630302	000105804	000105804_43630302	TEST	NA	MAD2L1BP	MAD2L1BP	734	NA				-0.014033	-0.000739138	-0.00628682	-0.00463537	0.00260453	0.929199	0.403651	0.415519	2.58427	0.0318915	0.393994	0.381409
chr6	48429158	000106069	000106069_48429158	TEST	NA	PTCHD4	PTCHD4	-360453	NA				-0.00271502	-0.000689636	0.00148964	6.64402e-05	0.553701	0.865954	0.35382	0.982899	0.256725	0.0625054	0.451218	0.00749126
chr6	48430394	000106069	000106069_48430394	TEST	NA	PTCHD4	PTCHD4.1	-361643	NA				-0.00151376	-0.00184273	-0.00621204	-0.000176505	0.619481	0.571151	0.1916	0.965174	0.207972	0.243249	0.717604	0.0153942
chr6	51495285	000106182	000106182_51495285	TEST	NA	LOC101927082	LOC101927082	-126530	NA				-0.000162564	0.0113533	-0.00603028	0.0049429	0.954134	0.0938332	0.0970665	0.334275	0.0203906	1.02764	1.01293	0.475896
chr6	52995733	000106265	000106265_52995733	TEST	NA	RN7SK	GSTA4	-142	NA				-0.00481474	0.00603841	-0.0109376	-0.0103735	0.519936	0.494939	0.0432031	0.037188	0.28405	0.305448	1.36448	1.4296
chr6	53753050	000106318	000106318_53753050	TEST	NA	LRRC1	LRRC1	-41861.5	NA				-0.0142321	-0.00562964	-0.0130416	-0.0114587	0.0984257	0.283938	0.0122959	0.0685108	1.00689	0.546777	1.91024	1.16424
chr6	53896411	000106327	000106327_53896411	TEST	NA	LOC101927189	LOC101927189	-33428.5	NA				-0.00152003	-0.00017749	-0.00455069	-0.00393194	0.77456	0.974425	0.669279	0.190681	0.110945	0.0112516	0.174393	0.719692
chr6	56730964	000106494	000106494_56730964	TEST	NA	DST	DST	-88197.5	NA				-0.00919667	-0.00130391	-0.00683225	-0.00397586	0.171402	0.805905	0.197051	0.56979	0.765983	0.0937162	0.705422	0.244285
chr6	56809261	000106503	000106503_56809261	TEST	NA	DST	DST.1	34262.5	NA				-0.0158956	-0.0150072	-0.0110543	-0.0215225	0.00537846	0.00657681	0.0138951	0.00669343	2.26934	2.18198	1.85714	2.17435
chr6	73515925	000106911	000106911_73515925	TEST	NA	SNORD141A	SNORD141A	2478.5	NA				-0.0116794	-0.00394271	-0.00515598	-0.00229859	0.123473	0.326085	0.1809	0.651227	0.908428	0.486669	0.742562	0.186268
chr6	73520384	000106911	000106911_73520384	TEST	NA	EEF1A1	EEF1A1	673.5	NA				-0.0173369	-0.00124607	-0.0046204	0.00344092	0.000998936	0.755551	0.0829832	0.214703	3.00046	0.121736	1.08101	0.668163
chr6	77034348	000107042	000107042_77034348	TEST	NA	HTR1B	HTR1B	429678	NA				-0.0185842	-0.0200812	-0.0178286	-0.0122418	0.0397954	0.0166006	0.0157446	0.0995461	1.40017	1.77988	1.80287	1.00198
chr6	79078333	000107078	000107078_79078333	TEST	NA	PHIP	PHIP	-154.5	NA				0.000130737	0.00622889	-0.0106933	-0.0122564	0.968313	0.260034	0.0124019	0.0456046	0.0139844	0.58497	1.90651	1.34099
chr6	82022820	000107208	000107208_82022820	TEST	NA	LINC02542	LINC02542	78794.5	NA				-5.28645e-05	-0.00261244	-0.011073	-0.0135365	0.990664	0.683202	0.158941	0.00679951	0.00407378	0.165451	0.798763	2.16752
chr6	84624133	000107284	000107284_84624133	TEST	NA	TBX18-AS1	TBX18.AS1	-65457.5	NA				-0.00401749	-0.000477435	-0.00370549	-0.00211853	0.4954	0.941487	0.550984	0.672495	0.305044	0.0261856	0.258861	0.172311
chr10	21927114	000010763	000010763_21927114	TEST	NA	DNAJC1	DNAJC1	76596	NA				-0.00683438	-0.0014799	-0.0112097	-0.00351652	0.269458	0.8134	0.0334822	0.44238	0.569508	0.0896959	1.47519	0.354205
chr10	21927755	000010763	000010763_21927755	TEST	NA	DNAJC1	DNAJC1.1	75854.5	NA				6.47638e-05	0.000573917	-0.00306428	-0.00388713	0.992239	0.872407	0.441559	0.211474	0.00338388	0.0592811	0.355011	0.674743
chr10	21929215	000010763	000010763_21929215	TEST	NA	DNAJC1	DNAJC1.2	74557	NA				0.00012759	-0.00635685	-0.004731	0.00145822	0.986564	0.131426	0.331592	0.818424	0.00587469	0.881318	0.479396	0.0870214
chr10	22434101	000010790	000010790_22434101	TEST	NA	LOC100499489	LOC100499489	3937.5	NA				-0.00427389	0.00325908	-0.00587024	0.00163966	0.43625	0.565071	0.19186	0.790509	0.360265	0.247897	0.717014	0.102093
chr10	22436991	000010790	000010790_22436991	TEST	NA	LOC100499489	LOC100499489.1	800	NA				-0.00149674	-0.00684665	-0.0180977	-0.0107772	0.677085	0.143854	0.00203926	0.0647778	0.169357	0.842077	2.69053	1.18857
chr10	22620665	000010802	000010802_22620665	TEST	NA	PIP4K2A	PIP4K2A	93253.5	NA				0.00316963	0.00341765	-0.00671208	0.00105985	0.544368	0.53617	0.0771684	0.835895	0.264107	0.270697	1.11256	0.0778485
chr10	22624572	000010802	000010802_22624572	TEST	NA	PIP4K2A	PIP4K2A.1	89693.5	NA				-0.00383167	-0.00235364	-0.00712977	0.0065069	0.034521	0.71863	0.0770861	0.0907522	1.46192	0.143495	1.11302	1.04214
chr10	22626966	000010802	000010802_22626966	TEST	NA	PIP4K2A	PIP4K2A.2	87107	NA				-0.0071554	-0.00136558	-0.00672769	-0.0118857	0.201668	0.837819	0.0265859	0.0909884	0.695364	0.07685	1.57535	1.04101
chr6	106870250	000108045	000108045_106870250	TEST	NA	LINC02532	LINC02532	-82798	NA				-0.0110609	-0.00715173	-0.00682121	-0.00630673	0.104045	0.306476	0.149517	0.165456	0.982778	0.513603	0.825308	0.781317
chr10	22805485	000010818	000010818_22805485	TEST	NA	PIP4K2A	PIP4K2A.3	-90918	NA				-0.000462237	-0.00847195	-0.0058936	-0.000828079	0.940457	0.313265	0.243907	0.847503	0.0266609	0.504088	0.612775	0.0718589
chr6	110547756	000108195	000108195_110547756	TEST	NA	SLC22A16	SLC22A16	-71115	NA				-0.000217225	-0.00569127	-0.000263068	-0.00291765	0.954027	0.22233	0.955962	0.57321	0.0204394	0.653002	0.0195592	0.241686
chr6	121691272	000108584	000108584_121691272	TEST	NA	GJA1	GJA1	255624	NA				-0.0117127	-0.000826863	-0.00369743	-0.00469383	0.0223442	0.865187	0.524291	0.283285	1.65083	0.0628902	0.280428	0.547776
chr6	121692262	000108584	000108584_121692262	TEST	NA	GJA1	GJA1.1	256633	NA				-0.00241068	-0.0087706	-0.0101993	-0.00883164	0.312115	0.092274	0.0519777	0.0125429	0.505685	1.03492	1.28418	1.9016
chr1	26693267	000001086	000001086_26693267	TEST	NA	LOC101928728	LOC101928728	1013.5	NA				-0.0101148	0.00144672	-0.00600975	-0.00719629	0.107979	0.833791	0.203875	0.123029	0.966662	0.078943	0.690637	0.909991
chr1	26695623	000001086	000001086_26695623	TEST	NA	ARID1A	ARID1A	-200	NA				-0.0323325	-0.00147923	-0.0116483	-0.0319812	0.000204107	0.844114	0.0692417	0.000382471	3.69014	0.0735989	1.15963	3.4174
chr10	23864667	000010869	000010869_23864667	TEST	NA	KIAA1217	KIAA1217	169834	NA				-0.0242009	-0.00995587	-0.0144173	-0.00912245	0.0110114	0.196135	0.0286962	0.0795459	1.95816	0.707444	1.54218	1.09938
chr6	125945585	000108731	000108731_125945585	TEST	NA	HINT3	HINT3	-11311.5	NA				-0.0103162	0.00514252	-0.00136953	-0.00788147	0.0824377	0.2838	0.807422	0.174339	1.08387	0.546988	0.0928992	0.758605
chr6	125946430	000108731	000108731_125946430	TEST	NA	HINT3	HINT3.1	-10402.5	NA				-0.00946282	-0.00321583	-0.00805515	0.000445327	0.0396794	0.620645	0.00479245	0.894928	1.40144	0.207157	2.31944	0.0482118
chr1	26705907	000001088	000001088_26705907	TEST	NA	ARID1A	ARID1A.1	9896	NA				-0.00933719	-0.00765846	-0.0194283	-0.0026209	0.0781532	0.303675	0.00451421	0.317516	1.10705	0.517591	2.34542	0.498234
chr6	129318524	000108869	000108869_129318524	TEST	NA	ARHGAP18	ARHGAP18	391848	NA				-0.00353853	-0.00533367	-0.0116555	0.002405	0.486266	0.184399	0.0122687	0.631248	0.313126	0.734242	1.9112	0.1998
chr6	133099783	000109059	000109059_133099783	TEST	NA	LINC00326	LINC00326	11813.5	NA				-0.00125073	-0.00879915	-0.00221463	-0.0047367	0.832611	0.238252	0.717473	0.222112	0.0795577	0.622963	0.144194	0.653429
chr6	136067826	000109251	000109251_136067826	TEST	NA	LOC644135	LOC644135	5180	NA				-0.00289281	0.00280313	-0.0060362	0.00437075	0.585274	0.514318	0.392424	0.334448	0.232641	0.288768	0.406244	0.475672
chr6	136069332	000109251	000109251_136069332	TEST	NA	LOC644135	LOC644135.1	3463	NA				-0.00434289	-0.0050783	0.000589753	-0.00190618	0.181772	0.359807	0.890249	0.484409	0.740473	0.443931	0.0504884	0.314788
chr6	137832340	000109317	000109317_137832340	TEST	NA	TNFAIP3	TNFAIP3	-34836	NA				-0.00872987	0.00295463	-0.00763006	-0.0114714	0.26155	0.690982	0.0563364	0.0973689	0.582445	0.160533	1.24921	1.01158
chr6	138971341	000109375	000109375_138971341	TEST	NA	REPS1	REPS1	16739.5	NA				-0.00192434	-0.00959117	-0.00177834	0.00110614	0.65724	0.00474124	0.812314	0.761355	0.182276	2.32411	0.0902759	0.118413
chr6	138973879	000109375	000109375_138973879	TEST	NA	REPS1	REPS1.1	14519.5	NA				-0.00552123	-0.00712259	-0.00885358	-3.39876e-05	0.397057	0.0671386	0.0439934	0.986479	0.401147	1.17303	1.35661	0.00591216
chr6	140857995	000109478	000109478_140857995	TEST	NA	MIR4465	MIR4465	174258	NA				-0.0073095	0.00406042	-0.00294344	-0.00720315	0.294291	0.686942	0.546901	0.116524	0.531223	0.16308	0.262091	0.933585
chr6	140858677	000109478	000109478_140858677	TEST	NA	MIR4465	MIR4465.1	174815	NA				-0.00107734	0.0028501	-0.00355282	-0.0038863	0.743444	0.549297	0.168356	0.607302	0.128752	0.260193	0.773771	0.216595
chr6	141451700	000109507	000109507_141451700	TEST	NA	NMBR	NMBR	636980	NA				-0.000754702	-0.00292566	-0.0029704	-0.00552581	0.842087	0.347333	0.293893	0.193678	0.0746429	0.459253	0.531811	0.712919
chr6	141452249	000109507	000109507_141452249	TEST	NA	NMBR	NMBR.1	636672	NA				-0.0072139	-0.0032465	-0.00547512	-0.00637339	0.351776	0.597455	0.299846	0.20899	0.453734	0.223695	0.523102	0.679875
chr6	142009819	000109524	000109524_142009819	TEST	NA	NMBR	NMBR.2	78979	NA				-0.0146485	-0.0129849	-0.0149159	-0.00976562	0.0104723	0.076539	0.0739668	0.0863647	1.97996	1.11612	1.13096	1.06366
chr6	142013513	000109524	000109524_142013513	TEST	NA	NMBR	NMBR.3	75280.5	NA				-0.0111613	-0.0144417	-0.000673418	-0.00864194	0.171446	0.01529	0.924356	0.0709456	0.765872	1.81559	0.0341607	1.14907
chr6	142014721	000109524	000109524_142014721	TEST	NA	NMBR	NMBR.4	74053	NA				-0.00698224	0.000502953	-0.00772448	0.000871908	0.11852	0.938116	0.0505104	0.875646	0.926207	0.0277434	1.29662	0.0576713
chr6	142372519	000109546	000109546_142372519	TEST	NA	ADGRG6	ADGRG6	70433.5	NA				-0.00145402	0.000573739	-0.00153322	-0.00302371	0.364452	0.897353	0.641131	0.75271	0.438359	0.0470365	0.193053	0.123372
chr6	142375419	000109546	000109546_142375419	TEST	NA	ADGRG6	ADGRG6.1	73437	NA				-0.00636205	0.000277298	-0.00361556	-0.000929329	0.0266123	0.961461	0.374546	0.772024	1.57492	0.0170683	0.426495	0.112369
chr6	143673830	000109612	000109612_143673830	TEST	NA	PHACTR2	PHACTR2	-4191.5	NA				0.00170942	-0.00534577	-0.00714454	-0.000593248	0.620293	0.312536	0.322371	0.884239	0.207403	0.5051	0.491644	0.0534302
chr6	143677958	000109612	000109612_143677958	TEST	NA	PHACTR2	PHACTR2.1	67.5	NA				-0.0012466	-0.00746958	-0.0139076	-0.00522545	0.589034	0.138548	0.0189848	0.102746	0.22986	0.858401	1.72159	0.988235
chr6	144265101	000109636	000109636_144265101	TEST	NA	UTRN	UTRN	-26524	NA				0.00679728	-0.00613137	-0.00874572	-0.00197861	0.3751	0.240034	0.074584	0.788782	0.425853	0.619728	1.12735	0.103043
chr6	144266320	000109636	000109636_144266320	TEST	NA	UTRN	UTRN.1	-25414.5	NA				-0.00424805	0.00274927	-0.00807221	-0.000240263	0.437319	0.706813	0.154712	0.968634	0.359202	0.150695	0.810477	0.0138404
chr6	156949515	000110119	000110119_156949515	TEST	NA	ARID1B	ARID1B	-87049.5	NA				-0.0178279	-0.014729	-0.00788646	-0.0146595	0.00830628	0.0306757	0.195787	0.0163622	2.08059	1.51321	0.708217	1.78616
chr6	160328196	000110294	000110294_160328196	TEST	NA	SLC22A3	SLC22A3	-20173	NA				-0.00706024	-0.00696096	-0.00911416	-0.00315817	0.0698828	0.175327	0.152401	0.489041	1.15563	0.756151	0.817013	0.310654
chr6	160328589	000110294	000110294_160328589	TEST	NA	SLC22A3	SLC22A3.1	-19659.5	NA				-0.00106321	-0.00726211	0.00158381	-0.012514	0.86369	0.424748	0.823	0.0236432	0.0636421	0.371869	0.0845999	1.62629
chr10	28088097	000011034	000011034_28088097	TEST	NA	SNORD130	SNORD130	-14631	NA				-0.00235057	-0.0135812	-0.00312969	-0.00334446	0.659694	0.0719414	0.292305	0.415288	0.180657	1.14302	0.534164	0.38165
chr10	28089635	000011034	000011034_28089635	TEST	NA	SNORD130	SNORD130.1	-16247.5	NA				-0.000119703	-0.00398465	-0.00375452	-0.00524274	0.979626	0.590608	0.392546	0.29892	0.00893983	0.228701	0.40611	0.524445
chr7	513932	000110569	000110569_513932	TEST	NA	PDGFA	PDGFA	5914.5	NA				-0.0058346	-0.0102043	-0.0079674	-0.0230182	0.0531504	0.0736363	0.0544328	0.00283761	1.27449	1.13291	1.26414	2.54705
chr7	538437	000110572	000110572_538437	TEST	NA	HRAT92	HRAT92	18084.5	NA				-0.00856951	0.000645755	-0.00241682	-0.00440472	0.0915871	0.891585	0.433655	0.109752	1.03817	0.0498371	0.362856	0.959586
chr7	538458	000110572	000110572_538458	TEST	NA	HRAT92	HRAT92.1	18370	NA				-0.0076215	0.0105225	-0.0046849	-0.00232619	0.500527	0.283643	0.613806	0.630201	0.300573	0.547227	0.211969	0.200521
chr7	831857	000110588	000110588_831857	TEST	NA	SUN1	SUN1	-802	NA				0.00495638	-0.00242838	-0.00527225	-0.000388286	0.263624	0.715028	0.266627	0.936609	0.579015	0.145677	0.574096	0.0284415
chr7	1537338	000110630	000110630_1537338	TEST	NA	LOC100128653	LOC100128653	-2441.5	NA				0.00536183	-0.00199662	-0.00328292	-0.00171215	0.478827	0.713435	0.287961	0.698895	0.319821	0.146646	0.540666	0.155588
chr7	3970413	000110750	000110750_3970413	TEST	NA	SDK1	SDK1	-159462	NA				-0.00338779	-0.00963279	-0.0155428	-0.0131872	0.37633	0.166265	0.00784076	0.00411758	0.424431	0.7792	2.10564	2.38536
chr7	5425634	000110794	000110794_5425634	TEST	NA	TNRC18	TNRC18	-2127.5	NA				-0.0037725	-0.0218953	-0.017788	-0.0107479	0.531496	0.00131957	0.00301135	0.254311	0.2745	2.87957	2.52124	0.594635
chr7	5426957	000110794	000110794_5426957	TEST	NA	LOC100129484	LOC100129484	1875	NA				-0.00414651	-0.0102843	-0.00922224	-0.00668602	0.407584	0.225696	0.0745587	0.25366	0.389783	0.646476	1.1275	0.595748
chr10	28893022	000011081	000011081_28893022	TEST	NA	C10orf126	C10orf126	46708	NA				-0.0116297	-0.0101666	-0.0116265	-0.0087576	0.0340424	0.102285	0.00033102	0.0323619	1.46798	0.990188	3.48015	1.48997
chr7	7176693	000110892	000110892_7176693	TEST	NA	C1GALT1	C1GALT1.1	-5871	NA				-0.0016543	0.00259347	-0.0121209	-0.0167294	0.780972	0.812198	0.0663433	0.00045732	0.107365	0.090338	1.1782	3.33978
chr7	7177262	000110892	000110892_7177262	TEST	NA	C1GALT1	C1GALT1.2	-5515.5	NA				-0.012769	-0.00471143	-0.00963431	-0.00228555	0.088846	0.428698	0.151944	0.720047	1.05136	0.367849	0.818316	0.142639
chr7	7911534	000110936	000110936_7911534	TEST	NA	LOC100505921	LOC100505921	57164.5	NA				-0.00250708	0.0036621	-0.00762018	0.00072832	0.625074	0.452571	0.228464	0.838455	0.204068	0.344313	0.641182	0.0765205
chr7	10521509	000111071	000111071_10521509	TEST	NA	LOC100131472	LOC100131472	-181168	NA				-0.00411634	-0.00690179	-0.00678179	-0.00400195	0.573659	0.216121	0.163307	0.468448	0.241346	0.665303	0.786995	0.329338
chr7	12686766	000111221	000111221_12686766	TEST	NA	ARL4A	ARL4A	-199.5	NA				-0.0103785	-0.00675203	-0.00893415	-0.00899321	0.0263693	0.541641	0.181771	0.256414	1.5789	0.266289	0.740475	0.591059
chr7	13999156	000111320	000111320_13999156	TEST	NA	ETV1	ETV1.1	-7515	NA				-0.00798954	0.00102607	-0.0122537	-0.013531	0.103072	0.856693	0.0378359	0.0500906	0.986859	0.067175	1.4221	1.30024
chr7	15130839	000111391	000111391_15130839	TEST	NA	DGKB	DGKB.1	-155872	NA				-0.00609155	-0.0137393	-0.0109557	-0.00464285	0.467037	0.034095	0.0687763	0.344635	0.330649	1.46731	1.16256	0.462641
chr7	15461746	000111407	000111407_15461746	TEST	NA	AGMO	AGMO	100066	NA				-0.00890035	0.000173823	-0.00582572	-0.00630674	0.272232	0.954855	0.283974	0.0201886	0.56506	0.0200625	0.546721	1.69489
chr10	29659199	000011151	000011151_29659199	TEST	NA	SVIL	SVIL	-24144.5	NA				-0.00642247	-0.00324558	0.00043721	0.00241083	0.0954874	0.610096	0.870441	0.566263	1.02005	0.214602	0.0602606	0.246982
chr7	17696512	000111585	000111585_17696512	TEST	NA	LOC101927630	LOC101927630	-137602	NA				-0.00274643	-0.0063672	-0.00151158	-0.00320304	0.523954	0.0165418	0.788397	0.113712	0.280707	1.78142	0.103255	0.944195
chr1	27112340	000001117	000001117_27112340	TEST	NA	SLC9A1	SLC9A1	42766.5	NA				-0.01318	-0.00820248	-0.00640002	-0.012198	0.00931586	0.00384755	0.18088	0.076379	2.03078	2.41482	0.742608	1.11703
chr7	22573092	000111916	000111916_22573092	TEST	NA	LOC100506178	LOC100506178	9704.5	NA				-0.0089079	-0.0114111	-0.00105675	-0.00284276	0.0160464	0.120677	0.853939	0.727503	1.79462	0.918376	0.0685731	0.138165
chr7	22652147	000111925	000111925_22652147	TEST	NA	LOC401312	LOC401312	13308.5	NA				0.00504607	-0.0028993	-0.000557301	-0.00127789	0.157015	0.367837	0.831217	0.779133	0.804059	0.434344	0.0802856	0.108388
chr7	23334608	000111990	000111990_23334608	TEST	NA	MALSU1	MALSU1	35319.5	NA				-0.0104812	-0.0041253	-0.00666047	-0.0071045	0.042016	0.625459	0.0907485	0.086564	1.37659	0.203801	1.04216	1.06266
chr7	23334783	000111990	000111990_23334783	TEST	NA	MALSU1	MALSU1.1	35662	NA				-0.0106241	-0.00166032	0.00117406	-0.0104353	0.101325	0.808441	0.717749	0.0353712	0.994285	0.0923514	0.144027	1.45135
chr7	23470670	000112000	000112000_23470670	TEST	NA	IGF2BP3	IGF2BP3	-294	NA				-0.0160988	-0.0147139	-0.00558472	-0.00823941	0.0189158	0.0069463	0.0256154	0.00145608	1.72318	2.15825	1.5915	2.83682
chr10	30985879	000011209	000011209_30985879	TEST	NA	ZNF438	ZNF438	13519.5	NA				-0.00161079	-0.00510963	-0.00789159	-0.00359698	0.636527	0.25218	0.0138952	0.46876	0.196183	0.59829	1.85713	0.32905
chr10	30986192	000011209	000011209_30986192	TEST	NA	ZNF438	ZNF438.1	13161	NA				-0.0114952	0.00325643	-0.00373063	-0.00797972	0.0320872	0.646641	0.666371	0.0896397	1.49367	0.189337	0.176284	1.0475
chr7	27110917	000112184	000112184_27110917	TEST	NA	HOXA2	HOXA2	-8104.5	NA				-0.00503202	-0.00122346	-0.0090484	-0.00805628	0.191707	0.872591	0.0803235	0.230545	0.717362	0.0591891	1.09516	0.637244
chr7	27111426	000112184	000112184_27111426	TEST	NA	HOXA3	HOXA3	8132	NA				-0.00413097	-0.00236335	-0.00718303	-0.0057427	0.29546	0.676612	0.088528	0.0394285	0.529501	0.16966	1.05292	1.40419
chr7	27115317	000112184	000112184_27115317	TEST	NA	HOXA3	HOXA3.1	4109.5	NA				-0.00387022	0.0019896	0.000375964	-0.00415581	0.252074	0.773907	0.888124	0.335826	0.598473	0.111311	0.0515262	0.473886
chr7	27921211	000112242	000112242_27921211	TEST	NA	TAX1BP1	TAX1BP1	181104	NA				-0.0119747	-0.00983725	-0.00480279	-0.0105267	0.031328	0.190037	0.536173	0.115426	1.50407	0.721162	0.270695	0.937695
chr7	29285586	000112322	000112322_29285586	TEST	NA	LOC102724484	LOC102724484	-76753.5	NA				0.00284224	-0.00256986	-0.00250167	-0.00677167	0.490208	0.632138	0.649607	0.179566	0.30962	0.199188	0.18735	0.745776
chr7	29287547	000112322	000112322_29287547	TEST	NA	LOC102724484	LOC102724484.1	-78484.5	NA				0.000179104	-0.00554735	-0.00213805	-0.00779868	0.976651	0.237732	0.576396	0.00111676	0.0102605	0.623913	0.239279	2.95204
chr7	33987476	000112548	000112548_33987476	TEST	NA	BMPER	BMPER	81710.5	NA				-0.00657797	0.00763344	-0.00601023	0.000959814	0.193862	0.426103	0.0631726	0.761041	0.712507	0.370485	1.19947	0.118592
chr7	36785739	000112664	000112664_36785739	TEST	NA	AOAH	AOAH	-61231.5	NA				-0.0133589	-0.0119731	-0.0120969	-0.00813257	0.0229365	0.226906	0.0158404	0.0998741	1.63947	0.644154	1.80023	1.00055
chr10	32958439	000011298	000011298_32958439	TEST	NA	ITGB1	ITGB1	-240	NA				-0.00306161	-0.0130783	-0.00417683	-0.00985189	0.538643	0.0980742	0.275798	0.0795253	0.268699	1.00845	0.55941	1.09949
chr1	3531595	000000113	000000113_3531595	TEST	NA	MIR551A	MIR551A	29250.5	NA				-0.00226096	-0.00411703	-0.0143055	-0.0163075	0.369303	0.594204	0.00239514	0.00232223	0.432617	0.226065	2.62067	2.6341
chr10	32980736	000011300	000011300_32980736	TEST	NA	ITGB1	ITGB1.1	-22523.5	NA				-0.000454942	-0.00222656	-0.00950206	-0.0147676	0.917117	0.720526	0.0233136	0.0101279	0.0375755	0.14235	1.63239	1.99448
chr10	32983476	000011300	000011300_32983476	TEST	NA	ITGB1	ITGB1.2	-25277	NA				0.00166617	-0.00226827	-0.00212644	0.000837089	0.76124	0.440301	0.682816	0.832604	0.118479	0.35625	0.165696	0.0795617
chr7	43647532	000113006	000113006_43647532	TEST	NA	STK17A	STK17A	64428.5	NA				-0.00708777	0.000962	-0.012141	-0.00628798	0.0207147	0.885019	0.161992	0.387378	1.68372	0.0530474	0.790507	0.411865
chr7	43648207	000113006	000113006_43648207	TEST	NA	STK17A	STK17A.1	65095	NA				0.00103883	-0.00391898	-0.00270858	-0.00264967	0.813766	0.290654	0.594815	0.652091	0.0895002	0.536624	0.225618	0.185692
chr7	43869958	000113021	000113021_43869958	TEST	NA	MRPS24	MRPS24	-506.5	NA				-0.0207464	-0.0123318	-0.00544993	-0.017819	0.0632014	0.176833	0.640372	0.0540807	1.19927	0.752437	0.193568	1.26696
chr7	45435994	000113105	000113105_45435994	TEST	NA	ADCY1	ADCY1	-138061	NA				0.00563561	-0.00153358	0.00202745	0.00435695	0.278022	0.730803	0.67929	0.28152	0.55592	0.1362	0.167945	0.55049
chr10	33134158	000011313	000011313_33134158	TEST	NA	IATPR	IATPR	-17551	NA				-0.0136111	-0.0136122	-0.0065157	-0.0160245	0.0210494	0.031576	0.201132	0.0285131	1.67676	1.50064	0.696519	1.54495
chr7	46146659	000113135	000113135_46146659	TEST	NA	IGFBP3	IGFBP3.1	-225412	NA				-0.00794609	-0.00313961	-0.00163367	-0.0116439	0.0735448	0.648797	0.679083	0.000125171	1.13345	0.187891	0.168077	3.9025
chr7	46147118	000113135	000113135_46147118	TEST	NA	IGFBP3	IGFBP3.2	-226024	NA				-0.00763273	-0.00870353	-0.00489671	0.00275077	0.0597284	0.11454	0.28167	0.62649	1.22382	0.941042	0.550259	0.203086
chr7	46258277	000113141	000113141_46258277	TEST	NA	IGFBP3	IGFBP3.3	-337114	NA				-0.00531615	0.000556592	0.00296049	-0.00890846	0.182276	0.946059	0.629384	0.0373952	0.739271	0.0240817	0.201085	1.42718
chr7	46485648	000113154	000113154_46485648	TEST	NA	LOC730338	LOC730338	211522	NA				-0.0161212	-0.0238752	-0.0144025	-0.0198251	0.0182993	0.00852838	0.0223265	0.0181018	1.73757	2.06913	1.65118	1.74228
chr10	33273473	000011328	000011328_33273473	TEST	NA	NRP1	NRP1	61193.5	NA				-0.00141779	-0.00793351	-0.00126993	-0.00280835	0.840905	0.125536	0.88403	0.528589	0.0752528	0.901232	0.0535328	0.276882
chr7	49537318	000113309	000113309_49537318	TEST	NA	VWC2	VWC2	-236336	NA				-0.00815799	0.000232934	-0.000705063	-0.00290724	0.0393989	0.973764	0.873219	0.203409	1.40452	0.0115465	0.0588767	0.691631
chr7	55063859	000113407	000113407_55063859	TEST	NA	EGFR	EGFR	44789.5	NA				-0.00844101	-0.0125878	-0.00442164	-0.00600793	0.116737	0.0207504	0.25455	0.132854	0.932792	1.68297	0.594227	0.876626
chr7	55065266	000113407	000113407_55065266	TEST	NA	EGFR	EGFR.1	-44624.5	NA				-0.0128325	-0.022427	-0.0220142	-0.0110551	0.00792611	0.00354911	0.000602723	0.0184329	2.10094	2.44988	3.21988	1.73441
chr7	55132950	000113413	000113413_55132950	TEST	NA	EGFR	EGFR.3	22942.5	NA				0.00182624	0.00409167	-0.0121414	-0.00501069	0.628353	0.590393	0.00570579	0.145482	0.201796	0.228859	2.24368	0.83719
chr7	55133916	000113413	000113413_55133916	TEST	NA	EGFR	EGFR.4	24183.5	NA				0.00180575	0.0011579	-0.00686806	0.00274073	0.667641	0.622277	0.0878534	0.324817	0.175457	0.206016	1.05624	0.488361
chr7	55245442	000113417	000113417_55245442	TEST	NA	ELDR	ELDR	10075	NA				-0.000534124	-0.000701251	-0.00157137	-0.00404854	0.883969	0.880123	0.727825	0.197806	0.0535628	0.0554569	0.137973	0.70376
chr7	77684149	000113922	000113922_77684149	TEST	NA	APTR	APTR	12341.5	NA				-0.0094106	0.00657216	-0.00618905	-0.00352069	0.231751	0.55862	0.0295682	0.246301	0.634979	0.252883	1.52918	0.608535
chr10	34732035	000011402	000011402_34732035	TEST	NA	PARD3	PARD3	83195	NA				-0.0069245	-0.00324636	-0.0152193	-0.00908227	0.449711	0.711617	0.0217477	0.151915	0.347066	0.147754	1.66259	0.818399
chr7	80197383	000114053	000114053_80197383	TEST	NA	GNAI1	GNAI1	61677.5	NA				-0.000750611	-0.00696607	-0.00531597	-0.0106267	0.879355	0.212323	0.332017	0.016797	0.0558358	0.673002	0.478839	1.77477
chr7	87152350	000114501	000114501_87152350	TEST	NA	DMTF1	DMTF1	105	NA				-0.0190644	-0.0194313	-0.0093773	-0.016835	1.60791e-05	0.0150882	0.0762762	0.0107209	4.79374	1.82136	1.11761	1.96977
chr7	92740981	000114775	000114775_92740981	TEST	NA	CDK6	CDK6	92974	NA				-0.00630584	-0.00769635	-0.0102478	-0.00167214	0.370927	0.124691	0.166083	0.788617	0.430712	0.904165	0.779675	0.103134
chr7	92763819	000114778	000114778_92763819	TEST	NA	CDK6	CDK6.1	70205.5	NA				-0.0161047	-0.00358353	-0.00201457	-0.00823082	0.00127704	0.364997	0.715766	0.0199079	2.89379	0.43771	0.145229	1.70098
chr7	92765936	000114778	000114778_92765936	TEST	NA	CDK6	CDK6.2	68018	NA				-0.00504743	-0.0090957	-0.0149161	-0.0125012	0.368909	0.106684	0.00116621	0.00578143	0.433081	0.9719	2.93322	2.23796
chr7	92832034	000114785	000114785_92832034	TEST	NA	CDK6	CDK6.3	1852	NA				-0.00937067	-0.00654893	-0.0175893	-0.00589361	0.0928594	0.129507	0.0130881	0.0615916	1.03217	0.887706	1.88312	1.21048
chr7	92835550	000114785	000114785_92835550	TEST	NA	LOC101927497	LOC101927497	-946	NA				0.00728901	0.0024151	0.0119947	0.0039324	0.0365241	0.62995	0.00876927	0.31819	1.43742	0.200694	2.05704	0.497313
chr7	93914654	000114836	000114836_93914654	TEST	NA	GNG11	GNG11	-7198.5	NA				-0.0126015	-0.00701779	-0.0174422	-0.002411	0.00210905	0.399867	0.000825877	0.535075	2.67591	0.398085	3.08308	0.271585
chr7	98119454	000115028	000115028_98119454	TEST	NA	LMTK2	LMTK2	12487	NA				-0.00515089	-0.0176047	-0.00680403	-0.00683378	0.35631	0.0117766	0.0564967	0.114006	0.448172	1.92898	1.24798	0.943071
chr7	98354704	000115038	000115038_98354704	TEST	NA	BAIAP2L1	BAIAP2L1	46365.5	NA				-0.0162636	-0.0214804	-0.0108355	-0.0213195	0.0348259	0.0131335	0.0034335	0.0292979	1.4581	1.88162	2.46426	1.53316
chr7	99563059	000115096	000115096_99563059	TEST	NA	ZNF655	ZNF655	4132	NA				-0.000279979	-0.00449842	-0.00172069	0.00351023	0.930737	0.503152	0.718049	0.405212	0.031173	0.298301	0.143846	0.392317
chr7	99563857	000115096	000115096_99563857	TEST	NA	ZNF655	ZNF655.1	5182.5	NA				-0.00393353	-0.00608311	-0.00470065	-0.00195074	0.560155	0.371687	0.31848	0.589038	0.251692	0.429823	0.496918	0.229856
chr7	99860674	000115104	000115104_99860674	TEST	NA	OR2AE1	OR2AE1	16258	NA				-0.0121608	-0.0077845	-0.0088817	-0.00250223	0.00777812	0.214852	0.291352	0.37916	2.10913	0.667861	0.535583	0.421178
chr7	103718904	000115327	000115327_103718904	TEST	NA	RELN	RELN	270532	NA				0.00184064	-0.00419574	0.000313083	-0.00199258	0.691806	0.283798	0.965836	0.360653	0.160016	0.546991	0.0150965	0.44291
chr7	105012759	000115362	000115362_105012759	TEST	NA	KMT2E-AS1	KMT2E.AS1	1595.5	NA				-0.0013741	0.00214896	-0.00599185	-0.00300075	0.824765	0.829473	0.177579	0.45604	0.0836696	0.0811977	0.750609	0.340997
chr7	105014055	000115362	000115362_105014055	TEST	NA	KMT2E	KMT2E	82	NA				-0.0087731	-0.00133788	-0.0118247	-0.00926696	0.239519	0.781544	0.0227137	0.0677645	0.62066	0.107047	1.64371	1.169
chr7	106345063	000115432	000115432_106345063	TEST	NA	NAMPT	NAMPT	-59902	NA				-0.0106424	-0.00201462	-0.00831728	-0.0037806	0.0180854	0.811706	0.15533	0.60099	1.74267	0.0906014	0.808746	0.221133
chr7	106345665	000115432	000115432_106345665	TEST	NA	NAMPT	NAMPT.1	-60719	NA				-0.0153821	0.00228924	0.0032175	-0.0156185	0.0136888	0.778995	0.666905	0.0432027	1.86363	0.108465	0.175936	1.36449
chr7	106773376	000115453	000115453_106773376	TEST	NA	PIK3CG	PIK3CG	-92091	NA				0.000354941	-0.000918226	-0.00841026	-0.0110068	0.930254	0.766364	0.0570394	0.0689093	0.0313984	0.115565	1.24383	1.16172
chr7	106775167	000115453	000115453_106775167	TEST	NA	PIK3CG	PIK3CG.1	-89939.5	NA				-0.00426743	0.00259995	-0.000290159	-0.00378069	0.113606	0.761396	0.933014	0.265412	0.944599	0.118389	0.0301116	0.576079
chr7	106775818	000115453	000115453_106775818	TEST	NA	PIK3CG	PIK3CG.2	-89384	NA				-0.00662598	0.00154341	-0.00674875	-0.00819643	0.10256	0.653912	0.131334	0.0332207	0.989022	0.18448	0.881624	1.47859
chr7	108015256	000115507	000115507_108015256	TEST	NA	LAMB1	LAMB1.1	-12202.5	NA				-0.00708022	-0.00293003	-0.00857524	0.00412855	0.00502789	0.331241	0.0281683	0.297086	2.29861	0.479856	1.55024	0.527118
chr7	113197437	000115678	000115678_113197437	TEST	NA	SMIM30	SMIM30	-78801.5	NA				-0.00853931	-0.00868117	-0.00766139	-0.00490079	0.297351	0.258363	0.234955	0.480762	0.526731	0.587769	0.629016	0.31807
chr7	116272183	000115794	000115794_116272183	TEST	NA	LOC102724434	LOC102724434	14580	NA				0.00365164	0.00039997	-0.0014946	-0.00588677	0.521994	0.928246	0.783285	0.309992	0.282335	0.0323368	0.10608	0.50865
chr7	116273440	000115794	000115794_116273440	TEST	NA	LOC102724434	LOC102724434.1	13356.5	NA				-0.00710523	-0.00269958	-0.000297524	-0.00450063	0.100225	0.653757	0.936284	0.565761	0.999024	0.184584	0.0285925	0.247367
chr7	116326258	000115799	000115799_116326258	TEST	NA	LOC102724434	LOC102724434.2	-39646	NA				-0.00603975	-0.00537792	-0.00529726	-0.0138532	0.242621	0.302348	0.349325	0.0823217	0.615072	0.519492	0.456771	1.08449
chr7	116327985	000115799	000115799_116327985	TEST	NA	LOC102724434	LOC102724434.3	-41422.5	NA				-0.00799851	-0.00273374	-0.00365161	0.00292222	0.0450741	0.707843	0.0738581	0.267665	1.34607	0.150063	1.1316	0.572409
chr7	116522461	000115819	000115819_116522461	TEST	NA	CAV1	CAV1	-2596.5	NA				-0.00829126	-0.00423632	-0.00594051	-0.00649752	0.28614	0.537707	0.260406	0.27767	0.543421	0.269454	0.584349	0.556471
chr7	116526286	000115819	000115819_116526286	TEST	NA	CAV1	CAV1.1	-163.5	NA				-0.00611956	0.00229243	-0.00947649	-0.00526353	0.0692718	0.449386	0.0508781	0.282301	1.15944	0.34738	1.29347	0.549288
chr7	116688073	000115833	000115833_116688073	TEST	NA	MET	MET	15911	NA				-0.012589	-0.00973853	-0.00182735	-0.0149845	0.0605548	0.13751	0.503474	0.00586638	1.21785	0.861665	0.298023	2.23163
chr7	116692773	000115833	000115833_116692773	TEST	NA	MET	MET.1	20376	NA				0.00131302	0.000144665	-0.000947672	-0.00505464	0.702411	0.974283	0.761784	0.208383	0.153409	0.0113149	0.118168	0.681138
chr7	120584050	000115963	000115963_120584050	TEST	NA	TSPAN12	TSPAN12	274128	NA				-0.0042571	-0.00163389	0.00250992	-0.00108378	0.262558	0.826763	0.527034	0.797029	0.580774	0.0826191	0.278161	0.0985257
chr7	123749168	000116082	000116082_123749168	TEST	NA	WASL	WASL	-129	NA				-0.0159052	-0.0181187	-0.00445606	-0.014423	0.00058576	0.00736818	0.40551	0.0196999	3.23228	2.13264	0.391998	1.70554
chr7	128827690	000116249	000116249_128827690	TEST	NA	FLNC	FLNC	-2784	NA				-0.0144259	-0.0110929	-0.006771	-0.00277154	0.00777563	0.0205009	0.18896	0.673881	2.10926	1.68823	0.72363	0.171417
chr7	128829636	000116249	000116249_128829636	TEST	NA	FLNC	FLNC.1	-843	NA				-0.0177012	-0.0137926	-0.0180776	-0.00427894	0.015518	0.00459497	0.00500712	0.579978	1.80916	2.33772	2.30041	0.236589
chr7	128830409	000116249	000116249_128830409	TEST	NA	FLNC	FLNC.2	-39.5	NA				-0.00767136	-0.00188018	-0.00284496	-0.00595545	0.0306013	0.73295	0.100589	0.0770963	1.51426	0.134926	0.997451	1.11297
chr7	130489238	000116346	000116346_130489238	TEST	NA	MESTIT1	MESTIT1	1872.5	NA				-0.0040927	-0.00640673	-0.0078905	-0.00540904	0.563254	0.337064	0.31554	0.409259	0.249296	0.472287	0.500946	0.388001
chr7	130887363	000116365	000116365_130887363	TEST	NA	MIR29B1	MIR29B1	-9870	NA				-0.0104632	-0.0101411	-0.0164333	-0.00403149	0.0260015	0.0638948	0.0026457	0.143906	1.585	1.19453	2.57746	0.84192
chr7	130891621	000116365	000116365_130891621	TEST	NA	MIR29B1	MIR29B1.1	-14062.5	NA				-0.00283674	-0.00995395	-0.0143594	-0.000235861	0.600867	0.0036986	0.00873684	0.948734	0.221221	2.43196	2.05865	0.0228557
chr7	130894341	000116366	000116366_130894341	TEST	NA	MIR29B1	MIR29B1.2	-16673	NA				-0.00449295	-0.00127015	-0.0112416	-0.016559	0.452039	0.901514	0.0212693	0.010013	0.344824	0.0450274	1.67225	1.99944
chr7	130903832	000116366	000116366_130903832	TEST	NA	LINC-PINT	LINC.PINT	9450	NA				-0.00994435	-0.0082288	-0.0220584	0.00340618	0.00294178	0.152151	0.00383209	0.343759	2.53139	0.817726	2.41656	0.463746
chr7	130904317	000116366	000116366_130904317	TEST	NA	LINC-PINT	LINC.PINT.1	8897	NA				-0.0113278	-0.00575515	-0.0224437	-0.000627385	0.0973872	0.0997573	0.00139199	0.880497	1.0115	1.00106	2.85636	0.0552721
chr7	130912345	000116366	000116366_130912345	TEST	NA	LINC-PINT	LINC.PINT.2	911.5	NA				-0.0102197	-0.00847383	-0.0108966	-0.000900208	0.0658221	0.180257	0.0879659	0.828293	1.18163	0.744108	1.05569	0.0818158
chr7	130913365	000116366	000116366_130913365	TEST	NA	LINC-PINT	LINC.PINT.3	21	NA				-0.00992679	-0.0222527	-0.00598181	0.00419953	0.110923	0.000908243	0.126985	0.300236	0.954977	3.0418	0.896247	0.522537
chr7	130916696	000116366	000116366_130916696	TEST	NA	LINC00513	LINC00513.1	3171.5	NA				-0.00795821	-0.010724	-0.0109625	0.00295105	0.0562148	0.21035	0.0924016	0.557723	1.25015	0.677058	1.03432	0.253582
chr7	130917846	000116366	000116366_130917846	TEST	NA	LINC00513	LINC00513.2	4353	NA				-0.0109771	-0.00430099	-0.0107485	0.00414534	0.00460814	0.35289	0.0135455	0.320958	2.33647	0.45236	1.86821	0.493552
chr7	130959980	000116372	000116372_130959980	TEST	NA	LINC00513	LINC00513.3	46702.5	NA				-0.00287253	-0.00405505	0.00149592	0.00308118	0.408959	0.411834	0.779574	0.113771	0.38832	0.385278	0.108143	0.943967
chr7	130960566	000116372	000116372_130960566	TEST	NA	LINC00513	LINC00513.4	47099.5	NA				-0.00437943	-0.00982158	-0.00242049	-0.00254496	0.53502	0.107152	0.449354	0.55746	0.27163	0.97	0.347412	0.253786
chr7	134720218	000116540	000116540_134720218	TEST	NA	CALD1	CALD1	-59496	NA				-0.00778644	-0.00938495	-0.00701137	-0.00540223	0.14918	0.017989	0.036558	0.284235	0.826288	1.74499	1.43702	0.546323
chr7	135170702	000116567	000116567_135170702	TEST	NA	CYREN	CYREN	36	NA				-0.00431689	0.00254099	-0.0130391	-0.0197791	0.338344	0.434386	0.015093	0.00228152	0.470641	0.362124	1.82123	2.64178
chr7	137772938	000116660	000116660_137772938	TEST	NA	DGKI	DGKI	73511	NA				-0.00993046	-0.00656331	-0.0164076	-0.0120236	0.0748496	0.116756	0.0213022	0.0188373	1.12581	0.932721	1.67158	1.72498
chr7	138327432	000116701	000116701_138327432	TEST	NA	TRIM24	TRIM24	-132910	NA				-0.0020732	-0.0017603	-0.00236613	-0.000604107	0.68052	0.762548	0.655942	0.829236	0.167159	0.117733	0.183135	0.0813219
chr7	138328473	000116701	000116701_138328473	TEST	NA	TRIM24	TRIM24.1	-131802	NA				0.00470865	-0.00121889	-0.000402304	0.000730118	0.528069	0.820704	0.89852	0.879641	0.277309	0.0858134	0.0464721	0.0556944
chr7	139133716	000116740	000116740_139133716	TEST	NA	TTC26	TTC26	-40	NA				-0.005845	-0.0059285	-0.010034	-0.00232156	0.102908	0.22531	0.0813977	0.605751	0.987552	0.64722	1.08939	0.217706
chr7	147412937	000116961	000116961_147412937	TEST	NA	MIR548F4	MIR548F4	-34852	NA				-0.00615022	0.00478028	-0.00481997	0.000849403	0.189929	0.588707	0.147014	0.827819	0.72141	0.2301	0.832641	0.0820648
chr7	151598311	000117090	000117090_151598311	TEST	NA	PRKAG2	PRKAG2	34006	NA				-0.00584592	-0.00921482	-0.0015643	-0.00677289	0.327109	0.103641	0.743492	0.0509628	0.485307	0.984468	0.128723	1.29275
chr7	151600084	000117090	000117090_151600084	TEST	NA	PRKAG2	PRKAG2.1	32263.5	NA				-0.00988812	0.000121864	-0.00600115	-0.00871773	0.0225685	0.984897	0.254779	0.0323887	1.6465	0.00660929	0.593836	1.48961
chr1	28079303	000001171	000001171_28079303	TEST	NA	EYA3	EYA3	9361	NA				0.00500786	-0.00376636	-0.000597491	-0.00330443	0.309261	0.488238	0.923397	0.365321	0.509675	0.311368	0.0346114	0.437325
chr7	152402534	000117136	000117136_152402534	TEST	NA	KMT2C	KMT2C	33583.5	NA				0.00432325	-0.000424981	-0.000170733	-0.00394503	0.406711	0.877865	0.984062	0.535752	0.390714	0.0565723	0.00697771	0.271036
chr8	9088075	000117464	000117464_9088075	TEST	NA	SNORD3I	SNORD3I	-29473	NA				-0.000456057	0.00442474	-0.000438074	-0.00326997	0.885058	0.346391	0.931374	0.265527	0.0530282	0.460433	0.0308759	0.575891
chr8	9088735	000117464	000117464_9088735	TEST	NA	SNORD3I	SNORD3I.1	-30282.5	NA				0.00506899	0.00133543	-0.00168183	-0.00321301	0.275978	0.833237	0.582846	0.37385	0.559125	0.0792313	0.234446	0.427302
chr8	12817884	000117638	000117638_12817884	TEST	NA	LOC340357	LOC340357	-6453	NA				0.00131723	0.00077598	-0.00107295	-0.00547981	0.794585	0.887253	0.703673	0.336758	0.0998594	0.0519526	0.152629	0.472682
chr8	16717155	000117838	000117838_16717155	TEST	NA	FGF20	FGF20	285218	NA				0.00388751	0.00346177	-0.000689634	-2.90568e-05	0.444699	0.490036	0.739387	0.991096	0.351933	0.309772	0.131128	0.00388442
chr8	16717957	000117838	000117838_16717957	TEST	NA	FGF20	FGF20.1	284466	NA				0.000482855	-0.00950323	-0.00521725	0.00263262	0.894451	0.0932934	0.214795	0.71595	0.0484433	1.03015	0.667975	0.145117
chr8	16755886	000117843	000117843_16755886	TEST	NA	FGF20	FGF20.2	246348	NA				-0.00129355	-0.0109653	-0.00700091	-0.00711884	0.64789	0.0793247	0.147397	0.102528	0.188499	1.10059	0.831513	0.989157
chr8	17031162	000117859	000117859_17031162	TEST	NA	MICU3	MICU3	3992.5	NA				-0.00350074	0.00143724	-0.0115662	8.87864e-06	0.243296	0.781742	0.00835975	0.998527	0.613866	0.106936	2.07781	0.000640323
chr8	17032179	000117859	000117859_17032179	TEST	NA	MICU3	MICU3.1	5089.5	NA				-0.0066147	-0.00196935	-0.00862319	-0.00135431	0.178029	0.785919	0.0245049	0.760163	0.74951	0.104622	1.61075	0.119093
chr8	17735589	000117927	000117927_17735589	TEST	NA	MTUS1	MTUS1	-12855	NA				-0.00362495	-0.00342014	-0.0130628	-0.000233741	0.376654	0.218946	0.0304251	0.952476	0.424057	0.659664	1.51677	0.0211462
chr8	17742890	000117929	000117929_17742890	TEST	NA	MTUS1	MTUS1.1	-20339	NA				-0.00677035	-0.00150554	-0.00643232	-0.00302904	0.349257	0.803693	0.209728	0.138241	0.456856	0.0949099	0.678343	0.859363
chr8	17744079	000117929	000117929_17744079	TEST	NA	MTUS1	MTUS1.2	-21378	NA				-0.00795397	-0.00346993	0.00017209	-0.00595642	0.157488	0.275274	0.949459	0.299142	0.802753	0.560235	0.0225236	0.524122
chr8	21100137	000118108	000118108_21100137	TEST	NA	LINC02153	LINC02153	126278	NA				-0.00871417	-0.0197937	-0.00690209	-0.00386754	0.296539	0.000428373	0.166137	0.489957	0.527918	3.36818	0.779535	0.309842
chr8	22604620	000118181	000118181_22604620	TEST	NA	CCAR2	CCAR2	-185	NA				-0.00441882	-0.00317116	0.000848972	-0.0089827	0.115853	0.602199	0.915051	0.00922388	0.936093	0.22026	0.0385548	2.03509
chr8	26296448	000118374	000118374_26296448	TEST	NA	PPP2R2A	PPP2R2A	3250.5	NA				-0.0224278	-0.016325	-0.0120393	-0.00718604	0.00130171	0.0515589	0.0551457	0.234862	2.88548	1.2877	1.25849	0.629188
chr8	26717272	000118401	000118401_26717272	TEST	NA	DPYSL2	DPYSL2	138650	NA				0.000985023	0.00332396	-0.0042671	-0.00242609	0.868437	0.343265	0.127731	0.497378	0.0612618	0.46437	0.893705	0.303313
chr8	33213868	000118783	000118783_33213868	TEST	NA	FUT10	FUT10	259168	NA				-0.0118986	-0.0151138	-0.00972958	-0.00841819	0.251207	0.0139209	0.0897562	0.210805	0.599969	1.85633	1.04694	0.67612
chr8	33216442	000118783	000118783_33216442	TEST	NA	FUT10	FUT10.1	256863	NA				-0.000818052	-0.00260152	-0.00495923	0.00329121	0.814663	0.735244	0.279902	0.279533	0.0890219	0.133569	0.552994	0.553567
chr8	37144873	000118903	000118903_37144873	TEST	NA	LINC01605	LINC01605	349018	NA				0.00326461	0.00623016	-0.00994324	-0.0108476	0.609645	0.297597	0.0279759	0.0823475	0.214923	0.526371	1.55322	1.08435
chr8	37146365	000118903	000118903_37146365	TEST	NA	LINC01605	LINC01605.1	347534	NA				0.00102824	-0.00824684	-0.00191923	0.00172773	0.747098	0.0977474	0.471807	0.667721	0.126622	1.00989	0.326235	0.175405
chr8	38937332	000119049	000119049_38937332	TEST	NA	PLEKHA2	PLEKHA2	35959	NA				-0.0044167	-0.00138209	-0.00214834	-0.00927199	0.293853	0.851178	0.403595	0.0339395	0.53187	0.0699795	0.394054	1.46929
chr8	38937736	000119049	000119049_38937736	TEST	NA	PLEKHA2	HTRA4	-36346	NA				0.000990129	0.00218872	-0.000189698	0.00734189	0.769391	0.388064	0.955288	0.190542	0.113853	0.411096	0.0198656	0.72001
chr8	41712615	000119185	000119185_41712615	TEST	NA	ANK1	ANK1	-47336	NA				-0.0152507	-0.0115598	-0.0156608	-0.0174704	0.0313053	0.0780174	0.043896	0.00421407	1.50438	1.10781	1.35758	2.3753
chr8	53851644	000119707	000119707_53851644	TEST	NA	RGS20	RGS20	-156	NA				-0.00498402	-0.00643941	-0.0117452	0.00164964	0.275392	0.0781527	0.0769558	0.769257	0.560049	1.10706	1.11376	0.113929
chr8	53872520	000119712	000119712_53872520	TEST	NA	RGS20	RGS20.2	-8263	NA				0.00280937	0.000430741	-0.00221062	-0.000967215	0.571597	0.943411	0.318746	0.716307	0.24291	0.025299	0.496555	0.144901
chr8	53873091	000119712	000119712_53873091	TEST	NA	RGS20	RGS20.3	-7715	NA				-0.00990468	-0.00749706	0.00380547	-0.00779462	0.0130444	0.220406	0.487005	0.086429	1.88458	0.656778	0.312467	1.06334
chr8	56074578	000119832	000119832_56074578	TEST	NA	CERNA3	CERNA3	138	NA				-0.0229104	-0.0277658	-0.0932086	-0.0163692	0.00586536	0.011615	0.000632059	0.0381538	2.23171	1.93498	3.19924	1.41846
chr8	58850495	000119993	000119993_58850495	TEST	NA	NSMAF	NSMAF	-190710	NA				0.00341019	-0.000173233	-0.00721206	-0.00176389	0.590069	0.972355	0.131787	0.744092	0.229097	0.012175	0.880128	0.128374
chr8	58851092	000119993	000119993_58851092	TEST	NA	NSMAF	NSMAF.1	-191138	NA				0.000954258	-0.00226197	-0.00427637	0.00161206	0.814026	0.529159	0.273927	0.46011	0.0893618	0.276414	0.562365	0.337138
chr8	58856368	000119993	000119993_58856368	TEST	NA	NSMAF	NSMAF.2	-196483	NA				-0.00490645	-0.00577613	-0.00654268	-0.00380046	0.25877	0.371555	0.141571	0.279059	0.587086	0.429977	0.849024	0.554305
chr8	66124125	000120375	000120375_66124125	TEST	NA	TRIM55	TRIM55	-2948	NA				-0.00966482	-0.00377015	-0.00639444	-0.0116725	0.0324293	0.469479	0.311903	0.0299131	1.48906	0.328384	0.505981	1.52414
chr8	66507667	000120415	000120415_66507667	TEST	NA	VXN	VXN	14162	NA				-0.00746163	-0.00208517	-0.0053118	-0.00217373	0.338576	0.464932	0.075998	0.46008	0.470344	0.33261	1.1192	0.337167
chr8	66533524	000120420	000120420_66533524	TEST	NA	VXN	VXN.1	39946.5	NA				-0.000837619	-0.00854759	-0.0144295	-0.0113219	0.849447	0.156616	0.127315	0.00629762	0.0708635	0.805164	0.895121	2.20082
chr8	70608466	000120656	000120656_70608466	TEST	NA	LACTB2-AS1	LACTB2.AS1	138.5	NA				0.000424969	0.00522229	-0.00869231	-0.00336264	0.886536	0.353375	0.0939953	0.588728	0.0523037	0.451764	1.02689	0.230085
chr8	70610605	000120656	000120656_70610605	TEST	NA	LACTB2-AS1	LACTB2.AS1.1	1911	NA				0.00172277	-0.000440388	-0.00565178	-0.00990114	0.622123	0.953691	0.348224	0.00229145	0.206124	0.0205922	0.458141	2.63989
chr8	74256940	000120882	000120882_74256940	TEST	NA	JPH1	JPH1	64305.5	NA				-0.0109508	-0.00687254	-0.0100543	0.0015371	0.00796548	0.114977	0.0252276	0.694772	2.09879	0.939388	1.59812	0.158157
chr8	80421203	000121493	000121493_80421203	TEST	NA	ZBTB10	ZBTB10	-64539.5	NA				-0.00638197	-0.0113269	-0.00647112	-0.00559689	0.274251	0.2694	0.172599	0.305595	0.561852	0.569602	0.762962	0.514853
chr8	80501595	000121500	000121500_80501595	TEST	NA	ZBTB10	ZBTB10.1	15397	NA				0.00426036	0.000136742	-6.73736e-05	0.000677821	0.470028	0.982445	0.99237	0.899618	0.327876	0.00769165	0.0033262	0.0459418
chr8	80534590	000121505	000121505_80534590	TEST	NA	ZBTB10	ZBTB10.3	48453.5	NA				-0.01414	-0.00406261	-0.00472427	0.00246999	0.0265701	0.233439	0.201695	0.543496	1.57561	0.631826	0.695304	0.264804
chr8	80810254	000121522	000121522_80810254	TEST	NA	ZNF704	ZNF704	64167.5	NA				-0.000715656	0.00119608	-0.00165282	-0.000887884	0.862021	0.818717	0.752328	0.684218	0.064482	0.0868663	0.123593	0.164805
chr8	80810673	000121522	000121522_80810673	TEST	NA	ZNF704	ZNF704.1	63816	NA				-0.00717827	-0.00588282	-0.00383791	0.00100382	0.0107057	0.080626	0.553586	0.776114	1.97038	1.09352	0.256815	0.110074
chr8	81184863	000121570	000121570_81184863	TEST	NA	PAG1	PAG1	-72694.5	NA				0.00295488	0.000357481	-0.00278606	-0.00967854	0.300531	0.938903	0.513684	0.0309516	0.522111	0.0273791	0.289304	1.50932
chr8	90888806	000122473	000122473_90888806	TEST	NA	C8orf88	C8orf88	96119	NA				-0.011952	-0.0105257	-0.00955854	-0.0109851	0.0682104	0.0500749	0.244947	0.0403303	1.16615	1.30038	0.610928	1.39437
chr8	92898061	000122585	000122585_92898061	TEST	NA	TRIQK	TRIQK	67675	NA				-0.0089737	-0.000771756	-0.00671194	-0.000483202	0.0336154	0.910559	0.0737072	0.94476	1.47346	0.0406917	1.13249	0.0246785
chr8	96261821	000122830	000122830_96261821	TEST	NA	MTERF3	MTERF3	1	NA				-0.0245912	-0.0363536	-0.0183077	-0.0365088	0.0370259	0.00265839	0.00263111	0.00311556	1.43149	2.57538	2.57986	2.50646
chr8	97887859	000122909	000122909_97887859	TEST	NA	MATN2	MATN2	18955.5	NA				-0.00146406	-0.00414832	0.00338768	-0.0038433	0.587726	0.441924	0.488733	0.337076	0.230825	0.354653	0.310928	0.472272
chr10	60661859	000012306	000012306_60661859	TEST	NA	ANK3	ANK3	71821	NA				-0.00485058	-0.00956071	-0.0104793	-0.00992047	0.247219	0.066413	0.153588	0.0237118	0.606918	1.17775	0.813643	1.62504
chr8	101192331	000123235	000123235_101192331	TEST	NA	ZNF706	ZNF706	13200.5	NA				-0.00128212	0.00357945	-0.00884376	-0.00806527	0.839401	0.683713	0.0568183	0.183152	0.0760304	0.165126	1.24551	0.737188
chr8	102806967	000123337	000123337_102806967	TEST	NA	GASAL1	GASAL1.1	317	NA				-0.0132963	-0.00450899	-0.00622406	-0.00946646	0.0120105	0.205425	0.206447	0.0381005	1.92044	0.687347	0.685191	1.41907
chr8	102807597	000123337	000123337_102807597	TEST	NA	GASAL1	GASAL1.2	1043	NA				-0.00435064	-0.01208	-0.0028066	-0.0123637	0.315923	0.369024	0.694748	0.0570445	0.500419	0.432946	0.158173	1.24379
chr8	102864413	000123340	000123340_102864413	TEST	NA	AZIN1	AZIN1	9	NA				-0.0237907	-0.0138794	-0.00494919	0.00171978	0.000520929	0.0142827	0.274914	0.800538	3.28322	1.84519	0.560803	0.096618
chr8	105716928	000123644	000123644_105716928	TEST	NA	ZFPM2-AS1	ZFPM2.AS1	343487	NA				-0.000799045	-0.000960345	-0.0088637	-0.00122154	0.855428	0.922052	0.0485385	0.802738	0.0678166	0.0352444	1.31391	0.0954263
chr8	106124634	000123684	000123684_106124634	TEST	NA	ZFPM2-AS1	ZFPM2.AS1.1	-64261	NA				-0.00204182	-0.00185595	-0.00754723	-0.00232896	0.727001	0.69185	0.193115	0.497444	0.138465	0.159988	0.714185	0.303255
chr8	109334167	000123940	000123940_109334167	TEST	NA	ENY2	ENY2	57	NA				-0.0111631	-0.0185865	-0.0198859	-0.0138789	0.0212854	0.00157133	0.00197879	0.0376474	1.67192	2.80373	2.7036	1.42427
chr8	110646488	000124061	000124061_110646488	TEST	NA	LINC01608	LINC01608	381122	NA				-0.00856887	-0.00405001	-0.0107337	-0.00103338	0.24857	0.617054	0.158225	0.862585	0.604551	0.209677	0.800725	0.0641981
chr8	115449444	000124585	000124585_115449444	TEST	NA	TRPS1	TRPS1	218446	NA				-0.00304085	-0.0039187	-0.0155896	-0.0101137	0.360694	0.12851	0.00823473	0.00942948	0.442861	0.891062	2.08435	2.02551
chr8	115450423	000124585	000124585_115450423	TEST	NA	TRPS1	TRPS1.1	217518	NA				-0.0044969	-0.00351792	0.00601645	0.00357531	0.297441	0.307709	0.0638843	0.436486	0.526599	0.51186	1.19461	0.36003
chr10	63629674	000012525	000012525_63629674	TEST	NA	JMJD1C	JMJD1C	-107792	NA				0.000267956	0.000381798	-0.00785994	0.00287158	0.951556	0.946734	0.295528	0.591104	0.0215658	0.0237719	0.529402	0.228336
chr8	122689888	000125335	000125335_122689888	TEST	NA	LINC01151	LINC01151	4223.5	NA				-0.00525834	-0.00573487	-0.0184873	-0.0129775	0.530835	0.336281	0.00074548	0.0124185	0.275041	0.473298	3.12756	1.90593
chr8	124847771	000125520	000125520_124847771	TEST	NA	MIR4662B	MIR4662B.1	-25964	NA				-0.000550773	0.00374688	-0.0151836	0.00769009	0.812197	0.448447	0.0120375	0.080728	0.0903387	0.348289	1.91947	1.09298
chr8	125429320	000125598	000125598_125429320	TEST	NA	TRIB1	TRIB1	-1151.5	NA				0.00600999	-0.00390817	-0.00113791	-0.00405494	0.142521	0.176191	0.777779	0.181705	0.846122	0.754015	0.109144	0.740633
chr8	125430154	000125598	000125598_125430154	TEST	NA	TRIB1	TRIB1.1	-238	NA				-0.0106017	-0.0168691	-0.0245342	-0.0206771	0.0779668	0.0252466	0.00056445	0.00278222	1.10809	1.5978	3.24837	2.55561
chr8	127742322	000125805	000125805_127742322	TEST	NA	MYC	MYC.5	5992	NA				-0.00643914	-0.00153669	-0.00787555	-0.00146852	0.421543	0.785382	0.0424177	0.804414	0.375158	0.104919	1.37245	0.0945203
chr8	127743130	000125805	000125805_127743130	TEST	NA	MYC	MYC.6	7060.5	NA				0.0041421	-0.00729737	-0.00142974	-0.00611365	0.56106	0.107403	0.741308	0.25953	0.25099	0.968982	0.130001	0.585813
chr8	127794966	000125812	000125812_127794966	TEST	NA	PVT1	PVT1	593.5	NA				0.0135418	0.00222226	-0.00951731	0.00324187	0.0415752	0.631804	0.146809	0.624249	1.38117	0.199417	0.833246	0.204642
chr8	127795986	000125812	000125812_127795986	TEST	NA	MIR1204	MIR1204	41.5	NA				0.0197004	0.0052735	-0.00528353	0.011649	0.0244519	0.36492	0.359524	0.0291461	1.61169	0.437802	0.444272	1.53542
chr8	127800449	000125812	000125812_127800449	TEST	NA	MIR1204	MIR1204.1	4539.5	NA				-0.00332211	-0.00356794	-0.00225591	-0.0040591	0.156755	0.217605	0.69073	0.421727	0.80478	0.66233	0.160692	0.374969
chr8	127801059	000125812	000125812_127801059	TEST	NA	MIR1204	MIR1204.2	5189	NA				0.00042513	-0.0081258	-0.00279572	0.00423428	0.961918	0.421505	0.366388	0.494936	0.0168621	0.375198	0.436059	0.305451
chr8	127833298	000125816	000125816_127833298	TEST	NA	MIR1204	MIR1204.3	37177	NA				0.00120327	-0.0017452	-0.00218866	-0.00282173	0.795331	0.772852	0.484173	0.2278	0.0994521	0.111903	0.315	0.642447
chr8	127847488	000125816	000125816_127847488	TEST	NA	MIR1204	MIR1204.4	51630.5	NA				-0.00283847	0.00106528	-0.0116503	-0.00935731	0.607033	0.818749	0.0718935	0.0441543	0.216788	0.086849	1.14331	1.35503
chr8	127852143	000125817	000125817_127852143	TEST	NA	MIR1204	MIR1204.5	56046	NA				-0.00397416	-0.00286708	-0.00136097	-0.00484198	0.337296	0.365827	0.742954	0.177724	0.471989	0.436724	0.129038	0.750255
chr8	127867220	000125817	000125817_127867220	TEST	NA	MIR1204	MIR1204.6	71439.5	NA				-0.000156226	-0.00025565	-0.00228064	-0.00102236	0.969656	0.943791	0.564822	0.843498	0.0133824	0.025124	0.248088	0.0739159
chr8	127870832	000125818	000125818_127870832	TEST	NA	MIR1204	MIR1204.7	74876	NA				-0.00590163	0.000617415	-0.00348308	0.000273494	0.403957	0.917085	0.325979	0.91734	0.393665	0.0375904	0.486811	0.0374697
chr8	127876985	000125818	000125818_127876985	TEST	NA	TMEM75	TMEM75	71665	NA				0.00879051	-0.00528454	0.00194662	-0.00331856	0.0718947	0.386149	0.748083	0.301761	1.1433	0.413245	0.12605	0.520337
chr8	127900675	000125821	000125821_127900675	TEST	NA	TMEM75	TMEM75.1	48088.5	NA				0.00334481	-0.00693309	-0.00214727	-0.00221835	0.621327	0.189728	0.678997	0.494305	0.206679	0.721869	0.168132	0.306005
chr8	127911536	000125821	000125821_127911536	TEST	NA	TMEM75	TMEM75.3	37167.5	NA				0.0042265	-0.0028011	-0.00290355	-0.00739141	0.492763	0.129227	0.655246	0.0704895	0.307362	0.888647	0.183596	1.15188
chr8	127916426	000125821	000125821_127916426	TEST	NA	TMEM75	TMEM75.4	32355.5	NA				-0.00457862	0.00373076	-0.0188373	-0.0159357	0.0126698	0.591705	0.00877853	0.00222805	1.89723	0.227895	2.05658	2.65207
chr8	127918759	000125821	000125821_127918759	TEST	NA	TMEM75	TMEM75.5	29956.5	NA				-0.000218517	-0.00292339	-0.0096034	-0.00171836	0.962047	0.662564	0.148039	0.632592	0.0168036	0.178772	0.829624	0.198876
chr8	128077094	000125849	000125849_128077094	TEST	NA	MIR1207	MIR1207	27884	NA				-0.00305294	-0.0148937	-0.0132064	-0.0157874	0.593758	0.00146553	0.0185155	0.0200728	0.226391	2.83401	1.73246	1.69739
chr8	128077851	000125849	000125849_128077851	TEST	NA	MIR1207	MIR1207.1	28609.5	NA				-0.00225127	-0.0134853	-0.00319553	-0.00691666	0.707719	0.0254928	0.520924	0.423175	0.150139	1.59358	0.283226	0.37348
chr8	128173784	000125861	000125861_128173784	TEST	NA	MIR1208	MIR1208.1	23489	NA				-0.00477085	-0.00332755	-0.00946056	-0.00523003	0.614503	0.473831	0.00619688	0.235305	0.211476	0.324377	2.20783	0.62837
chr8	128175775	000125861	000125861_128175775	TEST	NA	MIR1208	MIR1208.2	25660.5	NA				0.00214388	0.00660857	-0.0014048	-0.0180292	0.604963	0.170778	0.825953	0.00825401	0.218271	0.767569	0.0830449	2.08334
chr8	128179569	000125861	000125861_128179569	TEST	NA	MIR1208	MIR1208.4	29343.5	NA				-0.00386493	-0.00465346	-0.0104578	-0.011669	0.0647619	0.338732	0.0649392	0.0166615	1.18868	0.470144	1.18749	1.77829
chr8	128184731	000125861	000125861_128184731	TEST	NA	MIR1208	MIR1208.6	34610.5	NA				0.00478133	0.0065118	-0.0104691	-0.0175255	0.276272	0.180407	0.026397	0.0318282	0.558663	0.743746	1.57844	1.49719
chr8	128197194	000125862	000125862_128197194	TEST	NA	MIR1208	MIR1208.7	47130	NA				0.000605615	-0.00446149	0.00437519	-0.000776884	0.884728	0.178208	0.376886	0.713655	0.0531901	0.749073	0.423789	0.146512
chr8	128197692	000125862	000125862_128197692	TEST	NA	MIR1208	MIR1208.8	47560	NA				-0.00794261	0.00137314	-0.00316791	0.00146922	0.0512105	0.777036	0.276178	0.836893	1.29064	0.109559	0.558812	0.0773299
chr8	128201962	000125862	000125862_128201962	TEST	NA	MIR1208	MIR1208.9	51825	NA				-0.00344788	0.00401803	-0.00858465	-0.00230897	0.3825	0.582489	0.142433	0.401657	0.417369	0.234713	0.846389	0.396145
chr8	128321424	000125877	000125877_128321424	TEST	NA	MIR1208	MIR1208.10	171333	NA				-0.0013526	-0.00472307	-0.0237569	-0.00149995	0.763563	0.225077	0.00178098	0.721011	0.117155	0.647669	2.74934	0.142058
chr8	128324556	000125877	000125877_128324556	TEST	NA	MIR1208	MIR1208.11	174288	NA				-0.00342604	0.00178643	-0.0207586	0.00188423	0.498167	0.725127	0.00299907	0.215809	0.302625	0.139586	2.52301	0.665931
chr8	128972689	000125946	000125946_128972689	TEST	NA	LINC00976	LINC00976	-6663	NA				-0.00605763	-0.005844	-0.00231517	-0.0167849	0.273881	0.244482	0.584661	0.00478033	0.562438	0.611754	0.233096	2.32054
chr8	129628786	000126023	000126023_129628786	TEST	NA	CCDC26	CCDC26.1	51541	NA				-0.00582394	0.000940606	-0.00261755	0.00137157	0.194282	0.780853	0.330949	0.746103	0.711567	0.107431	0.48024	0.127201
chr8	129633520	000126023	000126023_129633520	TEST	NA	CCDC26	CCDC26.2	46764	NA				-0.00797885	0.00300276	-0.00493695	-0.00166307	0.16526	0.493003	0.165951	0.534762	0.781832	0.307151	0.780021	0.271839
chr8	130194060	000126083	000126083_130194060	TEST	NA	ASAP1-IT1	ASAP1.IT1	102506	NA				-0.00581267	-0.00397882	0.000567295	-0.0128846	0.223912	0.234343	0.919164	0.0877862	0.649922	0.630148	0.036607	1.05657
chr8	130194852	000126083	000126083_130194852	TEST	NA	ASAP1-IT1	ASAP1.IT1.1	101528	NA				-0.00975034	-0.00434516	0.00100327	0.000575347	0.10611	0.430886	0.842303	0.939541	0.974244	0.365637	0.0745315	0.0270841
chr8	130243458	000126092	000126092_130243458	TEST	NA	ASAP1-IT1	ASAP1.IT1.2	53143.5	NA				-0.00282874	-0.00255558	0.00570606	-0.0178163	0.52437	0.657616	0.468029	0.00381231	0.280362	0.182028	0.329728	2.41881
chr8	130903565	000126158	000126158_130903565	TEST	NA	ADCY8	ADCY8	137322	NA				0.00546757	-8.7696e-05	-0.00116655	0.00150485	0.211425	0.980658	0.714573	0.456299	0.674844	0.0084823	0.145953	0.340751
chr8	130904740	000126158	000126158_130904740	TEST	NA	ADCY8	ADCY8.1	136212	NA				-0.00579267	-0.00570723	0.00120139	-0.0046971	0.414249	0.183924	0.844242	0.334793	0.382738	0.735363	0.073533	0.475223
chr8	143291285	000126839	000126839_143291285	TEST	NA	ZNF696	ZNF696	-125	NA				-0.0212662	-0.00367318	-0.00266927	-0.0221029	0.00546343	0.464696	0.306742	0.000109739	2.26253	0.332831	0.513226	3.95964
chr8	143934217	000126883	000126883_143934217	TEST	NA	PLEC	PLEC	5500	NA				0.00248264	-0.00121983	-0.00421085	-0.0203926	0.683391	0.822686	0.217855	0.0114082	0.16533	0.084766	0.661833	1.94278
chr8	143936690	000126883	000126883_143936690	TEST	NA	PLEC	PLEC.1	2775.5	NA				0.00245569	0.00235286	-0.00796781	-0.00100734	0.117426	0.525511	0.0237905	0.75319	0.930234	0.279418	1.6236	0.123096
chr8	143940461	000126883	000126883_143940461	TEST	NA	PLEC	PLEC.2	-807	NA				-0.014082	-0.00521704	-0.00811783	-0.00419412	0.00265855	0.342208	0.0162698	0.201995	2.57535	0.465709	1.78862	0.694659
chr8	143948662	000126884	000126884_143948662	TEST	NA	PLEC	PLEC.3	2272	NA				-0.00650287	-0.00751593	-0.0132214	0.000767912	0.371006	0.166441	0.115145	0.836037	0.430619	0.778739	0.938756	0.0777743
chr8	143952174	000126884	000126884_143952174	TEST	NA	PLEC	PLEC.4	-1259.5	NA				-0.00194337	-0.00727236	-0.0142568	-0.0185984	0.589675	0.0280558	0.0111249	0.00380821	0.229387	1.55198	1.9537	2.41928
chr9	935547	000127005	000127005_935547	TEST	NA	DMRT3	DMRT3	-41144.5	NA				-0.00432186	-6.64302e-05	-0.00716749	0.00153976	0.377935	0.988396	0.160586	0.760445	0.422583	0.00506901	0.794291	0.118932
chr9	2452761	000127040	000127040_2452761	TEST	NA	VLDLR	VLDLR	-168870	NA				-0.0079898	-0.00476532	-0.00736842	-0.00328213	0.156602	0.3507	0.206911	0.400731	0.805203	0.455064	0.684216	0.397147
chr9	2453837	000127040	000127040_2453837	TEST	NA	VLDLR	VLDLR.1	-168058	NA				-0.00716142	-0.00183532	-0.00713141	-0.00398285	0.0667838	0.799351	0.0441158	0.352405	1.17533	0.0972626	1.35541	0.452958
chr10	68153795	000012711	000012711_68153795	TEST	NA	MYPN	MYPN.2	44264.5	NA				-0.00481073	-0.0092685	-0.00776264	-0.016181	0.311823	0.0625177	0.0960493	0.0135564	0.506092	1.204	1.01751	1.86785
chr9	4236358	000127114	000127114_4236358	TEST	NA	GLIS3	GLIS3	63533.5	NA				0.000819996	0.00117087	0.000737069	-0.000555125	0.900066	0.822905	0.852014	0.894232	0.0457257	0.0846503	0.0695531	0.0485497
chr9	4238318	000127114	000127114_4238318	TEST	NA	GLIS3	GLIS3.1	61934	NA				-0.00554407	-0.00115302	-0.0050993	-0.0129091	0.401413	0.854538	0.240835	0.0763228	0.396409	0.0682685	0.618281	1.11735
chr9	5269331	000127159	000127159_5269331	TEST	NA	RLN2	RLN2	34980	NA				0.00039479	0.00975608	-0.00623445	-0.00359464	0.904463	0.11491	0.230691	0.368363	0.0436092	0.939642	0.636969	0.433724
chr9	5818129	000127189	000127189_5818129	TEST	NA	ERMP1	ERMP1	15084	NA				0.000969844	0.00172393	-0.000636374	-0.00231741	0.859198	0.77868	0.919295	0.319123	0.0659066	0.108641	0.0365453	0.496043
chr9	7185836	000127238	000127238_7185836	TEST	NA	KDM4C	KDM4C	428345	NA				-0.00507381	0.00453026	-0.00373993	0.00394162	0.0722152	0.404196	0.298677	0.423287	1.14137	0.393408	0.524798	0.373365
chr9	13750254	000127349	000127349_13750254	TEST	NA	LINC00583	LINC00583	-177643	NA				-0.00101768	-0.00776233	-0.00626295	-0.00178634	0.829723	0.267595	0.134362	0.637661	0.0810666	0.572521	0.871723	0.19541
chr9	15253389	000127417	000127417_15253389	TEST	NA	TTC39B	TTC39B	-3370.5	NA				0.002392	0.00130475	-0.00545759	-0.00436919	0.704559	0.81515	0.533989	0.282594	0.152083	0.0887623	0.272467	0.548837
chr9	16510703	000127482	000127482_16510703	TEST	NA	BNC2-AS1	BNC2.AS1	-216114	NA				-0.0070013	-0.010618	-0.00894991	-0.0107561	0.121161	0.148074	0.24511	0.050044	0.916638	0.829522	0.610638	1.30065
chr9	21836651	000127697	000127697_21836651	TEST	NA	MTAP	MTAP.2	34095	NA				0.000169647	-0.00891531	-0.00449813	-0.00289	0.975262	0.0543397	0.287622	0.509705	0.0108788	1.26488	0.541179	0.292681
chr9	33329396	000127987	000127987_33329396	TEST	NA	NFX1	NFX1.1	38885	NA				-0.00525077	-0.00231175	-0.00905699	0.00216493	0.258329	0.655831	0.0332288	0.697567	0.587827	0.183208	1.47848	0.156414
chr9	35511207	000128098	000128098_35511207	TEST	NA	RUSC2	RUSC2	21075	NA				-0.00105846	-0.00409091	-0.00561675	0.00496771	0.840133	0.302156	0.134554	0.387252	0.0756522	0.519769	0.871104	0.412006
chr9	35516633	000128099	000128099_35516633	TEST	NA	RUSC2	RUSC2.1	-22052	NA				0.000204081	0.00123567	-0.00646526	-0.00507744	0.963774	0.842824	0.134286	0.0845431	0.0160247	0.0742632	0.87197	1.07292
chr9	35518348	000128099	000128099_35518348	TEST	NA	RUSC2	RUSC2.2	-20417.5	NA				-0.0119433	-0.00397179	-0.00193137	-0.00289987	0.046026	0.431235	0.68986	0.524515	1.337	0.365286	0.161239	0.280242
chr9	35519571	000128099	000128099_35519571	TEST	NA	RUSC2	RUSC2.3	-19013.5	NA				-0.00378853	-0.0145952	-0.00262019	-0.00598027	0.274563	0.112053	0.491044	0.0785801	0.561358	0.950576	0.308879	1.10469
chr9	37291144	000128207	000128207_37291144	TEST	NA	GRHPR	GRHPR	-131419	NA				-0.00249601	0.00201718	-0.00126166	-0.00275256	0.5987	0.69867	0.80682	0.627737	0.222791	0.155728	0.0932234	0.202222
chr9	37291317	000128207	000128207_37291317	TEST	NA	GRHPR	GRHPR.1	-131160	NA				-0.00568927	-0.00838236	-0.00983615	-0.00746886	0.175759	0.124467	0.0588913	0.213895	0.755082	0.904946	1.22995	0.6698
chr9	68690314	000128374	000128374_68690314	TEST	NA	PIP5K1B	PIP5K1B	-14809	NA				-0.0125458	-0.0168888	-0.0169683	-0.0125742	0.00103916	0.041174	0.0255811	0.00745481	2.98332	1.38538	1.59208	2.12756
chr9	69885752	000128448	000128448_69885752	TEST	NA	C9orf135	C9orf135	65012	NA				-0.0131503	-0.0222879	-0.0190771	-0.0182072	0.115537	0.0142143	0.000103167	0.00973868	0.937279	1.84728	3.98646	2.0115
chr9	71944790	000128557	000128557_71944790	TEST	NA	C9orf85	C9orf85	33125	NA				-0.00744274	-0.00715157	-0.00157153	-0.00767915	0.146062	0.316688	0.830803	0.102492	0.835462	0.499368	0.080502	0.989309
chr9	73271240	000128655	000128655_73271240	TEST	NA	ANXA1	ANXA1	119424	NA				0.0037495	-0.00173841	-0.00292924	-0.00173202	0.39859	0.73758	0.373376	0.544128	0.399473	0.132191	0.427853	0.264299
chr9	76866959	000128793	000128793_76866959	TEST	NA	PRUNE2	PRUNE2	39123	NA				-0.0189665	-0.0071546	-0.00845179	-0.0249783	0.00641023	0.22608	0.078009	0.0267463	2.19313	0.645738	1.10786	1.57274
chr9	78983017	000128924	000128924_78983017	TEST	NA	LOC101927450	LOC101927450	162663	NA				-0.00961532	-0.00478419	-0.00690105	-0.00506632	0.015257	0.344342	0.158705	0.140511	1.81653	0.46301	0.799408	0.85229
chr9	78985212	000128924	000128924_78985212	TEST	NA	LOC101927450	LOC101927450.1	160493	NA				-0.000154073	0.00456818	-0.00422666	0.00234991	0.972791	0.414711	0.404559	0.576233	0.0119805	0.382254	0.393019	0.239402
chr9	78986657	000128924	000128924_78986657	TEST	NA	LOC101927450	LOC101927450.2	158956	NA				-0.00313616	-0.00321444	-0.00556337	-0.00447256	0.355051	0.061004	0.0650691	0.193802	0.449709	1.21464	1.18663	0.712641
chr9	79012737	000128927	000128927_79012737	TEST	NA	LOC101927450	LOC101927450.3	132842	NA				-0.00312021	-0.00137427	-0.00892481	-0.00465721	0.653605	0.861677	0.0139925	0.274219	0.184685	0.0646555	1.8541	0.561902
chr9	79014001	000128927	000128927_79014001	TEST	NA	LOC101927450	LOC101927450.4	131516	NA				-0.0156152	-0.0179659	-0.0178833	-0.0135028	0.0396798	0.0158148	0.000713203	0.00783531	1.40143	1.80094	3.14679	2.10594
chr9	79026507	000128928	000128928_79026507	TEST	NA	LOC101927450	LOC101927450.5	119054	NA				-0.00744745	-0.00688792	-0.00724471	-0.0142999	0.0341104	0.249723	0.117744	0.0619016	1.46711	0.602541	0.929061	1.2083
chr9	79028326	000128928	000128928_79028326	TEST	NA	LOC101927450	LOC101927450.6	117406	NA				-0.00103475	0.00208415	-0.00183817	0.00221415	0.794583	0.806224	0.553881	0.569898	0.0998607	0.0935443	0.256584	0.244203
chr9	81431853	000129051	000129051_81431853	TEST	NA	TLE1	TLE1	257842	NA				-0.00945205	0.00617309	-0.00999379	-0.00174513	0.0191622	0.319168	0.0311709	0.627689	1.71756	0.49598	1.50625	0.202256
chr9	81559905	000129066	000129066_81559905	TEST	NA	TLE1	TLE1.1	129617	NA				-0.00530649	-0.00976959	-0.00329967	-0.00111587	0.361189	0.176704	0.250538	0.793376	0.442265	0.752754	0.601126	0.100521
chr9	81562903	000129066	000129066_81562903	TEST	NA	TLE1	TLE1.2	126620	NA				-0.00565625	-0.0020615	-0.00464695	-0.00279858	0.439464	0.642172	0.366072	0.488279	0.357077	0.192349	0.436433	0.311332
chr10	72319791	000012924	000012924_72319791	TEST	NA	DNAJB12	DNAJB12	35076.5	NA				-0.00782459	-0.0142543	-0.00898117	-0.0106675	0.326312	0.0677397	0.0589554	0.0211568	0.486367	1.16916	1.22948	1.67455
chr10	72320120	000012924	000012924_72320120	TEST	NA	DNAJB12	DNAJB12.1	34657.5	NA				-0.00901939	-0.00863945	-0.0112192	-0.0119148	0.102666	0.177414	0.0657058	0.0811975	0.988574	0.751013	1.1824	1.09046
chr10	72320892	000012924	000012924_72320892	TEST	NA	DNAJB12	DNAJB12.2	34004	NA				-0.00931562	-0.0058931	-0.00816586	-0.00113265	0.0233869	0.119993	0.0310335	0.79896	1.63103	0.920845	1.50817	0.0974749
chr9	86674805	000129300	000129300_86674805	TEST	NA	GAS1	GAS1	272572	NA				-0.00165093	-0.00761521	-0.00984438	-0.00267999	0.62283	0.423353	0.0466796	0.722387	0.20563	0.373297	1.33087	0.14123
chr10	72764402	000012953	000012953_72764402	TEST	NA	MIR4676	MIR4676	43311	NA				-0.00134624	-0.00327319	-0.0045525	-0.000782041	0.851585	0.686147	0.209045	0.836446	0.0697721	0.163583	0.679761	0.0775619
chr9	91118285	000129531	000129531_91118285	TEST	NA	LINC00484	LINC00484	-593.5	NA				-0.00477404	-0.00677407	-0.00504697	-0.0030195	0.504517	0.0320993	0.329642	0.509682	0.297124	1.4935	0.481958	0.292701
chr9	91119890	000129531	000129531_91119890	TEST	NA	LINC00484	LINC00484.1	764.5	NA				-0.00662471	-0.00368771	-0.00924018	-0.00500978	0.291946	0.473101	0.00972121	0.0821786	0.534698	0.325047	2.01228	1.08524
chr9	95006405	000129727	000129727_95006405	TEST	NA	MIR6081	MIR6081	-59146.5	NA				-0.0098289	-0.00345051	-0.00777006	-0.00343416	0.0477639	0.629018	0.216038	0.664447	1.3209	0.201337	0.665469	0.177539
chr9	98488756	000129910	000129910_98488756	TEST	NA	GABBR2	GABBR2	220158	NA				-0.00487224	-0.00836421	-0.00464729	-0.00309569	0.457794	0.309391	0.5201	0.474622	0.33933	0.509492	0.283913	0.323652
chr9	105071275	000130216	000130216_105071275	TEST	NA	ABCA1	ABCA1	-143082	NA				-0.0124166	-0.00685929	-0.00880289	-0.00913926	0.0074271	0.150803	0.0318834	0.012594	2.12918	0.82159	1.49644	1.89984
chr10	73966364	000013030	000013030_73966364	TEST	NA	VCL	VCL	-31752	NA				-0.0053669	-0.000234213	-0.00595448	-0.00228323	0.397017	0.956277	0.414085	0.551629	0.401191	0.0194163	0.38291	0.258353
chr9	106917098	000130301	000130301_106917098	TEST	NA	ZNF462	ZNF462	53967	NA				-0.0218274	-0.0200896	-0.0236024	-0.015344	0.000892054	0.00350476	0.0112311	0.083909	3.04961	2.45534	1.94958	1.07619
chr9	107755419	000130348	000130348_107755419	TEST	NA	KLF4	KLF4	-265588	NA				-0.00936731	-0.00145961	-0.00503923	-0.0142481	0.0749007	0.76397	0.28762	0.044172	1.12551	0.116924	0.541181	1.35485
chr9	108477662	000130384	000130384_108477662	TEST	NA	ACTL7B	ACTL7B	378526	NA				-0.00377118	-0.00822421	0.000659689	-0.00644759	0.578528	0.284614	0.945606	0.368878	0.237676	0.545743	0.0242898	0.433118
chr9	110016000	000130489	000130489_110016000	TEST	NA	PALM2-AKAP2	PALM2.AKAP2	-32539	NA				-0.0020476	0.00595436	-0.00625385	-0.000107788	0.594516	0.365151	0.0580437	0.974926	0.225836	0.437527	1.23624	0.0110284
chr9	110016478	000130489	000130489_110016478	TEST	NA	PALM2-AKAP2	PALM2.AKAP2.1	-32002	NA				-0.0111428	-0.00367568	-0.00469302	-0.000230202	0.096921	0.445392	0.15202	0.969319	1.01358	0.351258	0.8181	0.0135333
chr9	110029530	000130492	000130492_110029530	TEST	NA	PALM2-AKAP2	PALM2.AKAP2.2	-19259.5	NA				-0.00306471	-0.00762732	-0.0101886	-0.00717675	0.37871	0.0195841	0.167917	0.163057	0.421693	1.7081	0.774905	0.787662
chr9	110031960	000130492	000130492_110031960	TEST	NA	PALM2-AKAP2	PALM2.AKAP2.3	-16612.5	NA				-0.00380971	-0.00477256	-0.0115205	-0.00857798	0.373044	0.167752	0.0261144	0.0529082	0.42824	0.775332	1.58312	1.27648
chr9	110069893	000130497	000130497_110069893	TEST	NA	PALM2-AKAP2	PALM2.AKAP2.4	21270	NA				-0.00147585	0.000867973	-0.0162737	-0.00755669	0.721383	0.920901	0.008613	0.0327005	0.141834	0.035787	2.06485	1.48545
chr9	110743245	000130557	000130557_110743245	TEST	NA	MUSK	MUSK.1	14978.5	NA				0.0026413	-0.00957729	-0.000330662	-0.00737773	0.583161	0.105831	0.956197	0.202517	0.234212	0.975388	0.0194525	0.693538
chr9	110745082	000130557	000130557_110745082	TEST	NA	MUSK	MUSK.2	16647.5	NA				-0.00502997	-0.0101627	-0.00634084	-0.00347221	0.142178	0.0997952	0.393376	0.413479	0.847167	1.00089	0.405192	0.383546
chr9	110748616	000130557	000130557_110748616	TEST	NA	MUSK	MUSK.3	20417	NA				-0.00142397	0.0070683	-0.00756529	-0.00146322	0.58988	0.44274	0.157243	0.787865	0.229237	0.353852	0.80343	0.103548
chr9	110797819	000130565	000130565_110797819	TEST	NA	MUSK	MUSK.4	69575.5	NA				-0.003012	0.0012443	-0.00967723	-0.0160341	0.459495	0.884494	0.200988	0.0305428	0.337719	0.053305	0.696829	1.51509
chr9	110802635	000130565	000130565_110802635	TEST	NA	MUSK	MUSK.5	74198	NA				-0.00189894	0.00194766	-0.00460154	-0.00571853	0.578499	0.749451	0.324506	0.0888195	0.237697	0.125257	0.488777	1.05149
chr9	110814295	000130567	000130567_110814295	TEST	NA	MUSK	MUSK.6	85978.5	NA				0.00108132	0.0041875	-0.009532	-0.00222002	0.787902	0.578562	0.0710932	0.609857	0.103528	0.23765	1.14817	0.214772
chr9	111958225	000130664	000130664_111958225	TEST	NA	MIR4668	MIR4668.1	26251.5	NA				0.00350302	0.000985145	-0.00167258	0.00599029	0.0114219	0.729284	0.592138	0.109704	1.94226	0.137103	0.227577	0.959779
chr9	111959832	000130664	000130664_111959832	TEST	NA	MIR4668	MIR4668.2	27748.5	NA				-0.00145982	-0.0035031	-0.00931358	0.000263025	0.768503	0.615691	0.0161474	0.951838	0.114355	0.210637	1.7919	0.021437
chr9	111961248	000130664	000130664_111961248	TEST	NA	MIR4668	MIR4668.3	29204	NA				0.00197447	-0.00665296	-0.00426733	0.000254515	0.709905	0.250409	0.474131	0.965055	0.1488	0.60135	0.324102	0.0154481
chr9	112020927	000130673	000130673_112020927	TEST	NA	MIR4668	MIR4668.5	88739	NA				-0.00807633	0.00174723	0.00120217	0.000853796	0.213308	0.785945	0.843001	0.712841	0.670992	0.104608	0.0741719	0.147007
chr9	112037485	000130675	000130675_112037485	TEST	NA	MIR4668	MIR4668.6	105326	NA				-0.00169466	-0.00827745	-0.00388839	-0.00406591	0.818126	0.0157732	0.447772	0.45558	0.0871798	1.80208	0.348943	0.341435
chr9	112041962	000130675	000130675_112041962	TEST	NA	MIR4668	MIR4668.7	109927	NA				-0.00323197	-0.000320253	-0.00766835	-0.00956064	0.428664	0.92784	0.0623104	0.0173372	0.367883	0.032527	1.20544	1.76102
chr9	112046376	000130675	000130675_112046376	TEST	NA	MIR4668	MIR4668.8	114384	NA				0.00378448	0.00169122	-0.00318374	0.00850999	0.372698	0.747986	0.672007	0.0424706	0.428643	0.126107	0.172626	1.37191
chr9	112059982	000130679	000130679_112059982	TEST	NA	SUSD1	SUSD1	115297	NA				-0.00895251	-0.000258472	-0.0011579	-0.000328271	0.0573934	0.96568	0.807437	0.944689	1.24114	0.0151665	0.0928915	0.0247111
chr9	112061458	000130679	000130679_112061458	TEST	NA	SUSD1	SUSD1.1	113936	NA				-0.006079	-0.00226335	-0.00244013	-0.0130688	0.203297	0.594036	0.536504	0.00485177	0.691869	0.226187	0.270427	2.3141
chr9	112073428	000130682	000130682_112073428	TEST	NA	SUSD1	SUSD1.2	101894	NA				-0.0134238	0.00192978	-0.0150833	-0.00991023	0.0209941	0.777772	0.000454012	0.0691367	1.6779	0.109148	3.34293	1.16029
chr9	112074582	000130682	000130682_112074582	TEST	NA	SUSD1	SUSD1.3	100706	NA				0.00041843	-0.0054146	-0.0122136	-0.0103448	0.932331	0.322692	0.027418	0.0127252	0.03043	0.491212	1.56196	1.89534
chr9	113620666	000130772	000130772_113620666	TEST	NA	RGS3	RGS3.2	26412	NA				-0.00308696	0.00550411	0.00282782	0.00697852	0.615311	0.170973	0.489492	0.0660611	0.210905	0.767073	0.310255	1.18005
chr9	113623175	000130772	000130772_113623175	TEST	NA	RGS3	RGS3.3	29219.5	NA				-0.00229587	-0.0164815	0.00594231	-0.00395487	0.545706	0.00929308	0.0888204	0.612403	0.263041	2.03184	1.05149	0.212962
chr9	113624895	000130772	000130772_113624895	TEST	NA	RGS3	RGS3.4	30823	NA				-0.00389864	-0.00636008	0.00349622	-0.00568271	0.321469	0.392537	0.368186	0.190719	0.492861	0.40612	0.433932	0.719606
chr9	115944560	000130930	000130930_115944560	TEST	NA	LINC00474	LINC00474	-19463.5	NA				-0.00490295	-0.000535066	-0.00351726	-0.00389442	0.345351	0.918493	0.376054	0.387517	0.461739	0.036924	0.424749	0.411709
chr9	124280180	000131270	000131270_124280180	TEST	NA	NEK6	NEK6	-11634	NA				-0.00654071	-0.0150135	-0.00149974	-0.00473772	0.354199	0.016127	0.7644	0.182656	0.450753	1.79245	0.116679	0.738366
chr9	124286123	000131270	000131270_124286123	TEST	NA	NEK6	NEK6.1	-5913	NA				0.000613088	-0.00347761	-0.00384477	-0.00327041	0.85482	0.605861	0.399968	0.32954	0.0681253	0.217627	0.397975	0.482092
chr9	124869077	000131326	000131326_124869077	TEST	NA	ARPC5L	ARPC5L	7061	NA				-0.0148243	-0.0276969	-0.0314067	-0.0187289	0.00488922	0.000417114	0.00494978	0.0562791	2.31076	3.37975	2.30541	1.24965
chr9	127519488	000131475	000131475_127519488	TEST	NA	NIBAN2	NIBAN2	49524	NA				-0.00388133	-0.00176936	-0.013554	-0.0131285	0.434859	0.627652	0.000610294	0.00299636	0.361651	0.202281	3.21446	2.52341
chr9	127524589	000131475	000131475_127524589	TEST	NA	NIBAN2	NIBAN2.1	44517.5	NA				-0.00227976	0.00331392	-0.00712583	-0.00300356	0.43244	0.407072	0.00292862	0.649536	0.364074	0.390329	2.53334	0.187397
chr9	129174909	000131607	000131607_129174909	TEST	NA	IER5L	IER5L	3528.5	NA				-0.00333076	0.00796601	-0.00160184	-0.00167101	0.398644	0.223563	0.805161	0.725002	0.399414	0.650599	0.0941171	0.139661
chr9	129176008	000131607	000131607_129176008	TEST	NA	IER5L	IER5L.1	2230	NA				0.00103628	-0.000709885	-0.00400373	-0.0162264	0.840606	0.843922	0.435097	0.0532563	0.0754077	0.0736977	0.361414	1.27363
chr9	129483926	000131648	000131648_129483926	TEST	NA	LINC00963	LINC00963	-4676	NA				-0.0154298	-0.00946908	-0.0120213	-0.0200466	0.000545526	0.106797	0.0426406	0.000668154	3.26318	0.971439	1.37018	3.17512
chr9	129488747	000131649	000131649_129488747	TEST	NA	LINC00963	LINC00963.1	163	NA				-0.0123559	-0.00498948	-0.00042357	-0.00854657	0.0174889	0.270704	0.864469	0.101465	1.75724	0.567505	0.0632504	0.993686
chr9	131677475	000131808	000131808_131677475	TEST	NA	RAPGEF1	RAPGEF1	32381	NA				-0.00432007	-0.0134997	-0.0191145	-0.00371708	0.075373	0.0109484	0.00124883	0.158999	1.12278	1.96065	2.9035	0.798605
chr9	131679096	000131808	000131808_131679096	TEST	NA	RAPGEF1	RAPGEF1.1	30714	NA				-0.0122044	-0.0167704	-0.0141677	-0.00941566	0.0381475	0.0349936	0.108295	0.0198426	1.41853	1.45601	0.965393	1.7024
chr9	136728197	000132057	000132057_136728197	TEST	NA	SNHG7	SNHG7	-82	NA				-0.0154805	-0.0156592	-0.0128621	-0.0164876	0.00647419	0.0281633	0.00808103	0.042766	2.18881	1.55032	2.09253	1.3689
chrM	2834	000132145	000132145_2834	TEST	NA	NA	NA..7	1135	NA				-0.00774184	-0.00429531	-0.00269728	0.00259031	0.330189	0.503307	0.718121	0.529966	0.481238	0.298167	0.143802	0.275752
chrM	3150	000132145	000132145_3150	TEST	NA	NA	NA..8	1687.5	NA				-0.0167598	0.00158377	0.0016305	-0.00498695	0.000553018	0.813377	0.853581	0.280241	3.25726	0.0897083	0.0687552	0.552468
chrM	3375	000132145	000132145_3375	TEST	NA	NA	NA..9	1901	NA				0.00745322	0.0060858	0.00699244	-0.000744091	0.17967	0.2128	0.218747	0.895366	0.745525	0.672028	0.660058	0.0479993
chrM	3820	000132145	000132145_3820	TEST	NA	NA	NA..10	2096	NA				-0.0083461	-0.00709971	-0.00535574	-0.00879905	0.0340792	0.290868	0.135984	0.376732	1.46751	0.536304	0.866513	0.423967
chrM	679	000132145	000132145_679	TEST	NA	NA	NA..11	-96	NA				-0.00114983	0.00820434	-0.00627268	-0.00343533	0.814578	0.0761812	0.336946	0.253027	0.0890672	1.11815	0.472439	0.596833
chrM	10355	000132149	000132149_10355	TEST	NA	MIR12136	MIR12136	-2890	NA				-0.00440005	0.00111651	0.000116468	-0.000677521	0.349132	0.74839	0.981635	0.854249	0.45701	0.125872	0.00804997	0.0684155
chrM	12533	000132149	000132149_12533	TEST	NA	MIR12136	MIR12136.1	-4922.5	NA				0.00166458	0.00131647	0.000455315	4.80877e-05	0.587726	0.801499	0.608386	0.988804	0.230825	0.0960973	0.215821	0.00488974
chrM	14892	000132149	000132149_14892	TEST	NA	MIR12136	MIR12136.2	-7399	NA				-0.00143949	-0.000122857	-0.0103662	-0.0018619	0.576246	0.986334	0.0451082	0.270416	0.239392	0.00597602	1.34574	0.567968
chrM	15676	000132149	000132149_15676	TEST	NA	MIR12136	MIR12136.3	-8273	NA				-0.0111997	-0.00457779	-0.0145029	-0.00445138	0.0160535	0.547568	0.00623925	0.4669	1.79443	0.261562	2.20487	0.330776
chrM	9916	000132149	000132149_9916	TEST	NA	MIR12136	MIR12136.4	-2452	NA				-0.00792907	-0.0016472	-0.000909475	-0.0100165	0.344876	0.697341	0.696938	0.0155633	0.462337	0.156555	0.156806	1.8079
chr1	31954842	000001323	000001323_31954842	TEST	NA	PTP4A2	PTP4A2	-16517.5	NA				-0.00411781	-0.00380319	-0.0088309	-0.0186909	0.378559	0.571773	0.0525521	0.0155595	0.421867	0.242776	1.27941	1.808
chrX	8849037	000132403	000132403_8849037	TEST	NA	FAM9A	FAM9A	-47690.5	NA				-0.0111298	-0.00874637	-0.00852295	-0.020401	0.0111163	0.098032	0.0746161	0.0046922	1.95404	1.00863	1.12717	2.32862
chrX	10449644	000132484	000132484_10449644	TEST	NA	MID1	MID1	117956	NA				-0.00699339	-0.00347074	0.00185173	-0.00648188	0.0269693	0.349629	0.556746	0.0249852	1.56913	0.456393	0.254343	1.60232
chrX	10450766	000132484	000132484_10450766	TEST	NA	MID1	MID1.1	116966	NA				-0.00452989	0.000473563	-0.0119486	-0.004702	0.496144	0.927608	0.0510317	0.301989	0.304392	0.0326355	1.29216	0.520009
chrX	16160866	000132784	000132784_16160866	TEST	NA	MAGEB17	MAGEB17	-6602	NA				0.00406467	-0.00405072	-0.00367208	0.000444944	0.306759	0.60016	0.248535	0.915783	0.513203	0.221733	0.604612	0.0382076
chrX	24960050	000133193	000133193_24960050	TEST	NA	ARX	ARX	55731.5	NA				-0.00353007	-0.00450015	-0.00391379	-0.00652212	0.367992	0.465356	0.484515	0.104416	0.434162	0.332214	0.314693	0.981234
chr10	80158771	000013349	000013349_80158771	TEST	NA	PLAC9	PLAC9	26025	NA				-0.0104142	-0.0153718	0.000955776	-0.00428365	0.0288946	0.000409998	0.895556	0.351648	1.53918	3.38722	0.0479073	0.453892
chrX	40909277	000133645	000133645_40909277	TEST	NA	LOC100132831	LOC100132831	-76215	NA				-0.000767536	0.00131746	-0.00281749	-0.00153802	0.875671	0.798614	0.344025	0.769835	0.057659	0.0976631	0.46341	0.113602
chrX	41300367	000133664	000133664_41300367	TEST	NA	LINC02601	LINC02601	24516	NA				-0.000497542	-0.0047222	-0.00450567	-0.00114947	0.903438	0.017573	0.314213	0.454778	0.0441016	1.75515	0.502776	0.3422
chrX	45515677	000133743	000133743_45515677	TEST	NA	LINC01204	LINC01204	10098	NA				-0.00449413	-0.00108798	-0.00218876	0.00277049	0.226823	0.786825	0.444488	0.352726	0.644312	0.104122	0.35214	0.452562
chrX	45517551	000133743	000133743_45517551	TEST	NA	LINC01204	LINC01204.1	12204.5	NA				-0.00894841	-0.00672955	0.00133145	-0.00715379	0.0565178	0.06974	0.743556	0.105015	1.24781	1.15652	0.128686	0.978747
chrX	45710664	000133749	000133749_45710664	TEST	NA	LOC392452	LOC392452	-20517.5	NA				0.000580004	-0.00377368	-0.00580709	0.000934271	0.868586	0.538584	0.100791	0.747659	0.0611872	0.268747	0.99658	0.126296
chrX	45758436	000133755	000133755_45758436	TEST	NA	MIR222	MIR222	-11420.5	NA				-0.0230871	-0.0213259	-0.0180387	-0.0157875	0.00798676	0.00252666	0.0131049	0.170231	2.09763	2.59745	1.88257	0.76896
chrX	45770050	000133756	000133756_45770050	TEST	NA	MIR222	MIR222.1	-23049	NA				-0.0138274	-0.0190071	-0.0113299	-0.0201449	0.0119642	0.00407718	0.0180012	0.00145537	1.92212	2.38964	1.7447	2.83703
chrX	121009174	000134647	000134647_121009174	TEST	NA	CT47A11	CT47A11	-23340	NA				-0.0107162	-0.00373441	-0.00538173	0.00152566	0.086113	0.354837	0.332147	0.723676	1.06493	0.449971	0.47867	0.140456
chrX	141406090	000134914	000134914_141406090	TEST	NA	SPANXA2-OT1	SPANXA2.OT1	-96705.5	NA				-0.00217704	-0.00117407	-0.00105553	-0.00302312	0.707262	0.778004	0.824736	0.519383	0.15042	0.109018	0.0836849	0.284512
chrX	144730744	000134944	000134944_144730744	TEST	NA	SPANXN1	SPANXN1	-516772	NA				-0.00736457	0.002173	-0.00785216	-0.00840902	0.201332	0.729704	0.108532	0.22504	0.696088	0.136854	0.964443	0.64774
chrX	144732803	000134944	000134944_144732803	TEST	NA	SPANXN1	SPANXN1.1	-514668	NA				0.00202746	-0.000829242	-0.00106887	0.000425053	0.433609	0.815885	0.593609	0.907171	0.362902	0.0883713	0.226499	0.042311
chrX	151870842	000135031	000135031_151870842	TEST	NA	MAGEA4-AS1	MAGEA4.AS1	40338.5	NA				-0.00868659	-0.0185203	-0.0071082	-0.00451538	0.00782002	0.0320105	0.32964	0.595129	2.10679	1.49471	0.48196	0.225389
chrX	151871378	000135031	000135031_151871378	TEST	NA	MAGEA4-AS1	MAGEA4.AS1.1	39556.5	NA				-0.00117724	-0.00801212	-0.00477081	-0.00421464	0.781539	0.103667	0.415841	0.174728	0.107049	0.984361	0.381072	0.757637
chr10	93466011	000013988	000013988_93466011	TEST	NA	MYOF	MYOF.2	16336	NA				0.00325094	0.00514159	-0.00325961	0.00164865	0.420077	0.319979	0.120949	0.50071	0.376671	0.494879	0.917399	0.300414
chr10	93471258	000013988	000013988_93471258	TEST	NA	MYOF	MYOF.3	11127.5	NA				-0.00233212	-0.00278276	-0.00565792	-0.00797981	0.72611	0.527034	0.0463243	0.0128662	0.138997	0.278161	1.33419	1.89055
chr10	94381211	000014051	000014051_94381211	TEST	NA	NOC3L	NOC3L	-18264.5	NA				-0.000766421	-0.00288611	-0.000715776	-0.00913414	0.841978	0.694854	0.845047	0.116686	0.0746993	0.158107	0.0731193	0.932981
chr10	97687510	000014230	000014230_97687510	TEST	NA	AVPI1	AVPI1	-188	NA				-0.0248115	-0.020865	-0.0231102	-0.0178492	0.00323554	0.0199568	0.000597149	0.0791226	2.49005	1.69991	3.22392	1.1017
chr10	97709584	000014232	000014232_97709584	TEST	NA	MARVELD1	MARVELD1	-4148.5	NA				-0.00808383	-0.0120477	-0.013923	-0.00507932	0.322424	0.228157	0.0218552	0.562637	0.491572	0.641766	1.66044	0.249772
chr1	36351067	000001496	000001496_36351067	TEST	NA	EVA1B	EVA1B	-27043	NA				-0.0124961	-0.000550876	-0.00586148	-0.00670586	0.0420933	0.902536	0.0714726	0.0400864	1.37579	0.0445353	1.14586	1.397
chr1	36352601	000001496	000001496_36352601	TEST	NA	EVA1B	EVA1B.1	-28419	NA				-0.000383301	0.000697213	-0.00353856	-0.00105649	0.947228	0.886977	0.497764	0.824347	0.0235454	0.0520875	0.302976	0.0838898
chr10	114714676	000015202	000015202_114714676	TEST	NA	ABLIM1	ABLIM1	-29630	NA				0.00362447	-0.00150573	-0.006513	-0.013067	0.601951	0.709682	0.269836	0.00022232	0.220439	0.148936	0.5689	3.65302
chr10	114856745	000015212	000015212_114856745	TEST	NA	FAM160B1	FAM160B1	35024	NA				-0.000200754	0.000467457	-0.00987923	-0.00611878	0.982484	0.942263	0.309188	0.251312	0.00767454	0.025828	0.509777	0.599787
chr10	118911501	000015376	000015376_118911501	TEST	NA	NANOS1	NANOS1	-118196	NA				-0.00506599	-0.00402075	-0.0131528	-0.00980923	0.217982	0.640837	0.0241214	0.10122	0.661579	0.193253	1.6176	0.994732
chr1	38138722	000001542	000001542_38138722	TEST	NA	MIR3659	MIR3659	49465	NA				-0.00364126	-0.00761828	0.00129433	-0.000983615	0.315637	0.226053	0.797831	0.814103	0.500812	0.64579	0.0980889	0.0893209
chr10	126215998	000015663	000015663_126215998	TEST	NA	ADAM12	ADAM12	172497	NA				-0.00640502	0.00107714	-0.00494547	-0.000369509	0.40334	0.811301	0.401178	0.914918	0.394329	0.0908181	0.396663	0.0386177
chr10	126216709	000015663	000015663_126216709	TEST	NA	ADAM12	ADAM12.1	171870	NA				-0.00042387	-0.00597761	-0.0103697	-0.0025518	0.950387	0.197329	0.00604919	0.624665	0.0220993	0.704809	2.2183	0.204353
chr10	126642020	000015691	000015691_126642020	TEST	NA	C10orf90	C10orf90	28509.5	NA				-0.0067449	-0.00754015	-0.00934321	-0.00479094	0.342034	0.305362	0.18061	0.470348	0.465931	0.515184	0.743258	0.327581
chr10	131946588	000015762	000015762_131946588	TEST	NA	BNIP3	BNIP3	35437	NA				-0.000855091	-0.00200389	-0.00317681	0.00306156	0.862972	0.803129	0.44316	0.568634	0.0640034	0.0952148	0.353439	0.245167
chr10	131947097	000015762	000015762_131947097	TEST	NA	BNIP3	BNIP3.1	34841	NA				-0.020437	-0.0109244	-0.0154439	-0.0165906	0.00111159	0.148006	0.0199555	0.00423391	2.95406	0.829722	1.69994	2.37326
chr11	5364419	000016022	000016022_5364419	TEST	NA	OR51B6	OR51B6	13031.5	NA				-0.00246398	-0.000150438	-0.00596345	-0.0065395	0.652348	0.973875	0.127732	0.0244666	0.185521	0.0114966	0.893701	1.61143
chr11	5367703	000016022	000016022_5367703	TEST	NA	OR51B6	OR51B6.1	16329.5	NA				-0.0150481	-0.0102097	-0.0118946	-0.00588284	0.20763	0.0541798	0.00428898	0.119052	0.682709	1.26616	2.36765	0.924264
chr11	6607089	000016070	000016070_6607089	TEST	NA	ILK	ILK.1	3407	NA				-0.00360098	-0.00824038	-0.000932731	-0.0153482	0.36153	0.0789463	0.744144	0.00400054	0.441855	1.10267	0.128343	2.39788
chr11	9613219	000016236	000016236_9613219	TEST	NA	WEE1	WEE1	38506	NA				-0.0169836	-0.00366672	-0.000174487	-0.00794718	0.00793648	0.674633	0.977081	0.136952	2.10037	0.170932	0.0100696	0.863431
chr11	11977459	000016410	000016410_11977459	TEST	NA	DKK3	DKK3	31223	NA				0.001007	0.000871492	-0.00428657	-0.00991957	0.761141	0.898741	0.331381	0.00716906	0.118535	0.0463653	0.479672	2.14454
chr11	14423938	000016604	000016604_14423938	TEST	NA	RRAS2	RRAS2.1	-59458.5	NA				-0.00179808	-0.00249177	-0.0130628	-0.0114832	0.762112	0.535832	0.000713017	0.0425382	0.117981	0.270971	3.1469	1.37122
chr11	16148530	000016716	000016716_16148530	TEST	NA	MIR6073	MIR6073.2	-178798	NA				-0.0211937	-0.0188201	-0.00507191	-0.00503887	0.00987939	0.0114454	0.133655	0.231418	2.00527	1.94137	0.874014	0.635603
chr11	17171549	000016800	000016800_17171549	TEST	NA	PIK3C2A	PIK3C2A	36530.5	NA				-0.00491082	-0.0096216	-0.00884647	-0.0122548	0.393912	0.167194	0.0241392	0.0109466	0.404601	0.776779	1.61728	1.96072
chr11	18313236	000016849	000016849_18313236	TEST	NA	HPS5	HPS5	8901	NA				-0.00428307	-0.000696239	-0.0033818	-0.000716281	0.139175	0.896546	0.456323	0.753536	0.85644	0.0474276	0.340727	0.122896
chr11	23725957	000017080	000017080_23725957	TEST	NA	MIR8054	MIR8054	-306846	NA				-0.00592139	-0.00349973	-0.00523215	-0.00231951	0.370745	0.556375	0.125962	0.577156	0.430925	0.254632	0.899761	0.238707
chr1	42335354	000001730	000001730_42335354	TEST	NA	FOXJ3	FOXJ3	-155	NA				-0.017991	-0.0221769	-0.0133871	-0.0143347	0.00195945	0.0237871	0.0621065	0.00638905	2.70787	1.62366	1.20686	2.19456
chr11	27934322	000017318	000017318_27934322	TEST	NA	MIR610	MIR610	-122363	NA				0.00650774	0.000205736	0.00405369	0.0218105	0.387719	0.981731	0.324273	7.44945e-05	0.411483	0.00800753	0.48909	4.12788
chr11	27934936	000017318	000017318_27934936	TEST	NA	MIR610	MIR610.1	-121824	NA				0.00357241	0.00500349	-0.0014266	0.0216958	0.268886	0.490683	0.379623	0.0231788	0.570432	0.309199	0.420647	1.63491
chr11	28702284	000017378	000017378_28702284	TEST	NA	MIR8068	MIR8068	-224652	NA				-0.00110416	0.00777806	-0.0061055	-0.00333141	0.714311	0.435458	0.12987	0.411682	0.146113	0.361054	0.886493	0.385438
chr11	28703131	000017378	000017378_28703131	TEST	NA	MIR8068	MIR8068.1	-225632	NA				-0.00198458	-0.00406754	-0.00615846	-0.00887802	0.422689	0.541578	0.0901754	0.00240918	0.373979	0.266339	1.04491	2.61813
chr11	28767769	000017385	000017385_28767769	TEST	NA	MIR8068	MIR8068.4	-290334	NA				-0.0118745	-0.00594961	-0.00446562	-0.0138085	0.0160736	0.403386	0.521373	0.00404364	1.79389	0.394279	0.282851	2.39323
chr11	28833867	000017393	000017393_28833867	TEST	NA	MIR8068	MIR8068.5	-356395	NA				0.00100001	-0.00694158	-0.00992318	0.00297356	0.83188	0.0872653	0.00630264	0.580257	0.0799394	1.05916	2.20048	0.23638
chr11	28835124	000017393	000017393_28835124	TEST	NA	MIR8068	MIR8068.6	-357668	NA				-0.00529578	-0.0188068	-0.00451767	-0.00792641	0.260854	0.021709	0.151007	0.275011	0.583602	1.66336	0.821002	0.560651
chr11	28836482	000017393	000017393_28836482	TEST	NA	MIR8068	MIR8068.7	-358944	NA				-0.0125443	-0.00416382	0.00315361	0.00402595	0.00858531	0.238684	0.413197	0.142376	2.06624	0.622176	0.383842	0.846562
chr11	28837812	000017393	000017393_28837812	TEST	NA	MIR8068	MIR8068.8	-360130	NA				0.0022928	0.00189108	0.00536136	-0.00245716	0.661812	0.667034	0.49998	0.412936	0.179265	0.175852	0.301048	0.384117
chr11	28838973	000017393	000017393_28838973	TEST	NA	MIR8068	MIR8068.9	-361466	NA				-0.00455791	-0.00309247	-0.00828798	0.00143712	0.364763	0.515098	0.0502617	0.750669	0.437989	0.28811	1.29876	0.124552
chr11	29120124	000017415	000017415_29120124	TEST	NA	LINC02546	LINC02546	-474458	NA				0.000456914	-0.00497988	-0.00675948	-0.00123318	0.923389	0.419254	0.035559	0.722811	0.0346152	0.377522	1.44905	0.140975
chr11	34685504	000017760	000017760_34685504	TEST	NA	EHF	EHF	52918.5	NA				0.000983168	-0.00242398	0.00146291	-0.015441	0.751157	0.464204	0.791171	0.00794923	0.124269	0.333291	0.101729	2.09967
chr11	35082439	000017791	000017791_35082439	TEST	NA	LOC100507144	LOC100507144	55713.5	NA				0.00187798	0.00481053	0.00179058	0.00110596	0.467341	0.397598	0.796442	0.720151	0.330366	0.400556	0.098846	0.142576
chr11	35083854	000017791	000017791_35083854	TEST	NA	LOC100507144	LOC100507144.1	54005.5	NA				-0.00387529	-0.00113673	-0.00627716	-0.00379809	0.513487	0.824296	0.0779721	0.442986	0.289471	0.083917	1.10806	0.35361
chr11	35796821	000017853	000017853_35796821	TEST	NA	TRIM44	TRIM44	134156	NA				-0.0136677	-0.000679987	-0.00517193	-0.0148657	0.00403993	0.918822	0.284901	0.0385075	2.39363	0.0367688	0.545306	1.41445
chr11	43920372	000018155	000018155_43920372	TEST	NA	ALKBH3-AS1	ALKBH3.AS1	618.5	NA				-0.00386344	-0.00297474	-0.00645267	-0.000554786	0.366452	0.677163	0.293519	0.856815	0.435983	0.169307	0.532363	0.0671131
chr11	43920878	000018155	000018155_43920878	TEST	NA	ALKBH3-AS1	ALKBH3.AS1.1	-59	NA				-0.00124816	-0.0107012	-0.00789999	-0.00601013	0.785309	0.0499578	0.107126	0.223871	0.104959	1.3014	0.970104	0.650002
chr11	45347558	000018226	000018226_45347558	TEST	NA	LINC02696	LINC02696	-7730	NA				0.000833054	8.94002e-05	-0.0114061	-0.0154307	0.894433	0.976352	0.00136072	0.00761349	0.0484522	0.0103938	2.86623	2.11842
chr11	47905817	000018380	000018380_47905817	TEST	NA	NUP160	NUP160	-57107	NA				-0.0143932	-0.000846319	-0.0016142	-0.00949643	0.0715133	0.876957	0.753407	0.107883	1.14561	0.0570219	0.12297	0.967047
chr11	57637821	000018530	000018530_57637821	TEST	NA	MIR130A	MIR130A	-3266.5	NA				-0.00813605	-0.00725191	-0.00132028	-0.00555188	0.0611319	0.218126	0.81365	0.0390521	1.21373	0.661294	0.0895622	1.40836
chr11	62560862	000018795	000018795_62560862	TEST	NA	MIR3654	MIR3654.2	-486	NA				-0.00213636	0.00100278	-0.0034081	-0.00754534	0.644444	0.913497	0.292571	0.0590948	0.190815	0.039293	0.533769	1.22845
chr11	62591619	000018799	000018799_62591619	TEST	NA	TUT1	TUT1	-10.5	NA				-0.0131481	-0.0147875	-0.0100207	-0.00417517	0.00538086	0.0126507	0.0367245	0.533807	2.26915	1.89789	1.43504	0.272616
chr11	65418860	000018983	000018983_65418860	TEST	NA	NEAT1	NEAT1	-3639	NA				0.00128866	0.0120074	-0.0114571	0.0103799	0.899899	0.0670876	0.112737	0.230704	0.0458061	1.17336	0.947934	0.636945
chr11	65419090	000018983	000018983_65419090	TEST	NA	NEAT1	NEAT1.1	-3512.5	NA				0.0043972	-0.0021832	-0.00346999	-0.00449167	0.0923238	0.678415	0.265999	0.114992	1.03469	0.168505	0.575119	0.939333
chr11	65422423	000018983	000018983_65422423	TEST	NA	NEAT1	NEAT1.2	-524	NA				0.000479178	0.00927003	-0.00766078	-0.00805909	0.867627	0.172952	0.0260678	0.0156947	0.0616669	0.762074	1.5839	1.80425
chr11	65485664	000018991	000018991_65485664	TEST	NA	MALAT1	MALAT1	-11927	NA				-0.00536744	-0.00742888	-0.00845257	-0.00231602	0.198364	0.134488	0.167313	0.597751	0.702537	0.871316	0.776469	0.22348
chr11	65487810	000018991	000018991_65487810	TEST	NA	MALAT1	MALAT1.1	-10016.5	NA				-0.00551153	0.000116371	-0.00505317	0.00289246	0.266801	0.975116	0.292714	0.592282	0.573812	0.0109438	0.533556	0.227471
chr11	65489452	000018991	000018991_65489452	TEST	NA	MALAT1	MALAT1.2	-8305	NA				-0.00777877	-0.00615723	-0.000899721	0.00269147	0.019982	0.298079	0.786016	0.53876	1.69936	0.525669	0.104569	0.268605
chr11	65497580	000018993	000018993_65497580	TEST	NA	MALAT1	MALAT1.3	-182.5	NA				-0.000204283	0.00270026	-0.00591732	0.00453574	0.963094	0.600606	0.133368	0.266399	0.0163312	0.22141	0.874949	0.574467
chr11	65507410	000018993	000018993_65507410	TEST	NA	TALAM1	TALAM1	-24	NA				0.00449224	-0.000538821	0.000307172	0.000911499	0.322768	0.871148	0.878303	0.680919	0.491109	0.0599081	0.0563556	0.166905
chr11	65911839	000019024	000019024_65911839	TEST	NA	C11orf68	C11orf68	7228.5	NA				-0.00954346	0.00232726	-0.0107721	-0.0110877	0.00703794	0.548586	0.000539067	0.0516965	2.15255	0.260755	3.26836	1.28654
chr11	65913007	000019024	000019024_65913007	TEST	NA	C11orf68	C11orf68.1	6056.5	NA				0.00018132	0.00263457	-0.00758874	-0.0177312	0.970705	0.498787	0.0548495	0.00466092	0.0129127	0.302085	1.26083	2.33153
chr11	68013370	000019147	000019147_68013370	TEST	NA	ALDH3B1	ALDH3B1	2942	NA				-0.00120365	0.00591629	-0.00535026	-0.00134406	0.736829	0.426874	0.279031	0.788672	0.132633	0.3697	0.554348	0.103104
chr11	69157473	000019199	000019199_69157473	TEST	NA	SMIM38	SMIM38	1588	NA				-0.0170739	-0.0166702	-0.00538973	-0.017536	0.00223069	0.0196051	0.185653	0.0494175	2.65156	1.70763	0.731297	1.30612
chr11	69351577	000019209	000019209_69351577	TEST	NA	MYEOV	MYEOV.1	57313	NA				0.00162864	0.00369763	-0.01889	-0.00901413	0.690993	0.663346	0.00341853	0.0607512	0.160526	0.17826	2.46616	1.21645
chr11	69352928	000019209	000019209_69352928	TEST	NA	MYEOV	MYEOV.2	58918.5	NA				-0.00553715	-0.00846857	-0.0216322	-0.00821435	0.140467	0.195536	0.0196686	0.0183914	0.852425	0.708772	1.70623	1.73538
chr11	69420692	000019211	000019211_69420692	TEST	NA	LOC102724265	LOC102724265	-4970.5	NA				-0.00882595	-0.0125803	-0.0158785	-0.00610756	0.11809	0.0331396	0.0105674	0.0544105	0.927788	1.47965	1.97603	1.26432
chr11	78232458	000019659	000019659_78232458	TEST	NA	USP35	USP35	43651.5	NA				-0.00708714	-0.00944417	-0.00856686	-0.00103618	0.196741	0.158554	0.0156198	0.825181	0.706105	0.799824	1.80632	0.0834507
chr11	78233091	000019659	000019659_78233091	TEST	NA	USP35	USP35.1	44186.5	NA				-0.00382576	-0.00553829	-0.0124856	-0.00616838	0.446145	0.143417	0.0115506	0.113978	0.350524	0.8434	1.9374	0.943181
chr1	50603791	000001983	000001983_50603791	TEST	NA	DMRTA2	DMRTA2	-180450	NA				0.000504708	-0.00645856	-0.00740335	-0.00346939	0.938873	0.305575	0.224209	0.64624	0.0273931	0.514882	0.649347	0.189606
chr11	86740824	000020079	000020079_86740824	TEST	NA	PRSS23	PRSS23	-50234.5	NA				-0.0123684	-0.0184915	-0.00788001	-0.0126691	0.158004	0.0234553	0.153774	0.0871138	0.801332	1.62976	0.813117	1.05991
chr11	86743613	000020079	000020079_86743613	TEST	NA	PRSS23	PRSS23.1	-47259	NA				-0.00572277	0.00121143	-0.00732509	-0.0105834	0.159366	0.889569	0.0801662	0.0275733	0.797605	0.0508206	1.09601	1.55951
chr11	88152203	000020188	000020188_88152203	TEST	NA	RAB38	RAB38	23432.5	NA				0.00485932	-0.00168746	-0.0103243	-0.000434589	0.294612	0.346849	0.0163969	0.942618	0.530749	0.45986	1.78524	0.0256645
chr11	88152561	000020188	000020188_88152561	TEST	NA	RAB38	RAB38.1	22748	NA				0.000167019	-0.00395354	-0.0143185	-0.00810427	0.979871	0.464454	0.0433252	0.180659	0.00883093	0.333058	1.36326	0.74314
chr11	96303223	000020615	000020615_96303223	TEST	NA	MIR1260B	MIR1260B.1	-38073.5	NA				0.00158139	-0.00010663	-0.00300946	0.0026469	0.740632	0.987197	0.467826	0.420139	0.130397	0.00559614	0.329915	0.376607
chr11	96311318	000020615	000020615_96311318	TEST	NA	MIR1260B	MIR1260B.2	-30022	NA				-0.00213653	0.00162749	0.000263427	0.000910876	0.734291	0.711799	0.919625	0.833856	0.134132	0.147643	0.0363891	0.0789087
chr11	100877050	000020791	000020791_100877050	TEST	NA	SNORD13I	SNORD13I	-57241	NA				0.00286875	-0.00214401	-0.000435176	0.000516619	0.712086	0.640211	0.930351	0.88555	0.147468	0.193677	0.0313531	0.052787
chr11	102760580	000020900	000020900_102760580	TEST	NA	MMP10	MMP10	20057	NA				-0.00688791	0.000294339	-0.00419432	0.00092021	0.223275	0.957984	0.50812	0.887121	0.651161	0.018642	0.294033	0.0520173
chr11	102761795	000020900	000020900_102761795	TEST	NA	MMP10	MMP10.1	18890.5	NA				-0.00366588	-0.00230907	-0.00740395	0.0026712	0.60313	0.765677	0.211552	0.59057	0.219589	0.115955	0.674583	0.228729
chr11	103737938	000020980	000020980_103737938	TEST	NA	MIR4693	MIR4693	-111894	NA				-0.00368906	-0.00319967	-0.00450052	-0.00658803	0.363522	0.624427	0.401965	0.173269	0.43947	0.204518	0.395812	0.761278
chr11	110984282	000021389	000021389_110984282	TEST	NA	LINC02550	LINC02550	112906	NA				-0.00259522	-0.00329057	0.00306169	-0.00257934	0.44985	0.471053	0.609578	0.333003	0.346932	0.326931	0.214971	0.477552
chr1	55310772	000002205	000002205_55310772	TEST	NA	MIR4422	MIR4422	85041	NA				-0.0131305	-0.00521274	-0.0105546	-0.00850767	0.0545204	0.0098713	0.00783442	0.105823	1.26344	2.00563	2.10599	0.975421
chr11	128208085	000022126	000022126_128208085	TEST	NA	LINC02098	LINC02098	-815.5	NA				-0.0151424	-0.00531388	-0.00871179	-0.0117717	0.00906023	0.166612	0.147931	0.0973227	2.04286	0.778295	0.82994	1.01179
chr11	128210709	000022126	000022126_128210709	TEST	NA	LINC02098	LINC02098.1	2008	NA				-0.00572299	-0.00116458	-0.000878911	-0.00251998	0.20317	0.834444	0.839176	0.321393	0.69214	0.0786027	0.076147	0.492964
chr11	128503025	000022154	000022154_128503025	TEST	NA	ETS1	ETS1	19262.5	NA				-0.0217036	-0.0219914	-0.0113803	-0.0097362	0.00287709	0.0028009	0.0301604	0.0321371	2.54105	2.5527	1.52056	1.49299
chr11	128517916	000022158	000022158_128517916	TEST	NA	ETS1	ETS1.1	4323.5	NA				-0.0122024	-0.00426365	-0.00577884	-0.00161582	0.0154888	0.526568	0.408075	0.62716	1.80998	0.278546	0.38926	0.202621
chr11	128522682	000022158	000022158_128522682	TEST	NA	MIR6090	MIR6090	137.5	NA				-0.00581443	-0.00461082	-0.00264483	0.00516606	0.121635	0.465257	0.404093	0.0239362	0.914941	0.332307	0.393519	1.62095
chr1	55480572	000002216	000002216_55480572	TEST	NA	MIR4422	MIR4422.1	254751	NA				-0.00444764	-0.0048029	-0.0044875	-0.00917432	0.0175589	0.253353	0.12696	0.0354732	1.7555	0.596275	0.896334	1.4501
chr11	128532883	000022161	000022161_128532883	TEST	NA	ETS1-AS1	ETS1.AS1	6850.5	NA				-0.0118342	-0.0205275	-0.00564093	-0.00919972	0.0337922	0.00245482	0.0540084	0.106168	1.47118	2.60998	1.26754	0.974008
chr11	128733665	000022179	000022179_128733665	TEST	NA	SENCR	SENCR.3	-37698.5	NA				-0.0225212	-0.0164091	-0.0160504	-0.000506755	0.0465143	0.000981	0.00541494	0.938136	1.33241	3.00833	2.26641	0.0277341
chr11	130916516	000022285	000022285_130916516	TEST	NA	SNX19	SNX19	-26	NA				-0.0158589	-0.0102454	-0.0157074	-0.0124374	0.0236145	0.0499832	0.0009992	0.030357	1.62682	1.30118	3.00035	1.51774
chr11	132065126	000022330	000022330_132065126	TEST	NA	NTM	NTM	154320	NA				-0.0130928	1.04401e-06	-0.0138069	-0.00371366	0.017576	0.999828	0.0493822	0.522818	1.75508	7.48969e-05	1.30643	0.281649
chr1	8005288	000000225	000000225_8005288	TEST	NA	ERRFI1	ERRFI1	20925	NA				-0.00522245	-0.0066071	-0.00465635	-0.00308624	0.168555	0.324299	0.180864	0.503695	0.773259	0.489054	0.742648	0.297833
chr12	2265096	000022545	000022545_2265096	TEST	NA	CACNA1C-IT3	CACNA1C.IT3	-4677	NA				-0.00908849	0.00315102	-0.0128132	-0.0161019	0.245919	0.69587	0.0900621	0.024786	0.609208	0.157472	1.04546	1.60579
chr12	9116079	000022856	000022856_9116079	TEST	NA	A2M	A2M	127	NA				-0.00190115	0.00252862	-0.00257634	-0.00439962	0.802405	0.748935	0.665645	0.192868	0.0956065	0.125556	0.176757	0.71474
chr1	58815302	000002297	000002297_58815302	TEST	NA	LINC01135	LINC01135	30186.5	NA				-0.00100914	-0.00503094	-0.00254788	-0.0011557	0.7979	0.333752	0.583807	0.69541	0.0980516	0.476576	0.233731	0.157759
chr1	58816373	000002297	000002297_58816373	TEST	NA	LINC01135	LINC01135.1	31314.5	NA				-0.0111944	-0.000438545	-0.00416786	0.00507379	0.00958744	0.923252	0.190975	0.199751	2.0183	0.0346796	0.719024	0.699512
chr1	58818310	000002297	000002297_58818310	TEST	NA	LINC01135	LINC01135.2	33106	NA				-0.00658451	-0.000120458	-0.00772302	-0.00332803	0.132842	0.984719	0.0170113	0.536678	0.876663	0.00668755	1.76926	0.270286
chr12	13098426	000023085	000023085_13098426	TEST	NA	GSG1	GSG1	-2653	NA				-0.00527206	-0.00712699	-0.00403735	0.00326298	0.158964	0.0427749	0.214585	0.473736	0.798701	1.36881	0.6684	0.324463
chr12	13098624	000023085	000023085_13098624	TEST	NA	GSG1	GSG1.1	-3124	NA				0.00242061	-0.00428251	0.00137042	0.00440591	0.601828	0.290295	0.816288	0.434149	0.220527	0.53716	0.0881565	0.362362
chr12	14260744	000023129	000023129_14260744	TEST	NA	ATF7IP	ATF7IP	-104896	NA				-0.00332093	-0.000543886	-0.00999689	0.00631464	0.400493	0.937919	0.0691911	0.357982	0.397405	0.0278349	1.15995	0.446139
chr1	59128862	000002321	000002321_59128862	TEST	NA	HSD52	HSD52	17899	NA				-0.00202303	-0.00597528	-0.0188861	-0.00622244	0.41223	0.372668	0.0103669	0.0245107	0.384861	0.428678	1.98435	1.61064
chr12	22276002	000023528	000023528_22276002	TEST	NA	ST8SIA1	ST8SIA1	58571.5	NA				-0.00331587	-0.00105678	0.00284968	-0.00853668	0.384541	0.813391	0.447673	0.111289	0.415057	0.0897005	0.349039	0.953547
chr12	23951167	000023604	000023604_23951167	TEST	NA	SOX5	SOX5	44	NA				-0.00397867	-0.00834685	-0.00990929	-0.0142584	0.508908	0.0570753	0.0267491	0.00139256	0.293361	1.24355	1.57269	2.85618
chr12	26153525	000023743	000023743_26153525	TEST	NA	BHLHE41	BHLHE41	-28663	NA				-0.00159096	0.00153285	-0.00855628	0.000320931	0.757101	0.849203	0.210979	0.920296	0.120846	0.0709885	0.675761	0.0360723
chr12	27343790	000023831	000023831_27343790	TEST	NA	ARNTL2	ARNTL2.1	10836	NA				-0.00762693	-0.00467313	-0.00211547	0.00220569	0.183066	0.3997	0.637006	0.78184	0.737392	0.398266	0.195857	0.106882
chr12	27822405	000023867	000023867_27822405	TEST	NA	KLHL42	KLHL42	42162.5	NA				-0.00621449	0.00235932	0.00222856	-0.00220234	0.426122	0.701274	0.712773	0.535574	0.370466	0.154112	0.147049	0.27118
chr1	8096724	000000240	000000240_8096724	TEST	NA	ERRFI1	ERRFI1.1	-70478.5	NA				-0.00844598	-0.00098176	0.00187281	0.00620522	0.0933137	0.874016	0.692212	0.0437472	1.03005	0.0584807	0.159761	1.35905
chr1	8097590	000000240	000000240_8097590	TEST	NA	ERRFI1	ERRFI1.2	-71315	NA				-0.00193777	-0.00574179	-0.00197151	0.000250417	0.785292	0.250858	0.37303	0.938896	0.104969	0.600572	0.428257	0.0273823
chr12	30795192	000024009	000024009_30795192	TEST	NA	LINC00941	LINC00941	-485	NA				-0.00654214	0.00292246	-0.00644161	-0.00308338	0.14589	0.528646	0.184407	0.578676	0.835973	0.276835	0.734223	0.237565
chr12	31773591	000024065	000024065_31773591	TEST	NA	H3F3C	H3F3C	18740.5	NA				-0.0109446	-0.00962352	-0.00960807	-0.0143315	0.0470501	0.163197	0.0850995	0.00571366	1.32744	0.787288	1.07007	2.24309
chr12	39047760	000024207	000024207_39047760	TEST	NA	CPNE8	CPNE8	-142276	NA				0.00254411	0.00106913	0.0012677	-0.00591938	0.656357	0.837284	0.777002	0.0842178	0.18286	0.0771273	0.109578	1.0746
chr12	39238644	000024214	000024214_39238644	TEST	NA	KIF21A	KIF21A	204572	NA				-0.0084015	-0.00116211	-0.00932614	-0.00635002	0.0100393	0.866317	0.016688	0.0771053	1.9983	0.0623231	1.7776	1.11292
chr12	39239644	000024214	000024214_39239644	TEST	NA	KIF21A	KIF21A.1	203449	NA				-0.00397094	0.00016024	0.000270687	-0.00568114	0.401963	0.963719	0.962032	0.0751229	0.395814	0.0160495	0.0168104	1.12423
chr12	39503579	000024236	000024236_39503579	TEST	NA	KIF21A	KIF21A.2	-60458	NA				-0.00189284	-0.00126627	-0.00483587	-0.0032978	0.732137	0.823392	0.0842362	0.349714	0.135408	0.0843931	1.0745	0.456286
chr12	43836770	000024465	000024465_43836770	TEST	NA	TMEM117	TMEM117	491	NA				0.00134291	0.000227902	-0.0170882	-0.00958461	0.783495	0.959063	0.0109107	0.152972	0.105964	0.018153	1.96215	0.815388
chr12	46383276	000024604	000024604_46383276	TEST	NA	LOC100288798	LOC100288798	-338	NA				-0.00354535	-0.0163617	-0.00710065	0.00627676	0.484346	0.0612928	0.0824928	0.249486	0.314844	1.21259	1.08358	0.602955
chr12	46385136	000024604	000024604_46385136	TEST	NA	LOC100288798	LOC100288798.1	1019.5	NA				-0.00596699	-0.00632956	-0.00423236	-0.00754493	0.279378	0.267471	0.0837172	0.0541827	0.553808	0.572724	1.07719	1.26614
chr12	46389409	000024604	000024604_46389409	TEST	NA	LOC100288798	LOC100288798.2	5465	NA				-0.00222342	-0.00141638	-0.00984162	-0.00539803	0.789954	0.798466	0.00346264	0.0254772	0.102398	0.0977437	2.46059	1.59385
chr12	46555671	000024628	000024628_46555671	TEST	NA	LOC100288798	LOC100288798.3	171452	NA				-0.0126678	-0.0067771	0.00532774	0.00195594	0.030867	0.340928	0.168088	0.676844	1.51051	0.467337	0.774464	0.169512
chr12	46556337	000024628	000024628_46556337	TEST	NA	LOC100288798	LOC100288798.4	172194	NA				-0.00120091	-0.0033943	-0.00115564	0.0015629	0.844488	0.413324	0.726009	0.721138	0.0734064	0.38371	0.139058	0.141981
chr12	47080962	000024666	000024666_47080962	TEST	NA	AMIGO2	AMIGO2	-1068	NA				-0.00384523	-0.00857707	-0.00632808	0.016301	0.234624	0.0570041	0.241157	0.0030425	0.629628	1.24409	0.6177	2.51677
chr12	47081285	000024666	000024666_47081285	TEST	NA	AMIGO2	AMIGO2.1	-1478	NA				0.00377152	0.00424977	-0.00440163	-0.00171855	0.294641	0.201534	0.321963	0.414639	0.530706	0.695653	0.492193	0.38233
chr12	47082990	000024666	000024666_47082990	TEST	NA	AMIGO2	AMIGO2.2	-3026	NA				0.00645946	-0.00119953	-0.00660583	-0.00084115	0.0727994	0.81333	0.298871	0.877403	1.13787	0.0897333	0.524516	0.056801
chr12	47085960	000024666	000024666_47085960	TEST	NA	AMIGO2	AMIGO2.3	-5898	NA				-0.00724212	-0.00308909	-0.00562158	-0.00601367	0.0696342	0.575762	0.299187	0.373629	1.15718	0.239757	0.524058	0.42756
chr12	47811922	000024706	000024706_47811922	TEST	NA	HDAC7	HDAC7	7983	NA				-0.00626555	0.00605112	-0.00559395	-0.0141245	0.362275	0.309687	0.343337	0.0434246	0.440962	0.509078	0.464279	1.36226
chr12	47812958	000024706	000024706_47812958	TEST	NA	HDAC7	HDAC7.1	6949.5	NA				0.000593904	0.0118186	-0.00165918	-0.00289762	0.950412	0.199811	0.741117	0.6501	0.0220882	0.699381	0.130113	0.18702
chr12	49049789	000024774	000024774_49049789	TEST	NA	KMT2D	KMT2D	5547	NA				-0.0122247	0.000952148	-0.00457087	-0.0129195	0.00291629	0.797377	0.110385	0.00491609	2.53517	0.0983361	0.957089	2.30838
chr12	49503830	000024821	000024821_49503830	TEST	NA	KCNH3	KCNH3	-35226.5	NA				-0.00823714	0.00464654	-0.0065818	-0.0111319	0.0742126	0.39909	0.173506	0.00328878	1.12952	0.39893	0.760686	2.48296
chr12	49507317	000024821	000024821_49507317	TEST	NA	KCNH3	KCNH3.1	-31524.5	NA				-0.00845873	-0.00359525	-0.0182886	-0.00886024	0.138484	0.520976	0.0186406	0.00304437	0.8586	0.283182	1.72954	2.5165
chr12	50786983	000024921	000024921_50786983	TEST	NA	ATF1	ATF1	22920	NA				0.00737896	-0.00243918	-0.0089333	-0.00459865	0.145496	0.506104	0.223271	0.0313682	0.837148	0.295761	0.651167	1.50351
chr12	50788800	000024921	000024921_50788800	TEST	NA	ATF1	ATF1.1	24553	NA				0.00667547	-0.00393699	-0.00909678	-0.00457786	0.316064	0.436832	0.0205066	0.266147	0.500225	0.359686	1.68811	0.574879
chr12	51371712	000024948	000024948_51371712	TEST	NA	SLC4A8	SLC4A8	-19636.5	NA				-0.0112331	-0.00368453	-0.00552483	-0.00209103	0.0880242	0.588147	0.356024	0.750489	1.0554	0.230514	0.448521	0.124656
chr12	53099540	000025051	000025051_53099540	TEST	NA	IGFBP6	IGFBP6	1754.5	NA				-0.00814463	-0.0102495	-2.74069e-06	-0.0088332	0.017358	0.0463507	0.999522	0.00054217	1.7605	1.33394	0.00020751	3.26586
chr12	55729199	000025188	000025188_55729199	TEST	NA	CD63	CD63	27.5	NA				-0.00797277	-0.011104	-0.0155421	-0.0138954	0.122978	0.044838	0.00584227	0.0484658	0.910174	1.34835	2.23342	1.31456
chr12	59452512	000025403	000025403_59452512	TEST	NA	SLC16A7	SLC16A7	-143348	NA				-0.00401464	3.82336e-05	-0.000928757	0.00517868	0.000170104	0.988991	0.782162	0.00695907	3.76929	0.00480753	0.106703	2.15745
chr12	63916979	000025604	000025604_63916979	TEST	NA	SRGAP1	SRGAP1	72135.5	NA				-0.00593848	-0.0041507	-0.000104869	0.000712231	0.184777	0.561342	0.968715	0.920466	0.733351	0.250773	0.013804	0.0359922
chr12	63918160	000025604	000025604_63918160	TEST	NA	SRGAP1	SRGAP1.1	73483.5	NA				0.00448052	0.00400979	0.00229161	-0.0034367	0.478213	0.500968	0.408078	0.496872	0.320379	0.30019	0.389257	0.303756
chr12	63918916	000025604	000025604_63918916	TEST	NA	SRGAP1	SRGAP1.2	74174	NA				0.00219509	-0.0074971	0.00111955	-0.00356322	0.741688	0.0890931	0.880152	0.325704	0.129779	1.05016	0.0554423	0.487177
chr12	65335401	000025723	000025723_65335401	TEST	NA	MSRB3	MSRB3	56333.5	NA				-0.00421587	-0.000506201	-0.00707865	-0.0013259	0.479733	0.921966	0.106213	0.831596	0.319	0.0352851	0.973822	0.0800878
chr12	65936181	000025792	000025792_65936181	TEST	NA	HMGA2-AS1	HMGA2.AS1	-53789	NA				-0.00234269	-0.00593041	-0.0048059	-0.00710244	0.539375	0.423753	0.440759	0.214932	0.26811	0.372887	0.355799	0.667698
chr12	69901361	000026075	000026075_69901361	TEST	NA	MYRFL	MYRFL	76022	NA				-0.00718211	-0.00820095	-0.00139019	-0.00202696	0.101858	0.0231598	0.859313	0.556364	0.992006	1.63526	0.0658485	0.254641
chr12	73415073	000026228	000026228_73415073	TEST	NA	LINC02444	LINC02444	255968	NA				-0.000718423	-0.00383346	-0.00609898	0.00321694	0.807525	0.416218	0.36253	0.371433	0.0928443	0.380679	0.440656	0.430119
chr1	65424110	000002640	000002640_65424110	TEST	NA	LEPROT	LEPROT	3406.5	NA				0.000111289	0.00203691	0.00305734	-0.000345506	0.981793	0.694519	0.581933	0.908006	0.00798011	0.158316	0.235127	0.0419113
chr1	65425891	000002640	000002640_65425891	TEST	NA	LEPROT	LEPROT.1	5257.5	NA				0.00396898	-0.0101317	-0.00240205	0.000217206	0.355766	0.177654	0.662408	0.970708	0.448835	0.750424	0.178874	0.0129116
chr12	76084071	000026405	000026405_76084071	TEST	NA	NAP1L1	NAP1L1	519	NA				-0.0187233	-0.0154308	-0.011089	-0.00679745	0.00661181	9.6173e-05	0.0850981	0.237006	2.17968	4.01695	1.07008	0.62524
chr12	76636541	000026460	000026460_76636541	TEST	NA	OSBPL8	OSBPL8	-76793	NA				-0.00877017	-0.0058554	-0.00295405	-0.00411398	0.0664621	0.421845	0.570669	0.250625	1.17743	0.374847	0.243616	0.600975
chr12	76637964	000026460	000026460_76637964	TEST	NA	OSBPL8	OSBPL8.1	-78190	NA				0.00315511	0.003745	-0.000596906	0.00124458	0.377249	0.44892	0.918102	0.819866	0.423372	0.347831	0.0371089	0.0862571
chr12	79844889	000026671	000026671_79844889	TEST	NA	PPP1R12A	PPP1R12A	69121.5	NA				-0.0118902	-0.0107055	-0.000663952	0.00601121	0.0813392	0.264705	0.876682	0.367618	1.0897	0.577238	0.0571582	0.434603
chr12	80044899	000026692	000026692_80044899	TEST	NA	OTOGL	OTOGL	-54660	NA				-0.00407021	-0.000320904	-0.00700201	-0.000242343	0.436239	0.950703	0.159588	0.965953	0.360276	0.021955	0.796998	0.0150439
chr12	81492336	000026780	000026780_81492336	TEST	NA	PPFIA2	PPFIA2	20206.5	NA				0.000658634	-0.00455375	-0.010226	-0.00911573	0.831687	0.350534	0.0193292	0.167436	0.0800401	0.455269	1.71379	0.776152
chr12	86712542	000027050	000027050_86712542	TEST	NA	MIR3059	MIR3059	32686	NA				-0.00420843	-0.00844172	0.00180404	-0.00844219	0.553327	0.152881	0.762815	0.0773755	0.257018	0.815647	0.117581	1.1114
chr12	88188292	000027143	000027143_88188292	TEST	NA	TMTC3	TMTC3	45911.5	NA				-0.00607429	-0.01392	-0.00340123	-8.55953e-05	0.321161	0.154313	0.653578	0.988854	0.493277	0.811598	0.184702	0.00486795
chr12	88299128	000027152	000027152_88299128	TEST	NA	TMTC3	TMTC3.1	156809	NA				-0.00493219	-0.00354005	-0.0143288	-0.00249458	0.354001	0.471126	0.0148733	0.563056	0.450996	0.326863	1.82759	0.249449
chr12	88299804	000027152	000027152_88299804	TEST	NA	TMTC3	TMTC3.2	157480	NA				-0.0034512	-0.00408687	-0.00390347	-0.00839112	0.521762	0.277655	0.395975	0.0282141	0.282528	0.556495	0.402333	1.54953
chr12	89451151	000027278	000027278_89451151	TEST	NA	GALNT4	GALNT4	73562.5	NA				0.00241895	-0.00308093	-0.00255741	-0.00757321	0.683923	0.699558	0.735325	0.258534	0.164993	0.155176	0.133521	0.587483
chr12	89452050	000027278	000027278_89452050	TEST	NA	GALNT4	GALNT4.1	72553	NA				-0.00254701	-0.0102498	-0.0099971	-0.00125227	0.546669	0.14367	0.022533	0.837487	0.262275	0.842635	1.64718	0.077022
chr12	89693991	000027293	000027293_89693991	TEST	NA	ATP2B1	ATP2B1	14972.5	NA				-0.00314912	-0.00618547	-0.00775982	-0.00822216	0.679578	0.323926	0.159524	0.0658904	0.167761	0.489554	0.797175	1.18118
chr12	93514948	000027571	000027571_93514948	TEST	NA	MRPL42	MRPL42	47441.5	NA				-0.00918124	-0.0146441	-0.0147595	-0.00579147	0.0895175	0.00124162	0.0429006	0.0706039	1.04809	2.90601	1.36754	1.15117
chr12	93625192	000027580	000027580_93625192	TEST	NA	CRADD	CRADD	-51987	NA				-0.00489626	-0.00131995	-0.000986854	-0.00630241	0.367027	0.850564	0.850274	0.109612	0.435302	0.0702928	0.0704408	0.96014
chr12	93776865	000027591	000027591_93776865	TEST	NA	LOC101928731	LOC101928731	-39026.5	NA				-0.00130175	0.00178949	-0.00739758	0.00130935	0.81915	0.82438	0.0458715	0.640325	0.0866364	0.0838726	1.33846	0.193599
chr1	67682828	000002765	000002765_67682828	TEST	NA	GADD45A	GADD45A	-2372	NA				-0.00632508	0.00307527	-0.00153061	-0.00326492	0.328089	0.621368	0.789486	0.693104	0.484009	0.206651	0.102656	0.159202
chr1	67687826	000002765	000002765_67687826	TEST	NA	GADD45A	GADD45A.1	2573.5	NA				-0.0041429	-0.0135792	-0.00821638	-0.00942915	0.511494	0.0115526	0.125678	0.0605664	0.291159	1.93732	0.900741	1.21777
chr12	95803165	000027728	000027728_95803165	TEST	NA	LINC02410	LINC02410	-21	NA				-0.000760981	-0.0106993	-0.00378119	-0.00846155	0.692627	0.126082	0.507511	0.178935	0.1595	0.899347	0.294555	0.747304
chr12	95806145	000027728	000027728_95806145	TEST	NA	LINC02410	LINC02410.1	2964	NA				-0.00134805	-0.00874691	-0.00384833	-0.000229199	0.770256	0.181576	0.498188	0.964995	0.113365	0.740941	0.302607	0.0154752
chr12	96195892	000027752	000027752_96195892	TEST	NA	ELK3	ELK3	1401.5	NA				-0.0103355	0.00208416	-0.0199936	-0.00994843	0.0971702	0.759726	0.00503152	0.0276185	1.01247	0.119343	2.2983	1.5588
chr12	96196080	000027752	000027752_96196080	TEST	NA	ELK3	ELK3.1	1927.5	NA				0.00666524	-0.00584721	-0.000249182	-0.00101799	0.0861315	0.552078	0.963985	0.886567	1.06484	0.258	0.0159295	0.0522884
chr12	96198131	000027752	000027752_96198131	TEST	NA	ELK3	ELK3.2	3741.5	NA				5.90488e-05	0.00792612	-0.0141163	0.000441716	0.992615	0.259649	0.00110844	0.927837	0.00321923	0.585613	2.95529	0.0325285
chr12	96199072	000027752	000027752_96199072	TEST	NA	ELK3	ELK3.3	4701	NA				-0.00449866	0.00150762	-0.0176605	-0.0111208	0.312681	0.813426	0.0189281	0.153535	0.504898	0.0896818	1.72289	0.813793
chr12	96487388	000027779	000027779_96487388	TEST	NA	CFAP54	CFAP54	-2244.5	NA				0.00449884	0.00239064	0.000201136	0.00246853	0.0500975	0.410453	0.969796	0.0951774	1.30018	0.386736	0.0133198	1.02147
chr12	96489496	000027779	000027779_96489496	TEST	NA	CFAP54	CFAP54.1	-180.5	NA				0.00202797	0.00460385	0.00589977	0.00503432	0.617832	0.45825	0.486964	0.404925	0.20913	0.338898	0.312503	0.392626
chr12	98503585	000027825	000027825_98503585	TEST	NA	LINC02453	LINC02453	314	NA				-0.0035537	-0.00498129	-0.00849588	-0.00640738	0.494796	0.300731	0.0304451	0.054028	0.305574	0.521822	1.51648	1.26738
chr12	98504227	000027825	000027825_98504227	TEST	NA	LINC02453	LINC02453.1	-480.5	NA				-0.00853352	-0.00619861	-0.00357371	-0.003351	0.021891	0.138043	0.419662	0.333534	1.65974	0.859984	0.377101	0.47686
chr12	104177995	000028065	000028065_104177995	TEST	NA	TXNRD1	TXNRD1	-37854.5	NA				-0.00113772	-0.00296224	-0.000867564	0.0032609	0.696363	0.645579	0.736836	0.158108	0.157165	0.19005	0.132629	0.801047
chr12	107344604	000028289	000028289_107344604	TEST	NA	BTBD11	BTBD11	24123	NA				-0.00921949	-0.00576927	0.000588283	0.00238636	0.00978413	0.150435	0.907936	0.693445	2.00948	0.822652	0.0419447	0.158988
chr12	109951314	000028398	000028398_109951314	TEST	NA	GIT2	GIT2	45088.5	NA				-0.00495384	-0.004157	-0.00493862	-0.0010781	0.24301	0.413256	0.268384	0.798355	0.614376	0.383781	0.571243	0.0978037
chr12	109951886	000028398	000028398_109951886	TEST	NA	GIT2	GIT2.1	44474	NA				0.000342346	-0.00163986	-0.00103797	0.000960749	0.91894	0.642032	0.813397	0.607083	0.0367129	0.192443	0.0896973	0.216752
chr12	110468813	000028454	000028454_110468813	TEST	NA	FAM216A	FAM216A	189.5	NA				-0.035722	-0.0187327	-0.0203905	-0.0318005	0.00360939	0.023313	0.00708948	1.46048e-05	2.44257	1.6324	2.14939	4.83551
chr1	70044001	000002862	000002862_70044001	TEST	NA	PIN1P1	PIN1P1	124744	NA				-0.00762817	-0.00174296	-0.00441571	-0.00563195	0.108873	0.8049	0.550322	0.276384	0.963079	0.0942579	0.259383	0.558487
chr1	70045029	000002862	000002862_70045029	TEST	NA	PIN1P1	PIN1P1.1	125784	NA				0.00348881	-0.00776399	-0.00776564	0.000526166	0.48625	0.0716395	0.137702	0.879025	0.31314	1.14485	0.861059	0.0559987
chr12	118052628	000028778	000028778_118052628	TEST	NA	WSB2	WSB2	8542.5	NA				-0.00719082	-0.00324599	-0.00720073	0.00165462	0.0392699	0.215437	0.16459	0.824656	1.40594	0.666679	0.783595	0.0837269
chr12	120230737	000028850	000028850_120230737	TEST	NA	PXN	PXN	19423	NA				-0.00639675	-0.00863733	-0.00794902	-0.0176456	0.065297	0.214667	0.086362	0.0123157	1.18511	0.668236	1.06368	1.90954
chr12	120231507	000028850	000028850_120231507	TEST	NA	PXN	PXN.1	18689.5	NA				-0.0153615	0.000918062	-0.0166081	-0.0174073	0.0300027	0.835077	0.0129998	0.0629956	1.52284	0.0782733	1.88606	1.20069
chr12	120237563	000028850	000028850_120237563	TEST	NA	PXN	PXN.2	12494.5	NA				-0.00233259	-0.00766889	-0.0137923	-0.00441295	0.567221	0.147345	0.00194325	0.564493	0.246248	0.831665	2.71147	0.248342
chr12	120291654	000028858	000028858_120291654	TEST	NA	RNU4-2	RNU4.2	257	NA				-0.0210057	-0.00216593	-0.0144105	-0.0140117	0.0064126	0.754471	0.0131354	0.00571763	2.19297	0.122358	1.88156	2.24278
chr12	122400156	000029005	000029005_122400156	TEST	NA	CLIP1-AS1	CLIP1.AS1	4467	NA				-0.00675222	-0.0101929	-0.000721526	0.004492	0.0535902	0.385264	0.875567	0.325966	1.27091	0.414242	0.0577104	0.486827
chr12	122400661	000029005	000029005_122400661	TEST	NA	CLIP1-AS1	CLIP1.AS1.1	5160.5	NA				-0.00522918	-0.00165182	-0.00635713	0.000574193	0.402101	0.676682	0.337542	0.867942	0.395664	0.169615	0.471672	0.0615091
chr12	124921771	000029185	000029185_124921771	TEST	NA	MIR5188	MIR5188.2	6366.5	NA				-0.00116821	-0.00208895	-0.00974147	-0.00980417	0.619646	0.510015	0.0289273	0.0461405	0.207856	0.292417	1.53869	1.33592
chr12	127559886	000029297	000029297_127559886	TEST	NA	LINC02411	LINC02411	76601.5	NA				-0.00489477	-0.00660643	-0.00505202	-0.00119837	0.175854	0.135232	0.243688	0.835722	0.754848	0.868919	0.613166	0.0779379
chr12	132327844	000029388	000029388_132327844	TEST	NA	GALNT9	GALNT9	1645	NA				-0.023362	-0.00119932	-0.00410057	-0.0125123	0.000636179	0.837125	0.386944	0.0625731	3.19642	0.0772098	0.412351	1.20361
chr13	20814138	000029477	000029477_20814138	TEST	NA	EEF1AKMT1	EEF1AKMT1	-40134.5	NA				0.000741855	0.00396817	-0.00637382	-0.00255094	0.834012	0.567514	0.276425	0.402339	0.0788279	0.246023	0.558423	0.395408
chr13	20814680	000029477	000029477_20814680	TEST	NA	EEF1AKMT1	EEF1AKMT1.1	-40883	NA				-0.00820016	-0.012277	-0.000367743	-0.00166415	0.057756	0.195449	0.921718	0.737161	1.2384	0.708966	0.0354018	0.132438
chr13	21583712	000029515	000029515_21583712	TEST	NA	MICU2	MICU2	20467	NA				-0.00994169	-0.00451495	0.00130222	-0.00740671	0.0157941	0.181172	0.822183	0.0767136	1.8015	0.741908	0.0850314	1.11513
chr1	74733233	000002985	000002985_74733233	TEST	NA	CRYZ	CRYZ	7	NA				-0.00459717	-0.00506741	-0.0030199	-0.0168353	0.410927	0.14348	0.338102	0.0209193	0.386236	0.843208	0.470952	1.67945
chr13	31750186	000029900	000029900_31750186	TEST	NA	RXFP2	RXFP2	10524.5	NA				-0.0102476	-0.00270162	-0.0118533	-0.00851277	0.128119	0.772825	0.146605	0.201205	0.892387	0.111919	0.833851	0.696361
chr13	33495002	000029987	000029987_33495002	TEST	NA	LINC02344	LINC02344	-159644	NA				-0.00113983	-0.00283521	-0.00390874	0.000483661	0.861121	0.49683	0.426602	0.934415	0.0649359	0.303792	0.369977	0.0294602
chr13	34361809	000030033	000030033_34361809	TEST	NA	LINC02343	LINC02343.1	13929.5	NA				-0.00988802	-0.00960026	-0.00492022	-0.00179939	0.0697697	0.0397868	0.438091	0.696001	1.15633	1.40026	0.358436	0.15739
chr13	37617375	000030170	000030170_37617375	TEST	NA	POSTN	POSTN	-18500.5	NA				-0.00402375	-0.0128205	-0.009636	-0.00272629	0.392909	0.0517332	0.0922431	0.686348	0.405708	1.28623	1.03507	0.163456
chr13	37618790	000030170	000030170_37618790	TEST	NA	POSTN	POSTN.1	-19850.5	NA				7.15118e-05	-0.00301583	-0.00500621	-0.00151733	0.991206	0.296585	0.114561	0.799879	0.00383612	0.527851	0.940962	0.0969756
chr13	42996722	000030390	000030390_42996722	TEST	NA	EPSTI1	EPSTI1	-4527.5	NA				-0.00906358	0.000140048	-0.00576472	-0.000351778	0.0554263	0.955652	0.173424	0.925844	1.25628	0.0197002	0.760892	0.0334624
chr13	42997541	000030390	000030390_42997541	TEST	NA	EPSTI1	EPSTI1.1	-5135.5	NA				-0.00129872	-0.0111871	-0.00752104	5.629e-05	0.753652	0.0396668	0.125403	0.984077	0.122829	1.40157	0.901691	0.00697071
chr13	44918008	000030484	000030484_44918008	TEST	NA	NUFIP1	NUFIP1	71330.5	NA				-0.000448079	-0.00985863	-0.0182651	-0.0133612	0.92534	0.00800465	0.00406935	0.0597361	0.0336989	2.09666	2.39047	1.22376
chr1	76998780	000003053	000003053_76998780	TEST	NA	MIR7156	MIR7156	-61367.5	NA				-0.0022927	-0.0157762	-0.00556366	-0.00822184	0.778446	0.0344217	0.498171	0.15603	0.108771	1.46317	0.302621	0.806793
chr13	46691571	000030590	000030590_46691571	TEST	NA	ESD	ESD	105670	NA				-0.00486029	-0.00506092	-0.00318118	-0.0168056	0.283683	0.173958	0.284501	0.00320526	0.547167	0.759557	0.545917	2.49414
chr1	77539407	000003081	000003081_77539407	TEST	NA	ZZZ3	ZZZ3	143205	NA				-0.0110628	-9.55753e-05	-0.00589736	-0.00301157	0.0185721	0.985342	0.101553	0.26744	1.73114	0.00641304	0.993306	0.572774
chr1	77539931	000003081	000003081_77539931	TEST	NA	ZZZ3	ZZZ3.1	142746	NA				-0.00198881	-0.000818224	0.0032175	-0.00315258	0.606435	0.91825	0.42784	0.752562	0.217216	0.0370391	0.368719	0.123458
chr1	77540898	000003081	000003081_77540898	TEST	NA	ZZZ3	ZZZ3.2	141949	NA				-0.00589242	0.00128872	-0.00464114	0.00221655	0.0874741	0.541398	0.263252	0.473122	1.05812	0.266483	0.579628	0.325027
chr1	78004435	000003113	000003113_78004435	TEST	NA	DNAJB4	DNAJB4	-449.5	NA				-0.00664329	0.00134494	-0.00307161	-0.000420979	0.198773	0.844129	0.598084	0.958536	0.701642	0.0735914	0.223238	0.0183916
chr1	78005931	000003113	000003113_78005931	TEST	NA	DNAJB4	DNAJB4.1	927.5	NA				0.00200029	0.0061695	-0.00659694	-0.0152486	0.629972	0.204147	0.122789	0.0098562	0.200678	0.690057	0.91084	2.00629
chr13	67100942	000031189	000031189_67100942	TEST	NA	PCDH9-AS4	PCDH9.AS4	110018	NA				-0.00733297	-0.00345101	-0.00555238	-0.00918422	0.0503502	0.592615	0.286159	0.221839	1.298	0.227227	0.543392	0.653963
chr13	73335411	000031348	000031348_73335411	TEST	NA	LINC00392	LINC00392	-228856	NA				-0.00412143	-0.0030283	-0.00862911	-0.0152596	0.383002	0.466621	0.0235007	0.00035092	0.416799	0.331036	1.62892	3.45479
chr13	77521418	000031534	000031534_77521418	TEST	NA	SCEL	SCEL	-14190.5	NA				-0.00378559	1.7513e-05	-0.00700495	-0.00696313	0.19119	0.997768	0.0126391	0.0783908	0.718535	0.000970454	1.89828	1.10573
chr13	77522140	000031534	000031534_77522140	TEST	NA	SCEL	SCEL.1	-13729.5	NA				0.00318326	0.00520185	-0.00186925	-0.00617979	0.585926	0.332606	0.58182	0.147749	0.232157	0.478069	0.235212	0.830476
chr1	78831915	000003154	000003154_78831915	TEST	NA	ADGRL4	ADGRL4	174902	NA				-0.00859184	-0.00437299	-0.00541957	-0.000767159	0.129581	0.4997	0.420209	0.839326	0.887457	0.301291	0.376535	0.0760694
chr1	78833631	000003154	000003154_78833631	TEST	NA	ADGRL4	ADGRL4.1	173080	NA				-0.00384521	0.00244043	-0.013827	0.00216165	0.356969	0.641058	0.041006	0.70885	0.447369	0.193103	1.38715	0.149446
chr1	79042256	000003163	000003163_79042256	TEST	NA	ADGRL4	ADGRL4.2	-35429	NA				0.000215841	-0.00126811	-0.00561117	-0.00324562	0.927043	0.849918	0.198757	0.59463	0.0329001	0.0706232	0.701677	0.225753
chr1	79043702	000003163	000003163_79043702	TEST	NA	ADGRL4	ADGRL4.3	-36906	NA				-0.00385254	-0.00334411	-0.00900137	-0.00345201	0.474299	0.655387	0.12362	0.410971	0.323948	0.183502	0.907911	0.386188
chr1	79045366	000003163	000003163_79045366	TEST	NA	ADGRL4	ADGRL4.4	-38693.5	NA				0.00227747	0.00984605	0.00127524	0.00230766	0.413544	0.233837	0.79399	0.513005	0.383478	0.631087	0.100185	0.289878
chr13	79936607	000031692	000031692_79936607	TEST	NA	LINC00382	LINC00382	64207	NA				-0.0154749	-0.0163176	-0.00892856	-0.00379361	0.0175641	0.00351113	0.0283976	0.539508	1.75538	2.45455	1.54672	0.268002
chr13	79937941	000031692	000031692_79937941	TEST	NA	LINC00382	LINC00382.1	65442	NA				-0.0107601	-0.0135665	0.00278688	0.00473427	0.0152957	0.0158702	0.152846	0.108689	1.81543	1.79942	0.815745	0.963816
chr13	88979645	000032475	000032475_88979645	TEST	NA	LINC00440	LINC00440	-255660	NA				-0.00460004	-0.0098477	-0.0071953	-0.00993371	0.448632	0.188384	0.0585759	0.0607808	0.34811	0.724955	1.23228	1.21623
chr1	81703152	000003251	000003251_81703152	TEST	NA	ADGRL2	ADGRL2	3463	NA				-0.0189289	-0.0188385	-0.0119636	-0.0201414	0.0256963	0.0458152	0.155629	0.0535941	1.59013	1.33899	0.80791	1.27088
chr1	81703479	000003251	000003251_81703479	TEST	NA	ADGRL2	ADGRL2.1	3898	NA				-0.00454	-0.000403564	-0.0019452	0.00513014	0.050826	0.914952	0.709084	0.071698	1.29391	0.0386016	0.149303	1.14449
chr13	97256562	000033092	000033092_97256562	TEST	NA	MBNL2	MBNL2	34169	NA				-0.00784994	-0.0118431	-0.00713283	-0.00269446	0.0988771	0.0550387	0.161806	0.706154	1.0049	1.25933	0.791006	0.151101
chr13	97258269	000033092	000033092_97258269	TEST	NA	MBNL2	MBNL2.1	36033.5	NA				-0.0188811	-0.0194545	-0.0182375	-0.0136893	0.00324124	0.010333	0.00188991	0.114754	2.48929	1.98578	2.72356	0.940234
chr13	98255963	000033170	000033170_98255963	TEST	NA	MIR3170	MIR3170	47395	NA				-0.0247769	-0.0153231	-0.00625511	-0.00473333	0.029475	0.144792	0.398728	0.347722	1.53055	0.839256	0.399323	0.458768
chr13	104007006	000033487	000033487_104007006	TEST	NA	LINC01309	LINC01309	581928	NA				-0.0170841	-0.0082022	-0.0176064	-0.00707036	0.0530505	0.361466	0.0355931	0.323495	1.27531	0.441933	1.44863	0.490132
chr13	109155426	000033857	000033857_109155426	TEST	NA	MYO16-AS1	MYO16.AS1.2	11794	NA				-0.000180665	-0.00369492	-0.00562799	-0.00225656	0.974523	0.488468	0.15711	0.331919	0.0112079	0.311164	0.803796	0.478968
chr13	109156424	000033857	000033857_109156424	TEST	NA	MYO16-AS1	MYO16.AS1.3	10990.5	NA				-0.00508313	-0.00487223	-0.00107511	-0.00385067	0.212795	0.290047	0.736232	0.435318	0.67204	0.537532	0.132985	0.361193
chr13	109243557	000033866	000033866_109243557	TEST	NA	MYO16-AS1	MYO16.AS1.4	-76421	NA				-0.00564737	-0.00175125	-0.00826973	0.000223266	0.183527	0.85071	0.132246	0.947503	0.736299	0.0702185	0.878618	0.0234193
chr13	114065401	000034132	000034132_114065401	TEST	NA	RASA3	RASA3	12740.5	NA				-0.0196985	-0.0123138	-0.00674371	-0.0266296	0.0203644	0.0227355	0.106984	0.0652715	1.69113	1.64329	0.970682	1.18528
chr1	85850378	000003440	000003440_85850378	TEST	NA	ZNHIT6	ZNHIT6	-142077	NA				-0.00775057	-0.00403017	-0.0091467	-0.0108443	0.0211453	0.474757	0.00593279	0.00819526	1.67479	0.323528	2.22674	2.08644
chr14	25007225	000034435	000034435_25007225	TEST	NA	STXBP6	STXBP6	41932.5	NA				0.000594707	-0.00396493	-0.00423727	0.0045373	0.929138	0.482911	0.252701	0.144192	0.0319198	0.316133	0.597393	0.84106
chr14	25010120	000034435	000034435_25010120	TEST	NA	STXBP6	STXBP6.1	38939	NA				-0.00260535	0.000433012	-0.00961248	-0.00981361	0.52706	0.888084	0.29595	0.0643781	0.27814	0.051546	0.528782	1.19126
chr14	31207864	000034662	000034662_31207864	TEST	NA	HECTD1	HECTD1	70.5	NA				-0.0474597	-0.0220675	-0.0140845	-0.0332444	0.000507323	0.00579303	0.0120493	0.00145307	3.29472	2.23709	1.91904	2.83771
chr14	31262277	000034664	000034664_31262277	TEST	NA	HECTD1	HECTD1.2	-54549	NA				-0.00243575	-0.00206089	-0.00328175	0.0023735	0.588012	0.683213	0.165442	0.695655	0.230614	0.165444	0.781353	0.157606
chr14	31263715	000034664	000034664_31263715	TEST	NA	HECTD1	HECTD1.3	-55847.5	NA				-0.00303501	-0.00558485	-0.00139664	0.00208568	0.648143	0.0970069	0.827159	0.513604	0.188329	1.0132	0.082411	0.289372
chr14	32725313	000034752	000034752_32725313	TEST	NA	NPAS3	NPAS3	-213362	NA				-0.011595	-0.00191493	-0.00531018	-0.000671035	0.157825	0.653521	0.324336	0.880933	0.801824	0.184741	0.489005	0.0550572
chr14	32728084	000034752	000034752_32728084	TEST	NA	NPAS3	NPAS3.1	-210862	NA				-0.00358908	-0.00921746	0.00303683	-0.00261221	0.314727	0.241568	0.559431	0.681264	0.502065	0.61696	0.252253	0.166684
chr14	33647639	000034796	000034796_33647639	TEST	NA	SNORA89	SNORA89.1	-61271	NA				-0.00611709	-0.013019	-0.0118727	-0.0116681	0.357331	0.118368	0.174792	0.0634037	0.446929	0.926764	0.757477	1.19789
chr14	34106506	000034825	000034825_34106506	TEST	NA	EGLN3	EGLN3	-155388	NA				-0.0115844	-0.00661824	-0.00386908	-0.0074934	0.0795671	0.373253	0.255179	0.00907697	1.09927	0.427997	0.593155	2.04206
chr14	42193265	000035157	000035157_42193265	TEST	NA	LRFN5	LRFN5	586442	NA				-0.0163416	-0.00750977	-0.00920196	-0.00560938	0.00662295	0.147406	0.157681	0.0966571	2.17895	0.831485	0.802222	1.01477
chr14	43539412	000035207	000035207_43539412	TEST	NA	FSCB	FSCB	967778	NA				0.000697265	-0.00327766	-0.0104994	-0.00128223	0.881737	0.766467	0.0681974	0.880197	0.0546609	0.115506	1.16623	0.0554201
chr14	45253496	000035281	000035281_45253496	TEST	NA	MIS18BP1	MIS18BP1	-252	NA				-0.024774	-0.0165879	-0.00295808	0.00338743	0.0145774	0.00164374	0.51325	0.244347	1.83632	2.78417	0.289671	0.611994
chr14	50904136	000035548	000035548_50904136	TEST	NA	ABHD12B	ABHD12B	31969	NA				-0.00318555	0.00180888	-0.00894154	-0.00288144	0.451355	0.780166	0.046528	0.538754	0.345481	0.107813	1.33229	0.26861
chr14	50906546	000035548	000035548_50906546	TEST	NA	ABHD12B	ABHD12B.1	34538.5	NA				-0.00718005	-0.00090976	-0.000350073	-0.00245879	0.0951026	0.794565	0.95981	0.050806	1.02181	0.0998704	0.0178149	1.29409
chr14	51305097	000035570	000035570_51305097	TEST	NA	LINC00519	LINC00519	23133.5	NA				-0.009182	-0.00156767	-0.0128542	-0.00511813	0.112357	0.632229	0.0132242	0.276614	0.9494	0.199126	1.87863	0.558126
chr14	52079755	000035637	000035637_52079755	TEST	NA	NID2	NID2	-10818.5	NA				0.00200961	-0.00804626	-0.00456504	-0.0121467	0.655537	0.261532	0.380047	0.0197673	0.183403	0.582475	0.420163	1.70405
chr14	54638287	000035802	000035802_54638287	TEST	NA	SAMD4A	SAMD4A	70838.5	NA				-0.0189736	-0.00660133	-0.0199536	-0.0103169	0.0232011	0.118763	0.0512888	0.000482362	1.63449	0.92532	1.28998	3.31663
chr14	55103391	000035838	000035838_55103391	TEST	NA	LGALS3	LGALS3	-25652	NA				0.00101427	-0.00446276	-0.0218693	-0.01247	0.784046	0.622205	0.000642837	0.0284435	0.105658	0.206066	3.1919	1.54602
chr14	55609912	000035886	000035886_55609912	TEST	NA	KTN1	KTN1	29653	NA				-0.00424838	-0.00321264	-0.0046398	0.00492688	0.528083	0.584413	0.187315	0.313602	0.277298	0.23328	0.727428	0.503622
chr14	58427486	000035988	000035988_58427486	TEST	NA	KIAA0586	KIAA0586	19	NA				-0.0416309	-0.02086	-0.0109071	-0.0250568	0.000437291	0.00103441	0.00960946	0.0124626	3.35923	2.98531	2.0173	1.90439
chr14	59482918	000036058	000036058_59482918	TEST	NA	L3HYPDH	L3HYPDH	701	NA				-0.00688694	0.00312736	-0.0064318	-0.0033063	0.0946616	0.605003	0.418309	0.406329	1.02383	0.218242	0.378503	0.391122
chr14	59484091	000036058	000036058_59484091	TEST	NA	L3HYPDH	L3HYPDH.1	171.5	NA				-0.00837274	0.000997379	0.000722987	-0.0134263	0.00949536	0.802365	0.878425	0.0110143	2.02249	0.0956282	0.0562953	1.95804
chr14	60091895	000036075	000036075_60091895	TEST	NA	PCNX4	PCNX4	-49.5	NA				-0.00598342	-0.00329507	-0.00764281	-0.00389621	0.0734058	0.542319	0.0867277	0.464653	1.13427	0.265745	1.06184	0.332871
chr14	60094444	000036075	000036075_60094444	TEST	NA	PCNX4	PCNX4.1	2312	NA				-0.0160532	-0.0101345	-0.0213875	-0.00833237	0.0280168	0.0870936	0.00102598	0.101007	1.55258	1.06001	2.98886	0.995647
chr14	61145455	000036146	000036146_61145455	TEST	NA	TMEM30B	TMEM30B	135751	NA				0.000806902	0.00528247	-0.00747946	-0.00434079	0.888786	0.282064	0.043036	0.240636	0.051203	0.549653	1.36617	0.618639
chr14	61148128	000036146	000036146_61148128	TEST	NA	TMEM30B	TMEM30B.1	133279	NA				0.00176099	0.00615789	-0.00435399	0.000917273	0.575886	0.270515	0.527257	0.805431	0.239663	0.567809	0.277978	0.0939719
chr14	61148649	000036146	000036146_61148649	TEST	NA	TMEM30B	TMEM30B.2	132722	NA				-0.00767109	-0.0037582	-0.00449855	-0.000709487	0.170738	0.458879	0.306703	0.891811	0.767669	0.338302	0.513282	0.0497273
chr14	61401724	000036175	000036175_61401724	TEST	NA	PRKCH	PRKCH	80404.5	NA				-0.00751032	-0.0126709	-0.00912984	-0.00915207	0.175445	0.0742803	0.107146	0.110455	0.755859	1.12913	0.970022	0.956816
chr14	61472437	000036182	000036182_61472437	TEST	NA	LINC01303	LINC01303	97845	NA				0.000986304	-0.000326316	-0.00550332	-0.00286928	0.873663	0.935076	0.227606	0.457932	0.0586562	0.0291533	0.642815	0.339199
chr14	61752805	000036217	000036217_61752805	TEST	NA	HIF1A-AS3	HIF1A.AS3.1	-1536.5	NA				-0.00768849	0.000186259	-0.00897546	-0.00740098	0.166422	0.97577	0.187122	0.0862867	0.778789	0.0106525	0.727875	1.06406
chr14	61755365	000036217	000036217_61755365	TEST	NA	HIF1A-AS3	HIF1A.AS3.2	-4219	NA				-0.0234162	-0.00809499	-0.00583709	0.00646475	0.00584228	0.0378	0.0488983	0.0193655	2.23342	1.42251	1.31071	1.71297
chr14	61755446	000036217	000036217_61755446	TEST	NA	HIF1A-AS3	HIF1A.AS3.3	-4633	NA				-0.00417146	-0.0154467	-0.0123467	0.00157523	0.555649	0.0733712	0.0256725	0.851058	0.2552	1.13447	1.59053	0.070041
chr1	90403387	000003625	000003625_90403387	TEST	NA	SNORD3G	SNORD3G	-254258	NA				-0.0167085	-0.00820225	-0.0136459	-0.0105583	0.0696827	0.287611	0.0211907	0.00646014	1.15687	0.541194	1.67386	2.18976
chr14	63174979	000036262	000036262_63174979	TEST	NA	RHOJ	RHOJ	-29437	NA				-0.00105697	-0.00615348	0.000974568	0.00246637	0.843951	0.118977	0.815238	0.355727	0.0736829	0.924537	0.0887156	0.448883
chr14	64704449	000036353	000036353_64704449	TEST	NA	PLEKHG3	PLEKHG3	-83	NA				-0.00998747	-0.0127672	0.00586552	-0.0060618	0.0640464	0.0459866	0.145721	0.382246	1.19351	1.33737	0.836479	0.417657
chr14	67187420	000036461	000036461_67187420	TEST	NA	FAM71D	FAM71D	-2132.5	NA				-0.00781953	-0.00743805	-0.00213441	-0.00076101	0.0507746	0.054113	0.651319	0.863266	1.29435	1.2667	0.186206	0.0638553
chr14	67187943	000036461	000036461_67187943	TEST	NA	FAM71D	FAM71D.1	-1395	NA				-0.0138542	-0.00133353	-0.00272871	0.00456894	0.00848011	0.815336	0.609447	0.176849	2.0716	0.0886633	0.215064	0.752397
chr14	67360112	000036480	000036480_67360112	TEST	NA	EIF2S1	EIF2S1	-62.5	NA				-0.0107521	-0.0158728	-0.0201079	-0.0118594	0.193299	0.150283	0.0013529	0.133076	0.713771	0.823091	2.86873	0.8759
chr14	67820747	000036514	000036514_67820747	TEST	NA	RAD51B	RAD51B	960	NA				-0.0660178	-0.012167	-0.0165458	-0.0311548	0.000997789	0.00814344	0.0376984	0.000574581	3.00096	2.08919	1.42368	3.24065
chr14	68307070	000036557	000036557_68307070	TEST	NA	LOC100996664	LOC100996664.1	321812	NA				-0.0077355	-0.006095	-0.00495527	-0.00474156	0.108222	0.362327	0.312205	0.335524	0.965684	0.440899	0.505561	0.474276
chr14	68576763	000036583	000036583_68576763	TEST	NA	LOC100996664	LOC100996664.3	51947.5	NA				0.00257972	0.00139571	-0.00450033	-0.00110044	0.602331	0.718339	0.236345	0.562479	0.220165	0.14367	0.626454	0.249894
chr14	68578001	000036583	000036583_68578001	TEST	NA	LOC100996664	LOC100996664.4	50933	NA				-0.015081	-0.0113469	-0.0223326	-0.00861254	0.0849159	0.0632704	0.00722084	0.0808768	1.07101	1.1988	2.14141	1.09218
chr14	68785056	000036604	000036604_68785056	TEST	NA	ZFP36L1	ZFP36L1	8969.5	NA				-0.00767565	-0.00081327	-0.0127255	-6.78807e-05	0.117506	0.906964	0.0134425	0.992359	0.929941	0.0424099	1.87152	0.00333099
chr14	68796079	000036604	000036604_68796079	TEST	NA	ZFP36L1	ZFP36L1.2	121	NA				-0.00713967	0.00185353	-0.00242851	-0.010047	0.0123855	0.683595	0.364772	0.071873	1.90709	0.165201	0.437978	1.14343
chr14	77028896	000036996	000036996_77028896	TEST	NA	IRF2BPL	IRF2BPL	-269.5	NA				-0.00343888	-0.001887	0.000143457	0.000428376	0.637489	0.77849	0.971861	0.896233	0.195527	0.108747	0.012396	0.0475792
chr14	77033393	000036997	000036997_77033393	TEST	NA	IRF2BPL	IRF2BPL.1	-4735	NA				-0.0130393	-0.00365709	-0.00575639	-0.0134591	0.072258	0.506116	0.148343	0.00394277	1.14111	0.29575	0.828734	2.4042
chr1	9898488	000000370	000000370_9898488	TEST	NA	CTNNBIP1	CTNNBIP1	11775	NA				-0.000160946	-0.00329149	-0.00317096	-0.00130831	0.976536	0.577583	0.434682	0.668703	0.0103117	0.238386	0.361828	0.174767
chr1	9899085	000000370	000000370_9899085	TEST	NA	CTNNBIP1	CTNNBIP1.1	11231.5	NA				-0.0084864	0.00147021	-0.00724175	-0.00184914	0.0337817	0.80353	0.0550031	0.717599	1.47132	0.094998	1.25961	0.144118
chr14	81662999	000037144	000037144_81662999	TEST	NA	LINC01467	LINC01467	-39828	NA				0.000474326	0.0059688	-0.00640096	-0.00345032	0.948262	0.361119	0.0242014	0.394802	0.0230718	0.442349	1.61616	0.40362
chr14	84202669	000037205	000037205_84202669	TEST	NA	SNORD3P3	SNORD3P3	-1069098	NA				-0.00463291	-0.015446	-0.00546886	-0.00711791	0.430407	0.0249134	0.248945	0.277974	0.366121	1.60357	0.603896	0.555996
chr14	84208563	000037205	000037205_84208563	TEST	NA	SNORD3P3	SNORD3P3.1	-1.06351e+06	NA				-0.00037047	0.00691747	-0.00230593	0.000951824	0.918918	0.250573	0.572435	0.762123	0.0367233	0.601067	0.242274	0.117975
chr14	85233927	000037254	000037254_85233927	TEST	NA	SNORD3P3	SNORD3P3.2	-37807.5	NA				-0.00556418	-0.00725675	-0.00327209	-0.00493667	0.167791	0.227706	0.556824	0.191798	0.77523	0.642626	0.254282	0.717156
chr14	85234321	000037254	000037254_85234321	TEST	NA	SNORD3P3	SNORD3P3.3	-37511.5	NA				-0.00868198	0.00270892	-0.00731805	0.00234936	0.0201036	0.504057	0.000679777	0.0679227	1.69673	0.297521	3.16763	1.16799
chr14	85471940	000037273	000037273_85471940	TEST	NA	FLRT2	FLRT2	-58107.5	NA				-0.00473365	-0.0114072	-0.00694052	-0.000639274	0.483298	0.0309278	0.0440596	0.877329	0.315785	1.50965	1.35596	0.0568377
chr14	85527666	000037279	000037279_85527666	TEST	NA	FLRT2	FLRT2.1	-2192	NA				-0.00207909	-0.000286617	-0.00455781	-0.0069011	0.759608	0.974799	0.63619	0.0886613	0.119411	0.0110847	0.196413	1.05227
chr14	85537587	000037279	000037279_85537587	TEST	NA	FLRT2	FLRT2.2	4221	NA				-0.00319074	0.000837135	-0.000598302	-0.00327697	0.602003	0.807466	0.928861	0.208538	0.220402	0.0928755	0.0320491	0.680815
chr14	88551534	000037372	000037372_88551534	TEST	NA	PTPN21	PTPN21	3381.5	NA				-0.0192557	-0.00629661	-0.0108973	-0.00818186	0.0243977	0.295023	0.0977484	0.0841618	1.61265	0.530143	1.00989	1.07489
chr14	88555077	000037372	000037372_88555077	TEST	NA	PTPN21	PTPN21.1	-200.5	NA				-0.00496752	-0.00180842	-0.00518505	-0.00543738	0.304405	0.783405	0.268332	0.152657	0.516549	0.106014	0.571328	0.816283
chr14	89040721	000037400	000037400_89040721	TEST	NA	TTC8	TTC8	216021	NA				-0.00276064	-0.00171756	-0.00873124	-0.00552237	0.482214	0.684942	0.013691	0.0958282	0.31676	0.164346	1.86356	1.01851
chr14	95265599	000037684	000037684_95265599	TEST	NA	CLMN	CLMN	54286.5	NA				-0.00326305	-0.000240757	-0.0124742	-0.0039811	0.453449	0.968671	0.00497997	0.53449	0.343472	0.0138236	2.30277	0.272061
chr14	96783484	000037756	000037756_96783484	TEST	NA	VRK1	VRK1	-13898.5	NA				-0.00770714	-0.0023274	-0.0171081	-0.0128577	0.305819	0.647169	0.0155669	0.145258	0.514536	0.188982	1.8078	0.83786
chr14	102316986	000037908	000037908_102316986	TEST	NA	ZNF839	ZNF839	-354.5	NA				0.00257596	-0.00476771	-0.00276011	-0.000714844	0.517561	0.403623	0.580516	0.855651	0.286039	0.394025	0.236186	0.0677033
chr1	93804589	000003793	000003793_93804589	TEST	NA	MIG7	MIG7.1	-29289.5	NA				5.16495e-05	-0.000900652	-0.00923449	-0.0138519	0.988872	0.905249	0.184073	0.00304525	0.00485992	0.0432318	0.735009	2.51638
chr1	94324276	000003833	000003833_94324276	TEST	NA	ARHGAP29	ARHGAP29	-76529.5	NA				0.00351215	-0.000394169	-0.0196698	-0.0115935	0.348876	0.948981	0.00275652	0.00424431	0.457329	0.0227425	2.55964	2.37219
chr15	35696899	000038510	000038510_35696899	TEST	NA	DPH6-DT	DPH6.DT	150556	NA				-0.00204118	-0.0041983	-0.0106124	-0.012638	0.605961	0.244068	0.016034	0.0151627	0.217555	0.612489	1.79496	1.81922
chr15	35698021	000038510	000038510_35698021	TEST	NA	DPH6-DT	DPH6.DT.1	151850	NA				-0.01247	-0.00801029	-0.0119782	-0.0168196	0.0154949	0.288622	0.0157496	0.00609783	1.80981	0.539671	1.80273	2.21482
chr1	94646349	000003852	000003852_94646349	TEST	NA	MIR378G	MIR378G	99586	NA				0.00379344	-0.00122202	-0.000147427	-0.00654715	0.392448	0.750748	0.971688	0.0283322	0.406218	0.124506	0.0124731	1.54772
chr1	94648387	000003852	000003852_94648387	TEST	NA	MIR378G	MIR378G.1	97476.5	NA				-0.0205011	-0.00954346	-0.0043326	-0.0104297	0.000446557	0.0427935	0.346373	0.0265125	3.35012	1.36862	0.460456	1.57655
chr15	36373749	000038538	000038538_36373749	TEST	NA	C15orf41	C15orf41	-205758	NA				-0.00171227	-0.00198938	-0.0030554	0.00254451	0.716048	0.783943	0.460361	0.505802	0.145058	0.105715	0.336902	0.29602
chr1	94864128	000003872	000003872_94864128	TEST	NA	SLC44A3	SLC44A3	39621.5	NA				-0.00487441	-0.00141346	-0.00424263	-0.00236955	0.266847	0.742941	0.533803	0.299241	0.573738	0.129046	0.272619	0.523979
chr1	94925898	000003877	000003877_94925898	TEST	NA	CNN3	CNN3	-284.5	NA				-0.00147302	-0.00128298	-0.00659626	-0.00834469	0.741304	0.826685	0.0266047	0.164243	0.130004	0.08266	1.57504	0.784512
chr15	44030158	000038941	000038941_44030158	TEST	NA	PIN4P1	PIN4P1	-151994	NA				-0.0078255	-0.01046	-0.00808152	-0.00226455	0.228635	0.199742	0.0782727	0.570888	0.640857	0.699531	1.10639	0.243449
chr15	45455035	000039009	000039009_45455035	TEST	NA	MIR147B	MIR147B	22045.5	NA				-0.0151883	-0.0144003	-0.0155512	-0.0138963	0.0665977	0.012638	0.000332424	0.00649063	1.17654	1.89832	3.47831	2.18771
chr15	45456705	000039009	000039009_45456705	TEST	NA	MIR147B	MIR147B.1	23796	NA				0.000680854	-0.00882557	0.000802383	0.000373158	0.760834	0.178906	0.658944	0.928527	0.11871	0.747376	0.181151	0.0322054
chr15	48897511	000039137	000039137_48897511	TEST	NA	EID1	EID1	19255	NA				-0.00175311	-0.00460962	-0.0113228	-0.00156049	0.525249	0.428059	0.0469914	0.719042	0.279635	0.368496	1.32798	0.143246
chr15	48976178	000039148	000039148_48976178	TEST	NA	SHC4	SHC4	-12313.5	NA				-0.0103305	-0.0130282	-0.0137158	-0.0139293	0.106582	0.00965732	0.0141738	0.00209092	0.972314	2.01514	1.84851	2.67966
chr15	49621008	000039186	000039186_49621008	TEST	NA	DTWD1	DTWD1	102	NA				-0.0171441	-0.0242556	-0.00535797	-0.0128384	0.00117382	0.0016023	0.221958	0.0220347	2.9304	2.79526	0.653729	1.65689
chr15	50355207	000039223	000039223_50355207	TEST	NA	GABPB1	GABPB1	-51	NA				-0.0131412	-0.0379686	-0.0208081	-0.0921963	0.0300946	0.0111473	0.000320987	3.12723e-05	1.52151	1.95283	3.49351	4.50484
chr15	66835169	000039957	000039957_66835169	TEST	NA	LINC02206	LINC02206	121350	NA				-0.012945	-0.0170155	-0.0158656	-0.0136084	0.0276604	0.033976	0.0368103	0.124546	1.55814	1.46883	1.43403	0.904669
chr15	67041878	000039972	000039972_67041878	TEST	NA	LOC102723493	LOC102723493	22319.5	NA				-0.00999853	-0.00608713	-0.01476	0.00136789	0.010546	0.354675	0.000986353	0.752334	1.97691	0.45017	3.00597	0.123589
chr15	67107209	000039984	000039984_67107209	TEST	NA	SMAD3	SMAD3	-18617.5	NA				-0.00220455	-0.00383872	-0.00689855	-0.00290012	0.382062	0.351798	0.0638886	0.312084	0.417866	0.453707	1.19458	0.505729
chr15	67109687	000039984	000039984_67109687	TEST	NA	SMAD3	SMAD3.1	-16021.5	NA				0.00107293	-0.00162357	-0.00449896	-0.00289337	0.800638	0.823142	0.380284	0.550404	0.0965639	0.0845252	0.419892	0.259318
chr1	98028993	000004004	000004004_98028993	TEST	NA	MIR2682	MIR2682	16411.5	NA				-0.00382429	-0.00142307	-0.0066453	0.00138665	0.543323	0.866131	0.148337	0.694167	0.264942	0.0624163	0.828752	0.158536
chr1	98030649	000004004	000004004_98030649	TEST	NA	MIR2682	MIR2682.1	14564.5	NA				-0.000338113	0.000219418	-0.00726804	0.00609248	0.935267	0.94473	0.0860927	0.0176687	0.0290646	0.0246921	1.06503	1.7528
chr1	98034634	000004004	000004004_98034634	TEST	NA	MIR2682	MIR2682.2	10635	NA				-0.00419257	0.00693379	-0.0100155	-0.00250056	0.130872	0.42545	0.0256987	0.595427	0.883154	0.371152	1.59009	0.225172
chr1	98210282	000004014	000004014_98210282	TEST	NA	LINC01776	LINC01776	-419.5	NA				-0.00234792	-0.00431998	-0.00147874	-0.00352719	0.644167	0.574272	0.638713	0.423947	0.191002	0.240882	0.194694	0.372689
chr1	98211668	000004014	000004014_98211668	TEST	NA	LINC01776	LINC01776.1	1066	NA				5.78055e-05	-0.00243678	-0.00484165	-0.0017446	0.982516	0.76981	0.184565	0.597529	0.00766046	0.113616	0.73385	0.223641
chr15	70800221	000040191	000040191_70800221	TEST	NA	UACA	UACA	-36486	NA				-0.00470163	-0.00109044	-0.00632114	0.00330604	0.195809	0.827244	0.276676	0.343067	0.708168	0.0823662	0.558028	0.464621
chr15	74615678	000040383	000040383_74615678	TEST	NA	CLK3	CLK3	552.5	NA				-0.00244503	-0.0136644	0.00125614	-0.00139943	0.648471	0.00160546	0.701203	0.673014	0.188109	2.7944	0.154156	0.171976
chr15	85333610	000040849	000040849_85333610	TEST	NA	MIR7706	MIR7706	-46994	NA				-0.00966666	-0.00780915	-0.00748676	-0.00359776	0.0609673	0.177369	0.316694	0.570238	1.2149	0.751122	0.49936	0.243944
chr15	89845693	000041030	000041030_89845693	TEST	NA	MIR5094	MIR5094	5016	NA				-0.00486838	-0.0076395	-0.00117461	-0.01206	0.421261	0.038368	0.657715	0.00766752	0.375449	1.41603	0.181962	2.11535
chr15	90402435	000041062	000041062_90402435	TEST	NA	IQGAP1	IQGAP1	14233.5	NA				-0.00587662	-0.00737632	-0.00981795	-0.00487165	0.28355	0.0790093	0.170402	0.3391	0.54737	1.10232	0.768525	0.469672
chr15	90775307	000041078	000041078_90775307	TEST	NA	BLM	BLM	57930.5	NA				-0.00733679	-0.0078032	-0.0108396	-0.0074426	0.273186	0.154831	0.0261163	0.0398034	0.563542	0.810141	1.58309	1.40008
chr15	91357064	000041100	000041100_91357064	TEST	NA	CRAT37	CRAT37	-106192	NA				-0.0237317	-0.0296731	-0.0389384	-0.0195175	0.00410508	0.00306846	0.000470077	0.113009	2.38668	2.51308	3.32783	0.946886
chr15	96276634	000041237	000041237_96276634	TEST	NA	NR2F2	NR2F2.2	-49348.5	NA				0.00262618	-0.00705011	-0.0182019	-0.018813	0.415006	0.0678957	0.0110359	0.00122377	0.381945	1.16816	1.95719	2.9123
chr15	98609795	000041298	000041298_98609795	TEST	NA	IGF1R	IGF1R	-38627	NA				-0.0101135	-0.00350218	-0.00277989	-0.0020123	0.027246	0.507307	0.536883	0.709858	1.5647	0.294729	0.27012	0.148829
chr15	98897045	000041325	000041325_98897045	TEST	NA	PGPEP1L	PGPEP1L	108580	NA				-0.0128249	-0.010758	-0.00358289	-0.00515685	0.00414989	0.041312	0.41462	0.135176	2.38196	1.38392	0.382349	0.869102
chr1	100896067	000004134	000004134_100896067	TEST	NA	SLC30A7	SLC30A7	37.5	NA				-0.00753559	-0.0106376	-0.00786858	0.00020338	0.00354641	0.0144306	0.213459	0.978929	2.45021	1.84072	0.670685	0.009249
chr16	896875	000041516	000041516_896875	TEST	NA	LMF1-AS1	LMF1.AS1	-24354.5	NA				0.000872257	-0.00189332	-0.0100615	0.00129507	0.923393	0.443577	0.0627398	0.646499	0.0346133	0.353031	1.20246	0.189432
chr16	1689341	000041557	000041557_1689341	TEST	NA	JPT2	JPT2	11044	NA				-0.0154337	-0.00291684	-0.00521686	-0.0125402	0.044441	0.625809	0.183118	0.00269621	1.35222	0.203559	0.737269	2.56925
chr16	1692133	000041557	000041557_1692133	TEST	NA	JPT2	JPT2.1	13787	NA				-0.00464331	0.000567989	0.00501176	-0.0136925	0.275752	0.917878	0.35355	0.00199049	0.559481	0.0372151	0.451549	2.70104
chr16	1746327	000041564	000041564_1746327	TEST	NA	MIR3177	MIR3177	11201	NA				-0.00952887	-0.000115531	-0.00358658	-0.0174965	0.00204888	0.980894	0.246444	0.0039493	2.68848	0.00837805	0.608281	2.40348
chr16	3020976	000041660	000041660_3020976	TEST	NA	TNFRSF12A	TNFRSF12A	642.5	NA				-0.0160903	-0.0116924	-0.0118856	-0.0145557	0.0146221	0.00429111	0.0212073	0.00246058	1.83499	2.36743	1.67351	2.60896
chr16	3022116	000041660	000041660_3022116	TEST	NA	THOC6	THOC6	-1703	NA				-0.00826089	0.00449345	-0.00341272	-0.0180875	0.246911	0.53497	0.323902	0.000197559	0.607459	0.27167	0.489586	3.7043
chr16	3022439	000041660	000041660_3022439	TEST	NA	THOC6	THOC6.1	-1494.5	NA				-0.00903406	0.000865737	0.00202816	-0.0143152	0.043599	0.822406	0.208159	0.040201	1.36052	0.0849136	0.681604	1.39576
chr16	4944977	000041781	000041781_4944977	TEST	NA	PPL	PPL	-7901.5	NA				-0.0102054	-0.00904821	-0.00810756	-0.0193149	0.00887244	0.0734631	0.159608	0.000626754	2.05196	1.13393	0.796946	3.2029
chr16	4945948	000041781	000041781_4945948	TEST	NA	PPL	PPL.1	-8739	NA				-0.0104474	-0.00510195	-0.00493718	-0.0123896	0.0174002	0.135499	0.089397	0.0358417	1.75945	0.868065	1.04868	1.44561
chr16	11100550	000041903	000041903_11100550	TEST	NA	SOCS1	SOCS1	155602	NA				-0.0198998	-0.0209863	-0.00996798	-0.00961589	0.00934355	0.0209768	0.129772	0.129637	2.02949	1.67826	0.886818	0.887271
chr16	11916105	000041961	000041961_11916105	TEST	NA	GSPT1	GSPT1	-26	NA				-0.0339396	-0.00750428	-0.0247228	-0.0275173	0.00242134	0.122301	0.00284278	0.000871828	2.61594	0.91257	2.54626	3.05957
chr16	20851821	000042204	000042204_20851821	TEST	NA	REXO5	REXO5	45218.5	NA				-0.0157867	-0.015966	-0.00415835	-0.0102852	0.00806714	0.0659563	0.252843	0.0184797	2.09328	1.18074	0.59715	1.73331
chr16	21627148	000042240	000042240_21627148	TEST	NA	IGSF6	IGSF6	25550.5	NA				-0.00665829	0.00265226	-0.00572701	0.0018366	0.190341	0.516212	0.449682	0.611374	0.720469	0.287172	0.347095	0.213693
chr16	24987156	000042357	000042357_24987156	TEST	NA	ARHGAP17	ARHGAP17	28180.5	NA				-0.00246966	0.000293697	-0.00393444	-0.00742741	0.478804	0.905026	0.228765	0.0913772	0.319842	0.0433391	0.64061	1.03916
chr16	24987911	000042357	000042357_24987911	TEST	NA	ARHGAP17	ARHGAP17.1	27419.5	NA				-0.00417205	-0.0108431	-0.0029092	-0.00836477	0.647475	0.103361	0.792473	0.143244	0.188777	0.985642	0.101016	0.843922
chr16	28863468	000042461	000042461_28863468	TEST	NA	SH2B1	SH2B1	-220	NA				-0.000249702	-0.0110211	-0.013947	-0.0101111	0.967864	0.115395	0.0149178	0.0882157	0.0141857	0.937812	1.8263	1.05445
chr16	35509317	000042643	000042643_35509317	TEST	NA	TP53TG3HP	TP53TG3HP	-2042.5	NA				0.00138957	-0.00356741	-0.00406511	-0.00394983	0.800766	0.442444	0.438184	0.389241	0.0964942	0.354141	0.358344	0.409782
chr16	35510862	000042643	000042643_35510862	TEST	NA	TP53TG3HP	TP53TG3HP.1	-3689	NA				-0.00311719	-0.00437357	0.00221419	-0.00703238	0.483298	0.657605	0.732243	0.283331	0.315785	0.182035	0.135344	0.547706
chr16	58129496	000043107	000043107_58129496	TEST	NA	CFAP20	CFAP20	64.5	NA				-0.029291	-0.0188692	-0.0210084	-0.0431013	0.00430096	0.000463282	0.00628555	0.00062057	2.36643	3.33415	2.20166	3.20721
chr16	64138130	000043240	000043240_64138130	TEST	NA	CDH11	CDH11	983813	NA				0.00314743	-0.00585386	-0.00659898	-0.00362736	0.291692	0.364363	0.177443	0.437758	0.535076	0.438466	0.750941	0.358766
chr16	67538033	000043424	000043424_67538033	TEST	NA	RIPOR1	RIPOR1	688.5	NA				-0.00377484	-0.00981634	-0.0153728	-0.0171453	0.518438	0.153068	0.0337292	0.00429461	0.285303	0.815117	1.47199	2.36708
chr16	68328254	000043473	000043473_68328254	TEST	NA	PRMT7	PRMT7	17082	NA				-0.00432538	0.000279713	-0.00899835	-0.00516447	0.355176	0.967146	0.153355	0.222586	0.449557	0.014508	0.814302	0.652502
chr16	69398265	000043553	000043553_69398265	TEST	NA	TERF2	TERF2.1	-12418	NA				-0.0222546	-0.00755337	-0.0166203	-0.0246783	0.0082478	0.199189	0.0160924	0.00163465	2.08366	0.700735	1.79338	2.78657
chr16	70346896	000043605	000043605_70346896	TEST	NA	DDX19A	DDX19A	153	NA				-0.00745728	0.00732011	-0.0175686	-0.0123653	0.366343	0.270224	0.0243076	0.0770454	0.436112	0.568276	1.61426	1.11325
chr16	70476710	000043616	000043616_70476710	TEST	NA	FCSK	FCSK	22086	NA				-0.00156688	-0.0067604	-0.00643429	-0.00108608	0.628016	0.0738628	0.0871565	0.732588	0.202029	1.13157	1.0597	0.13514
chr16	70715288	000043633	000043633_70715288	TEST	NA	MTSS2	MTSS2.1	-29237	NA				-0.0101597	0.000519812	-0.00894813	-0.0139777	0.0312681	0.911011	0.0103339	0.0157069	1.5049	0.0404762	1.98574	1.80391
chr16	71460480	000043660	000043660_71460480	TEST	NA	ZNF23	ZNF23	1849	NA				-0.0119984	-0.00319501	-0.0086373	-0.0164315	0.0186944	0.669003	0.0554461	0.0186862	1.72829	0.174572	1.25613	1.72848
chr16	75253658	000043809	000043809_75253658	TEST	NA	BCAR1	BCAR1.1	-2066	NA				-0.00299114	-0.00198977	-0.0187061	-0.00864998	0.308572	0.802232	0.00581397	0.225669	0.510644	0.0956997	2.23553	0.646528
chr16	75464805	000043823	000043823_75464805	TEST	NA	TMEM170A	TMEM170A	-200	NA				-0.0120716	-0.00976107	-0.0117323	-0.0067605	0.0217162	0.0220408	0.0909321	0.333923	1.66322	1.65677	1.04128	0.476354
chr16	77288419	000043877	000043877_77288419	TEST	NA	SYCE1L	SYCE1L	88923.5	NA				-0.00335615	6.42413e-06	-0.00898944	-0.00329936	0.35635	0.999007	0.0213685	0.252894	0.448123	0.000431264	1.67023	0.597062
chr16	77289538	000043877	000043877_77289538	TEST	NA	SYCE1L	SYCE1L.1	90223	NA				-0.00797462	0.00389392	-0.00647564	0.0023733	0.368511	0.595974	0.171969	0.594525	0.433549	0.224773	0.764549	0.22583
chr16	79381186	000043918	000043918_79381186	TEST	NA	MAF	MAF	219702	NA				-0.00888117	0.000252176	-0.00537934	-0.0063889	0.023831	0.960267	0.434292	0.0811643	1.62286	0.0176079	0.362218	1.09064
chr16	84618990	000044121	000044121_84618990	TEST	NA	COTL1	COTL1	-897.5	NA				-0.0250829	-0.0114445	-0.0176452	-0.0454418	0.00971511	0.048459	0.00979688	0.00790822	2.01255	1.31463	2.00891	2.10192
chr16	86772821	000044233	000044233_86772821	TEST	NA	LINC02188	LINC02188	50725.5	NA				0.00338742	0.00521228	-0.00189339	0.00278756	0.481911	0.213287	0.53844	0.525134	0.317033	0.671035	0.268863	0.27973
chr1	109996617	000004441	000004441_109996617	TEST	NA	AHCYL1	AHCYL1	-4466.5	NA				-0.00472517	-0.00664666	-0.00418593	-0.00261144	0.259562	0.119887	0.394071	0.509566	0.585759	0.921227	0.404425	0.292799
chr17	692273	000044411	000044411_692273	TEST	NA	VPS53	VPS53	22510	NA				0.00577746	0.0076484	0.0039709	0.00539024	0.261844	0.178395	0.216944	0.276429	0.581958	0.748618	0.663653	0.558416
chr17	694392	000044411	000044411_694392	TEST	NA	VPS53	VPS53.1	20487	NA				0.00168937	0.000960453	-0.00657362	-0.011658	0.749589	0.883724	0.0880362	0.00233055	0.125177	0.0536833	1.05534	2.63254
chr17	2399848	000044532	000044532_2399848	TEST	NA	MNT	MNT	1121	NA				-0.0098527	-0.018925	-0.0191828	-0.0111292	0.0777095	0.025354	0.0157949	0.143651	1.10953	1.59595	1.80148	0.842692
chr17	2401568	000044532	000044532_2401568	TEST	NA	MNT	MNT.1	-391	NA				0.000720389	0.00130241	-0.000407943	-0.00470016	0.898223	0.789949	0.937775	0.396844	0.0466156	0.102401	0.0279012	0.40138
chr17	3846292	000044578	000044578_3846292	TEST	NA	NCBP3	NCBP3	27	NA				-0.0256514	-0.0070444	-0.00901405	-0.00778173	0.0823613	0.342494	0.135323	0.107389	1.08428	0.465347	0.86863	0.969039
chr17	5439189	000044652	000044652_5439189	TEST	NA	C1QBP	C1QBP	81.5	NA				-0.00665217	-0.0157814	-0.0141735	-0.0123777	0.121671	0.0216437	0.035066	0.0250696	0.914815	1.66467	1.45511	1.60085
chr1	110436879	000004469	000004469_110436879	TEST	NA	PROK1	PROK1	-14202	NA				-0.00897017	-0.000674622	-0.00478322	-0.00490011	0.025814	0.900405	0.278456	0.343702	1.58815	0.0455619	0.555243	0.463818
chr17	7841838	000044760	000044760_7841838	TEST	NA	KDM6B	KDM6B	1944.5	NA				-0.020651	-0.0146743	-0.00661289	-0.0182412	0.000811685	0.00745607	0.0931013	0.00877191	3.09061	2.12749	1.03104	2.05691
chr17	7844156	000044760	000044760_7844156	TEST	NA	KDM6B	KDM6B.1	4229	NA				-0.00135113	-0.00328898	-0.00508926	-0.00795651	0.71703	0.342857	0.0579376	0.157826	0.144463	0.464886	1.23704	0.801822
chr17	8118551	000044775	000044775_8118551	TEST	NA	ALOXE3	ALOXE3	-44	NA				0.00662345	0.00562032	0.000609227	0.00615693	0.123092	0.180195	0.897016	0.0684299	0.90977	0.744258	0.0472	1.16475
chr17	8119060	000044775	000044775_8119060	TEST	NA	ALOXE3	ALOXE3.1	-254	NA				-0.00340076	-0.00879588	-0.00271916	0.000694454	0.316565	0.00220969	0.67721	0.904651	0.499537	2.65567	0.169277	0.0435191
chr17	8173220	000044783	000044783_8173220	TEST	NA	SNORD118	SNORD118	348	NA				-0.00406838	-0.00186056	-0.00413917	0.00347693	0.139191	0.439036	0.245784	0.235344	0.856389	0.3575	0.609446	0.628297
chr17	8173416	000044783	000044783_8173416	TEST	NA	SNORD118	SNORD118.1	-33	NA				0.00210126	-0.0128866	-0.0135353	-0.00836739	0.598594	0.0549282	0.052594	0.02856	0.222867	1.2602	1.27906	1.54424
chr17	8187101	000044785	000044785_8187101	TEST	NA	MIR4521	MIR4521	160	NA				-0.00358478	-0.0045215	-0.0100225	0.00083626	0.388784	0.398468	0.154225	0.859829	0.410292	0.399606	0.811846	0.0655878
chr17	8187576	000044785	000044785_8187576	TEST	NA	MIR4521	MIR4521.1	739	NA				0.000427931	0.00201434	-0.00621702	-0.00455819	0.945528	0.81536	0.111579	0.255095	0.0243257	0.0886507	0.952416	0.593298
chr17	8220962	000044789	000044789_8220962	TEST	NA	LINC00324	LINC00324	3139.5	NA				-0.0144993	-0.0134257	-0.00155585	-0.00409027	0.0349718	0.0249699	0.794259	0.170057	1.45628	1.60258	0.100038	0.769406
chr17	8222927	000044789	000044789_8222927	TEST	NA	LINC00324	LINC00324.1	1085.5	NA				-0.0146332	-0.0129521	-0.0137866	-0.0114766	0.0259361	0.0144758	0.0202123	0.183486	1.5861	1.83936	1.69438	0.736396
chr17	9836157	000044833	000044833_9836157	TEST	NA	GLP2R	GLP2R	10275.5	NA				0.00290904	-0.00923613	-0.00438729	-0.0118694	0.33203	0.0190303	0.0470654	0.00215473	0.478823	1.72055	1.3273	2.66661
chr17	9838007	000044833	000044833_9838007	TEST	NA	GLP2R	GLP2R.1	11977	NA				-0.00412717	-0.00582708	-0.00521612	-0.000332043	0.676895	0.490973	0.105774	0.920146	0.169479	0.308943	0.975622	0.0361434
chr17	17187273	000045046	000045046_17187273	TEST	NA	PLD6	PLD6.1	19047	NA				-0.0064813	-0.00419783	-0.00133709	-0.00568384	0.0621641	0.486165	0.832591	0.117414	1.20646	0.313216	0.0795685	0.930279
chr17	17711032	000045080	000045080_17711032	TEST	NA	RAI1	RAI1	29606	NA				-0.000424804	-0.00600502	-0.00168276	-0.017171	0.942128	0.449527	0.588705	0.0878783	0.02589	0.347244	0.230102	1.05612
chr17	17712016	000045080	000045080_17712016	TEST	NA	RAI1	RAI1.1	30447	NA				-0.0107842	0.00213452	-0.00722859	-0.00238522	0.0137195	0.65445	0.212422	0.577269	1.86266	0.184123	0.672801	0.238622
chr17	20935872	000045212	000045212_20935872	TEST	NA	LOC339260	LOC339260	-2681.5	NA				-0.00231214	-0.00735532	0.000672948	-0.00406166	0.727679	0.143841	0.939806	0.538065	0.13806	0.842117	0.0269617	0.269166
chr17	20937126	000045212	000045212_20937126	TEST	NA	LOC339260	LOC339260.1	-1592	NA				-0.00234301	-0.00332782	-0.00852522	0.000745552	0.584566	0.528225	0.254557	0.899582	0.233166	0.277181	0.594215	0.0459593
chr17	21286538	000045229	000045229_21286538	TEST	NA	MAP2K3	MAP2K3	-1300	NA				-0.0011708	0.000558137	-0.00355906	-0.0140995	0.817542	0.908367	0.448783	0.00290395	0.0874897	0.0417386	0.347963	2.53701
chr17	21288089	000045229	000045229_21288089	TEST	NA	MAP2K3	MAP2K3.1	186.5	NA				0.0111623	-0.00217674	-0.00390489	-0.000977355	0.00171726	0.601897	0.227988	0.821363	2.76516	0.220478	0.642088	0.0854649
chr17	28717870	000045355	000045355_28717870	TEST	NA	RAB34	RAB34	92	NA				-0.0084726	-0.00147169	-0.00549409	-0.00153355	0.300667	0.78575	0.138219	0.608964	0.521914	0.104715	0.859432	0.215408
chr17	28743562	000045357	000045357_28743562	TEST	NA	TRAF4	TRAF4	-452	NA				-0.0198957	-0.00938913	-0.0125076	-0.0230671	0.00201612	0.0725596	0.00429921	0.0144089	2.69548	1.13931	2.36661	1.84137
chr17	28744443	000045357	000045357_28744443	TEST	NA	TRAF4	TRAF4.1	517	NA				0.000834165	0.00659163	-0.00121125	-0.0116347	0.894047	0.494588	0.764568	0.00360021	0.0486396	0.305756	0.116584	2.44367
chr17	28745481	000045357	000045357_28745481	TEST	NA	TRAF4	TRAF4.2	1323	NA				-0.000331422	0.00400976	-0.000687775	-0.0105327	0.933358	0.509483	0.893377	0.0519793	0.0299518	0.292871	0.0489654	1.28417
chr17	31314390	000045549	000045549_31314390	TEST	NA	EVI2B	EVI2B	-172	NA				-0.0035683	-0.00213606	-0.000258589	-0.00254056	0.385786	0.702071	0.972971	0.455466	0.413654	0.153619	0.0119003	0.341544
chr1	113457179	000004584	000004584_113457179	TEST	NA	MAGI3	MAGI3	66704.5	NA				-0.00376408	0.00457512	-0.00414255	0.00177619	0.126127	0.662211	0.29687	0.77285	0.899191	0.179004	0.527434	0.111905
chr17	38880055	000045849	000045849_38880055	TEST	NA	LASP1	LASP1	10005.5	NA				-0.012346	-0.00875699	-0.00382604	-0.00884519	0.0662108	0.115455	0.615978	0.156759	1.17907	0.937587	0.210435	0.804768
chr17	40345211	000045942	000045942_40345211	TEST	NA	RARA-AS1	RARA.AS1	-2097	NA				-0.0125673	-0.00931563	-0.00506817	-0.0174921	0.00937193	0.169193	0.400669	0.00322232	2.02817	0.771618	0.397215	2.49183
chr17	41548156	000046025	000046025_41548156	TEST	NA	LINC00974	LINC00974	6467.5	NA				-0.0233357	-0.0139406	-0.0240772	-0.0149774	0.000797654	0.153427	0.0288798	0.00170433	3.09819	0.814097	1.53941	2.76845
chr17	43361160	000046163	000046163_43361160	TEST	NA	LINC00910	LINC00910	27764.5	NA				-0.00144782	-0.00146019	-0.00144165	-0.0016379	0.735148	0.709436	0.58873	0.698052	0.133625	0.149087	0.230084	0.156112
chr17	43592050	000046187	000046187_43592050	TEST	NA	ETV4	ETV4	-45647.5	NA				-0.00651556	-0.0040437	-0.0091375	-0.00599683	0.272943	0.429789	0.0625725	0.00823929	0.563929	0.366744	1.20362	2.08411
chr1	115062760	000004632	000004632_115062760	TEST	NA	TSPAN2	TSPAN2	26589.5	NA				-0.0088355	-0.0202445	-0.00723241	-0.0101868	0.0215603	0.00644451	0.0827729	0.132861	1.66635	2.19081	1.08211	0.876604
chr17	48024629	000046457	000046457_48024629	TEST	NA	MIR10226	MIR10226	-8097.5	NA				-0.0186362	-0.00988946	0.00438556	-0.0161982	0.0140436	0.130383	0.217481	0.00922252	1.85252	0.884778	0.662579	2.03515
chr17	48236895	000046474	000046474_48236895	TEST	NA	THRA1/BTR	THRA1.BTR	-57600	NA				0.00275411	0.0035628	0.000294697	-0.0013536	0.672842	0.601003	0.921888	0.770188	0.172087	0.221124	0.0353219	0.113403
chr17	48240813	000046474	000046474_48240813	TEST	NA	THRA1/BTR	THRA1.BTR.1	-53568	NA				-0.00358728	0.00321251	-0.00648026	-0.000735692	0.616425	0.664706	0.393371	0.883171	0.21012	0.17737	0.405198	0.0539554
chr17	48241149	000046474	000046474_48241149	TEST	NA	THRA1/BTR	THRA1.BTR.2	-53055.5	NA				-0.00620453	0.00217528	-0.0041729	0.00169623	0.0655395	0.377716	0.465597	0.124218	1.1835	0.422834	0.331989	0.905814
chr17	48244543	000046474	000046474_48244543	TEST	NA	THRA1/BTR	THRA1.BTR.3	-49868	NA				-0.0210815	-0.00520716	-0.00424014	-0.0200732	0.00418965	0.551214	0.448703	0.00458768	2.37782	0.25868	0.348041	2.33841
chr17	49968802	000046607	000046607_49968802	TEST	NA	DLX4	DLX4	-393	NA				-0.0222396	-0.0173597	-0.02433	-0.0225864	0.00255585	0.0228903	0.00642579	0.0253694	2.59247	1.64035	2.19207	1.59569
chr17	50478836	000046658	000046658_50478836	TEST	NA	RSAD1	RSAD1	42.5	NA				-0.019269	-0.0158893	-0.0144379	-0.0174061	0.0498452	0.00641242	0.0177611	7.61143e-05	1.30238	2.19298	1.75053	4.11853
chr17	56961001	000046995	000046995_56961001	TEST	NA	COIL	COIL	13	NA				-0.0190567	-0.0021032	-0.0100878	-0.0134059	0.00463284	0.7598	0.108601	0.0184861	2.33415	0.1193	0.964165	1.73315
chr17	57328750	000047016	000047016_57328750	TEST	NA	MSI2	MSI2	71763.5	NA				0.00165357	0.000287087	-0.000443168	0.00150333	0.607143	0.911779	0.933861	0.660953	0.216709	0.0401102	0.0297177	0.179829
chr17	57331566	000047016	000047016_57331566	TEST	NA	MSI2	MSI2.1	74661.5	NA				-0.0238758	-0.0123709	-0.0063327	-0.00511241	0.000274113	0.0104127	0.0494612	0.315058	3.56207	1.98244	1.30574	0.50161
chr17	57850145	000047052	000047052_57850145	TEST	NA	MRPS23	MRPS23	-52	NA				-0.0237443	-0.0551699	-0.0190317	-0.0680787	0.0184787	0.000933849	0.00168673	0.000854977	1.73333	3.02972	2.77296	3.06805
chr17	58786560	000047116	000047116_58786560	TEST	NA	PPM1E	PPM1E	30589.5	NA				0.000486096	0.00278488	-0.00162413	-0.00682099	0.954016	0.740754	0.72189	0.0427062	0.0204444	0.130326	0.141529	1.36951
chr17	58787084	000047116	000047116_58787084	TEST	NA	PPM1E	PPM1E.1	31336	NA				-0.00327773	-0.0024258	-0.00551256	0.00298266	0.380256	0.614651	0.169762	0.156344	0.419924	0.211371	0.770159	0.80592
chr17	59001820	000047127	000047127_59001820	TEST	NA	TRIM37	TRIM37	105206	NA				0.00459175	-0.0199532	0.00563337	-0.0233232	0.258156	0.0063534	0.267271	7.74727e-05	0.588117	2.19699	0.573048	4.11085
chr17	59158821	000047134	000047134_59158821	TEST	NA	PRR11	PRR11.1	2971	NA				-0.00165965	-0.0047335	-0.00712418	-0.00266838	0.678686	0.135586	0.0212347	0.0740868	0.168331	0.867786	1.67295	1.13026
chr17	59837814	000047195	000047195_59837814	TEST	NA	MIR21	MIR21	-3607	NA				-0.00519839	-0.00220958	0.00118755	0.00765882	0.12327	0.565538	0.762733	0.364025	0.909143	0.247538	0.117627	0.438869
chr17	59840240	000047195	000047195_59840240	TEST	NA	MIR21	MIR21.1	-1217.5	NA				-0.00529695	-0.00431382	-0.00140113	0.00293877	0.0122333	0.218974	0.528614	0.427417	1.91246	0.659607	0.276862	0.369149
chr17	59842616	000047195	000047195_59842616	TEST	NA	MIR21	MIR21.2	1479.5	NA				-0.01019	-0.00309535	-0.00870526	0.00167547	0.243631	0.663575	0.0635454	0.569794	0.613267	0.17811	1.19692	0.244282
chr17	59843402	000047195	000047195_59843402	TEST	NA	MIR21	MIR21.3	2255.5	NA				-0.00748564	-0.00725798	-0.0057765	-0.000289754	0.07096	0.303894	0.531159	0.927318	1.14899	0.517278	0.274775	0.0327711
chr17	59846516	000047195	000047195_59846516	TEST	NA	MIR21	MIR21.4	5432.5	NA				-0.020272	-0.0136343	-0.0175858	-0.0114002	0.00775337	0.129245	0.00145543	0.219042	2.11051	0.888587	2.83701	0.659472
chr17	61325536	000047313	000047313_61325536	TEST	NA	LOC101927855	LOC101927855.4	42229	NA				0.000558702	-0.00413616	-0.00310085	-0.00108302	0.790393	0.660455	0.450845	0.660114	0.102157	0.180157	0.345972	0.180381
chr17	64497203	000047550	000047550_64497203	TEST	NA	POLG2	POLG2	-40	NA				-0.0155365	-0.0271847	-0.0247775	-0.0432991	0.0175405	0.0027463	0.00798249	0.00140397	1.75596	2.56125	2.09786	2.85264
chr17	64732488	000047577	000047577_64732488	TEST	NA	MIR6080	MIR6080	-48266.5	NA				0.000113629	-0.00411972	-0.00830453	-0.00400644	0.975229	0.360573	0.0614162	0.293396	0.0108936	0.443007	1.21172	0.532546
chr17	69716689	000047943	000047943_69716689	TEST	NA	LINC01483	LINC01483	122662	NA				0.000360849	-0.00477039	-0.00262521	-0.00477288	0.942304	0.492399	0.622181	0.192045	0.025809	0.307683	0.206083	0.716597
chr17	71899546	000048108	000048108_71899546	TEST	NA	ROCR	ROCR	126241	NA				0.00321224	-0.00235314	-0.00930548	-0.00157275	0.594356	0.566035	0.0298007	0.722008	0.225954	0.247157	1.52577	0.141458
chr17	71901015	000048108	000048108_71901015	TEST	NA	ROCR	ROCR.1	125116	NA				0.0023519	0.0044449	-0.00317512	-0.00172143	0.629593	0.497131	0.405316	0.435414	0.20094	0.30353	0.392206	0.361097
chr17	72211878	000048135	000048135_72211878	TEST	NA	SOX9	SOX9	90901	NA				-0.00408603	0.00639814	-0.000574581	-0.0005929	0.413539	0.395496	0.867441	0.871568	0.383483	0.402858	0.0617603	0.0596988
chr17	72576549	000048161	000048161_72576549	TEST	NA	LINC00673	LINC00673	16248	NA				-0.018269	-0.00294874	-0.0135445	-0.0173356	0.00585761	0.63121	0.0732485	0.0225236	2.23228	0.199826	1.1352	1.64736
chr17	73017930	000048202	000048202_73017930	TEST	NA	SLC39A11	SLC39A11	74727	NA				-0.00861482	-0.00747472	-0.0023646	-0.00199692	0.0858232	0.154679	0.618189	0.621965	1.0664	0.810569	0.208879	0.206234
chr17	75012563	000048293	000048293_75012563	TEST	NA	MRPL58	MRPL58	-170	NA				-0.021493	-0.0873243	-0.0240286	-0.0445413	0.0191273	0.000609725	0.00894809	0.000267472	1.71835	3.21487	2.04827	3.57272
chr17	75430529	000048328	000048328_75430529	TEST	NA	MIR3678	MIR3678	24509	NA				-0.00297475	-0.00705353	-0.00767942	-0.00436914	0.416291	0.194433	0.118724	0.560424	0.380603	0.711229	0.925462	0.251483
chr17	75553192	000048338	000048338_75553192	TEST	NA	LLGL2	LLGL2	27602.5	NA				-0.0302039	-0.016496	-0.0327151	-0.01642	0.00109344	0.00610281	0.00133184	0.0527145	2.9612	2.21447	2.87555	1.27807
chr17	75779605	000048354	000048354_75779605	TEST	NA	H3F3B	H3F3B	202.5	NA				-0.0111929	-0.0175326	-0.000747461	-0.0125726	0.0805525	0.00272852	0.891943	0.125377	1.09392	2.56407	0.0496627	0.901781
chr17	76561972	000048422	000048422_76561972	TEST	NA	SNORD1A	SNORD1A	417	NA				0.00226708	-0.00340756	-0.00494965	-0.00388671	0.564365	0.304555	0.238463	0.363836	0.24844	0.516334	0.622578	0.439095
chr17	76562028	000048422	000048422_76562028	TEST	NA	SNORD1A	SNORD1A.1	655	NA				-0.000260901	0.0159793	0.010247	3.35607e-05	0.954172	0.445324	0.334029	0.996131	0.0203735	0.351324	0.476216	0.00168375
chr17	78315682	000048557	000048557_78315682	TEST	NA	LINC01993	LINC01993	-37215	NA				-0.00950507	-0.011611	-0.00814177	-0.0141155	0.0214466	0.0240213	0.0785544	0.0287331	1.66864	1.6194	1.10483	1.54162
chr17	78342211	000048562	000048562_78342211	TEST	NA	SOCS3	SOCS3	17930	NA				-0.0135525	-0.0186091	-0.0160919	-0.019793	0.0369463	0.00288259	0.00067869	0.0128657	1.43243	2.54022	3.16833	1.89057
chr17	78353153	000048563	000048563_78353153	TEST	NA	SOCS3	SOCS3.1	6932.5	NA				-0.0122192	-0.0127037	-0.00225586	-0.020391	0.0431766	0.0708749	0.516187	0.00381784	1.36475	1.14951	0.287193	2.41818
chr17	79026946	000048613	000048613_79026946	TEST	NA	C1QTNF1-AS1	C1QTNF1.AS1	577.5	NA				-0.00893761	-0.0135475	-0.0113524	-0.0167819	0.0980782	0.104891	0.00845329	0.000664351	1.00843	0.979263	2.07297	3.1776
chr17	81683795	000048813	000048813_81683795	TEST	NA	HGS	ARL16	114	NA				-0.00849386	-3.87105e-05	-0.00981721	-0.0145347	0.0899563	0.994185	0.029564	0.0426295	1.04597	0.00253295	1.52924	1.37029
chr1	12342640	000000489	000000489_12342640	TEST	NA	VPS13D	VPS13D	112500	NA				-0.012518	-0.0156093	-0.00773615	-0.00402479	0.00397053	0.000422737	0.0611815	0.293668	2.40115	3.37393	1.21338	0.532143
chr18	3603062	000049077	000049077_3603062	TEST	NA	DLGAP1-AS2	DLGAP1.AS2	-527	NA				0.00278174	-0.0062259	0.000365262	-0.00309876	0.390558	0.302766	0.960655	0.47812	0.408314	0.518894	0.0174326	0.320463
chr18	3604855	000049077	000049077_3604855	TEST	NA	DLGAP1-AS2	DLGAP1.AS2.1	1160	NA				0.00621743	0.00346985	-0.0058698	-0.00136293	0.410719	0.434529	0.119788	0.7466	0.386455	0.361981	0.921585	0.126912
chr18	7685170	000049236	000049236_7685170	TEST	NA	PTPRM	PTPRM	117826	NA				-0.00138306	-0.0116389	-0.0124109	-0.00749727	0.84998	0.1073	0.0321061	0.149211	0.0705911	0.969402	1.49341	0.8262
chr18	8171091	000049262	000049262_8171091	TEST	NA	LOC100192426	LOC100192426	195870	NA				-0.00610217	-0.00749386	-0.0126322	-0.00836474	0.341419	0.390949	0.0682454	0.122736	0.466712	0.40788	1.16593	0.911026
chr18	8800737	000049298	000049298_8800737	TEST	NA	MTCL1	MTCL1	83475.5	NA				-0.00700661	0.000668184	-0.000383547	-0.00163125	0.327344	0.939534	0.944767	0.645372	0.484995	0.0270876	0.0246754	0.19019
chr18	8801299	000049298	000049298_8801299	TEST	NA	MTCL1	MTCL1.1	84069.5	NA				-0.00782824	-0.00810368	-0.00948892	-0.000382064	0.0896198	0.295176	0.0896354	0.922039	1.0476	0.529919	1.04752	0.0352507
chr18	10926138	000049410	000049410_10926138	TEST	NA	MIR6788	MIR6788	-166500	NA				-0.0124839	-0.00904601	-0.00393218	-0.0114581	0.0136316	0.170931	0.577801	0.0299214	1.86545	0.767178	0.238222	1.52402
chr18	10927205	000049410	000049410_10927205	TEST	NA	MIR6788	MIR6788.1	-167374	NA				-0.0191053	-0.00740323	0.000856183	-0.0136954	0.0390193	0.149237	0.850179	0.000901272	1.40872	0.826124	0.0704898	3.04514
chr18	10927447	000049410	000049410_10927447	TEST	NA	MIR6788	MIR6788.2	-167994	NA				-0.00189177	-0.00345274	-0.00832971	0.00221256	0.577274	0.58798	0.042126	0.468703	0.238618	0.230638	1.37545	0.329102
chr1	147504927	000004948	000004948_147504927	TEST	NA	LINC00624	LINC00624	13000	NA				-0.00500539	-0.00191016	-0.0059245	-0.00329554	0.405752	0.730435	0.463829	0.599466	0.39174	0.136418	0.333642	0.222236
chr18	12946870	000049517	000049517_12946870	TEST	NA	SEH1L	SEH1L	-978	NA				0.00324819	0.00123623	-0.00135284	-0.0113028	0.478434	0.748362	0.618595	0.00292583	0.320178	0.125888	0.208594	2.53375
chr18	13684795	000049538	000049538_13684795	TEST	NA	FAM210A	FAM210A	41802.5	NA				-0.00838596	-0.00502984	-0.00465311	-0.00999788	0.0691085	0.575254	0.413548	0.0450307	1.16047	0.24014	0.383474	1.34649
chr18	21304119	000049595	000049595_21304119	TEST	NA	GREB1L	GREB1L	61887	NA				-0.00381972	0.000239417	-0.00738403	-1.40796e-05	0.505339	0.956762	0.133719	0.998157	0.296417	0.0191959	0.873807	0.000801048
chr18	21673059	000049613	000049613_21673059	TEST	NA	ABHD3	ABHD3	-8876.5	NA				0.00050693	0.00755612	-0.016161	-0.0138474	0.955137	0.448483	0.000436288	0.000836287	0.0199344	0.348254	3.36023	3.07764
chr18	22466752	000049653	000049653_22466752	TEST	NA	CTAGE1	CTAGE1	-48741	NA				-0.00399508	-0.00559493	-0.00590076	0.00115908	0.506724	0.398535	0.214436	0.677991	0.295229	0.399533	0.668702	0.168776
chr18	22468122	000049653	000049653_22468122	TEST	NA	CTAGE1	CTAGE1.1	-50211.5	NA				-0.0039622	-0.00136779	0.000790643	0.000615185	0.388385	0.829112	0.797272	0.82166	0.410737	0.0813866	0.0983934	0.085308
chr1	12478333	000000497	000000497_12478333	TEST	NA	SNORA59B	SNORA59B	-28965.5	NA				-0.0240197	-0.0132866	-0.00757626	-0.0179718	0.00260711	0.137299	0.0527697	6.15692e-05	2.58384	0.862334	1.27762	4.21064
chr18	23452812	000049717	000049717_23452812	TEST	NA	RIOK3	RIOK3	-634	NA				-0.0143552	-0.00947866	-0.00831762	-0.00705624	0.0111237	0.0275766	0.0727764	0.206754	1.95375	1.55946	1.13801	0.684546
chr18	23586861	000049725	000049725_23586861	TEST	NA	NPC1	NPC1.1	-438	NA				-0.0126101	-0.0172425	-0.00415796	-0.0165726	0.146733	0.00579033	0.295863	0.0480216	0.833472	2.2373	0.528909	1.31856
chr18	23718395	000049739	000049739_23718395	TEST	NA	LAMA3	LAMA3	28908	NA				-0.00336824	0.00149885	-0.012391	-0.00252352	0.236982	0.745982	0.0899188	0.509319	0.625284	0.127272	1.04615	0.29301
chr18	23719820	000049739	000049739_23719820	TEST	NA	LAMA3	LAMA3.1	30201.5	NA				0.00780101	-0.00031041	-0.0030971	-0.000173094	0.0728715	0.930934	0.384946	0.962012	1.13744	0.031081	0.4146	0.0168197
chr1	149887818	000004998	000004998_149887818	TEST	NA	HIST2H2AB	HIST2H2AB	122.5	NA				-0.00859767	-0.0128646	-0.00218441	-0.0139811	0.204227	0.00377824	0.715139	0.00214927	0.689888	2.42271	0.145609	2.66771
chr1	149888521	000004998	000004998_149888521	TEST	NA	HIST2H2AB	HIST2H2AB.1	-633.5	NA				-0.0124646	-0.0156829	-0.0105947	-0.0125554	0.0316314	0.0144924	0.0359111	0.197833	1.49988	1.83886	1.44477	0.703701
chr18	39625108	000050249	000050249_39625108	TEST	NA	MIR924	MIR924	-2794.5	NA				-0.00323819	0.00186888	-0.00743834	-0.00288563	0.434108	0.548545	0.0139898	0.583875	0.362402	0.260788	1.85419	0.23368
chr18	46718724	000050487	000050487_46718724	TEST	NA	ST8SIA5	ST8SIA5	38300	NA				-0.0116145	-0.000236066	-0.00349636	-0.000374291	0.00100264	0.961689	0.460461	0.924761	2.99886	0.0169655	0.336807	0.0339705
chr1	150568360	000005049	000005049_150568360	TEST	NA	ADAMTSL4-AS1	ADAMTSL4.AS1	6236.5	NA				-0.019709	-0.00910601	-0.0083924	-0.0182789	0.00118863	0.0786115	0.0427833	0.00168244	2.92495	1.10451	1.36873	2.77406
chr18	48488709	000050530	000050530_48488709	TEST	NA	CTIF	CTIF	-50322	NA				-0.00478903	0.0035648	-0.00231299	-0.00635205	0.125124	0.672813	0.644509	0.0928693	0.902661	0.172105	0.190771	1.03213
chr18	48735275	000050547	000050547_48735275	TEST	NA	MIR4743	MIR4743	64820.5	NA				-0.00482798	-0.0104853	-0.00565166	0.00552858	0.0340057	0.0737911	0.252023	0.0493611	1.46845	1.132	0.598559	1.30661
chr1	12602082	000000506	000000506_12602082	TEST	NA	DHRS3	DHRS3	-5343	NA				-0.00999401	-0.00253311	-0.0193752	-0.0117433	0.0353431	0.363668	0.00665394	0.0454974	1.45169	0.439295	2.17692	1.34201
chr1	12604542	000000506	000000506_12604542	TEST	NA	DHRS3	DHRS3.1	-7801.5	NA				0.000256004	-0.00669843	-0.00246902	0.00358624	0.953286	0.14236	0.388132	0.663385	0.020777	0.846611	0.411021	0.178235
chr18	55763496	000050765	000050765_55763496	TEST	NA	LINC01415	LINC01415	17036.5	NA				-0.00119658	-0.0034426	-0.00294495	-0.00230395	0.759421	0.532798	0.478825	0.586385	0.119518	0.273437	0.319823	0.231817
chr18	55833762	000050770	000050770_55833762	TEST	NA	LINC01415	LINC01415.1	-51994.5	NA				-0.00661447	-0.00315672	-0.00368104	-0.00513533	0.357748	0.556359	0.641643	0.365746	0.446422	0.254645	0.192706	0.436821
chr1	151070661	000005081	000005081_151070661	TEST	NA	GABPB2	GABPB2	-27	NA				-0.0233899	-0.00803827	-0.0122303	-0.0247303	0.00526238	0.0200134	0.0402663	0.00190052	2.27882	1.69868	1.39506	2.72113
chr1	151166045	000005083	000005083_151166045	TEST	NA	SCNM1	SCNM1	58.5	NA				-0.00760984	0.00271787	-0.0205171	0.00184147	0.181995	0.492061	0.00888521	0.630651	0.739941	0.307981	2.05133	0.200211
chr18	57807113	000050844	000050844_57807113	TEST	NA	ATP8B1	ATP8B1	-3833	NA				-0.00141561	-0.00550145	-0.00777034	-0.0014553	0.811691	0.4984	0.239712	0.780963	0.090609	0.302422	0.62031	0.10737
chr18	57807648	000050844	000050844_57807648	TEST	NA	ATP8B1	ATP8B1.1	-4412	NA				0.000775637	0.00310082	-0.000332583	0.000654759	0.745816	0.603911	0.907789	0.893907	0.127368	0.219027	0.0420152	0.0487076
chr18	58186804	000050874	000050874_58186804	TEST	NA	NEDD4L	NEDD4L	-8531.5	NA				-0.0113054	-0.010105	-0.00640124	0.00546826	0.00507543	0.0271601	0.227635	0.0659844	2.29453	1.56607	0.642762	1.18056
chr18	58218364	000050879	000050879_58218364	TEST	NA	NEDD4L	NEDD4L.1	-3356	NA				-0.00479848	-0.000575751	-0.00209345	0.00227898	0.32999	0.912979	0.740826	0.611701	0.481499	0.0395391	0.130284	0.213461
chr18	58785584	000050921	000050921_58785584	TEST	NA	LINC01926	LINC01926	-28249	NA				-0.00645881	-0.00437934	-0.00212606	-0.0217098	0.00925341	0.42527	0.720018	6.56186e-05	2.0337	0.371335	0.142656	4.18297
chr18	63867619	000051162	000051162_63867619	TEST	NA	SERPINB2	SERPINB2	-20056.5	NA				-0.00259989	-0.0050754	-0.00562826	0.00301995	0.413053	0.145442	0.00258959	0.491637	0.383995	0.837311	2.58677	0.308356
chr18	63869587	000051162	000051162_63869587	TEST	NA	SERPINB2	SERPINB2.1	-18093	NA				-0.00267069	0.000637788	-0.000358054	-0.00526081	0.696574	0.949858	0.954118	0.318238	0.157033	0.0223412	0.0203978	0.497248
chr18	63879945	000051163	000051163_63879945	TEST	NA	SERPINB2	SERPINB2.2	-7894.5	NA				-0.00110683	-0.0045767	-0.00238896	-0.000442585	0.883566	0.411898	0.260739	0.900106	0.053761	0.38521	0.583794	0.0457062
chr18	63882116	000051163	000051163_63882116	TEST	NA	SERPINB2	SERPINB2.3	-5609	NA				-0.000169344	-0.00632203	-0.00415767	0.00033745	0.980731	0.319164	0.378906	0.926195	0.00845018	0.495986	0.421469	0.0332975
chr18	63882844	000051163	000051163_63882844	TEST	NA	SERPINB2	SERPINB2.4	-4741	NA				-0.00207126	-0.00433987	-0.00254907	-0.0029338	0.647615	0.142651	0.60935	0.578682	0.188683	0.845725	0.215133	0.23756
chr18	70205956	000051368	000051368_70205956	TEST	NA	RTTN	RTTN.1	-480	NA				-0.000565527	-0.000432003	-0.0134847	-0.00412572	0.887944	0.952311	0.0556028	0.169926	0.0516145	0.0212212	1.2549	0.769739
chr18	72742222	000051459	000051459_72742222	TEST	NA	MIR548AV	MIR548AV	111248	NA				-0.0142633	-0.0151431	-0.00350419	-0.00718472	0.0574014	0.11754	0.696457	0.337918	1.24108	0.929813	0.157105	0.471189
chr18	76460050	000051600	000051600_76460050	TEST	NA	LOC101927989	LOC101927989	-31673	NA				-0.0061135	-0.00946299	-0.00126012	-0.00581471	0.312523	0.197089	0.568949	0.391034	0.505117	0.705338	0.244926	0.407785
chr18	77062933	000051627	000051627_77062933	TEST	NA	MBP	MBP	-46017.5	NA				-0.00297631	-0.0104902	-0.00241957	6.43913e-05	0.50497	0.0388838	0.524904	0.984327	0.296734	1.41023	0.27992	0.00686053
chr18	77065475	000051627	000051627_77065475	TEST	NA	MBP	MBP.1	-48456	NA				-0.00232325	0.00449947	0.00325129	0.00389537	0.680875	0.194871	0.336721	0.124371	0.166933	0.710253	0.47273	0.905282
chr18	77114640	000051633	000051633_77114640	TEST	NA	MBP	MBP.2	18215.5	NA				-0.0171538	-0.019102	-0.0115831	-0.0154666	0.0058461	0.00727204	0.0436348	0.000824582	2.23313	2.13834	1.36017	3.08377
chr18	79965705	000051680	000051680_79965705	TEST	NA	HSBP1L1	HSBP1L1	881.5	NA				-0.00577226	0.00190083	-0.0114115	-0.0117663	0.195575	0.795359	0.0781434	0.0342039	0.708687	0.099437	1.10711	1.46592
chr19	1253541	000051777	000051777_1253541	TEST	NA	MIDN	MIDN.1	4974.5	NA				-0.0227307	-0.0148465	-0.0169674	-0.0144949	0.0162412	0.127229	0.100211	0.094888	1.78938	0.895414	0.999083	1.02279
chr19	1262784	000051778	000051778_1262784	TEST	NA	CIRBP	CIRBP	-6522.5	NA				-0.00667133	-0.00959358	-0.00724548	-0.0110205	0.110134	0.0423328	0.0979674	0.00902678	0.958079	1.37332	1.00892	2.04447
chr19	1265538	000051778	000051778_1265538	TEST	NA	CIRBP	CIRBP.1	-3537	NA				0.00215269	-0.00657106	-0.0103531	-0.00764612	0.705605	0.311636	0.0328597	0.0598908	0.151438	0.506352	1.48334	1.22264
chr19	3451057	000051939	000051939_3451057	TEST	NA	SMIM24	SMIM24	29522	NA				-0.0048914	-0.00133363	-0.00969262	-0.0148487	0.610037	0.845375	0.0673159	0.0411493	0.214644	0.0729503	1.17188	1.38564
chr19	4912114	000052055	000052055_4912114	TEST	NA	UHRF1	UHRF1	1840.5	NA				-0.00711927	-0.0143853	-0.00775437	0.00461845	0.131696	0.0286187	0.109347	0.404087	0.880427	1.54335	0.961193	0.393525
chr1	153566686	000005212	000005212_153566686	TEST	NA	S100A2	S100A2	-857.5	NA				-0.00413176	-0.00165943	0.000969156	0.00277358	0.536017	0.656572	0.894102	0.460433	0.270821	0.182717	0.0486132	0.336834
chr1	153671298	000005226	000005226_153671298	TEST	NA	ILF2	ILF2	-258.5	NA				-0.00953424	-0.0114465	-0.0107705	-0.0177224	0.175382	0.00317812	0.0348933	0.0302732	0.756015	2.49783	1.45726	1.51894
chr19	13051794	000052492	000052492_13051794	TEST	NA	NFIX	NFIX	27100.5	NA				-0.00765241	-0.00923588	-0.0110996	-0.00172088	0.107885	0.0676824	0.000616677	0.458851	0.967039	1.16952	3.20994	0.338328
chr19	13053992	000052492	000052492_13053992	TEST	NA	NFIX	NFIX.1	29267.5	NA				-0.00463739	0.00147728	-0.00629702	-0.00779604	0.229118	0.784657	0.0295529	0.149032	0.639941	0.10532	1.5294	0.82672
chr19	13151715	000052499	000052499_13151715	TEST	NA	IER2	IER2	1247.5	NA				0.000472561	-0.000487477	0.000989571	0.00517911	0.851936	0.87332	0.665833	0.152785	0.0695933	0.0588266	0.176635	0.815918
chr19	13154360	000052499	000052499_13154360	TEST	NA	IER2	IER2.1	3928	NA				-0.00938078	-0.00434035	-0.00414589	-0.000272391	0.0538799	0.625871	0.201208	0.949825	1.26857	0.203515	0.696355	0.0223566
chr19	16339007	000052618	000052618_16339007	TEST	NA	KLF2	KLF2	14313	NA				-0.00782124	-0.00164267	-0.0205732	-0.00787589	0.153745	0.757697	0.0017929	0.0936144	0.813199	0.120504	2.74644	1.02866
chr19	17108197	000052647	000052647_17108197	TEST	NA	SNORA118	SNORA118	15924	NA				-0.0124457	-0.00552128	-0.00391782	-0.000200858	0.111467	0.289411	0.462082	0.952908	0.952853	0.538486	0.335281	0.0209489
chr19	17135581	000052650	000052650_17135581	TEST	NA	SNORA118	SNORA118.1	43211	NA				-0.0090073	-0.0124693	-0.00131418	-0.00675396	0.180892	0.159044	0.790467	0.195774	0.742581	0.798482	0.102116	0.708244
chr19	18292096	000052747	000052747_18292096	TEST	NA	MIR3188	MIR3188	9973.5	NA				-0.0191726	-0.0107132	-0.0135013	-0.00756344	0.0279001	0.00753904	0.0211815	0.11005	1.55439	2.12268	1.67404	0.958412
chr19	33795954	000053063	000053063_33795954	TEST	NA	KCTD15	KCTD15	-898.5	NA				-0.0228411	-0.0509949	-0.0246193	-0.0492613	0.0254498	0.00035179	0.00142983	0.000201629	1.59432	3.45372	2.84472	3.69545
chr19	35510524	000053138	000053138_35510524	TEST	NA	DMKN	DMKN	-41	NA				-0.00092746	-0.00356307	-0.0147186	-0.0130417	0.802128	0.560222	0.00353408	0.0079819	0.0957564	0.25164	2.45172	2.09789
chr19	37999711	000053241	000053241_37999711	TEST	NA	SIPA1L3	SIPA1L3	92446	NA				-0.00512445	-0.00518605	0.00273421	0.0099495	0.504002	0.127431	0.731889	0.0243559	0.297568	0.894723	0.135555	1.6134
chr19	37999729	000053241	000053241_37999729	TEST	NA	SIPA1L3	SIPA1L3.1	92834	NA				-0.0187987	-0.000362508	-0.0106429	0.00353682	0.00857778	0.980533	0.269486	0.689684	2.06663	0.0085378	0.569463	0.16135
chr1	14017803	000000533	000000533_14017803	TEST	NA	PRDM2	PRDM2	268500	NA				-0.0103524	-0.012105	-0.013276	-0.00133901	0.155937	0.113117	0.0122551	0.81911	0.80705	0.946472	1.91168	0.0866578
chr19	39412211	000053310	000053310_39412211	TEST	NA	PLEKHG2	PLEKHG2	-298	NA				-0.00715766	-0.00250626	-0.00491981	-0.0086899	0.184379	0.694917	0.210748	0.159488	0.734288	0.158067	0.676238	0.797271
chr19	39412479	000053310	000053310_39412479	TEST	NA	PLEKHG2	PLEKHG2.1	-34	NA				-0.00700613	-0.009084	-0.00242518	0.000216982	0.140542	0.266447	0.382445	0.919784	0.852193	0.574388	0.417431	0.0363142
chr19	40421359	000053354	000053354_40421359	TEST	NA	SERTAD1	SERTAD1	4720	NA				-0.0138191	-0.00384379	0.00275055	0.000834911	0.0161898	0.279705	0.628307	0.693989	1.79076	0.5533	0.201828	0.158648
chr19	41322124	000053400	000053400_41322124	TEST	NA	CCDC97	CCDC97	11559	NA				-0.0031327	-0.00494808	-0.00145333	-0.00934079	0.43134	0.185916	0.705246	0.131495	0.36518	0.730683	0.151659	0.881089
chr19	41323750	000053400	000053400_41323750	TEST	NA	CCDC97	CCDC97.1	13148.5	NA				-0.00121654	-0.00631047	-0.000902062	0.00409693	0.802975	0.444826	0.683353	0.646099	0.0952979	0.351809	0.165355	0.189701
chr19	41884280	000053419	000053419_41884280	TEST	NA	ARHGEF1	ARHGEF1	33	NA				-0.00927972	-0.0112868	-0.0128952	-0.00706019	0.0259307	0.0960869	0.0429487	0.0191836	1.58618	1.01734	1.36705	1.71707
chr19	45769311	000053684	000053684_45769311	TEST	NA	SIX5	SIX5	-57	NA				0.00795717	0.00371221	0.00062654	-0.0216444	0.160693	0.636264	0.921368	0.00716434	0.794002	0.196363	0.0355667	2.14482
chr19	46601010	000053740	000053740_46601010	TEST	NA	CALM3	CALM3	-17	NA				-0.000140136	-0.0117528	-0.0117265	-0.0150642	0.980622	0.0434296	0.0409771	0.0197238	0.00849825	1.36221	1.38746	1.70501
chr1	156123786	000005385	000005385_156123786	TEST	NA	LMNA	LMNA	-2362	NA				0.00160802	-0.00121897	-0.00149728	-0.00652569	0.709851	0.69091	0.665312	0.0314262	0.148833	0.160579	0.176975	1.50271
chr1	156130337	000005385	000005385_156130337	TEST	NA	LMNA	LMNA.1	4248.5	NA				-0.0198697	-0.0121526	-0.00846168	-0.00588601	0.00509485	0.0184223	0.265319	0.457465	2.29287	1.73466	0.576231	0.339642
chr19	48873141	000053914	000053914_48873141	TEST	NA	PPP1R15A	PPP1R15A	547	NA				-0.00412021	-0.00288816	-0.0225521	-0.0136439	0.380101	0.637723	0.00194773	0.00408623	0.420101	0.195368	2.71047	2.38868
chr19	48963895	000053921	000053921_48963895	TEST	NA	FTL	FTL	-1581.5	NA				-0.00354567	-0.000699128	0.00142712	0.00394999	0.374919	0.89546	0.763952	0.535178	0.426062	0.047954	0.116934	0.271502
chr19	48967711	000053921	000053921_48967711	TEST	NA	FTL	FTL.1	2363.5	NA				-0.00440352	-0.0141725	-0.0181522	-0.0239014	0.471906	0.0123294	0.0014716	0.00224822	0.326145	1.90906	2.83221	2.64816
chr19	49640775	000053976	000053976_49640775	TEST	NA	RRAS	RRAS	-688.5	NA				-0.0278592	-0.0210677	-0.0149808	-0.0336505	0.000122028	0.00409723	0.00232843	0.00156759	3.91354	2.38751	2.63294	2.80477
chr19	49642007	000053976	000053976_49642007	TEST	NA	SCAF1	SCAF1	-158.5	NA				-0.0249548	-0.0136925	-0.0195925	-0.00862643	0.00356722	0.266077	0.0285796	0.0313617	2.44767	0.574992	1.54394	1.5036
chr19	51573109	000054060	000054060_51573109	TEST	NA	ZNF175	ZNF175	1701	NA				-0.00362494	0.00285754	-0.00781137	-0.00314547	0.285776	0.629735	0.0901129	0.338975	0.543974	0.200842	1.04521	0.469833
chr2	10124004	000054847	000054847_10124004	TEST	NA	RRM2	RRM2.1	1163.5	NA				-0.00822987	-0.010057	-0.00425945	-0.00226318	0.0253573	0.0236515	0.265468	0.6531	1.5959	1.62614	0.575987	0.18502
chr2	17208684	000055365	000055365_17208684	TEST	NA	RAD51AP2	RAD51AP2	309671	NA				-0.00720647	-0.00328145	-0.0105915	-0.00847081	0.275818	0.563183	0.0304378	0.0912174	0.559377	0.249351	1.51659	1.03992
chr2	19538630	000055555	000055555_19538630	TEST	NA	OSR1	OSR1	-179954	NA				0.000713782	0.00530554	0.00356796	-0.00773107	0.821177	0.143393	0.310254	0.283091	0.0855631	0.843473	0.508282	0.548074
chr2	19541312	000055555	000055555_19541312	TEST	NA	OSR1	OSR1.1	-182647	NA				-0.00414183	-0.00392575	-0.0140945	-0.0031089	0.12441	0.64977	0.0810273	0.608447	0.905146	0.187241	1.09137	0.215777
chr1	160400416	000005564	000005564_160400416	TEST	NA	VANGL2	VANGL2	-157.5	NA				-0.0132794	-0.000484448	-0.00183742	-0.024374	0.0148886	0.950874	0.6963	0.000446889	1.82715	0.021877	0.157203	3.3498
chr2	26342782	000056046	000056046_26342782	TEST	NA	ADGRF3	ADGRF3	3111.5	NA				-0.00225604	-0.00909137	-0.00229177	-0.00850286	0.719993	0.154798	0.604634	0.088381	0.142672	0.810234	0.218507	1.05364
chr2	26344761	000056046	000056046_26344761	TEST	NA	ADGRF3	ADGRF3.1	1128.5	NA				-0.00551164	-0.00469355	-0.0116292	-0.00337955	0.111351	0.335217	0.00915873	0.449007	0.953305	0.474674	2.03816	0.347746
chr2	28409054	000056227	000056227_28409054	TEST	NA	FLJ31356	FLJ31356	-14230.5	NA				0.000561457	-0.0142095	-0.0117011	-0.00117524	0.862172	0.0882941	0.00602226	0.668561	0.0644062	1.05407	2.22024	0.174859
chr2	28409437	000056227	000056227_28409437	TEST	NA	FLJ31356	FLJ31356.1	-14801	NA				-0.00293794	0.000755968	-0.0173756	0.0133301	0.324293	0.858544	0.0170852	0.0241796	0.489062	0.0662377	1.76738	1.61655
chr2	32805363	000056559	000056559_32805363	TEST	NA	LINC00486	LINC00486	-20128	NA				-0.0175667	-0.0140628	-0.0226144	-0.0176525	0.00853571	0.134752	0.0053939	0.0534763	2.06876	0.870465	2.2681	1.27184
chr2	33437400	000056623	000056623_33437400	TEST	NA	RASGRP3	RASGRP3	928	NA				-0.00333615	-0.0127868	-0.0118599	0.000297025	0.480927	0.0396988	0.0698802	0.96087	0.317921	1.40122	1.15565	0.0173353
chr2	34105252	000056697	000056697_34105252	TEST	NA	LINC01318	LINC01318	38215.5	NA				-0.00587295	-0.0030604	-0.00963002	-0.0044945	0.172139	0.637013	0.00479069	0.0263298	0.764121	0.195852	2.3196	1.57955
chr2	36561713	000056923	000056923_36561713	TEST	NA	FEZ2	FEZ2	36580.5	NA				-0.00213272	-0.0100226	-0.00851146	-0.00518105	0.593379	0.0818996	0.0326955	0.295604	0.226668	1.08672	1.48551	0.529289
chr2	36562306	000056923	000056923_36562306	TEST	NA	FEZ2	FEZ2.1	35837	NA				-0.00574954	-0.00231834	-0.00288696	0.00135686	0.347177	0.71203	0.236708	0.77944	0.459449	0.147502	0.625786	0.108217
chr2	36563107	000056923	000056923_36563107	TEST	NA	FEZ2	FEZ2.2	35145	NA				-0.00845532	-0.0067589	-0.00434558	-0.00218243	0.126413	0.27874	0.51091	0.710306	0.898208	0.554801	0.291656	0.148555
chr2	36564516	000056923	000056923_36564516	TEST	NA	FEZ2	FEZ2.3	33752.5	NA				-0.00429721	0.00321361	-0.00105468	-0.00597259	0.345689	0.529765	0.879365	0.255185	0.461315	0.275917	0.055831	0.593145
chr2	36568688	000056923	000056923_36568688	TEST	NA	FEZ2	FEZ2.4	29333.5	NA				-0.0106672	-0.000979574	-0.0058416	-0.000199038	0.0448081	0.903129	0.303868	0.961928	1.34864	0.0442502	0.517315	0.0168575
chr1	15352635	000000571	000000571_15352635	TEST	NA	LOC101927417	LOC101927417	-8789	NA				-0.0138844	-0.003317	0.00467548	-0.000467593	0.100321	0.548663	0.406459	0.88644	0.998606	0.260695	0.390983	0.0523504
chr1	15356614	000000571	000000571_15356614	TEST	NA	LOC101927417	LOC101927417.1	-12603.5	NA				-0.004739	-0.0052511	-0.0054976	-0.00532819	0.295469	0.0430637	0.361624	0.0490741	0.529489	1.36589	0.441743	1.30915
chr1	15357089	000000571	000000571_15357089	TEST	NA	LOC101927417	LOC101927417.2	-13344.5	NA				0.00063659	-0.00473546	-0.00930849	0.000121163	0.841631	0.324607	0.320542	0.962129	0.0748784	0.488642	0.494115	0.0167666
chr1	162691016	000005711	000005711_162691016	TEST	NA	DDR2	DDR2	58406	NA				-0.00832475	-3.32219e-05	-0.00391784	-0.00293217	0.172744	0.995408	0.583844	0.48697	0.762597	0.00199909	0.233703	0.312498
chr2	38751315	000057154	000057154_38751315	TEST	NA	SRSF7	SRSF7	157.5	NA				-0.0280068	-0.00307186	-0.0176035	-0.0274583	0.00101842	0.432451	0.00680726	0.000600636	2.99207	0.364063	2.16703	3.22139
chr2	38797533	000057158	000057158_38797533	TEST	NA	GEMIN6	GEMIN6	19395	NA				-0.00308362	-0.00090954	-0.0153474	-0.00095173	0.614515	0.825461	0.038992	0.854731	0.211468	0.0833032	1.40902	0.0681708
chr2	39008988	000057179	000057179_39008988	TEST	NA	LOC375196	LOC375196.1	-48694.5	NA				-0.0196706	-0.0119202	-0.0106709	-0.0068649	0.0129141	0.036132	0.0514207	0.0357015	1.88893	1.44211	1.28886	1.44731
chr2	43325265	000057636	000057636_43325265	TEST	NA	LINC01126	LINC01126	97888	NA				-0.0125681	-0.00730722	-0.0068759	-0.0118255	0.127768	0.282555	0.269864	0.014863	0.893578	0.548898	0.568856	1.82789
chr2	44291446	000057743	000057743_44291446	TEST	NA	SLC3A1	SLC3A1	15973	NA				0.00363691	-0.00131637	0.0003185	-0.000409718	0.337837	0.814667	0.944561	0.862826	0.471293	0.0890197	0.0247698	0.0640768
chr1	164771894	000005777	000005777_164771894	TEST	NA	LOC100505795	LOC100505795	2871	NA				-0.00753083	-0.00865445	-0.0109297	-0.0129311	0.252495	0.167051	0.079246	0.00349393	0.597747	0.777151	1.10102	2.45669
chr1	164772863	000005777	000005777_164772863	TEST	NA	LOC100505795	LOC100505795.1	1808.5	NA				-0.0037007	0.00142704	-0.00619256	0.000266636	0.497189	0.827534	0.293605	0.976489	0.303478	0.0822143	0.532236	0.0103326
chr2	45782783	000057865	000057865_45782783	TEST	NA	PRKCE	PRKCE	131235	NA				-0.0174238	-0.00741995	-0.00663037	0.00438051	0.0287511	0.125631	0.187228	0.359727	1.54135	0.900903	0.727629	0.444027
chr2	46067890	000057895	000057895_46067890	TEST	NA	EPAS1	EPAS1	-229552	NA				-0.00900294	-0.00382999	-0.00895983	-0.00869207	0.0415644	0.532866	0.0313136	0.0136341	1.38128	0.273382	1.50427	1.86537
chr2	47906631	000058079	000058079_47906631	TEST	NA	FBXO11	FBXO11	-919.5	NA				-0.0072451	-0.010867	-0.0129971	0.0101385	0.0874348	0.00708165	3.98991e-05	0.0619809	1.05832	2.14987	4.39904	1.20774
chr1	166925986	000005838	000005838_166925986	TEST	NA	ILDR2	ILDR2	49440	NA				-0.0119112	-0.00173108	-0.00490239	-0.00131285	0.0619119	0.781725	0.0879412	0.556165	1.20823	0.106946	1.05581	0.254796
chr2	53131611	000058452	000058452_53131611	TEST	NA	MIR4431	MIR4431.1	-428894	NA				-0.0179328	-0.00272038	-0.0146251	-0.0215045	0.000350578	0.608491	0.00742045	0.0394054	3.45522	0.215746	2.12957	1.40444
chr2	55269287	000058654	000058654_55269287	TEST	NA	MTIF2	MTIF2	81.5	NA				0.00116415	-0.0184899	-0.007507	-0.0105081	0.758888	0.0205528	0.34603	0.00441717	0.119822	1.68713	0.460887	2.35486
chr2	55992630	000058724	000058724_55992630	TEST	NA	MIR216A	MIR216A	-3603.5	NA				0.000430172	-0.00528082	-0.00359117	0.00381741	0.91452	0.111642	0.44659	0.539789	0.0388069	0.952171	0.350091	0.267776
chr2	58620395	000058955	000058955_58620395	TEST	NA	LINC01122	LINC01122	99577	NA				-0.00226623	0.00546303	0.000942608	0.0021977	0.635431	0.484854	0.861515	0.368128	0.196931	0.314389	0.0647372	0.434001
chr2	62672899	000059202	000059202_62672899	TEST	NA	EHBP1	EHBP1	-757	NA				-0.00166282	-0.00448873	-0.00474935	-0.00482053	0.834595	0.401281	0.385869	0.254248	0.0785243	0.396551	0.41356	0.594743
chr2	63742082	000059292	000059292_63742082	TEST	NA	UGP2	UGP2	-98802.5	NA				-0.00774267	0.00189805	-0.000848289	-0.00580393	0.0783809	0.755533	0.89364	0.409801	1.10579	0.121747	0.0488374	0.387427
chr2	63742780	000059292	000059292_63742780	TEST	NA	UGP2	UGP2.1	-98228	NA				-0.00204347	-0.00358469	-0.00575744	-0.00231206	0.696138	0.546704	0.200705	0.458984	0.157305	0.262247	0.697442	0.338202
chr2	67394881	000059562	000059562_67394881	TEST	NA	ETAA1	ETAA1	-2650	NA				-0.00926322	-0.0102814	-0.0023505	-0.00524657	0.0162249	0.128359	0.659009	0.466522	1.78982	0.891573	0.181109	0.331127
chr2	68044322	000059622	000059622_68044322	TEST	NA	C1D	C1D	18754.5	NA				0.000541055	-0.00616811	0.000558395	-0.00430375	0.895778	0.0999191	0.931514	0.0669485	0.0477995	1.00035	0.0308105	1.17426
chr2	74440784	000060083	000060083_74440784	TEST	NA	RTKN	RTKN	-297	NA				-0.0236495	-0.0163968	-0.0129145	-0.0184222	0.00567414	0.0207088	0.030033	0.0023077	2.2461	1.68385	1.5224	2.63682
chr1	15796948	000000601	000000601_15796948	TEST	NA	UQCRHL	UQCRHL	10855.5	NA				-0.00395924	-0.0139597	-0.0062443	-0.00250135	0.184869	0.055595	0.126091	0.571173	0.733137	1.25496	0.899314	0.243232
chr1	15799216	000000601	000000601_15799216	TEST	NA	UQCRHL	UQCRHL.1	8432	NA				-0.00496833	0.000301903	-8.44043e-05	-0.000158464	0.182158	0.953071	0.977902	0.959831	0.739551	0.0208749	0.00970455	0.0178051
chr1	15800263	000000601	000000601_15800263	TEST	NA	UQCRHL	UQCRHL.2	7386	NA				-0.00392483	-0.00478892	-0.00399684	-0.000674364	0.437649	0.0630708	0.421866	0.571077	0.358874	1.20017	0.374826	0.243306
chr2	75239147	000060149	000060149_75239147	TEST	NA	TACR1	TACR1	-39606	NA				-0.00203918	-0.00314774	-0.00788511	-0.0121177	0.726214	0.235984	0.0392331	0.0777923	0.138935	0.627118	1.40635	1.10906
chr2	85539619	000060784	000060784_85539619	TEST	NA	MAT2A	MAT2A.1	598	NA				-0.00371681	0.00673374	-0.000580752	-0.00192669	0.34327	0.0978204	0.818084	0.35137	0.464364	1.00957	0.0872021	0.454235
chr2	86441012	000060854	000060854_86441012	TEST	NA	KDM3A	KDM3A	-498.5	NA				-0.0364611	-0.00488544	-0.00557922	-0.0293285	0.0143791	0.124169	0.0866558	0.00620768	1.84227	0.905986	1.0622	2.20707
chr2	88016224	000060899	000060899_88016224	TEST	NA	RGPD1	RGPD1	-30516	NA				-0.0145275	-0.00500019	-0.00544057	-0.0130373	0.0253483	0.2521	0.122556	0.00575545	1.59605	0.598427	0.911666	2.23992
chr2	98758344	000061198	000061198_98758344	TEST	NA	LINC02611	LINC02611	13532	NA				-0.00551204	0.00204359	-0.00616399	-0.0083936	0.265813	0.764914	0.350466	0.0259845	0.575424	0.116387	0.455354	1.58529
chr2	99879208	000061289	000061289_99879208	TEST	NA	AFF3	AFF3	226388	NA				-0.00221983	0.00677217	0.00300708	0.00228717	0.772256	0.336062	0.446458	0.698093	0.112239	0.473581	0.350219	0.156087
chr2	99882084	000061289	000061289_99882084	TEST	NA	AFF3	AFF3.1	223547	NA				-0.00182897	0.00360792	-0.00845701	-0.00959006	0.726273	0.693671	0.0598105	0.306216	0.1389	0.158846	1.22322	0.513972
chr2	101125187	000061376	000061376_101125187	TEST	NA	TBC1D8	TBC1D8	26297	NA				-0.00595162	-0.00974824	-0.00903461	-0.000980308	0.12309	0.218531	0.0332647	0.771928	0.909776	0.660486	1.47802	0.112423
chr2	102227891	000061451	000061451_102227891	TEST	NA	IL1RL2	IL1RL2	40532.5	NA				-0.0123193	-0.011112	-0.00322808	-0.0058413	0.00630471	0.0474927	0.62644	0.075189	2.20033	1.32337	0.20312	1.12385
chr2	105455820	000061564	000061564_105455820	TEST	NA	FHL2	FHL2	-17180.5	NA				-0.0111407	-0.00578853	-0.00342236	-0.0103239	0.148554	0.60949	0.735975	0.00833696	0.828116	0.215033	0.133137	2.07899
chr1	173043144	000006157	000006157_173043144	TEST	NA	TNFSF18	TNFSF18	7823.5	NA				5.76968e-05	0.00311324	-0.0106585	-0.00138909	0.987086	0.565618	0.170583	0.754396	0.00564514	0.247477	0.768063	0.122401
chr2	105610848	000061572	000061572_105610848	TEST	NA	LOC285000	LOC285000.1	-396	NA				0.00701835	-0.00241877	-0.00586779	-0.00435809	0.14885	0.571359	0.152408	0.0864681	0.82725	0.243091	0.816994	1.06314
chr2	110994096	000061808	000061808_110994096	TEST	NA	ACOXL-AS1	ACOXL.AS1	121598	NA				0.000635242	-0.00653321	-0.00613095	-0.00205076	0.91651	0.277478	0.229023	0.620343	0.0378628	0.556772	0.64012	0.207368
chr2	112812155	000061906	000061906_112812155	TEST	NA	IL1B	IL1B	24616.5	NA				-0.00875622	-0.00550979	-0.012199	-0.0163545	0.0953674	0.363617	0.0109756	0.0926575	1.0206	0.439356	1.95957	1.03312
chr2	112812794	000061906	000061906_112812794	TEST	NA	IL1B	IL1B.1	24029	NA				-0.00539705	0.00146352	-0.00716526	-0.00896628	0.263391	0.752116	0.230549	0.00665166	0.579399	0.123715	0.637237	2.17707
chr2	113889846	000061957	000061957_113889846	TEST	NA	ACTR3	ACTR3	-3	NA				-0.0122524	-0.00908636	-0.0144288	-0.023578	0.0498475	0.259888	0.084798	0.0151372	1.30236	0.585213	1.07161	1.81996
chr2	121531025	000062252	000062252_121531025	TEST	NA	RNU4ATAC	RNU4ATAC	2.5	NA				-0.0158394	-0.00372233	-0.00999361	-0.014158	0.115441	0.491371	0.0834751	0.001232	0.93764	0.30859	1.07844	2.90939
chr1	16144049	000000624	000000624_16144049	TEST	NA	EPHA2	EPHA2.1	11982	NA				-0.00163943	-0.00413638	0.000901522	0.00198762	0.722637	0.240579	0.839664	0.554074	0.14108	0.618742	0.0758947	0.256433
chr1	16145370	000000624	000000624_16145370	TEST	NA	EPHA2	EPHA2.2	10803	NA				-0.0115126	-0.0148464	-0.0215687	-0.0219191	0.0947624	0.028407	0.00408091	0.000571828	1.02336	1.54658	2.38924	3.24273
chr1	16145748	000000624	000000624_16145748	TEST	NA	EPHA2	EPHA2.3	10227.5	NA				-0.00454683	-0.00324918	-0.00423115	0.00309494	0.321423	0.636594	0.349308	0.497081	0.492924	0.196138	0.456792	0.303573
chr1	16146445	000000624	000000624_16146445	TEST	NA	EPHA2	EPHA2.4	9695	NA				-0.00501119	-0.0027712	0.000929172	0.000156714	0.396292	0.556976	0.789384	0.959726	0.401984	0.254163	0.102712	0.0178528
chr2	132416523	000062627	000062627_132416523	TEST	NA	GPR39	GPR39	-131	NA				0.00105038	0.00537921	-0.0011089	-0.00439847	0.868634	0.154957	0.817955	0.189353	0.061163	0.809788	0.0872707	0.722727
chr2	133887139	000062708	000062708_133887139	TEST	NA	NA	NA.	-232731	NA				-0.00454885	-0.0033373	-0.000931021	0.000523003	0.0844459	0.338528	0.78527	0.83597	1.07342	0.470405	0.104981	0.0778094
chr1	16173742	000000628	000000628_16173742	TEST	NA	EPHA2	EPHA2.5	-17689	NA				-0.00244585	-0.00576643	-0.0023173	-0.0109539	0.221409	0.375796	0.659687	0.0182538	0.654804	0.425047	0.180662	1.73865
chr2	144770978	000063096	000063096_144770978	TEST	NA	TEX41	TEX41	102926	NA				-0.0118468	-0.0117036	-0.0071132	-0.0012083	0.00207564	0.0830802	0.042668	0.820805	2.68285	1.0805	1.3699	0.0857602
chr2	144942225	000063105	000063105_144942225	TEST	NA	TEX41	TEX41.1	274324	NA				0.00543185	-0.0123772	-0.00951928	-0.0150646	0.341929	0.00634656	0.0387716	0.0434384	0.466063	2.19746	1.41149	1.36213
chr2	144943093	000063105	000063105_144943093	TEST	NA	TEX41	TEX41.2	275149	NA				-0.0137621	-0.0171502	-0.000741549	0.00454552	0.0516668	0.144438	0.839712	0.0624542	1.28679	0.840319	0.0758695	1.20444
chr2	144944139	000063105	000063105_144944139	TEST	NA	TEX41	TEX41.3	276118	NA				0.0025023	-0.00298861	-0.00435908	0.000811281	0.578383	0.579445	0.438875	0.82104	0.237784	0.236988	0.357659	0.0856355
chr2	145007429	000063112	000063112_145007429	TEST	NA	TEX41	TEX41.4	339572	NA				-0.0105778	0.00424594	-0.0064046	-0.00675463	0.00998885	0.401249	0.308462	0.123222	2.00048	0.396586	0.510798	0.909313
chr2	145023004	000063115	000063115_145023004	TEST	NA	TEX41	TEX41.5	355038	NA				-0.00636908	0.00515792	-0.00496854	-0.00570916	0.22752	0.28369	0.335485	0.2324	0.64298	0.547156	0.474326	0.633763
chr2	145026533	000063115	000063115_145026533	TEST	NA	TEX41	TEX41.6	358661	NA				-0.00137228	-0.0189571	-0.00193614	-0.00399473	0.75144	0.0240672	0.695127	0.170199	0.124106	1.61857	0.157936	0.769044
chr2	145027248	000063115	000063115_145027248	TEST	NA	TEX41	TEX41.7	359312	NA				-0.00818167	-0.0180982	-0.00415748	-0.00909723	0.147148	0.0120652	0.401834	0.109652	0.832245	1.91847	0.395953	0.959984
chr1	178530224	000006313	000006313_178530224	TEST	NA	C1orf220	C1orf220	-12645.5	NA				-0.00624333	-0.0193641	-0.0111434	-0.00897853	0.354256	0.0105716	0.00295977	0.0679767	0.450682	1.97586	2.52874	1.16764
chr2	149770346	000063364	000063364_149770346	TEST	NA	LINC01931	LINC01931	89043	NA				-0.0185457	-0.0034381	-0.0011033	-0.00263591	0.0101919	0.59039	0.916831	0.732996	1.99175	0.228861	0.0377107	0.134899
chr2	150141811	000063387	000063387_150141811	TEST	NA	LINC01817	LINC01817	115259	NA				-0.00370994	0.000772875	0.000679452	-0.000501122	0.399266	0.877133	0.840324	0.811278	0.398738	0.0569345	0.0755535	0.0908304
chr2	150143229	000063387	000063387_150143229	TEST	NA	LINC01817	LINC01817.1	113700	NA				-0.00640153	0.00436292	-2.14433e-05	-0.00334519	0.342638	0.564946	0.996209	0.566318	0.465165	0.247993	0.00164958	0.24694
chr2	150643484	000063427	000063427_150643484	TEST	NA	LINC02612	LINC02612	14706.5	NA				0.00276078	0.00262703	-0.00604809	0.000629446	0.462443	0.631528	0.0136528	0.842411	0.334941	0.199607	1.86478	0.0744761
chr2	150644510	000063427	000063427_150644510	TEST	NA	LINC02612	LINC02612.1	15510.5	NA				-0.008859	-0.000431422	0.00100762	-0.00247757	0.0163258	0.919467	0.774005	0.231725	1.78713	0.0364638	0.111256	0.635027
chr2	152504796	000063542	000063542_152504796	TEST	NA	FMNL2	FMNL2	169814	NA				0.00237479	-0.00662239	-0.011658	-0.00127029	0.593177	0.428943	0.127291	0.824919	0.226816	0.3676	0.895201	0.0835885
chr2	152505671	000063542	000063542_152505671	TEST	NA	FMNL2	FMNL2.1	170525	NA				-0.00601659	-0.0133159	-0.00976308	-0.00269541	0.0275517	0.0417985	0.0159141	0.378351	1.55985	1.37884	1.79822	0.422106
chr2	152508628	000063542	000063542_152508628	TEST	NA	FMNL2	FMNL2.2	173535	NA				-0.000934831	0.002933	-0.00906941	-0.008142	0.747357	0.526737	0.0116218	0.0303848	0.126472	0.278406	1.93473	1.51734
chr2	152694330	000063561	000063561_152694330	TEST	NA	PRPF40A	PRPF40A	23177.5	NA				-0.0142126	-0.0149176	-0.00902299	-0.0142161	0.00955364	0.0158848	0.129499	0.0117946	2.01983	1.79902	0.887732	1.92832
chr1	179882732	000006382	000006382_179882732	TEST	NA	TOR1AIP1	TOR1AIP1	692	NA				-0.00744032	-0.00354	-0.0151786	-0.00159787	0.302636	0.674108	0.00706782	0.830869	0.51908	0.171271	2.15071	0.0804672
chr2	160432849	000063946	000063946_160432849	TEST	NA	MIR4785	MIR4785	-25094.5	NA				-0.00448661	-0.00684866	-0.00472184	0.000576993	0.215232	0.250289	0.37998	0.868477	0.667092	0.601558	0.420239	0.0612419
chr2	160970329	000063984	000063984_160970329	TEST	NA	TANK	TANK	-166778	NA				-0.00588386	-0.00577424	-0.0112005	0.00329879	0.30643	0.290462	0.129204	0.464719	0.513669	0.536911	0.888724	0.332809
chr2	161914006	000064030	000064030_161914006	TEST	NA	DPP4	DPP4	160346	NA				-0.000378704	-0.00838373	-0.00120075	-0.00601736	0.956212	0.112886	0.885184	0.261129	0.0194459	0.947359	0.0529666	0.583145
chr2	170843852	000064559	000064559_170843852	TEST	NA	GAD1	GAD1	26946	NA				-0.0147246	-0.0119915	-0.0201224	-0.0145933	0.0728633	0.155548	0.000882758	0.0407732	1.13749	0.808136	3.05416	1.38963
chr2	171522355	000064605	000064605_171522355	TEST	NA	CYBRD1	CYBRD1	-46.5	NA				-0.00358329	0.00294169	0.00256314	-0.00923675	0.092924	0.342219	0.226669	0.084614	1.03187	0.465695	0.644607	1.07256
chr2	181791467	000065212	000065212_181791467	TEST	NA	ITPRID2	ITPRID2	-100353	NA				-0.00734227	-0.00732544	0.000433425	-0.00197087	0.0541821	0.267408	0.934995	0.657362	1.26614	0.572825	0.0291908	0.182195
chr2	187541918	000065541	000065541_187541918	TEST	NA	TFPI	TFPI	12454.5	NA				-0.0125673	-0.0107954	-0.00647785	-0.00613503	0.111906	0.246784	0.28167	0.385102	0.951148	0.607683	0.550259	0.414424
chr2	187547576	000065541	000065541_187547576	TEST	NA	TFPI	TFPI.1	6859.5	NA				0.000122718	-0.00418358	-0.00514	0.00472858	0.96572	0.240546	0.393668	0.137843	0.015149	0.618802	0.40487	0.860616
chr2	189379352	000065685	000065685_189379352	TEST	NA	WDR75	WDR75	-62094	NA				-0.0048447	-0.00871254	-0.00563308	-0.00607481	0.384623	0.259777	0.325149	0.158776	0.414965	0.5854	0.487917	0.799214
chr2	190980313	000065823	000065823_190980313	TEST	NA	STAT1	STAT1	33910	NA				-0.00554183	-0.00831926	-0.0058493	-0.00963832	0.428428	0.0720217	0.396524	0.11089	0.368122	1.14254	0.401731	0.955108
chr2	191169672	000065833	000065833_191169672	TEST	NA	STAT4	STAT4	-18102.5	NA				-0.00790793	-0.00289275	-0.00688507	-0.0110905	0.141131	0.653305	0.230824	0.00488861	0.850377	0.184884	0.636719	2.31081
chr2	191170496	000065833	000065833_191170496	TEST	NA	STAT4	STAT4.1	-18944.5	NA				-0.00495136	-0.00697208	-0.00697857	-0.00769841	0.294964	0.308278	0.120665	0.102419	0.530231	0.511057	0.918417	0.989619
chr2	191171914	000065833	000065833_191171914	TEST	NA	STAT4	STAT4.2	-20370	NA				-0.00443854	0.00315083	-0.00919433	-0.0119577	0.370598	0.711559	0.11608	0.00447895	0.431097	0.147789	0.935243	2.34882
chr2	191678852	000065886	000065886_191678852	TEST	NA	NABP1	NABP1	859.5	NA				-0.0154419	-0.00517003	-0.00970249	-0.0155983	0.0123068	0.230116	0.189194	0.0223481	1.90985	0.638054	0.723093	1.65076
chr2	191680398	000065886	000065886_191680398	TEST	NA	NABP1	NABP1.1	2089.5	NA				-0.00852415	-0.00897469	-0.0127187	-0.0107282	0.0807625	0.0620549	0.00174403	0.155619	1.09279	1.20722	2.75845	0.807938
chr1	184300603	000006597	000006597_184300603	TEST	NA	C1orf21	C1orf21	-86280.5	NA				-0.0124437	-0.00463064	0.00214976	-0.00851184	0.0275971	0.462537	0.813245	0.303328	1.55914	0.334854	0.0897788	0.518088
chr2	196294224	000066109	000066109_196294224	TEST	NA	HECW2-AS1	HECW2.AS1	34207.5	NA				0.0008778	-0.0051095	-0.0107584	-0.00444693	0.875687	0.598102	0.0513	0.457938	0.0576513	0.223225	1.28988	0.339193
chr2	201149307	000066397	000066397_201149307	TEST	NA	CFLAR-AS1	CFLAR.AS1	8419	NA				0.00344898	0.00487673	-0.0043255	-0.0238075	0.337587	0.420054	0.291381	0.00306471	0.471614	0.376695	0.535538	2.51361
chr2	203811685	000066550	000066550_203811685	TEST	NA	CTLA4	CTLA4.1	-56080.5	NA				-0.00637921	0.0014517	-0.0187572	-0.00787057	0.365289	0.852874	0.00664676	0.114233	0.437363	0.069115	2.17739	0.94221
chr2	207254169	000066739	000066739_207254169	TEST	NA	MYOSLID-AS1	MYOSLID.AS1	38.5	NA				-0.00276136	-0.00690812	-0.00395532	-0.00976499	0.504627	0.498525	0.522622	0.0973755	0.29703	0.302313	0.281812	1.01155
chr2	207258642	000066739	000066739_207258642	TEST	NA	LINC01802	LINC01802	-1918.5	NA				-0.00580176	0.00304113	0.00145103	0.000434036	0.155963	0.432046	0.769682	0.906907	0.806979	0.36447	0.113689	0.0424373
chr2	207334950	000066748	000066748_207334950	TEST	NA	MIR1302-4	MIR1302.4	-65461.5	NA				-0.00414335	-0.000567667	-0.000834174	0.00439678	0.329201	0.887727	0.822972	0.309714	0.482539	0.0517206	0.0846149	0.50904
chr2	207337767	000066748	000066748_207337767	TEST	NA	MIR1302-4	MIR1302.4.1	-68408.5	NA				-0.00352782	0.000438045	-0.00659608	0.00241293	0.521681	0.941019	0.201928	0.332985	0.282595	0.0264018	0.694804	0.477575
chr2	211599368	000066943	000066943_211599368	TEST	NA	MIR548F2	MIR548F2	826844	NA				-0.0102928	-0.00711093	0.00026216	0.00293685	0.0958159	0.263315	0.958769	0.688195	1.01856	0.579524	0.018286	0.162288
chr2	213188363	000067047	000067047_213188363	TEST	NA	LINC01953	LINC01953	-20611	NA				-0.00507432	0.000565253	-0.00245993	-0.00273926	0.193607	0.907775	0.426	0.329997	0.713079	0.0420217	0.370591	0.481489
chr2	213189629	000067047	000067047_213189629	TEST	NA	LINC01953	LINC01953.1	-22051	NA				0.00194939	-0.0131653	-0.0118461	-0.00882754	0.680447	0.0117445	0.000242538	0.00900962	0.167206	1.93017	3.61522	2.04529
chr2	213995592	000067074	000067074_213995592	TEST	NA	MIR4438	MIR4438	237514	NA				0.00171259	0.000761992	-0.010575	-0.01708	0.804568	0.946243	0.049676	0.0216082	0.0944374	0.0239972	1.30385	1.66538
chr2	215528738	000067151	000067151_215528738	TEST	NA	LOC102724849	LOC102724849	74886.5	NA				-0.0136549	0.00157553	-0.00322489	-0.00471514	0.00682373	0.748079	0.500245	0.552371	2.16598	0.126052	0.300817	0.257769
chr2	218396233	000067334	000067334_218396233	TEST	NA	CTDSP1	CTDSP1	-2068.5	NA				-0.00404298	-0.000734449	-0.00558695	-0.00403841	0.612568	0.886249	0.436655	0.454528	0.212846	0.0524441	0.359862	0.342439
chr2	218399809	000067334	000067334_218399809	TEST	NA	CTDSP1	CTDSP1.1	-224	NA				-0.0286399	-0.0237688	-0.00588698	-0.0298517	0.000908222	0.00361078	0.305322	0.0020303	3.04181	2.4424	0.515242	2.69244
chr2	221501638	000067496	000067496_221501638	TEST	NA	EPHA4	EPHA4	70679	NA				-0.0081314	-0.00165122	0.00124915	0.00609984	0.0799795	0.656628	0.743127	0.189379	1.09702	0.182681	0.128937	0.722668
chr2	221502627	000067496	000067496_221502627	TEST	NA	EPHA4	EPHA4.1	69640	NA				-0.00638586	-0.00268503	-0.00193673	-0.000740308	0.381836	0.6217	0.377969	0.871154	0.418123	0.206419	0.422544	0.0599053
chr2	221999953	000067518	000067518_221999953	TEST	NA	CCDC140	CCDC140	-298316	NA				-0.00844179	-0.0110489	-0.0132594	-0.00849476	0.116892	0.0440164	0.10377	0.240429	0.932214	1.35639	0.983929	0.619012
chr2	222000515	000067518	000067518_222000515	TEST	NA	CCDC140	CCDC140.1	-297638	NA				-0.00576209	-0.00225342	-0.0107869	-0.0078017	0.227816	0.706956	0.02174	0.0165732	0.642416	0.150608	1.66274	1.78059
chr2	222141655	000067532	000067532_222141655	TEST	NA	CCDC140	CCDC140.2	-156325	NA				-0.00469705	0.00326816	-0.00887974	0.000499127	0.397273	0.383364	0.0998222	0.777166	0.400911	0.416389	1.00077	0.109486
chr2	222142230	000067532	000067532_222142230	TEST	NA	CCDC140	CCDC140.3	-155886	NA				-0.00114822	0.00089874	-8.12016e-05	-0.000630455	0.801004	0.847979	0.977003	0.838138	0.0963651	0.0716149	0.0101039	0.0766846
chr2	222788244	000067582	000067582_222788244	TEST	NA	ACSL3	ACSL3	-72733	NA				-0.00995944	-0.012967	-0.00530378	-0.0110752	0.10234	0.00128266	0.297492	0.116024	0.989953	2.89189	0.526524	0.935451
chr2	223957388	000067684	000067684_223957388	TEST	NA	MRPL44	MRPL44	-38.5	NA				-0.0129412	-0.0189594	-0.0120788	-0.00879823	0.0790273	0.00181373	0.017139	0.0334889	1.10222	2.74143	1.76601	1.4751
chr1	187157179	000006781	000006781_187157179	TEST	NA	LINC01036	LINC01036	64228	NA				-0.00337483	0.00158483	-0.00815874	-0.00272027	0.545919	0.816249	0.0507885	0.566387	0.262872	0.0881776	1.29423	0.246887
chr1	187157802	000006781	000006781_187157802	TEST	NA	LINC01036	LINC01036.1	65036.5	NA				-0.00313762	-0.00320201	0.00156843	-0.00206884	0.556363	0.379712	0.839527	0.414618	0.254641	0.420546	0.0759655	0.382352
chr2	226199177	000067832	000067832_226199177	TEST	NA	LOC646736	LOC646736	56241	NA				-0.0118638	-0.00402334	-0.0162542	-0.0124672	0.034638	0.61932	0.00289776	0.141599	1.46045	0.208085	2.53794	0.84894
chr2	226335210	000067846	000067846_226335210	TEST	NA	LOC646736	LOC646736.1	192436	NA				-0.0118683	-0.00403592	-0.0129856	-0.0154666	0.0601054	0.283327	0.135735	0.00241132	1.22109	0.547712	0.867308	2.61774
chr2	227870805	000067972	000067972_227870805	TEST	NA	DAW1	DAW1	-463.5	NA				-0.00205857	0.00480613	-0.00550018	-0.00227087	0.660259	0.448786	0.114163	0.709763	0.180286	0.347961	0.942476	0.148887
chr2	228542009	000067990	000067990_228542009	TEST	NA	LINC01807	LINC01807	69226.5	NA				0.00336176	-0.00680586	-0.0179715	-0.00236488	0.583871	0.233351	0.0496157	0.558625	0.233683	0.631991	1.30438	0.252879
chr2	231707048	000068151	000068151_231707048	TEST	NA	PTMA	PTMA	-1687.5	NA				-0.00667848	0.00194031	-0.0146522	-0.0152834	0.232608	0.646148	0.0068399	0.0367571	0.633376	0.189668	2.16495	1.43466
chr2	231708197	000068151	000068151_231708197	TEST	NA	PTMA	PTMA.1	-310	NA				-0.0247644	-0.0130163	-0.0151825	-0.0240577	0.00893136	0.00579027	0.00488156	0.00077102	2.04908	2.2373	2.31144	3.11293
chr2	234422430	000068266	000068266_234422430	TEST	NA	LINC01891	LINC01891	32047.5	NA				-0.00733948	-0.00288052	-0.00515812	-0.00301952	0.391089	0.121881	0.495459	0.224546	0.407724	0.914064	0.304992	0.648695
chr2	234680216	000068287	000068287_234680216	TEST	NA	LINC01173	LINC01173	-2556	NA				-0.00280698	-0.00969907	-0.015095	-0.00755486	0.413575	0.224697	0.0501336	0.0316246	0.383446	0.648403	1.29987	1.49998
chr2	235098988	000068321	000068321_235098988	TEST	NA	NA	NA..3	71213.5	NA				0.0021593	-0.00532922	-0.00169961	0.00216962	0.731541	0.328825	0.671953	0.705194	0.135761	0.483035	0.172661	0.151691
chr2	238864358	000068534	000068534_238864358	TEST	NA	TWIST2	TWIST2	16482	NA				-0.00264837	-0.00757466	-0.00504925	-0.00578673	0.676459	0.224796	0.340395	0.258971	0.169759	0.648212	0.468016	0.586749
chr2	238974760	000068542	000068542_238974760	TEST	NA	LINC01940	LINC01940	-48333	NA				-0.0074912	-0.00416234	-0.00363145	-0.0040177	0.0846417	0.3404	0.252285	0.0892613	1.07242	0.468011	0.598108	1.04934
chr20	291397	000068656	000068656_291397	TEST	NA	C20orf96	C20orf96	-462	NA				-0.0269745	-0.020132	-0.0196114	-0.0310756	0.00186417	0.00485098	0.0019672	0.00496878	2.72951	2.31417	2.70615	2.30375
chr20	4513146	000068931	000068931_4513146	TEST	NA	PRNP	PRNP	-173394	NA				-0.00209816	-0.00372254	-0.00641477	-0.00076555	0.631447	0.372183	0.326124	0.900196	0.199663	0.429243	0.486617	0.0456631
chr20	4513860	000068931	000068931_4513860	TEST	NA	PRNP	PRNP.1	-172654	NA				-0.00770263	0.000379174	-0.00097686	-0.00485526	0.134246	0.95951	0.871466	0.229439	0.872098	0.0179503	0.0597493	0.639333
chr20	9051762	000069244	000069244_9051762	TEST	NA	PLCB4	PLCB4	-17446.5	NA				-0.00774853	-0.00420468	-0.0023292	-9.39737e-05	0.0419792	0.144409	0.623173	0.985904	1.37697	0.840405	0.205392	0.00616552
chr20	13492131	000069485	000069485_13492131	TEST	NA	TASP1	TASP1	146835	NA				-0.00668374	-0.00421411	0.00244578	-0.000611467	0.110357	0.33884	0.401269	0.838894	0.957202	0.470006	0.396564	0.0762928
chr20	19813963	000069840	000069840_19813963	TEST	NA	RIN2	RIN2	-72740.5	NA				-0.0138915	-0.00865958	-0.00964615	-0.0098267	0.103827	0.26635	0.0757164	0.301196	0.983688	0.574548	1.12081	0.52115
chr20	19817211	000069840	000069840_19817211	TEST	NA	RIN2	RIN2.1	-69538	NA				-0.00490915	-0.00122923	-0.00767365	0.00337189	0.088894	0.816326	0.316463	0.341774	1.05113	0.0881365	0.499676	0.466261
chr20	19975218	000069855	000069855_19975218	TEST	NA	NAA20	NAA20	-42129.5	NA				0.000907503	-0.000135759	-0.0189895	-0.00564903	0.807586	0.987263	0.00492082	0.0588139	0.0928112	0.00556717	2.30796	1.23052
chr20	19977170	000069855	000069855_19977170	TEST	NA	NAA20	NAA20.1	-40145	NA				-0.00742762	-0.0130592	-0.0183855	-0.00892153	0.0654317	0.0122503	0.00441651	0.0423762	1.18421	1.91185	2.35492	1.37288
chr20	22717608	000069969	000069969_22717608	TEST	NA	LINC01747	LINC01747	-32307	NA				-0.0183229	-0.00654675	-0.00587465	0.0008867	0.0136951	0.0300569	0.157755	0.906758	1.86343	1.52206	0.802017	0.0425084
chr1	17866688	000000701	000000701_17866688	TEST	NA	ACTL8	ACTL8	111172	NA				0.00780269	-0.00404264	-0.00831664	-0.00904522	0.0875437	0.152659	0.0824186	0.110427	1.05778	0.816279	1.08397	0.956925
chr20	25311171	000070101	000070101_25311171	TEST	NA	PYGB	PYGB	63141.5	NA				-0.00156586	0.00773067	-0.00591673	-0.00170068	0.770048	0.300041	0.252334	0.787411	0.113482	0.522819	0.598024	0.103799
chr20	33909695	000070335	000070335_33909695	TEST	NA	RALY	RALY	-84157	NA				-0.00835367	-0.0138135	-0.00137615	-0.0146301	0.0280237	0.0211324	0.826171	0.0202371	1.55247	1.67505	0.08293	1.69385
chr20	34526030	000070375	000070375_34526030	TEST	NA	DYNLRB1	DYNLRB1	9475.5	NA				-0.00517048	-0.0124203	-0.00771911	-0.00644067	0.423963	0.0324813	0.0527531	0.169382	0.372672	1.48837	1.27775	0.771133
chr20	35318631	000070432	000070432_35318631	TEST	NA	FAM83C	FAM83C	-26383.5	NA				-0.00609437	-0.00764657	-0.00739563	0.000565565	0.0800531	0.339428	0.0451553	0.896495	1.09662	0.469252	1.34529	0.0474519
chr20	35320524	000070432	000070432_35320524	TEST	NA	FAM83C	FAM83C.1	-28090.5	NA				-0.00739574	-0.00556526	-0.00679266	-0.00205189	0.303235	0.32287	0.424756	0.482304	0.51822	0.490972	0.371861	0.316679
chr20	35742374	000070465	000070465_35742374	TEST	NA	RBM39	RBM39	37.5	NA				-0.0339682	-0.0211242	-0.0306086	-0.0251393	0.0018793	0.0300404	0.00239276	0.0547095	2.726	1.52229	2.6211	1.26194
chr20	41078574	000070748	000070748_41078574	TEST	NA	TOP1	TOP1	49788	NA				-0.00409723	0.00178472	-0.00391947	-0.00982201	0.284008	0.707606	0.188469	0.142751	0.54667	0.150208	0.724761	0.845419
chr20	43293626	000070811	000070811_43293626	TEST	NA	PTPRT	PTPRT	-103616	NA				-0.00433366	-0.00390367	-0.00462712	-0.00523225	0.0480716	0.474211	0.175102	0.0756308	1.31811	0.324029	0.756709	1.1213
chr20	43955515	000070840	000070840_43955515	TEST	NA	TOX2	TOX2	9654.5	NA				-0.0140308	-0.0156959	-0.0180425	-0.0157584	0.0228121	0.000718729	0.0653641	0.0423789	1.64184	3.14343	1.18466	1.37285
chr20	44018337	000070843	000070843_44018337	TEST	NA	TOX2	TOX2.1	72456	NA				-0.0158036	-0.00991222	-0.0100389	-0.015633	0.000187032	0.0441371	0.0138746	0.0303199	3.72808	1.3552	1.85778	1.51827
chr20	45010557	000070918	000070918_45010557	TEST	NA	STK4	STK4	44121.5	NA				-0.0066571	-0.00404036	-0.00163214	-0.00787768	0.110553	0.434286	0.674005	0.0571941	0.95643	0.362224	0.171337	1.24265
chr20	45013162	000070918	000070918_45013162	TEST	NA	STK4	STK4.1	46708.5	NA				-0.00528803	0.000688719	-0.00775073	-0.00309923	0.324949	0.920196	0.0227884	0.487905	0.488184	0.0361197	1.64229	0.311665
chr20	45359808	000070948	000070948_45359808	TEST	NA	SYS1	SYS1	-2225.5	NA				-0.00470873	-0.00400497	-0.00570374	-0.00996054	0.520833	0.571639	0.253301	0.0652366	0.283302	0.242878	0.596363	1.18551
chr20	48841992	000071127	000071127_48841992	TEST	NA	PREX1	PREX1	-14081.5	NA				-7.82042e-05	-0.00362043	-0.0109298	-0.0101325	0.982468	0.380645	0.0465638	0.0690056	0.00768161	0.41948	1.33195	1.16112
chr20	49278605	000071150	000071150_49278605	TEST	NA	ZFAS1	ZFAS1	102	NA				-0.00796413	-0.00285417	-0.000905039	-0.00518325	0.173239	0.59719	0.846793	0.150602	0.761355	0.223887	0.0722228	0.822169
chr20	50166243	000071228	000071228_50166243	TEST	NA	LINC01273	LINC01273	-6543.5	NA				-0.00579029	0.00208296	-0.00263715	0.000547771	0.334996	0.665626	0.466821	0.900498	0.47496	0.17677	0.33085	0.0455173
chr20	50308939	000071245	000071245_50308939	TEST	NA	LINC01271	LINC01271	12491	NA				-0.0119305	-0.00499654	-0.00457901	-0.0138921	0.015485	0.307049	0.0599123	0.0120894	1.81009	0.512792	1.22248	1.91759
chr20	50645769	000071281	000071281_50645769	TEST	NA	LOC100506175	LOC100506175	280	NA				-0.00225597	-0.00182745	-0.00236973	0.00475036	0.456662	0.588368	0.52187	0.407056	0.340405	0.230351	0.282438	0.390346
chr20	50678514	000071283	000071283_50678514	TEST	NA	RIPOR3	RIPOR3	12921.5	NA				-0.0019144	-0.00502439	-0.0146288	-0.00216933	0.726437	0.50244	0.0357168	0.68541	0.138802	0.298916	1.44713	0.16405
chr20	50931763	000071307	000071307_50931763	TEST	NA	ADNP	ADNP	-348	NA				0.00928045	-0.00113297	-0.00702621	-0.012011	0.0870456	0.899071	0.0234455	0.0306211	1.06025	0.0462062	1.62994	1.51398
chr20	51447270	000071336	000071336_51447270	TEST	NA	MIR3194	MIR3194	5762	NA				-0.00563436	0.00170491	7.88524e-05	-0.00133234	0.201478	0.78939	0.987983	0.759418	0.695773	0.102708	0.00525043	0.119519
chr20	51447607	000071336	000071336_51447607	TEST	NA	MIR3194	MIR3194.1	5214	NA				0.00117132	-0.000910785	-0.00312823	0.00196619	0.729193	0.894898	0.206763	0.567104	0.137157	0.0482266	0.684528	0.246337
chr20	53773999	000071443	000071443_53773999	TEST	NA	SUMO1P1	SUMO1P1	101680	NA				-0.00207971	0.00242973	-0.00779989	0.00411548	0.746461	0.653746	0.100436	0.0917111	0.126993	0.184591	0.998113	1.03758
chr20	53774843	000071443	000071443_53774843	TEST	NA	SUMO1P1	SUMO1P1.1	100844	NA				-0.00694599	-0.00178943	-0.0211433	-0.00414467	0.0732356	0.762743	0.00805514	0.403004	1.13528	0.117622	2.09393	0.394691
chr20	53828585	000071448	000071448_53828585	TEST	NA	SUMO1P1	SUMO1P1.2	47118.5	NA				-0.0104381	-0.000783185	-0.00910149	0.00135796	0.0342449	0.871812	0.0707193	0.790741	1.4654	0.0595771	1.15046	0.101966
chr20	53829557	000071448	000071448_53829557	TEST	NA	SUMO1P1	SUMO1P1.3	46086.5	NA				-0.00685028	-0.00380853	-0.00537014	-0.00433743	0.233366	0.415139	0.410614	0.349105	0.631963	0.381807	0.386566	0.457044
chr20	54514413	000071513	000071513_54514413	TEST	NA	DOK5	DOK5	38902.5	NA				-0.00528486	0.00455805	0.000796796	0.000706152	0.101097	0.498969	0.884307	0.891985	0.995264	0.301926	0.0533971	0.0496423
chr1	198123367	000007215	000007215_198123367	TEST	NA	NEK7	NEK7	-33617	NA				-0.006974	-0.00071996	-0.00289657	0.000888735	0.0398755	0.848095	0.567565	0.8155	1.39929	0.0715557	0.245984	0.0885758
chr21	26952904	000072444	000072444_26952904	TEST	NA	MIR4759	MIR4759	-958.5	NA				0.0011294	-0.00716938	-0.00662079	0.000788805	0.821205	0.309326	0.0515631	0.871663	0.0855486	0.509583	1.28766	0.0596512
chr21	29182398	000072569	000072569_29182398	TEST	NA	LINC00189	LINC00189	-11177	NA				-0.010248	-0.00312974	-0.0152166	-0.0107803	0.108855	0.66589	0.0568571	0.0547559	0.963151	0.176598	1.24522	1.26157
chr21	29221486	000072575	000072575_29221486	TEST	NA	LINC00189	LINC00189.1	27900	NA				-0.00636107	0.000905306	-0.00851274	-0.00561941	0.120845	0.830236	0.0112543	0.297193	0.917772	0.0807982	1.94868	0.526962
chr21	29332954	000072580	000072580_29332954	TEST	NA	BACH1	BACH1.1	27816.5	NA				-0.00182124	-0.00160358	-0.0175225	-0.0101909	0.791972	0.839172	0.00152583	0.129225	0.10129	0.076149	2.81649	0.888653
chr1	198881398	000007274	000007274_198881398	TEST	NA	MIR181A1	MIR181A1	-22209.5	NA				-0.00189132	-0.00263878	-0.0021645	0.00259131	0.705249	0.529552	0.521943	0.417689	0.151657	0.276091	0.282377	0.379147
chr21	35256767	000072860	000072860_35256767	TEST	NA	RUNX1	RUNX1	-207420	NA				-0.00391557	-0.00901399	-0.0113369	-0.00326215	0.49534	0.0468608	0.000184207	0.318116	0.305097	1.32919	3.73469	0.497415
chr21	35257645	000072860	000072860_35257645	TEST	NA	RUNX1	RUNX1.1	-208320	NA				-0.0114411	-0.0062961	-0.0110033	-0.00572711	0.0606832	0.111165	0.0419891	0.212291	1.21693	0.95403	1.37686	0.673069
chr1	199044423	000007290	000007290_199044423	TEST	NA	LINC01222	LINC01222	-25526	NA				-0.000954125	-0.00459867	0.00167189	-0.00632089	0.371166	0.0167041	0.765015	0.14287	0.430432	1.77718	0.11633	0.845058
chr21	42673073	000073201	000073201_42673073	TEST	NA	PDE9A	PDE9A	19101	NA				-0.00124405	-0.00148154	-0.013128	-0.00712396	0.809702	0.832925	0.00965864	0.0520457	0.0916746	0.0793939	2.01508	1.28362
chr21	45364212	000073298	000073298_45364212	TEST	NA	LINC00316	LINC00316	-22293	NA				0.00191951	0.00788228	-0.0033494	-0.00574652	0.297252	0.357581	0.189193	0.200455	0.526876	0.446626	0.723095	0.697983
chr21	45366006	000073298	000073298_45366006	TEST	NA	LINC00316	LINC00316.1	-23956.5	NA				0.00163943	-0.00217533	-0.0066135	-0.000311133	0.69562	0.648945	0.0054349	0.927551	0.157628	0.187792	2.26481	0.0326622
chr22	20117339	000073508	000073508_20117339	TEST	NA	TRMT2A	RANBP1	-33.5	NA				-0.0506235	-0.0189161	-0.000550317	-0.0311308	0.00125323	0.00159538	0.884458	1.87821e-05	2.90197	2.79714	0.053323	4.72626
chr22	20569253	000073531	000073531_20569253	TEST	NA	MED15	MED15	61186.5	NA				0.00477595	0.00275396	0.00485305	-0.00293838	0.50605	0.600134	0.0899963	0.0640504	0.295807	0.221751	1.04578	1.19348
chr22	24703227	000073671	000073671_24703227	TEST	NA	POM121L10P	POM121L10P	-44128	NA				-0.0029692	-0.000266023	-0.00194403	-0.00399837	0.586377	0.951312	0.653489	0.0895514	0.231823	0.0216771	0.184762	1.04793
chr22	26483902	000073720	000073720_26483902	TEST	NA	SRRD	HPS4	80.5	NA				-0.0277601	-0.0194968	-0.00727349	-0.0362791	0.00170441	0.0303673	0.270736	0.000258878	2.76842	1.51759	0.567454	3.58691
chr22	29306988	000073845	000073845_29306988	TEST	NA	GAS2L1	GAS2L1	42	NA				-0.00370066	-0.0139236	-0.0178425	-0.01547	0.196787	0.0149361	0.00217747	0.00593144	0.706004	1.82576	2.66205	2.22684
chr22	29308866	000073845	000073845_29308866	TEST	NA	GAS2L1	GAS2L1.1	1777.5	NA				-0.0123983	-0.00901781	-0.0116653	-0.00222976	0.00325692	0.0922027	0.0237786	0.702935	2.48719	1.03526	1.62381	0.153085
chr22	30423094	000073917	000073917_30423094	TEST	NA	MTFP1	MTFP1	-2560.5	NA				-0.0198512	-0.0109382	-0.0144494	-0.00949464	0.000261859	0.0317778	0.0452028	0.0286746	3.58193	1.49788	1.34483	1.5425
chr22	38016765	000074269	000074269_38016765	TEST	NA	MIR4534	MIR4534	27847	NA				-0.0104863	-0.0039563	-0.00271292	-0.0145362	0.00719319	0.195971	0.392462	0.0112534	2.14308	0.707808	0.406202	1.94871
chr22	38019387	000074269	000074269_38019387	TEST	NA	MIR4534	MIR4534.1	30621.5	NA				-0.0090837	-0.00310822	-0.00243436	-0.00406428	0.0345537	0.629863	0.624451	0.348079	1.46151	0.200754	0.204502	0.458322
chr22	38202038	000074286	000074286_38202038	TEST	NA	MAFF	MAFF	166	NA				-0.00358711	-0.0219549	0.000702808	-0.00974722	0.398947	0.00624656	0.85107	0.00268713	0.399085	2.20436	0.0700349	2.57071
chr22	39174952	000074341	000074341_39174952	TEST	NA	CBX7	CBX7	-22225	NA				0.0027652	-0.00330282	-0.00803917	-0.000759858	0.607914	0.602327	0.0653006	0.804934	0.216158	0.220168	1.18508	0.0942397
chr22	39176351	000074341	000074341_39176351	TEST	NA	CBX7	CBX7.1	-23750	NA				-0.0401241	-0.0233733	-0.0155071	-0.0290948	0.00148612	0.0952141	0.0135892	0.000566048	2.82795	1.0213	1.86681	3.24715
chr22	45679734	000074663	000074663_45679734	TEST	NA	ATXN10	ATXN10	7877	NA				-0.00213602	-0.00437148	-0.00834326	-0.00254715	0.718483	0.511568	0.116891	0.503872	0.143584	0.291096	0.932219	0.29768
chr22	45681440	000074663	000074663_45681440	TEST	NA	ATXN10	ATXN10.1	9444	NA				-0.00183744	0.00485969	-0.00239939	-0.00115827	0.6264	0.291109	0.694312	0.803705	0.203148	0.535945	0.158445	0.0949036
chr3	4978685	000074952	000074952_4978685	TEST	NA	BHLHE40	BHLHE40	-748	NA				-0.0138057	0.000696531	-0.0117402	-0.0095719	0.0425401	0.86261	0.0368741	0.188477	1.3712	0.0641853	1.43328	0.724741
chr3	4979074	000074952	000074952_4979074	TEST	NA	BHLHE40	BHLHE40.1	-214	NA				0.000207089	0.00560227	0.0093113	0.000216927	0.95024	0.270218	0.010763	0.971772	0.0221666	0.568285	1.96807	0.0124356
chr3	8741714	000075063	000075063_8741714	TEST	NA	CAV3	CAV3	7818	NA				0.000414705	-0.01533	-0.00735435	-0.01435	0.949716	0.0269611	0.155056	0.0147552	0.0224062	1.56926	0.809511	1.83106
chr3	8869890	000075072	000075072_8869890	TEST	NA	RAD18	RAD18	93720	NA				0.000605239	-0.0045511	-0.00378616	-0.00120195	0.8426	0.682672	0.315873	0.717749	0.0743786	0.165788	0.500488	0.144027
chr3	8869917	000075072	000075072_8869917	TEST	NA	RAD18	RAD18.1	93252	NA				-0.064491	-0.0185084	0.018271	-0.069051	0.00589473	0.0905015	0.0475073	0.00624955	2.22954	1.04334	1.32324	2.20415
chr3	9731618	000075107	000075107_9731618	TEST	NA	BRPF1	BRPF1	-27	NA				-0.0208356	-0.0145002	-0.0109966	-0.0212395	0.000214991	0.00925981	0.0300185	0.00146193	3.66758	2.0334	1.52261	2.83507
chr1	202576993	000007526	000007526_202576993	TEST	NA	PPP1R12B	PPP1R12B	36852	NA				-0.00544069	-0.00443336	-0.00177237	-0.00344573	0.343715	0.21958	0.770142	0.570937	0.463801	0.658407	0.113429	0.243412
chr1	202578116	000007526	000007526_202578116	TEST	NA	PPP1R12B	PPP1R12B.1	37993.5	NA				-0.0204615	-0.0128176	-0.0109891	-0.007152	0.00287592	0.0160434	0.0168765	0.120422	2.54122	1.7947	1.77272	0.919293
chr3	25037237	000075849	000075849_25037237	TEST	NA	RARB	RARB	207967	NA				-0.00521727	-0.00704478	-0.00668104	0.0014739	0.310864	0.446085	0.077801	0.804651	0.507429	0.350582	1.10901	0.0943924
chr3	25493952	000075872	000075872_25493952	TEST	NA	RARB	RARB.3	35680.5	NA				0.000438934	-0.000735511	-0.0217695	0.00144631	0.893745	0.791444	5.04039e-05	0.849358	0.0487865	0.10158	4.29754	0.0709095
chr3	25820614	000075890	000075890_25820614	TEST	NA	OXSM	OXSM	30528	NA				-0.00605121	-0.0071111	-0.00762673	-0.0123224	0.282852	0.2953	0.179603	0.0275498	0.548441	0.529737	0.745686	1.55988
chr3	29430799	000076022	000076022_29430799	TEST	NA	RBMS3	RBMS3	149470	NA				-0.0113456	-0.00952508	-0.00983287	-0.0189961	0.000187787	0.288012	0.078164	0.00606913	3.72633	0.540589	1.10699	2.21687
chr3	29430823	000076022	000076022_29430823	TEST	NA	RBMS3	RBMS3.1	149815	NA				-0.0105064	-9.30209e-05	-0.00495283	0.00370088	0.123792	0.992364	0.525767	0.755018	0.907307	0.00332914	0.279207	0.122043
chr3	29694072	000076040	000076040_29694072	TEST	NA	RBMS3-AS1	RBMS3.AS1	240170	NA				-0.00349699	-0.00261461	0.00175023	0.00222916	0.574616	0.400214	0.753292	0.72221	0.240623	0.397708	0.123036	0.141336
chr3	29694976	000076040	000076040_29694976	TEST	NA	RBMS3-AS1	RBMS3.AS1.1	239156	NA				-0.00127243	0.000521749	-0.0110941	-0.00260847	0.861868	0.958928	0.0076082	0.578959	0.0645594	0.018214	2.11872	0.237352
chr1	204417688	000007649	000007649_204417688	TEST	NA	PPP1R15B	PPP1R15B	-5857	NA				-0.0149542	-0.0161838	-0.0140553	-0.0181121	0.00916698	0.00324805	0.121914	0.0315536	2.03777	2.48838	0.913945	1.50095
chr3	40780598	000076546	000076546_40780598	TEST	NA	ZNF621	ZNF621	255712	NA				-0.0035891	-0.00940532	-0.00300116	-0.00825502	0.530401	0.209544	0.611802	0.112476	0.275396	0.678724	0.213389	0.94894
chr3	40781232	000076546	000076546_40781232	TEST	NA	ZNF621	ZNF621.1	256404	NA				-0.0064126	-0.00486923	0.00187988	-0.00399247	0.113889	0.635782	0.324059	0.341039	0.943518	0.196692	0.489376	0.467196
chr3	42654898	000076661	000076661_42654898	TEST	NA	LOC101928323	LOC101928323	-426.5	NA				-0.00823811	-0.00180618	-0.00567033	-0.0240178	0.212339	0.77396	0.141011	0.000554785	0.67297	0.111281	0.850748	3.25588
chr3	43179203	000076683	000076683_43179203	TEST	NA	POMGNT2	POMGNT2	-73074	NA				0.00267525	-0.00661864	-0.00425151	0.00370289	0.185872	0.202092	0.266919	0.208346	0.730787	0.69445	0.57362	0.681214
chr3	43180223	000076683	000076683_43180223	TEST	NA	POMGNT2	POMGNT2.1	-74290	NA				-0.0143946	-0.00169273	-0.00876278	-0.0103727	0.0476058	0.755097	0.117049	0.0302957	1.32234	0.121997	0.931634	1.51862
chr3	47984295	000076909	000076909_47984295	TEST	NA	MAP4	MAP4	104767	NA				-0.0148708	-0.00665825	-0.00432902	-0.0143868	0.0287817	0.385916	0.364324	0.00624973	1.54088	0.413507	0.438512	2.20414
chr1	205211669	000007692	000007692_205211669	TEST	NA	DSTYK	DSTYK	195	NA				-0.0249093	-0.00209529	-0.00625716	-0.00841422	0.0173425	0.434122	0.137094	0.00105486	1.76089	0.362388	0.86298	2.97681
chr3	49132863	000076970	000076970_49132863	TEST	NA	LAMB2	LAMB2	90	NA				0.00478059	0.00476689	0.00119991	-0.00644336	0.178065	0.338058	0.637679	0.150088	0.749422	0.471008	0.195398	0.823653
chr3	49133759	000076970	000076970_49133759	TEST	NA	LAMB2	LAMB2.1	-718	NA				-0.00494562	-0.0175158	0.00776995	-0.00142655	0.368689	0.0049406	0.307019	0.487768	0.43334	2.30622	0.512834	0.311787
chr3	57756189	000077313	000077313_57756189	TEST	NA	SLMAP	SLMAP	-1084.5	NA				-0.00587845	-0.00987354	-0.00735677	-0.00587715	0.0856025	0.00301458	0.0753249	0.0764038	1.06751	2.52077	1.12306	1.11688
chr3	58047967	000077332	000077332_58047967	TEST	NA	FLNB	FLNB	39548.5	NA				-0.00608829	-0.00443475	-0.00513892	-0.00517768	0.121249	0.341562	0.157053	0.197277	0.916323	0.466531	0.803953	0.704924
chr3	58052493	000077332	000077332_58052493	TEST	NA	FLNB	FLNB.1	43909.5	NA				0.00147313	-0.00250171	-0.00183948	-0.00306998	0.807701	0.609017	0.717997	0.385535	0.0927495	0.21537	0.143877	0.413937
chr1	205889939	000007743	000007743_205889939	TEST	NA	LOC284581	LOC284581	-100.5	NA				-0.00394352	3.79719e-05	-0.0104884	-0.0194848	0.321981	0.991833	0.00598591	0.00415013	0.49217	0.00356144	2.22287	2.38194
chr3	63328554	000077528	000077528_63328554	TEST	NA	SYNPR	SYNPR	50214	NA				0.00203841	-0.00371671	-0.0103001	-0.0102759	0.696717	0.602334	0.0321472	0.0987993	0.156943	0.220163	1.49286	1.00525
chr3	63725235	000077544	000077544_63725235	TEST	NA	SNTN	SNTN	72631.5	NA				-0.0174258	-0.0117844	-0.0102725	-0.0074566	0.0129273	0.108397	0.00557273	0.241224	1.88849	0.964983	2.25393	0.617579
chr3	63725865	000077544	000077544_63725865	TEST	NA	SNTN	SNTN.1	73050	NA				0.0070662	0.0030097	-0.00135975	0.00232864	0.155072	0.507593	0.706994	0.36774	0.809467	0.294484	0.150584	0.434459
chr3	66339092	000077667	000077667_66339092	TEST	NA	SLC25A26	SLC25A26	118042	NA				-0.00533372	-0.0108246	-0.00683745	-0.00304853	0.309628	0.0535403	0.174025	0.583166	0.509159	1.27132	0.759388	0.234208
chr1	206612439	000007767	000007767_206612439	TEST	NA	EIF2D	EIF2D	8.5	NA				-0.00880761	-0.00848945	-0.0120412	-0.00848329	0.0951724	0.163159	0.0392493	0.0997878	1.02149	0.787389	1.40617	1.00092
chr1	207007546	000007790	000007790_207007546	TEST	NA	C1orf116	C1orf116	25221	NA				-0.00407094	0.00561593	-0.00987675	-0.00548085	0.338408	0.416975	0.00792697	0.24669	0.470559	0.37989	2.10089	0.607848
chr1	207241400	000007809	000007809_207241400	TEST	NA	CD55	CD55	-80329	NA				-0.000571866	-0.00302005	-0.00636699	-0.0018564	0.899701	0.588037	0.218226	0.729227	0.0459019	0.230595	0.661093	0.137137
chr1	207244296	000007809	000007809_207244296	TEST	NA	CD55	CD55.1	-77357.5	NA				-0.00624436	-0.00693733	-0.00340503	-0.00343371	0.213028	0.13019	0.619585	0.662433	0.671563	0.885423	0.207899	0.178858
chr3	76943274	000078099	000078099_76943274	TEST	NA	ROBO2	ROBO2	-96664.5	NA				-0.0107224	-0.000146333	-0.00980164	-0.00563157	0.0940911	0.977742	0.14083	0.131904	1.02645	0.00977575	0.851304	0.879742
chr3	81451933	000078296	000078296_81451933	TEST	NA	GBE1	GBE1	309742	NA				-0.00118537	-0.00522765	-0.00097073	-0.000632628	0.758298	0.364773	0.712922	0.703653	0.12016	0.437977	0.146958	0.152641
chr3	81761134	000078310	000078310_81761134	TEST	NA	GBE1	GBE1.2	392	NA				-0.00742078	-0.0040053	0.00166524	-0.0103953	0.0851796	0.366508	0.710396	0.0194407	1.06966	0.435917	0.1485	1.71129
chr3	99563370	000078883	000078883_99563370	TEST	NA	COL8A1	COL8A1.1	-75322	NA				-0.011277	0.00150811	0.00259348	0.00406172	0.120166	0.78638	0.534516	0.243867	0.920219	0.104367	0.272039	0.612847
chr3	99563395	000078883	000078883_99563395	TEST	NA	COL8A1	COL8A1.2	-74902	NA				7.50801e-05	0.000459331	-0.00868513	-0.0196051	0.990066	0.957636	0.635719	0.0109371	0.00433565	0.0187994	0.196734	1.9611
chr3	100040756	000078925	000078925_100040756	TEST	NA	FILIP1L	FILIP1L	73879	NA				-0.00231622	0.00222086	-0.00596665	-0.00592731	0.592982	0.772506	0.462758	0.295737	0.226958	0.112098	0.334646	0.529095
chr3	100041546	000078925	000078925_100041546	TEST	NA	FILIP1L	FILIP1L.1	73010	NA				-0.00255588	0.00309335	-0.00105102	-0.00126276	0.668201	0.474276	0.771637	0.525403	0.175093	0.323968	0.112587	0.279508
chr3	100042390	000078925	000078925_100042390	TEST	NA	FILIP1L	FILIP1L.2	72186	NA				-0.00472607	-0.00312063	-0.00672195	-0.00141344	0.110093	0.629938	0.0798858	0.82472	0.958241	0.200702	1.09753	0.0836934
chr3	110263660	000079409	000079409_110263660	TEST	NA	MIR4445	MIR4445	660838	NA				-0.00494044	0.000350887	-0.0126489	0.00124061	0.149659	0.930053	0.0174398	0.822632	0.824897	0.0314921	1.75846	0.0847943
chr3	110264079	000079409	000079409_110264079	TEST	NA	MIR4445	MIR4445.1	661420	NA				0.000337452	-0.00221962	-0.000199636	-0.000856553	0.949371	0.640651	0.96023	0.75053	0.0225639	0.193379	0.0176247	0.124632
chr3	110773486	000079430	000079430_110773486	TEST	NA	NECTIN3-AS1	NECTIN3.AS1	296478	NA				-0.0100152	0.00499043	-0.00632557	-0.00538452	0.0680744	0.445918	0.0643216	0.186741	1.16702	0.350745	1.19164	0.728759
chr3	110773667	000079430	000079430_110773667	TEST	NA	NECTIN3-AS1	NECTIN3.AS1.1	296091	NA				0.000139915	-0.000217224	0.000177288	-0.00213931	0.968971	0.972808	0.956986	0.627297	0.0136894	0.0119729	0.0190944	0.202527
chr3	110814459	000079432	000079432_110814459	TEST	NA	NECTIN3-AS1	NECTIN3.AS1.2	255634	NA				-0.00395499	-0.000353909	-0.00863061	-0.00711618	0.557195	0.902632	0.00193397	0.106302	0.253993	0.0444893	2.71355	0.973458
chr3	110815038	000079432	000079432_110815038	TEST	NA	NECTIN3-AS1	NECTIN3.AS1.3	255018	NA				-0.00367456	0.00231546	-0.00751664	-0.00484483	0.213473	0.695664	0.324386	0.173693	0.670657	0.157601	0.488938	0.760218
chr3	111440575	000079458	000079458_111440575	TEST	NA	CD96	CD96	-101478	NA				-0.0122925	-0.00383334	-0.01439	-0.00835159	0.0692528	0.59746	0.0431505	0.169173	1.15956	0.223691	1.36501	0.771669
chr3	120349414	000079889	000079889_120349414	TEST	NA	LRRC58	LRRC58	-139	NA				0.00154393	0.00480799	-0.00248493	-0.00197831	0.801563	0.522923	0.675971	0.556939	0.0960625	0.281563	0.170072	0.254192
chr3	120349730	000079889	000079889_120349730	TEST	NA	LRRC58	LRRC58.1	-561.5	NA				-0.00480145	0.00189519	-5.77223e-06	-4.43302e-05	0.0261213	0.708838	0.99904	0.983349	1.583	0.149453	0.000417023	0.00729245
chr3	120350605	000079889	000079889_120350605	TEST	NA	LRRC58	LRRC58.2	-1143.5	NA				0.00297545	-0.00210984	-0.00688281	0.0033519	0.627258	0.475537	0.178656	0.175114	0.202554	0.322815	0.747982	0.756678
chr3	123734310	000080021	000080021_123734310	TEST	NA	MYLK-AS2	MYLK.AS2	44719.5	NA				-0.00364489	-0.00591387	0.00177141	-0.0179802	0.483135	0.454445	0.714669	0.00167161	0.315932	0.342519	0.145895	2.77687
chr1	211069219	000008007	000008007_211069219	TEST	NA	KCNH1-IT1	KCNH1.IT1	64040.5	NA				-0.00539989	-0.00559416	0.000932396	-0.0022815	0.212168	0.360971	0.816841	0.511349	0.67332	0.442527	0.0878627	0.291283
chr3	124780481	000080072	000080072_124780481	TEST	NA	MIR544B	MIR544B.1	48090	NA				-0.0150528	-0.0234264	-0.0207256	-0.00627019	0.0756151	0.0113786	0.00431792	0.331969	1.12139	1.94391	2.36473	0.478903
chr3	125603414	000080131	000080131_125603414	TEST	NA	OSBPL11	OSBPL11	-7977.5	NA				-0.0091528	-0.00227074	-0.00650933	-0.00326839	0.0774166	0.683239	0.252476	0.45375	1.11117	0.165427	0.59778	0.343184
chr3	126617062	000080168	000080168_126617062	TEST	NA	TXNRD3	TXNRD3	38103.5	NA				-0.00166972	-0.000739189	0.000170193	-0.000307403	0.684312	0.759595	0.95603	0.938329	0.164746	0.119418	0.0195283	0.0276448
chr3	130470401	000080355	000080355_130470401	TEST	NA	COL6A6	COL6A6	-89966.5	NA				-0.000498517	-0.0172757	-0.0145296	-0.0199022	0.939201	0.152898	0.0577977	0.00588819	0.0272417	0.815599	1.23809	2.23002
chr3	131502996	000080418	000080418_131502996	TEST	NA	MRPL3	MRPL3	-44.5	NA				-0.0118625	-0.0239352	-0.0237291	-0.0238866	0.062307	0.000890924	0.00225634	0.000356267	1.20546	3.05016	2.64659	3.44822
chr3	133568795	000080490	000080490_133568795	TEST	NA	CDV3	CDV3	-4912	NA				0.00394053	0.000412545	-0.00110099	0.00141553	0.478139	0.9616	0.734091	0.658311	0.320446	0.0170054	0.13425	0.181569
chr3	133570265	000080490	000080490_133570265	TEST	NA	CDV3	CDV3.1	-3417.5	NA				-0.000841077	-0.00368836	-0.0162551	-0.0128229	0.822519	0.13443	0.10182	0.0155973	0.0848542	0.871504	0.992169	1.80695
chr3	134008887	000080509	000080509_134008887	TEST	NA	SLCO2A1	SLCO2A1	21141.5	NA				-0.00789617	-0.0100249	-0.00789305	-0.00474182	0.0464088	0.00839939	0.053386	0.217523	1.3334	2.07575	1.27257	0.662495
chr3	134326420	000080522	000080522_134326420	TEST	NA	LINC02004	LINC02004	12702.5	NA				-0.00600597	0.00421362	-0.00520358	-0.00152838	0.194178	0.415688	0.454895	0.667694	0.7118	0.381233	0.342089	0.175422
chr3	134327076	000080522	000080522_134327076	TEST	NA	LINC02004	LINC02004.1	13416	NA				-0.00561366	-0.00730441	-0.00285166	-0.0177711	0.100305	0.0651301	0.539736	0.0123502	0.998678	1.18622	0.267819	1.90833
chr3	134327817	000080522	000080522_134327817	TEST	NA	LINC02004	LINC02004.2	14330	NA				-0.000462301	0.00448738	-0.000754515	-0.0030152	0.933826	0.112828	0.791185	0.314631	0.0297341	0.947583	0.101722	0.502198
chr3	134328248	000080522	000080522_134328248	TEST	NA	LINC02004	LINC02004.3	14815	NA				0.00250774	-0.00876226	-0.0112314	-0.0149218	0.650349	0.188288	0.0329065	0.00238672	0.186854	0.725177	1.48272	2.6222
chr3	136196759	000080590	000080590_136196759	TEST	NA	MSL2	MSL2	-416	NA				-0.0105843	-0.00474375	-0.00364994	-0.00210563	0.0138411	0.491355	0.0713254	0.518272	1.85883	0.308605	1.14676	0.285442
chr3	138823903	000080687	000080687_138823903	TEST	NA	PIK3CB	PIK3CB	10912	NA				0.00234196	-0.00482477	-0.00856061	-0.00205345	0.519184	0.182216	0.0174699	0.717354	0.284679	0.739413	1.75771	0.144267
chr3	141366738	000080768	000080768_141366738	TEST	NA	ZBTB38	ZBTB38	-19817.5	NA				-0.00304924	-0.00674101	-0.00666267	0.0020651	0.242566	0.171494	0.155392	0.443316	0.61517	0.765752	0.80857	0.353287
chr3	141367422	000080768	000080768_141367422	TEST	NA	ZBTB38	ZBTB38.1	-19056.5	NA				-0.000767896	-0.00366719	-0.0107164	-0.00740815	0.913436	0.641417	0.0347432	0.228945	0.0393217	0.19286	1.45913	0.640269
chr3	141368419	000080768	000080768_141368419	TEST	NA	ZBTB38	ZBTB38.2	-17902	NA				-0.0115491	-0.00658003	-0.0185408	-0.00399509	0.0397207	0.322349	0.00346889	0.215037	1.40098	0.491674	2.45981	0.667487
chr3	149752556	000081225	000081225_149752556	TEST	NA	COMMD2	COMMD2	-168.5	NA				-0.000291835	-0.0188618	-0.0134564	-0.017428	0.976942	0.0055762	0.0159739	0.0111393	0.0101311	2.25366	1.79659	1.95314
chr3	152268816	000081418	000081418_152268816	TEST	NA	MBNL1	MBNL1	-62.5	NA				-0.0140404	0.00175433	-0.00740605	-0.0235937	0.0489591	0.672518	0.0114621	0.0022536	1.31017	0.172296	1.94074	2.64712
chr3	152329043	000081430	000081430_152329043	TEST	NA	TMEM14EP	TMEM14EP	11944.5	NA				-0.0034482	-0.00405859	-0.00729185	-0.00376798	0.312256	0.227524	0.393262	0.585564	0.505489	0.642972	0.405318	0.232426
chr3	152331314	000081430	000081430_152331314	TEST	NA	TMEM14EP	TMEM14EP.1	9587.5	NA				-0.00221395	-0.00192418	-0.0082801	-0.00440805	0.44694	0.761479	0.037972	0.400876	0.34975	0.118342	1.42054	0.39699
chr3	155069924	000081568	000081568_155069924	TEST	NA	MME	MME	-9959.5	NA				-0.000617818	-0.00729984	-0.010279	-0.00752645	0.935444	0.284558	0.0288576	0.205367	0.028982	0.545829	1.53974	0.687469
chr3	155071067	000081568	000081568_155071067	TEST	NA	MME	MME.1	-8439	NA				0.0038429	0.00438262	0.00392025	-0.00253482	0.416737	0.684292	0.211885	0.608056	0.380138	0.164759	0.673899	0.216057
chr3	157087608	000081675	000081675_157087608	TEST	NA	LINC00881	LINC00881	-2433.5	NA				-0.00680736	0.000455582	-0.00951889	-0.00194093	0.168678	0.934115	0.193518	0.657396	0.772943	0.0295999	0.71328	0.182173
chr3	157160809	000081681	000081681_157160809	TEST	NA	CCNL1	CCNL1.1	-56.5	NA				-0.0236542	0.00113531	-0.0117746	-0.00952946	0.00397824	0.804709	0.0078361	0.0759887	2.40031	0.0943613	2.1059	1.11925
chr3	159732972	000081818	000081818_159732972	TEST	NA	IQCJ-SCHIP1-AS1	IQCJ.SCHIP1.AS1	35695	NA				-0.0024994	-0.0050035	-0.00232574	-0.00154934	0.432181	0.34317	0.613135	0.662296	0.364334	0.46449	0.212444	0.178948
chr3	159733591	000081818	000081818_159733591	TEST	NA	IQCJ-SCHIP1-AS1	IQCJ.SCHIP1.AS1.1	34905	NA				-0.00150771	-0.00526036	-0.00893337	-0.0110888	0.804324	0.270741	0.0714995	0.0052165	0.0945687	0.567446	1.1457	2.28262
chr3	162286112	000081929	000081929_162286112	TEST	NA	OTOL1	OTOL1	789335	NA				-0.00346878	-0.00469307	-0.00305879	-0.00253962	0.379434	0.711272	0.382094	0.529922	0.420864	0.147965	0.41783	0.275788
chr3	162295523	000081930	000081930_162295523	TEST	NA	OTOL1	OTOL1.1	798839	NA				-0.00355952	-0.0107963	-0.00838232	-0.00830636	0.492758	0.195479	0.0236002	0.0822136	0.307367	0.7089	1.62708	1.08506
chr3	169109619	000082186	000082186_169109619	TEST	NA	MECOM	MECOM	35971.5	NA				-0.000815196	-0.00247681	-0.0136233	-0.00673256	0.902376	0.702269	0.0112996	0.103583	0.0446125	0.153497	1.94694	0.98471
chr3	170726803	000082268	000082268_170726803	TEST	NA	SLC7A14	SLC7A14	-140828	NA				-0.00510489	0.00528957	-0.00875041	-0.00526251	0.126441	0.209966	0.098226	0.259907	0.898113	0.677852	1.00777	0.585183
chr3	170745502	000082268	000082268_170745502	TEST	NA	RPL22L1	RPL22L1	124725	NA				-0.00160054	-0.00963391	0.00054064	-0.00118539	0.602452	0.0594414	0.907826	0.710539	0.220078	1.22591	0.0419976	0.148412
chr3	170746331	000082268	000082268_170746331	TEST	NA	RPL22L1	RPL22L1.1	123926	NA				0.00085522	-0.00160288	-0.00665989	0.000488242	0.896971	0.75321	0.119525	0.943844	0.0472214	0.123084	0.92254	0.0250997
chr3	170751674	000082268	000082268_170751674	TEST	NA	RPL22L1	RPL22L1.2	118634	NA				-0.0076791	-0.00471812	0.00330103	-0.000239118	0.023032	0.2144	0.410251	0.948637	1.63767	0.668776	0.38695	0.0229001
chr3	170753891	000082268	000082268_170753891	TEST	NA	RPL22L1	RPL22L1.3	116332	NA				-0.00359449	-0.000340164	0.00133679	0.00226109	0.541134	0.946578	0.725021	0.294762	0.266695	0.0238435	0.13965	0.530529
chr3	170802767	000082272	000082272_170802767	TEST	NA	RPL22L1	RPL22L1.4	67344	NA				-0.00286086	-0.0138739	-0.00561951	-0.00732642	0.645753	0.0505885	0.0465968	0.122579	0.189934	1.29595	1.33164	0.911585
chr3	179841168	000082789	000082789_179841168	TEST	NA	PEX5L-AS2	PEX5L.AS2	-57022	NA				-0.0107998	-0.0131305	-0.0167148	-0.0185594	0.00723227	0.071403	0.0123413	0.0445052	2.14073	1.14628	1.90864	1.35159
chr3	188270584	000083201	000083201_188270584	TEST	NA	LPP	LPP.1	45135	NA				-0.00437691	-0.00471519	-0.0164903	-0.00256648	0.181875	0.213453	0.035604	0.624613	0.740226	0.670698	1.4485	0.204389
chr3	190118126	000083323	000083323_190118126	TEST	NA	P3H2	P3H2	2646.5	NA				-0.00473054	-0.00733423	-0.00446749	-0.00105786	0.472884	0.231378	0.637345	0.858619	0.325246	0.635678	0.195626	0.0661996
chr3	190120572	000083323	000083323_190120572	TEST	NA	P3H2	P3H2.1	332.5	NA				-0.0150192	-0.00704346	-0.0158847	-0.0183092	0.000819286	0.142283	0.0107695	0.00057511	3.08656	0.846847	1.96781	3.24025
chr3	192879789	000083467	000083467_192879789	TEST	NA	MB21D2	MB21D2	37973	NA				-0.0102494	-0.00186333	-0.00579962	-0.00765793	0.0246466	0.812343	0.0953642	0.188926	1.60824	0.0902607	1.02061	0.723709
chr3	192885046	000083467	000083467_192885046	TEST	NA	MB21D2	MB21D2.1	32772	NA				-0.00816169	-0.00442844	-0.00842391	0.000197827	0.0447122	0.538326	0.217463	0.967605	1.34957	0.268955	0.662615	0.0143017
chr3	192886312	000083467	000083467_192886312	TEST	NA	MB21D2	MB21D2.2	31377	NA				-0.00376919	-0.00111464	-0.000451002	-0.00337821	0.314473	0.745223	0.891119	0.371972	0.502417	0.127714	0.0500644	0.42949
chr3	192889343	000083467	000083467_192889343	TEST	NA	MB21D2	MB21D2.3	28542	NA				-0.0118558	-0.00399979	-0.00065203	4.42876e-05	0.0474778	0.419584	0.886969	0.989708	1.32351	0.377181	0.0520914	0.00449274
chr3	192893223	000083467	000083467_192893223	TEST	NA	MB21D2	MB21D2.4	24458	NA				0.00193073	-0.00309886	-0.00466973	-0.0022774	0.755246	0.664915	0.254637	0.670122	0.121912	0.177234	0.594079	0.173846
chr4	2413297	000083853	000083853_2413297	TEST	NA	ZFYVE28	ZFYVE28.1	5482	NA				-0.00309141	-0.000797405	-0.00722461	-0.00425253	0.558109	0.908625	0.237288	0.353737	0.253281	0.0416152	0.624724	0.451319
chr4	2937362	000083868	000083868_2937362	TEST	NA	NOP14-AS1	NOP14.AS1	1648	NA				-0.000859498	-0.00732678	-0.000302593	0.0051428	0.864213	0.329307	0.958693	0.281701	0.0633793	0.482399	0.0183207	0.550211
chr4	2963458	000083870	000083870_2963458	TEST	NA	NOP14	NOP14	153	NA				-0.0178943	-0.0285651	-0.0134763	-0.0823747	0.0193526	0.00481077	0.0899828	8.51568e-05	1.71326	2.31779	1.04584	4.06978
chr4	13905729	000084259	000084259_13905729	TEST	NA	LINC01085	LINC01085.1	-206340	NA				-0.0111077	0.00106047	-0.00655305	-7.30669e-05	0.126373	0.817349	0.321316	0.989569	0.898346	0.0875924	0.493068	0.00455374
chr4	13907528	000084259	000084259_13907528	TEST	NA	LINC01085	LINC01085.2	-204362	NA				-0.000348589	-0.00319443	-0.0049607	-0.0027785	0.903279	0.639781	0.172304	0.642968	0.0441782	0.193969	0.763704	0.191811
chr4	22385827	000084618	000084618_22385827	TEST	NA	LOC100505912	LOC100505912	-46219	NA				0.000633272	-0.0105133	-0.00834774	0.000474002	0.902711	0.0224318	0.141682	0.883275	0.0444515	1.64914	0.848685	0.0539041
chr4	26221854	000084799	000084799_26221854	TEST	NA	RBPJ	RBPJ	-98057	NA				-0.00357025	-0.0051041	-0.00754594	-0.00862354	0.574224	0.388256	0.140928	0.0410458	0.240919	0.410882	0.851002	1.38673
chr4	30837410	000084992	000084992_30837410	TEST	NA	PCDH7	PCDH7	117056	NA				-0.00581033	-0.000974653	-0.00781114	-0.00286913	0.0984543	0.892421	0.177811	0.386802	1.00677	0.04943	0.750042	0.412511
chr1	22451925	000000850	000000850_22451925	TEST	NA	ZBTB40	ZBTB40	231.5	NA				-0.00592441	-0.0103015	-0.00634234	-0.00108514	0.182811	0.0353473	0.177119	0.791584	0.737998	1.45164	0.751734	0.101503
chr4	30948953	000085003	000085003_30948953	TEST	NA	LINC02497	LINC02497	-222236	NA				0.00130783	-0.000868163	-0.000754776	0.0013225	0.778355	0.862463	0.815131	0.535377	0.108823	0.0642597	0.0887728	0.271341
chr4	30951035	000085003	000085003_30951035	TEST	NA	LINC02497	LINC02497.1	-220114	NA				-0.0103681	-0.00643218	-0.00285833	-0.00342997	0.11803	0.152323	0.403911	0.282656	0.928007	0.817234	0.393715	0.548741
chr4	31170066	000085026	000085026_31170066	TEST	NA	LINC02497	LINC02497.2	-1042	NA				0.0011442	0.00315976	-0.0101999	-0.0061951	0.821133	0.670144	0.00270903	0.179203	0.0855864	0.173832	2.56719	0.746656
chr4	41506292	000085450	000085450_41506292	TEST	NA	LIMCH1	LIMCH1	-31670.5	NA				-0.000653494	-0.00301246	-0.0129516	-0.00186495	0.877873	0.736607	0.0825292	0.570038	0.0565684	0.132764	1.08339	0.244097
chr4	41507521	000085450	000085450_41507521	TEST	NA	LIMCH1	LIMCH1.1	-30567	NA				-0.016805	2.37028e-06	-0.00351836	-0.00714062	0.0286917	0.999799	0.392264	0.21398	1.54224	8.74547e-05	0.406422	0.669627
chr4	41524786	000085452	000085452_41524786	TEST	NA	LIMCH1	LIMCH1.2	-13328	NA				-0.000374683	-0.000697311	0.000172167	-0.00110431	0.929938	0.874784	0.966424	0.793542	0.0315458	0.0580991	0.0148321	0.10043
chr4	41525337	000085452	000085452_41525337	TEST	NA	LIMCH1	LIMCH1.3	-12743.5	NA				-0.00410301	-0.00400735	-0.000342111	6.26985e-05	0.26015	0.359018	0.948844	0.993053	0.584776	0.444884	0.0228054	0.00302765
chr4	48080277	000085702	000085702_48080277	TEST	NA	TXK	TXK	54079	NA				-0.0103747	0.000526043	-0.00367166	-0.0100073	0.278346	0.931151	0.638474	0.0387767	0.555415	0.0309799	0.194857	1.41143
chr4	48081376	000085702	000085702_48081376	TEST	NA	TXK	TXK.1	52708.5	NA				-0.000889729	-0.00251339	-0.000121143	0.00203343	0.822931	0.66208	0.968681	0.484502	0.0846366	0.17909	0.0138191	0.314704
chr4	53100990	000085826	000085826_53100990	TEST	NA	RASL11B	RASL11B	238572	NA				-0.00245299	0.00074916	-0.0126174	-0.00565875	0.630515	0.879759	0.0154985	0.0359192	0.200304	0.0556363	1.80971	1.44467
chr4	53101467	000085826	000085826_53101467	TEST	NA	RASL11B	RASL11B.1	239293	NA				-0.00165692	-0.00165126	-0.00560031	-0.00191206	0.723448	0.662573	0.455642	0.783821	0.140593	0.178767	0.341377	0.105783
chr4	54781937	000085938	000085938_54781937	TEST	NA	KIT	KIT	124063	NA				6.12707e-05	0.000492175	0.000883876	0.00764114	0.99002	0.887116	0.820729	0.0443979	0.00435609	0.0520195	0.0858004	1.35264
chr4	54784231	000085938	000085938_54784231	TEST	NA	KIT	KIT.1	126440	NA				-0.00194331	0.00477138	-0.00235821	0.00320426	0.289656	0.397124	0.516631	0.146629	0.538118	0.401074	0.28682	0.833779
chr4	55866509	000086005	000086005_55866509	TEST	NA	EXOC1	EXOC1	12993	NA				-0.0106818	-0.0207181	-0.0153826	-0.0129683	0.19509	0.0157202	0.0477641	0.112796	0.709764	1.80354	1.3209	0.947706
chr4	55948243	000086012	000086012_55948243	TEST	NA	CEP135	CEP135	-844	NA				0.000139275	0.00425168	-0.00310631	-0.00646758	0.983807	0.410444	0.458174	0.358346	0.00709007	0.386746	0.33897	0.445697
chr4	56387465	000086032	000086032_56387465	TEST	NA	AASDH	AASDH	-31.5	NA				-0.00573863	-0.00518646	-0.00742485	-0.00431899	0.252858	0.209917	0.216552	0.484457	0.597123	0.677953	0.664438	0.314744
chr4	74109469	000086758	000086758_74109469	TEST	NA	CXCL2	CXCL2	-10113	NA				-0.00766708	-0.00988118	-0.00923001	-0.00280674	0.220929	0.112007	0.229241	0.624616	0.655748	0.950754	0.639707	0.204387
chr4	74112145	000086758	000086758_74112145	TEST	NA	MTHFD2L	MTHFD2L	-11126.5	NA				-0.00592421	-0.00620455	-0.00615836	-0.000553179	0.147237	0.0641237	0.118659	0.884412	0.831982	1.19298	0.925698	0.0533451
chr4	74374808	000086777	000086777_74374808	TEST	NA	EREG	EREG	9691	NA				-9.85911e-05	-0.00802726	-0.00207518	-0.00474242	0.976562	0.212277	0.553881	0.0564262	0.0103	0.673096	0.256584	1.24852
chr4	76447558	000086868	000086868_76447558	TEST	NA	SHROOM3	SHROOM3	12381.5	NA				0.00144329	0.000581931	-0.000400762	-0.00626411	0.794711	0.927919	0.941142	0.179286	0.0997907	0.0324899	0.026345	0.746453
chr4	76449590	000086868	000086868_76449590	TEST	NA	SHROOM3	SHROOM3.1	14378	NA				-0.000503619	-0.00324754	-0.00176017	0.00144125	0.898535	0.693427	0.62229	0.766555	0.0464648	0.158999	0.206008	0.115457
chr4	77076162	000086936	000086936_77076162	TEST	NA	CCNI	CCNI	-72	NA				-0.00901015	-0.017139	-0.0157451	-0.0220228	0.0264697	0.0193703	0.0158499	0.0367082	1.57725	1.71286	1.79997	1.43524
chr4	77311132	000086944	000086944_77311132	TEST	NA	CCNG2	CCNG2	154069	NA				-0.0184793	-0.00715067	-0.00656772	-0.00977612	0.000379497	0.172923	0.0936057	0.0538237	3.42079	0.762146	1.0287	1.26903
chr4	77862755	000086956	000086956_77862755	TEST	NA	MRPL1	MRPL1	-152	NA				-0.000859771	-0.0110753	-0.014675	-0.0112272	0.882691	0.0918978	0.0289115	0.0913791	0.0541913	1.03669	1.53893	1.03915
chr4	78552580	000086987	000086987_78552580	TEST	NA	ANXA3	ANXA3	949.5	NA				0.00125032	-0.0034889	-0.00749012	0.00557845	0.772181	0.355591	0.0196044	0.183549	0.112281	0.449049	1.70765	0.736248
chr4	78560763	000086987	000086987_78560763	TEST	NA	ANXA3	ANXA3.1	8988	NA				-0.00997936	0.00184099	-0.00601208	-0.00538574	0.0345165	0.807143	0.188812	0.202796	1.46197	0.0930494	0.72397	0.69294
chr4	80231363	000087062	000087062_80231363	TEST	NA	PRDM8	PRDM8	33902	NA				-0.00574401	-0.00339577	0.00427371	-0.00650508	0.327318	0.51684	0.461306	0.148612	0.485029	0.286644	0.336011	0.827946
chr4	80235668	000087062	000087062_80235668	TEST	NA	FGF5	FGF5	-30875	NA				-0.00229864	0.00739855	-0.00246093	-0.000613775	0.711075	0.287082	0.78598	0.935042	0.148084	0.541994	0.104589	0.0291689
chr4	80238186	000087062	000087062_80238186	TEST	NA	FGF5	FGF5.1	-28436.5	NA				0.000394563	-0.00298077	-0.00626269	-0.00290103	0.928438	0.616595	0.185152	0.419292	0.0322469	0.21	0.732471	0.377484
chr4	80241182	000087062	000087062_80241182	TEST	NA	FGF5	FGF5.2	-25313.5	NA				-0.00443264	-0.0147917	-0.00986223	-0.0123092	0.581759	0.0777277	0.0743063	0.0172941	0.235257	1.10942	1.12897	1.7621
chr4	83108362	000087186	000087186_83108362	TEST	NA	PLAC8	PLAC8	1599.5	NA				-0.00323736	-0.00554251	-0.00898213	0.000149024	0.615049	0.396413	0.00777209	0.960238	0.21109	0.401852	2.10946	0.017621
chr4	83113116	000087186	000087186_83113116	TEST	NA	PLAC8	PLAC8.1	1749	NA				-0.00256235	0.00311036	-0.00348964	-0.0068416	0.432203	0.536099	0.461212	0.148331	0.364312	0.270755	0.3361	0.828767
chr4	83115224	000087186	000087186_83115224	TEST	NA	PLAC8	PLAC8.2	-495	NA				0.00236145	-0.00184129	-0.00358205	8.52096e-05	0.468813	0.557349	0.587843	0.982703	0.329	0.253873	0.230739	0.00757764
chr4	85783691	000087330	000087330_85783691	TEST	NA	ARHGAP24	ARHGAP24	5038	NA				-0.0037185	-0.00758643	0.000225372	-0.00220861	0.407159	0.0767499	0.973192	0.662499	0.390236	1.11492	0.0118014	0.178815
chr1	224267063	000008743	000008743_224267063	TEST	NA	MIR320B2	MIR320B2	-9823	NA				-0.00684492	-0.00794722	-0.00131724	-0.00541021	0.252087	0.179146	0.746567	0.12308	0.59845	0.746794	0.126931	0.909813
chr4	87414926	000087451	000087451_87414926	TEST	NA	NUDT9	NUDT9	-7542.5	NA				-0.00995627	-0.00664233	-0.0153946	-0.012801	0.170996	0.479321	0.00356674	0.0108247	0.767014	0.319374	2.44773	1.96558
chr4	88028333	000087498	000087498_88028333	TEST	NA	PKD2	PKD2	20675	NA				-0.00377268	-0.00640251	0.00123473	-0.00475155	0.347459	0.196263	0.836292	0.349292	0.459097	0.707161	0.0776422	0.456811
chr4	90317344	000087677	000087677_90317344	TEST	NA	CCSER1	CCSER1	82260	NA				-0.0111574	-0.0119435	-0.00882637	-0.00813388	0.0656199	0.133832	0.23659	0.215543	1.18296	0.873439	0.626003	0.666465
chr4	90318077	000087677	000087677_90318077	TEST	NA	CCSER1	CCSER1.1	83085	NA				-0.00802707	-0.00308996	-0.00472743	-0.000729074	0.148447	0.646838	0.436593	0.86243	0.82843	0.189204	0.359923	0.0642762
chr4	96964952	000087930	000087930_96964952	TEST	NA	STPG2-AS1	STPG2.AS1	-402026	NA				-0.00039358	0.00274189	-0.00299543	-0.00390712	0.954358	0.714575	0.584703	0.543883	0.0202888	0.145952	0.233065	0.264494
chr4	102827586	000088224	000088224_102827586	TEST	NA	UBE2D3	UBE2D3	-17	NA				-0.0238878	-0.0190731	0.0120437	-0.000965411	0.0074116	0.0153133	0.0099888	0.794763	2.13009	1.81493	2.00049	0.0997624
chr4	102827633	000088224	000088224_102827633	TEST	NA	UBE2D3	UBE2D3.1	46	NA				-0.00395932	-0.00191794	0.00845727	-0.000263838	0.682214	0.699415	0.291463	0.972591	0.16608	0.155265	0.535417	0.0120695
chr4	103019664	000088229	000088229_103019664	TEST	NA	SLC9B1	SLC9B1	-35.5	NA				-0.0150572	-0.0130636	-0.00738998	-0.00523433	0.197523	0.127271	0.350125	0.30851	0.704383	0.89527	0.455777	0.510731
chr4	105708679	000088307	000088307_105708679	TEST	NA	INTS12	INTS12	157.5	NA				-0.0446667	-0.0129565	-0.0250163	0.00597302	0.000823689	0.0326472	0.00241164	0.19577	3.08424	1.48615	2.61769	0.708253
chr1	225999397	000008832	000008832_225999397	TEST	NA	SDE2	SDE2	25	NA				-0.00495997	0.00237153	-0.00156879	-0.000831196	0.489954	0.721034	0.771993	0.880639	0.309844	0.142044	0.112387	0.0552021
chr4	108533300	000088459	000088459_108533300	TEST	NA	LOC101929621	LOC101929621.1	-23961	NA				-0.00703912	0.00136205	-0.00353969	0.000663412	0.161775	0.785211	0.361024	0.822844	0.791088	0.105014	0.442464	0.0846823
chr4	108534058	000088459	000088459_108534058	TEST	NA	LOC101929621	LOC101929621.2	-23079	NA				-0.0104383	-0.00437887	-0.00330505	-0.00105445	0.108312	0.344942	0.406796	0.756889	0.965322	0.462255	0.390623	0.120968
chr1	226680303	000008865	000008865_226680303	TEST	NA	ITPKB-IT1	ITPKB.IT1.2	-5309.5	NA				-0.012216	-0.00582422	-0.00207307	0.00170575	0.015205	0.125251	0.468078	0.688522	1.81801	0.902218	0.329682	0.162082
chr1	226810267	000008879	000008879_226810267	TEST	NA	PSEN2	PSEN2	-60211.5	NA				-0.0226171	-0.0110186	-0.0096246	-0.0101632	0.00449838	0.136824	0.0714532	0.264767	2.34694	0.863838	1.14598	0.577137
chr1	226810347	000008879	000008879_226810347	TEST	NA	PSEN2	PSEN2.1	-59957	NA				-0.00940232	-0.00298718	-0.0113779	-0.000794444	0.187867	0.619668	0.069753	0.793766	0.726151	0.207841	1.15644	0.100308
chr4	114015618	000088817	000088817_114015618	TEST	NA	ARSJ	ARSJ	-36123.5	NA				0.00528291	-0.00286225	0.000776426	-0.00127314	0.475125	0.750667	0.853898	0.649566	0.323192	0.124553	0.0685938	0.187377
chr4	118918556	000088982	000088982_118918556	TEST	NA	SYNPO2	SYNPO2	29750.5	NA				-0.00299474	-0.00746768	-0.0030082	-0.00353375	0.30383	0.109803	0.397727	0.269574	0.51737	0.959385	0.400415	0.569322
chr4	121690889	000089139	000089139_121690889	TEST	NA	ANXA5	ANXA5	5989.5	NA				0.00139297	-0.00703754	-0.00118561	-0.00114048	0.563324	0.12331	0.634046	0.756699	0.249242	0.909003	0.197879	0.121077
chr4	121691539	000089139	000089139_121691539	TEST	NA	ANXA5	ANXA5.1	5437	NA				-0.00561936	-0.00627395	-0.00788317	-0.0107919	0.485813	0.302923	0.250976	0.0809089	0.313531	0.518668	0.600368	1.092
chr4	121728313	000089143	000089143_121728313	TEST	NA	ANXA5	ANXA5.2	-31423	NA				-0.00195007	0.000171726	-0.00488806	-0.00131786	0.575296	0.981914	0.261117	0.608255	0.240108	0.00792674	0.583165	0.215914
chr4	121728998	000089143	000089143_121728998	TEST	NA	ANXA5	ANXA5.3	-31991	NA				-0.0141275	-0.00993589	-0.00873417	-0.0203513	0.0247276	0.241371	0.0081957	0.0223441	1.60682	0.617315	2.08641	1.65084
chr4	122764266	000089199	000089199_122764266	TEST	NA	BBS12	BBS12	31616	NA				-0.00775993	0.00201435	-0.00827314	-0.00429182	0.470852	0.680445	0.134262	0.0919567	0.327116	0.167207	0.872048	1.03642
chr4	122765046	000089199	000089199_122765046	TEST	NA	BBS12	BBS12.1	32210.5	NA				-0.00461315	-0.0051349	-0.00102784	-0.00338856	0.471775	0.467376	0.744849	0.487538	0.326265	0.330333	0.127932	0.311991
chr4	124940546	000089357	000089357_124940546	TEST	NA	ANKRD50	ANKRD50.2	-227844	NA				-0.00211624	-0.0135198	-0.00517927	-0.00209077	0.521349	0.017043	0.0895483	0.489258	0.282872	1.76845	1.04794	0.310462
chr4	124941475	000089357	000089357_124941475	TEST	NA	ANKRD50	ANKRD50.3	-228563	NA				-0.00400997	-0.0125031	-0.00614726	-0.0125665	0.430824	0.00267834	0.453434	0.0009897	0.3657	2.57213	0.343486	3.0045
chr4	124943339	000089357	000089357_124943339	TEST	NA	ANKRD50	ANKRD50.4	-230756	NA				-0.00946051	-0.0013748	-0.00698127	-0.0194293	0.107426	0.831694	0.0504186	0.00330589	0.968892	0.0800363	1.29741	2.48071
chr4	124944007	000089357	000089357_124944007	TEST	NA	ANKRD50	ANKRD50.5	-231260	NA				-0.00254862	-0.00357659	-0.00733196	-0.0113677	0.61487	0.534819	0.260651	0.0158104	0.211217	0.271793	0.58394	1.80106
chr1	228861337	000008967	000008967_228861337	TEST	NA	RHOU	RHOU	125918	NA				-0.00435158	-0.00223434	-0.00669532	-0.0176341	0.431647	0.723546	0.147314	0.00040616	0.364871	0.140534	0.831756	3.3913
chr4	138242433	000089870	000089870_138242433	TEST	NA	SLC7A11	SLC7A11	9.5	NA				-0.0126025	-0.000551505	-0.00867735	-0.0211433	0.0146844	0.901796	0.159935	0.000537439	1.83314	0.0448918	0.796055	3.26967
chr4	138252139	000089871	000089871_138252139	TEST	NA	SLC7A11	SLC7A11.1	-9703.5	NA				-0.00462273	-0.0134028	-0.00610694	-0.00513829	0.261615	0.0504021	0.0449676	0.0348597	0.582337	1.29755	1.3471	1.45768
chr4	138258426	000089871	000089871_138258426	TEST	NA	SLC7A11	SLC7A11.2	-16044	NA				-0.0113488	-0.00208661	-0.00252519	-0.00782286	0.0928267	0.73119	0.623967	0.0306959	1.03233	0.135969	0.204838	1.51292
chr4	138259534	000089871	000089871_138259534	TEST	NA	SLC7A11	SLC7A11.3	-17203.5	NA				-0.00598194	-0.00259044	-0.00723794	-0.000861992	0.338466	0.679145	0.195917	0.888194	0.470485	0.168037	0.707929	0.0514923
chr4	139295849	000089924	000089924_139295849	TEST	NA	NDUFC1	NDUFC1	5554	NA				-0.0238727	-0.0693381	-0.0154769	-0.0257017	0.00445582	8.22289e-05	0.00158255	0.0013085	2.35107	4.08498	2.80064	2.88323
chr4	140037550	000089971	000089971_140037550	TEST	NA	LOC101927516	LOC101927516	-90450.5	NA				-0.0138175	-0.0106407	-0.00948483	-0.00609928	0.0280286	0.0837671	0.139267	0.297367	1.5524	1.07693	0.856152	0.526707
chr4	140151102	000089985	000089985_140151102	TEST	NA	MAML3	MAML3	3247	NA				0.00134632	-0.0128981	-0.00372265	-0.00108592	0.824487	0.00975845	0.360275	0.548232	0.0838161	2.01062	0.443366	0.261036
chr4	140154281	000089985	000089985_140154281	TEST	NA	MAML3	MAML3.1	-317.5	NA				-0.00243612	-0.0106997	-0.00113931	-0.00355653	0.654611	0.0291213	0.741862	0.265318	0.184016	1.53579	0.129677	0.576234
chr4	142405903	000090118	000090118_142405903	TEST	NA	INPP4B	INPP4B.1	440532	NA				-0.0101818	-0.00656963	-0.00313375	0.00234922	0.0294774	0.182734	0.26339	0.427926	1.53051	0.73818	0.579401	0.368632
chr4	142406158	000090118	000090118_142406158	TEST	NA	INPP4B	INPP4B.2	440222	NA				-0.00232145	-0.000829552	-0.00728837	-0.00108032	0.719341	0.718617	0.192283	0.75649	0.143065	0.143502	0.716059	0.121197
chr1	230104923	000009022	000009022_230104923	TEST	NA	GALNT2	GALNT2	37485	NA				-0.00457979	-0.00413771	-0.00768736	-0.00473101	0.0225676	0.388527	0.0369391	0.421234	1.64652	0.410578	1.43251	0.375477
chr1	230207153	000009028	000009028_230207153	TEST	NA	GALNT2	GALNT2.1	139985	NA				8.09014e-05	-0.00610035	-0.00231722	-0.000585708	0.988234	0.0972896	0.665	0.861589	0.00514037	1.01193	0.177178	0.0647
chr4	147831228	000090345	000090345_147831228	TEST	NA	MIR4799	MIR4799	48672.5	NA				-0.0230492	-0.0120716	-0.00621843	-0.0148375	0.0189028	0.109786	0.350829	0.0379126	1.72347	0.959451	0.454904	1.42122
chr4	147831899	000090345	000090345_147831899	TEST	NA	MIR4799	MIR4799.1	49335	NA				-0.0134048	-0.0133792	-0.00709839	-0.0097155	0.0565839	0.0829844	0.00810541	0.105605	1.24731	1.081	2.09123	0.976315
chr4	150306220	000090459	000090459_150306220	TEST	NA	DCLK2	DCLK2	227803	NA				-0.000208727	0.00208445	-0.0163987	0.00131043	0.975817	0.764657	0.0107364	0.680351	0.0106314	0.116533	1.96914	0.167267
chr4	150310347	000090459	000090459_150310347	TEST	NA	DCLK2	DCLK2.1	231891	NA				-0.00489363	0.000729193	-0.00475903	-0.00222108	0.0805838	0.911294	0.454309	0.662255	1.09375	0.0403414	0.342648	0.178975
chr4	153234022	000090588	000090588_153234022	TEST	NA	TRIM2	TRIM2.1	-23455.5	NA				-0.000943505	0.00284895	-0.00778764	-0.00150989	0.840517	0.565867	0.136896	0.687257	0.0754534	0.247286	0.863608	0.162881
chr4	154561015	000090655	000090655_154561015	TEST	NA	FGB	FGB	-1989	NA				-0.00460168	-0.00397669	-0.00258076	0.00244681	0.466497	0.602955	0.289478	0.363213	0.331151	0.219715	0.538385	0.439839
chr4	156764326	000090734	000090734_156764326	TEST	NA	PDGFC	PDGFC	207566	NA				-0.00604296	-0.00598056	-0.00555211	-0.00449565	0.230321	0.368305	0.293388	0.10849	0.637666	0.433793	0.532557	0.964608
chr4	156771340	000090735	000090735_156771340	TEST	NA	PDGFC	PDGFC.1	200526	NA				0.000271931	-0.00641343	-0.00244734	-0.000748507	0.97069	0.0602279	0.394354	0.871871	0.0129194	1.2202	0.404114	0.0595476
chr4	156774130	000090735	000090735_156774130	TEST	NA	PDGFC	PDGFC.2	197690	NA				0.00297906	-0.00645968	-0.00821351	-0.00173748	0.592857	0.169228	0.0252487	0.704301	0.22705	0.771527	1.59776	0.152242
chr4	156779967	000090736	000090736_156779967	TEST	NA	PDGFC	PDGFC.3	191720	NA				-0.0125135	0.000876506	-0.0117158	0.00333989	0.0866259	0.841085	0.00654769	0.67177	1.06235	0.07516	2.18391	0.172779
chr4	156946675	000090746	000090746_156946675	TEST	NA	PDGFC	PDGFC.4	25131.5	NA				-0.00074994	-0.00813801	-0.0047695	-0.00428115	0.882419	0.248454	0.334241	0.0141978	0.0543249	0.604754	0.47594	1.84778
chr4	158314900	000090810	000090810_158314900	TEST	NA	TMEM144	TMEM144	104475	NA				-0.00659716	-0.00247057	-0.00706462	-0.00390356	0.0100054	0.707557	0.148254	0.302823	1.99977	0.150239	0.828993	0.518811
chr4	158524250	000090816	000090816_158524250	TEST	NA	RXFP1	RXFP1	2393.5	NA				0.00117998	-0.00409396	-0.00503858	-0.000922436	0.838841	0.501149	0.1891	0.831853	0.0763201	0.300033	0.723309	0.0799535
chr4	159228172	000090864	000090864_159228172	TEST	NA	RAPGEF2	RAPGEF2	288.5	NA				-0.00336324	-0.00778549	-0.00746555	-0.0123665	0.599235	0.045495	0.0203593	0.0141993	0.222403	1.34204	1.69124	1.84773
chr4	159229301	000090864	000090864_159229301	TEST	NA	RAPGEF2	RAPGEF2.1	770	NA				0.000137648	-0.0135469	-0.0172843	-0.0165997	0.980255	0.222874	0.0175854	0.00194944	0.00866087	0.65194	1.75485	2.71009
chr4	159410237	000090882	000090882_159410237	TEST	NA	RAPGEF2	RAPGEF2.3	142292	NA				-0.00197353	-0.00402546	-0.00163641	-0.000374089	0.743381	0.662045	0.735394	0.940825	0.128789	0.179113	0.13348	0.0264914
chr4	168550368	000091190	000091190_168550368	TEST	NA	PALLD	PALLD	53276.5	NA				8.23461e-05	0.00155603	-0.00657116	-0.000386933	0.988404	0.791532	0.0208572	0.930037	0.00506532	0.101531	1.68074	0.0314995
chr4	168551388	000091190	000091190_168551388	TEST	NA	PALLD	PALLD.1	54149	NA				0.00227114	-0.00474798	-0.0087701	-0.00824676	0.702945	0.638638	0.100202	0.191982	0.153079	0.194745	0.999123	0.716741
chr1	23556892	000000912	000000912_23556892	TEST	NA	ID3	ID3	2593.5	NA				-0.00829516	-0.000525013	-0.00594447	-3.55777e-05	0.213395	0.923558	0.0489477	0.992303	0.670816	0.034536	1.31027	0.00335549
chr1	23558470	000000912	000000912_23558470	TEST	NA	ID3	ID3.1	1042	NA				-0.00623537	-0.0210012	-0.00821657	-0.0156717	0.154035	0.0106758	0.0483353	0.0120215	0.812381	1.9716	1.31574	1.92004
chr1	23559669	000000912	000000912_23559669	TEST	NA	ID3	ID3.2	-98	NA				-0.00195583	-0.00045159	-0.0102357	-0.00623435	0.658685	0.893402	0.0362485	0.270153	0.181322	0.0489533	1.44071	0.56839
chr4	169254171	000091245	000091245_169254171	TEST	NA	SH3RF1	SH3RF1	16701.5	NA				-0.0104537	0.00347368	-0.00715859	0.00226604	0.0377909	0.595167	0.354005	0.508122	1.42261	0.225361	0.45099	0.294032
chr4	169254828	000091245	000091245_169254828	TEST	NA	SH3RF1	SH3RF1.1	16123	NA				-0.00599611	-0.00401982	-0.0127321	-0.00825075	0.333629	0.130091	0.0189672	0.134302	0.476737	0.885754	1.722	0.871916
chr4	173217860	000091373	000091373_173217860	TEST	NA	LOC101930370	LOC101930370	-48209	NA				-0.00959566	-0.00321177	-0.00520449	-0.00124505	0.0243424	0.662905	0.251253	0.662296	1.61364	0.178549	0.599889	0.178948
chr4	173218871	000091373	000091373_173218871	TEST	NA	MIR548T	LOC101930370.1	-49085.5	NA				-0.00203434	-0.00626571	-0.00648348	-0.00827411	0.456555	0.214908	0.0503566	0.116101	0.340507	0.667748	1.29794	0.935162
chr4	174404225	000091440	000091440_174404225	TEST	NA	MIR4276	MIR4276	-19589.5	NA				0.0015128	-0.00764656	-0.00978989	-0.0052573	0.789856	0.0615714	0.062171	0.409377	0.102452	1.21062	1.20641	0.387876
chr1	233113141	000009164	000009164_233113141	TEST	NA	NTPCR	NTPCR	162458	NA				-0.015252	-0.0103952	-0.00774063	-0.014063	0.00983046	0.0376544	0.104745	0.0126335	2.00743	1.42418	0.979865	1.89848
chr1	233113524	000009164	000009164_233113524	TEST	NA	NTPCR	NTPCR.1	162796	NA				-0.00537471	-0.00553888	-0.00428998	-0.00524594	0.132329	0.177287	0.320467	0.168074	0.878346	0.751324	0.494216	0.7745
chr4	181661299	000091698	000091698_181661299	TEST	NA	TEMN3-AS1	TEMN3.AS1	168655	NA				0.00220822	-0.00855713	-0.0107869	-0.00541881	0.792459	0.162707	0.133044	0.40948	0.101023	0.788593	0.876005	0.387767
chr4	181662536	000091698	000091698_181662536	TEST	NA	TEMN3-AS1	TEMN3.AS1.1	167556	NA				-0.00973767	-0.00957045	0.000279263	-0.00288387	0.176324	0.18138	0.977693	0.358945	0.753688	0.741411	0.00979759	0.444972
chr4	183241978	000091778	000091778_183241978	TEST	NA	WWC2-AS1	WWC2.AS1	-1216	NA				-0.0115364	0.00179057	-0.000857687	-0.00603241	0.000203263	0.703324	0.885235	0.226565	3.69194	0.152844	0.0529413	0.644808
chr4	184734256	000091842	000091842_184734256	TEST	NA	CENPU	CENPU	-257.5	NA				-0.0318516	-0.0198257	-0.00428074	-0.0325611	0.00879914	0.0103465	0.192902	0.00161763	2.05556	1.9852	0.714663	2.79112
chr4	185914719	000091910	000091910_185914719	TEST	NA	SORBS2	SORBS2	41809	NA				-0.00634397	0.00107379	-0.00367151	-0.00482056	0.339965	0.890452	0.521814	0.199982	0.468566	0.0503895	0.282484	0.699009
chr4	187922348	000091984	000091984_187922348	TEST	NA	ZFP42	ZFP42	-73420	NA				-0.00344561	-0.00905364	-0.0131167	0.000318936	0.15666	0.214322	0.00287381	0.948965	0.805042	0.668933	2.54154	0.0227497
chr4	188127549	000091992	000091992_188127549	TEST	NA	TRIML1	TRIML1	-11762	NA				0.00264836	0.00133229	0.000556923	-0.000937267	0.350667	0.839262	0.942811	0.73646	0.455105	0.0761027	0.0255756	0.132851
chr5	100040	000092050	000092050_100040	TEST	NA	PLEKHG4B	PLEKHG4B	7794	NA				-0.000675569	-0.00192863	0.000324708	0.00348186	0.887756	0.687182	0.918397	0.522225	0.0517062	0.162929	0.0369695	0.282143
chr5	10564050	000092515	000092515_10564050	TEST	NA	ANKRD33B	ANKRD33B.1	17.5	NA				-0.00531153	0.000835602	-0.0021928	-0.00858176	0.519329	0.913715	0.763717	0.0281439	0.284558	0.0391891	0.117067	1.55062
chr5	14264763	000092725	000092725_14264763	TEST	NA	TRIO	TRIO	121514	NA				-0.00455461	-0.000137213	-0.00404066	-0.000639641	0.135187	0.966452	0.515643	0.796265	0.869065	0.0148195	0.287651	0.0989423
chr5	14265743	000092725	000092725_14265743	TEST	NA	TRIO	TRIO.1	122356	NA				-0.00624735	-0.00486532	-0.00129819	-0.000483987	0.295137	0.181853	0.793881	0.857913	0.529976	0.74028	0.100245	0.0665567
chr5	14268424	000092725	000092725_14268424	TEST	NA	TRIO	TRIO.2	125135	NA				-0.00437327	0.00107982	-0.00648076	-0.00613191	0.143278	0.67284	0.242747	0.063493	0.843821	0.172088	0.614846	1.19727
chr5	21120675	000093276	000093276_21120675	TEST	NA	GUSBP1	GUSBP1	-338719	NA				-0.0218352	-0.0183618	-0.0208784	-0.0149248	0.000135287	0.0419901	0.0474425	0.0809674	3.86874	1.37685	1.32383	1.09169
chr1	235919501	000009329	000009329_235919501	TEST	NA	LYST	LYST	-35827.5	NA				-0.0120299	0.0180404	-0.000541636	0.00268627	0.0402191	0.00565662	0.910976	0.339147	1.39557	2.24744	0.0404931	0.469612
chr1	235921112	000009329	000009329_235921112	TEST	NA	LYST	LYST.1	-37487	NA				-0.0212823	0.00607049	-0.0214566	-0.0169645	0.00672534	0.273278	0.00418767	0.0265511	2.17229	0.563396	2.37803	1.57592
chr5	22560367	000093386	000093386_22560367	TEST	NA	CDH12	CDH12	292908	NA				0.00186675	0.011327	0.00147132	-0.000565344	0.7135	0.181306	0.656047	0.877259	0.146606	0.741587	0.183065	0.0568719
chr5	34609372	000094510	000094510_34609372	TEST	NA	RAI14	RAI14	-46856	NA				-0.00629364	-0.005073	-0.00388704	-0.00596999	0.00224652	0.232307	0.267344	0.299598	2.64849	0.633937	0.572929	0.523461
chr5	34610026	000094510	000094510_34610026	TEST	NA	RAI14	RAI14.1	-46234	NA				-0.00264267	-0.00133404	-0.000601078	0.00131226	0.303291	0.765955	0.908218	0.860834	0.51814	0.115797	0.0418101	0.0650806
chr1	239247480	000009479	000009479_239247480	TEST	NA	CHRM3	CHRM3	-139135	NA				-0.00729448	-0.00570952	-0.00515805	-0.00847805	0.202575	0.322758	0.522946	0.0479099	0.693414	0.491123	0.281543	1.31957
chr5	38550101	000094835	000094835_38550101	TEST	NA	LIFR	LIFR	6580	NA				-0.0120528	0.00133395	-0.00431323	0.00170465	0.0442326	0.866905	0.491474	0.74164	1.35426	0.0620286	0.308499	0.129807
chr5	39101018	000094896	000094896_39101018	TEST	NA	RICTOR	RICTOR	-26442	NA				-0.00855909	-0.0283447	-0.0230182	-0.0274983	0.174583	0.0095297	0.00792738	0.00370421	0.757997	2.02092	2.10087	2.4313
chr5	39518003	000094944	000094944_39518003	TEST	NA	LINC02104	LINC02104	-2408.5	NA				0.000770852	-0.0044488	-0.0116696	-0.00893473	0.842945	0.379651	0.0446355	0.0377179	0.0742007	0.420616	1.35032	1.42345
chr5	39519812	000094944	000094944_39519812	TEST	NA	LINC02104	LINC02104.1	-607	NA				-0.00916561	-0.00178406	-0.00174176	-0.00343789	0.0850687	0.766451	0.830557	0.382369	1.07023	0.115515	0.0806304	0.417518
chr5	39759954	000094974	000094974_39759954	TEST	NA	LINC02104	LINC02104.2	239482	NA				-0.000514831	0.00284042	0.00019312	0.00502516	0.880143	0.650016	0.980556	0.179039	0.0554466	0.187076	0.00852763	0.747052
chr5	39760861	000094974	000094974_39760861	TEST	NA	LINC02104	LINC02104.3	240287	NA				0.00906703	0.0020688	-0.00338698	0.00448645	0.214676	0.551415	0.404852	0.18122	0.668216	0.258522	0.392703	0.741794
chr1	239816281	000009509	000009509_239816281	TEST	NA	CHRM3-AS1	CHRM3.AS1	83535.5	NA				0.000305516	-0.0111153	-0.00367564	-0.00353519	0.927931	0.0295484	0.45623	0.296656	0.0324845	1.52947	0.340816	0.527747
chr5	41414824	000095108	000095108_41414824	TEST	NA	PLCXD3	PLCXD3	95841	NA				-0.00482714	-0.00558418	-0.011585	-0.00166226	0.323269	0.320831	0.000108628	0.793653	0.490436	0.493724	3.96406	0.100369
chr1	240385442	000009551	000009551_240385442	TEST	NA	GREM2	GREM2	226550	NA				-0.00245929	-0.00801907	-0.00754167	-7.55515e-06	0.42819	0.17358	0.0416811	0.997982	0.368364	0.760499	1.38006	0.000877423
chr1	240386465	000009551	000009551_240386465	TEST	NA	GREM2	GREM2.1	225696	NA				-0.00618839	-0.00789004	-0.00132622	-0.00177762	0.043017	0.0830843	0.770175	0.448656	1.36636	1.08048	0.113411	0.348086
chr5	53360168	000095552	000095552_53360168	TEST	NA	FST	FST	-120416	NA				-0.00363889	2.06594e-05	-0.000376315	-0.00321645	0.516147	0.9972	0.958088	0.566597	0.287226	0.00121787	0.0185944	0.246726
chr5	53361027	000095552	000095552_53361027	TEST	NA	FST	FST.1	-119708	NA				-0.00421759	-0.00783831	-0.0113901	-0.00910565	0.515791	0.241502	0.0189968	0.00409335	0.287526	0.617079	1.72132	2.38792
chr5	53362798	000095552	000095552_53362798	TEST	NA	FST	FST.2	-117756	NA				-0.00114251	-0.00267515	-0.00359846	-0.000210555	0.720542	0.526661	0.272373	0.963462	0.142341	0.278468	0.564835	0.0161655
chr5	53366477	000095552	000095552_53366477	TEST	NA	FST	FST.3	-114142	NA				-0.00217397	0.00258736	-0.0106147	-0.00118217	0.676502	0.7529	0.0386183	0.785868	0.169731	0.123263	1.41321	0.10465
chr1	240450638	000009557	000009557_240450638	TEST	NA	GREM2	GREM2.2	161596	NA				-0.000665505	0.0045884	-0.0118059	0.00224212	0.915364	0.531618	0.00362748	0.682607	0.0384061	0.2744	2.44039	0.165829
chr5	54742532	000095634	000095634_54742532	TEST	NA	LOC102467080	LOC102467080	1669	NA				0.000754309	-0.00161708	-0.00650564	-0.00481146	0.86379	0.791527	0.249003	0.333265	0.063592	0.101534	0.603796	0.47721
chr5	54744495	000095634	000095634_54744495	TEST	NA	LOC102467080	LOC102467080.1	-388	NA				0.00573811	-0.00284337	-0.00596664	0.00303473	0.448529	0.653523	0.412809	0.374743	0.348209	0.184739	0.384251	0.426267
chr1	24322463	000000959	000000959_24322463	TEST	NA	GRHL3	GRHL3	-562.5	NA				-0.00557138	-0.00104111	-0.0100168	-0.0039842	0.327733	0.901106	0.0484153	0.409871	0.48448	0.0452243	1.31502	0.387352
chr5	65190500	000096219	000096219_65190500	TEST	NA	ADAMTS6	ADAMTS6	291215	NA				-0.00960711	-0.0170271	-0.0153586	-0.0117036	0.235215	0.00709334	0.00618574	0.0280153	0.628536	2.14915	2.20861	1.5526
chr5	65198939	000096219	000096219_65198939	TEST	NA	ADAMTS6	ADAMTS6.1	282796	NA				0.00065308	-0.00482435	-0.000317251	-0.00642735	0.922544	0.499605	0.949389	0.232765	0.0350131	0.301373	0.0225557	0.633082
chr5	65203895	000096219	000096219_65203895	TEST	NA	ADAMTS6	ADAMTS6.2	278156	NA				-0.00367063	-0.00172743	-0.00510535	-0.00163615	0.500764	0.722387	0.326925	0.770764	0.300367	0.14123	0.485551	0.113079
chr5	72363351	000096520	000096520_72363351	TEST	NA	PTCD2	PTCD2	43024.5	NA				-0.00824275	-0.00990657	-0.0053601	-0.004268	0.164664	0.269747	0.275041	0.386293	0.783402	0.569043	0.560603	0.413083
chr5	73654605	000096625	000096625_73654605	TEST	NA	ARHGEF28	ARHGEF28	28491.5	NA				-0.000468018	0.00071892	-0.00788122	-0.00436677	0.946726	0.906942	0.191957	0.406694	0.0237756	0.0424206	0.716797	0.390732
chr5	74543668	000096694	000096694_74543668	TEST	NA	LINC01331	LINC01331	-6845	NA				0.00078471	0.00133386	-0.00608516	-0.0066885	0.849125	0.817696	0.150256	0.0738051	0.0710281	0.0874079	0.823169	1.13191
chr5	74575844	000096698	000096698_74575844	TEST	NA	LINC01331	LINC01331.1	-38694	NA				-0.00720785	-0.00676088	-0.0129168	-0.00185599	0.189115	0.398337	0.132201	0.72131	0.723275	0.399749	0.878764	0.141878
chr5	74762795	000096713	000096713_74762795	TEST	NA	GFM2	GFM2	4341	NA				0.000540151	0.0024442	-0.00128498	-0.00239719	0.913192	0.473412	0.591411	0.427916	0.0394381	0.324761	0.228111	0.368642
chr5	76332970	000096800	000096800_76332970	TEST	NA	IQGAP2	IQGAP2	-70233	NA				-0.00995299	-0.0102257	-0.00451054	-0.0183776	0.0798841	0.0704457	0.472756	0.000616255	1.09754	1.15215	0.325363	3.21024
chr5	80128304	000097040	000097040_80128304	TEST	NA	CTD-2201I18.1	CTD.2201I18.1	-44534	NA				-0.0178927	-0.00304129	-0.00501948	-0.00174094	0.0451473	0.492547	0.241049	0.834595	1.34537	0.307552	0.617895	0.0785244
chr5	80967720	000097090	000097090_80967720	TEST	NA	RASGRF2-AS1	RASGRF2.AS1	-6815	NA				-0.0110999	-0.00323648	-0.00463063	-0.00606708	0.054411	0.657711	0.510147	0.281904	1.26431	0.181965	0.292305	0.549898
chr5	81751413	000097132	000097132_81751413	TEST	NA	SSBP2	SSBP2	-105	NA				-0.0186841	-0.0199677	-0.00402353	-0.02293	0.00319158	0.000325545	0.394819	0.000875302	2.49599	3.48739	0.403602	3.05784
chr5	88785076	000097568	000097568_88785076	TEST	NA	MEF2C	MEF2C	395.5	NA				-0.00278991	-0.0027084	0.000797897	-0.00369798	0.469016	0.550026	0.880997	0.386767	0.328812	0.259617	0.0550254	0.41255
chr5	88785940	000097568	000097568_88785940	TEST	NA	MEF2C	MEF2C.2	-726	NA				0.0145092	0.010047	-0.0131699	0.00591437	0.5897	0.459354	0.153235	0.373804	0.229369	0.337853	0.814641	0.427356
chr5	91166199	000097753	000097753_91166199	TEST	NA	LUCAT1	LUCAT1	148284	NA				0.00262511	-0.0034271	-0.000597141	-0.00147169	0.671328	0.582146	0.932152	0.702917	0.173065	0.234968	0.0305133	0.153096
chr1	245201911	000009781	000009781_245201911	TEST	NA	KIF26B-AS1	KIF26B.AS1	32546	NA				-0.00586752	-0.00313445	-0.00868332	-0.0154199	0.456417	0.609513	0.293423	0.0273581	0.340638	0.215017	0.532506	1.56291
chr5	92704185	000097838	000097838_92704185	TEST	NA	NR2F1-AS1	NR2F1.AS1.2	867258	NA				-0.00512556	-0.00611354	-0.00840529	-0.0100804	0.475755	0.484743	0.120315	0.0935086	0.322617	0.314488	0.919679	1.02915
chr5	93359449	000097891	000097891_93359449	TEST	NA	NR2F1-AS1	NR2F1.AS1.4	211968	NA				-0.00990697	-0.00609076	-0.00637415	-0.00624904	0.0388862	0.259201	0.0990584	0.300824	1.4102	0.586363	1.00411	0.521688
chr5	93890796	000097941	000097941_93890796	TEST	NA	POU5F2	POU5F2	-149090	NA				-0.0072826	0.00229856	-0.00733033	-0.00371231	0.0630272	0.653882	0.114563	0.430286	1.20047	0.184501	0.940954	0.366243
chr5	96227272	000098116	000098116_96227272	TEST	NA	MIR583	MIR583	147916	NA				0.00079838	-0.00489497	0.00152811	0.00147202	0.924307	0.316762	0.808277	0.822152	0.0341837	0.499268	0.0924397	0.085048
chr5	98308000	000098256	000098256_98308000	TEST	NA	LINC01846	LINC01846	-146824	NA				-0.00228951	-0.0132186	-0.0130484	-0.000417496	0.60431	0.052639	0.0197957	0.951365	0.218741	1.27869	1.70343	0.021653
chr5	98309198	000098256	000098256_98309198	TEST	NA	LINC01846	LINC01846.1	-147906	NA				-0.0014893	-0.00110626	-0.00357982	-0.00101496	0.737095	0.803772	0.473115	0.847497	0.132476	0.0948671	0.325033	0.0718621
chr5	98310027	000098256	000098256_98310027	TEST	NA	LINC01846	LINC01846.2	-148720	NA				0.00237826	-0.00651138	-0.00901071	-0.000118913	0.316381	0.130107	0.0749214	0.987441	0.49979	0.885698	1.12539	0.00548906
chr5	98415110	000098264	000098264_98415110	TEST	NA	LINC01846	LINC01846.3	-253971	NA				-0.00209496	-0.00740287	-0.00436317	-0.000821327	0.521016	0.0369731	0.383045	0.897568	0.283149	1.43211	0.41675	0.0469328
chr5	102959239	000098512	000098512_102959239	TEST	NA	PAM	PAM	93521	NA				0.000105145	0.0049349	-0.00861556	-0.00437581	0.983929	0.435236	0.0802424	0.17225	0.00703641	0.361275	1.0956	0.763842
chr5	108656272	000098889	000098889_108656272	TEST	NA	LINC01023	LINC01023	71932.5	NA				0.000288148	-0.00499752	-0.00413388	-0.005489	0.978589	0.632803	0.440789	0.160607	0.00939949	0.198732	0.355769	0.794234
chr1	247740877	000009900	000009900_247740877	TEST	NA	OR14K1	OR14K1	2371	NA				-0.00569802	-0.00425324	-0.00709389	0.000571024	0.138247	0.448575	0.0266853	0.902553	0.859343	0.348165	1.57373	0.0445273
chr1	247742397	000009900	000009900_247742397	TEST	NA	OR14K1	OR14K1.1	3612	NA				-0.00551432	0.00381424	-0.00450381	-0.00601079	0.303328	0.473005	0.106201	0.297402	0.518088	0.325134	0.973869	0.526657
chr5	110916520	000099028	000099028_110916520	TEST	NA	TSLP	TSLP	-153484	NA				-0.00560546	-0.006574	-0.00304228	-0.00388233	0.353847	0.330617	0.406821	0.323988	0.451185	0.480675	0.390597	0.489471
chr5	114419952	000099282	000099282_114419952	TEST	NA	KCNN2	KCNN2	-13466	NA				-0.0157453	-0.0202275	-0.00314419	-0.00608852	0.0287325	0.00436747	0.374193	0.0323011	1.54163	2.35977	0.426905	1.49078
chr5	116897471	000099446	000099446_116897471	TEST	NA	LINC02214	LINC02214.1	-135314	NA				-0.00535898	-0.0178703	-0.00459803	-0.00366214	0.330146	0.134459	0.396956	0.614743	0.481295	0.87141	0.401258	0.211306
chr5	116899109	000099446	000099446_116899109	TEST	NA	LINC02214	LINC02214.2	-136942	NA				-0.000677117	-0.00950634	-0.000782148	-0.00242012	0.74109	0.11271	0.77512	0.542057	0.130129	0.948039	0.110631	0.265955
chr10	984471	000009968	000009968_984471	TEST	NA	GTPBP4	GTPBP4	-3964.5	NA				-0.00361289	-0.00274524	-0.0113878	-0.00314881	0.408642	0.710451	0.0296008	0.0715394	0.388657	0.148466	1.5287	1.14545
chr10	986652	000009968	000009968_986652	TEST	NA	GTPBP4	GTPBP4.1	-1941	NA				-0.00632239	-0.0152956	-0.00037092	-0.00269294	0.0527932	0.000125275	0.900042	0.35866	1.27742	3.90214	0.0457374	0.445317
chr10	987307	000009968	000009968_987307	TEST	NA	GTPBP4	GTPBP4.2	-1209	NA				-0.00284511	-0.00962958	-0.0155157	-0.00140522	0.687179	0.101597	0.000127536	0.717091	0.16293	0.993119	3.89437	0.144426
chr5	124661479	000099933	000099933_124661479	TEST	NA	ZNF608	ZNF608	83675	NA				0.00551712	-0.00382271	0.00111031	0.00315396	0.200547	0.59362	0.730933	0.364595	0.697785	0.226491	0.136122	0.43819
chr5	124662398	000099933	000099933_124662398	TEST	NA	ZNF608	ZNF608.1	82846	NA				0.00578497	-0.00454076	-0.00486357	-0.00911395	0.419282	0.367936	0.341524	0.156773	0.377494	0.434228	0.466579	0.804728
chr5	124663148	000099933	000099933_124663148	TEST	NA	ZNF608	ZNF608.2	81872	NA				-0.0178101	-0.00874059	-0.00470134	-0.0131568	0.0235926	0.0955071	0.335696	0.00741552	1.62722	1.01996	0.474053	2.12986
chr5	140986352	000101051	000101051_140986352	TEST	NA	PCDHAC2	PCDHAC2	19553.5	NA				-0.01522	-0.00335858	-0.00788437	-0.0212585	0.0518599	0.414551	0.0830207	0.000291462	1.28517	0.382422	1.08081	3.53542
chr5	142472484	000101164	000101164_142472484	TEST	NA	SPRY4-AS1	SPRY4.AS1	147121	NA				-0.00837972	-0.00972937	-0.00561253	-0.00221769	0.189044	0.0131585	0.320753	0.716627	0.723436	1.88079	0.493829	0.144707
chr5	148913233	000101558	000101558_148913233	TEST	NA	ADRB2	ADRB2.2	86749	NA				-0.00920341	-0.00543768	-0.00659521	-0.00614353	0.0580816	0.377742	0.0570318	0.207898	1.23596	0.422804	1.24388	0.68215
chr5	148914237	000101558	000101558_148914237	TEST	NA	ADRB2	ADRB2.3	87584	NA				-0.00841785	-0.00487497	-0.00806622	-0.0105402	0.00666628	0.183581	0.143026	0.00852997	2.17612	0.736172	0.844584	2.06905
chr5	151740081	000101800	000101800_151740081	TEST	NA	ATOX1	ATOX1	18589	NA				-0.00889881	-0.00467614	-0.00130676	0.00631481	0.023913	0.501421	0.776484	0.0688887	1.62137	0.299798	0.109868	1.16185
chr5	151740413	000101800	000101800_151740413	TEST	NA	ATOX1	ATOX1.1	18086.5	NA				-0.00137625	-0.00110541	0.0038354	-0.00433078	0.778442	0.701188	0.473605	0.0548713	0.108773	0.154166	0.324583	1.26065
chr5	151745397	000101800	000101800_151745397	TEST	NA	ATOX1	ATOX1.2	13281.5	NA				0.000215863	-0.00726329	-0.0105213	0.00194563	0.954211	0.00040933	0.0115624	0.556343	0.0203557	3.38793	1.93695	0.254657
chr5	159764559	000102141	000102141_159764559	TEST	NA	LINC01847	LINC01847	106732	NA				-0.00204571	0.00136159	-0.00140414	0.00204065	0.714446	0.575676	0.709612	0.480309	0.146031	0.239822	0.148979	0.318479
chr5	167643313	000102461	000102461_167643313	TEST	NA	TENM2	TENM2	69736	NA				-0.00431125	-0.00106854	-0.00475691	0.00233894	0.233366	0.810836	0.394725	0.455973	0.631962	0.0910672	0.403705	0.341061
chr5	168610048	000102522	000102522_168610048	TEST	NA	PANK3	PANK3	-30804.5	NA				-0.0129396	-0.00439254	-0.00555077	-0.00264512	0.0135645	0.411114	0.0510222	0.473238	1.86759	0.386037	1.29224	0.324921
chr5	168611375	000102522	000102522_168611375	TEST	NA	PANK3	PANK3.1	-31950	NA				-0.000155239	0.00749585	-0.00148175	-0.00142311	0.939814	0.111079	0.643149	0.732392	0.026958	0.954366	0.191689	0.135257
chr5	169630042	000102572	000102572_169630042	TEST	NA	DOCK2	DOCK2	-7040.5	NA				-0.00563453	-0.00410757	-0.00345459	0.00178998	0.20151	0.264248	0.354335	0.441188	0.695704	0.577988	0.450586	0.355376
chr10	8366483	000010281	000010281_8366483	TEST	NA	LINC00708	LINC00708	-98198	NA				-0.00975639	0.00102193	-0.00592092	-0.00310427	0.0404095	0.710898	0.061811	0.19932	1.39352	0.148193	1.20893	0.700449
chr5	173771360	000102813	000102813_173771360	TEST	NA	LINC01485	LINC01485	19498	NA				0.00401691	0.000200446	-0.00449326	9.22588e-05	0.599014	0.976811	0.532565	0.988604	0.222563	0.0101893	0.273628	0.00497759
chr5	175822082	000102899	000102899_175822082	TEST	NA	CPLX2	CPLX2	25550	NA				-0.000747945	-0.00294183	-0.00526229	-0.00904009	0.883473	0.739179	0.117541	0.0306919	0.0538068	0.13125	0.929812	1.51298
chr5	176388959	000102914	000102914_176388959	TEST	NA	NOP16	HIGD2A	17.5	NA				-0.0140836	-0.00454331	-0.0210823	-0.0181153	0.0894348	0.225527	0.00695305	0.00217488	1.04849	0.646801	2.15782	2.66256
chr5	177006816	000102948	000102948_177006816	TEST	NA	UIMC1	UIMC1	-117.5	NA				-4.06971e-05	-0.000180121	-0.00425637	-0.00489072	0.995862	0.957811	0.226669	0.176328	0.00180075	0.0187201	0.644607	0.753679
chr5	177326141	000102962	000102962_177326141	TEST	NA	MXD3	MXD3	-14286	NA				0.00749449	0.00645377	0.00151931	0.00485504	0.0438739	0.152938	0.649507	0.375252	1.35779	0.815486	0.187416	0.425677
chr6	1481520	000103183	000103183_1481520	TEST	NA	MIR6720	MIR6720	-91106	NA				-0.00178987	0.00125567	-0.0021891	0.00312123	0.667927	0.584239	0.330552	0.189536	0.175271	0.23341	0.480761	0.722308
chr6	4126095	000103354	000103354_4126095	TEST	NA	ECI2	ECI2	9282	NA				0.00443039	-0.0049037	-0.00780699	-0.00429009	0.266299	0.128807	0.0765779	0.18028	0.57463	0.89006	1.1159	0.744052
chr6	4128946	000103354	000103354_4128946	TEST	NA	ECI2	ECI2.1	6513	NA				0.0063228	0.000235472	0.000901003	0.00218196	0.205205	0.961279	0.802475	0.771128	0.687812	0.0171504	0.0955685	0.112874
chr6	17278837	000104171	000104171_17278837	TEST	NA	RBM24	RBM24	-2573	NA				-0.00308456	-0.00570651	-0.00354037	-0.0244192	0.373544	0.18102	0.386615	0.00518009	0.427659	0.742274	0.412722	2.28566
chr6	21004112	000104415	000104415_21004112	TEST	NA	CDKAL1	CDKAL1.1	469658	NA				-0.000464555	-0.00964901	-0.001764	-0.00533414	0.917256	0.0257968	0.663748	0.251444	0.0375093	1.58843	0.177997	0.599558
chr6	21298662	000104442	000104442_21298662	TEST	NA	LINC00581	LINC00581	213254	NA				-0.00387238	0.00357437	-0.0127345	-0.0049519	0.298387	0.522792	0.00619287	0.320948	0.52522	0.281671	2.20811	0.493565
chr6	22828283	000104542	000104542_22828283	TEST	NA	LOC105374972	LOC105374972.1	-110444	NA				-0.00577907	-0.00313841	-0.00304482	-0.00793635	0.29286	0.381202	0.670773	0.12339	0.53334	0.418845	0.173424	0.908721
chr6	25012821	000104654	000104654_25012821	TEST	NA	RIPOR2	RIPOR2	29350	NA				0.00616748	-0.00554877	0.0020871	0.0103403	0.0747544	0.235086	0.713453	0.0212481	1.12636	0.628774	0.146635	1.67268
chr10	16966208	000010587	000010587_16966208	TEST	NA	RSU1	RSU1	-148869	NA				0.00264467	-0.00187488	-0.0068535	-0.0056026	0.195943	0.701304	0.0367219	0.328662	0.70787	0.154093	1.43508	0.48325
chr6	45445999	000105913	000105913_45445999	TEST	NA	RUNX2	RUNX2	23609	NA				-0.0108518	-0.00588229	-0.00721268	-0.00749335	0.0288859	0.361012	0.157031	0.268299	1.53931	0.442479	0.804015	0.57138
chr10	17148244	000010610	000010610_17148244	TEST	NA	CUBN	CUBN.3	-18249.5	NA				-0.00630285	0.00241729	-0.000790435	-0.00422081	0.0987839	0.674201	0.8504	0.381714	1.00531	0.17121	0.0703765	0.418262
chr6	56101287	000106445	000106445_56101287	TEST	NA	COL21A1	COL21A1	-9658.5	NA				-0.00335744	0.00742767	-0.0110171	-0.00324401	0.538597	0.363622	0.0796578	0.452512	0.268736	0.43935	1.09877	0.34437
chr6	63806453	000106609	000106609_63806453	TEST	NA	SCAT8	SCAT8	-390	NA				-0.00379721	-0.0049186	-0.0146204	-0.00329694	0.543516	0.43585	0.0347232	0.503471	0.264788	0.360663	1.45938	0.298025
chr10	17990566	000010664	000010664_17990566	TEST	NA	SLC39A12-AS1	SLC39A12.AS1	20099.5	NA				-0.00827839	-0.00205221	-0.00713808	-0.00332686	0.177788	0.817422	0.22646	0.659818	0.750097	0.0875536	0.645009	0.180576
chr6	77456766	000107053	000107053_77456766	TEST	NA	HTR1B	HTR1B.1	7406.5	NA				-0.00435754	-0.000902516	-0.00131969	-0.000634646	0.163167	0.89893	0.617666	0.845784	0.787367	0.0462744	0.209246	0.0727403
chr6	85361505	000107300	000107300_85361505	TEST	NA	LINC02535	LINC02535	28866	NA				-0.00502285	-0.00759412	-0.00126558	-0.00295283	0.0638701	0.0782599	0.860313	0.286633	1.1947	1.10646	0.0653434	0.542674
chr10	21399227	000010740	000010740_21399227	TEST	NA	LINC02643	LINC02643	-26307	NA				0.00350631	0.00528387	-0.00942446	-0.00908148	0.48924	0.475478	0.197548	0.0412351	0.310478	0.322869	0.704327	1.38473
chr6	122696287	000108616	000108616_122696287	TEST	NA	PKIB	PKIB	43759	NA				0.00044837	-0.00351769	-0.00327691	-0.00382871	0.913749	0.636986	0.24233	0.418332	0.0391732	0.19587	0.615592	0.378479
chr6	125434251	000108697	000108697_125434251	TEST	NA	HDDC2	HDDC2	-132326	NA				0.000302645	0.00180751	-0.00403538	-0.000413566	0.921158	0.429793	0.196492	0.889835	0.0356659	0.366741	0.706656	0.0506907
chr6	138485803	000109351	000109351_138485803	TEST	NA	NHSL1	NHSL1	13707	NA				-0.00685959	0.00588916	-0.00463854	-0.00893532	0.14716	0.216189	0.239891	0.00326155	0.832209	0.665166	0.619985	2.48658
chr6	143397610	000109599	000109599_143397610	TEST	NA	ADAT2	ADAT2	45292.5	NA				-0.00776123	-0.0080184	-0.0089146	-0.0138189	0.162056	0.0365458	0.0792595	0.00348519	0.790334	1.43716	1.10095	2.45777
chr6	145306978	000109677	000109677_145306978	TEST	NA	EPM2A	EPM2A	379698	NA				-0.00487745	0.00182618	0.00231476	0.00154622	0.0132883	0.727868	0.715928	0.757869	1.87653	0.137947	0.145131	0.120406
chr7	6283590	000110856	000110856_6283590	TEST	NA	CYTH3	CYTH3	-10950.5	NA				-0.00370756	0.00111807	-0.0123497	-0.0150281	0.668681	0.570836	0.0410218	0.00106113	0.174781	0.243489	1.38699	2.97423
chr7	6385569	000110863	000110863_6385569	TEST	NA	RAC1	RAC1	10866	NA				0.000679792	-0.000814122	-0.0124322	-0.000699095	0.85949	0.874548	0.163041	0.859482	0.0657593	0.0582164	0.787703	0.0657631
chr7	10940376	000111098	000111098_10940376	TEST	NA	NDUFA4	NDUFA4	-129	NA				0.00551947	-0.00953573	-0.0228314	-0.0171513	0.30758	0.0613265	0.000422254	0.0092627	0.512042	1.21235	3.37443	2.03326
chr7	17239914	000111541	000111541_17239914	TEST	NA	AHR	AHR	-58743.5	NA				-0.00157749	-0.00973399	-0.00944501	-0.0171926	0.682872	0.0622203	0.0297528	0.0301346	0.165661	1.20607	1.52647	1.52094
chr7	22718303	000111930	000111930_22718303	TEST	NA	NA	NA..5	-8692	NA				-0.00308355	0.000964901	-0.0104196	-0.0201008	0.384601	0.794723	0.0357517	0.000464798	0.414989	0.0997844	1.4467	3.33274
chr10	30682597	000011194	000011194_30682597	TEST	NA	SVIL2P	SVIL2P	-9710	NA				-0.000616321	-0.00127725	-0.00270808	0.0051143	0.833493	0.704295	0.530089	0.40431	0.0790981	0.152245	0.275652	0.393285
chr7	22858832	000111947	000111947_22858832	TEST	NA	SNORD93	SNORD93	2347.5	NA				-0.00294153	0.00280182	-0.00479839	-0.00389817	0.301978	0.516848	0.430794	0.396274	0.520025	0.286638	0.365731	0.402005
chr7	36659135	000112657	000112657_36659135	TEST	NA	AOAH-IT1	AOAH.IT1	-59102	NA				-0.0040164	-0.00284124	0.00164582	0.000906184	0.165761	0.63005	0.714483	0.672668	0.780518	0.200625	0.146008	0.172199
chr7	37032087	000112676	000112676_37032087	TEST	NA	ELMO1-AS1	ELMO1.AS1	34360	NA				-0.00139249	0.00113478	-0.00524747	0.000598843	0.722063	0.876176	0.260871	0.854856	0.141425	0.0574089	0.583574	0.0681069
chr7	40469613	000112825	000112825_40469613	TEST	NA	SUGCT	SUGCT	334604	NA				-0.00374554	0.000531506	-0.00395208	-0.00361368	0.435438	0.938294	0.0375857	0.40603	0.361074	0.0276613	1.42498	0.391442
chr7	41580226	000112891	000112891_41580226	TEST	NA	INHBA-AS1	INHBA.AS1	-113630	NA				0.00257508	-0.00103238	0.00202291	0.00298363	0.609319	0.78308	0.617972	0.152866	0.215156	0.106194	0.209031	0.81569
chr7	47534568	000113236	000113236_47534568	TEST	NA	TNS3	TNS3	47681	NA				-0.00138702	0.00524875	-0.00811062	0.0035547	0.44033	0.405646	0.155169	0.426812	0.356221	0.391853	0.809194	0.369764
chr7	48088645	000113280	000113280_48088645	TEST	NA	UPP1	UPP1	-54.5	NA				0.00338766	0.000880407	0.00125349	-0.00382895	0.365205	0.819548	0.770428	0.191263	0.437463	0.0864258	0.113268	0.718369
chr7	55074158	000113408	000113408_55074158	TEST	NA	EGFR	EGFR.2	-35829.5	NA				-0.00409042	0.00140848	-0.00746111	-0.003796	0.602594	0.82632	0.103766	0.192395	0.219975	0.0828517	0.983947	0.715807
chr7	56062496	000113452	000113452_56062496	TEST	NA	SUMF2	SNORA15	1839	NA				-0.00527222	-0.00464657	-0.0205993	-0.0224575	0.161736	0.0298114	0.00514832	0.00101644	0.791192	1.52562	2.28833	2.99292
chr7	74482782	000113794	000113794_74482782	TEST	NA	GTF2IRD1	GTF2IRD1	28943.5	NA				-0.0104759	-0.0052029	-0.0139314	-0.00983241	0.0768617	0.520243	0.0108775	0.0313835	1.11429	0.283794	1.96347	1.5033
chr7	90625766	000114671	000114671_90625766	TEST	NA	CDK14	CDK14	29512.5	NA				0.00139733	-0.00508486	-0.000995085	0.000861682	0.794066	0.178833	0.855346	0.871552	0.100143	0.747552	0.0678584	0.0597068
chr7	94057014	000114848	000114848_94057014	TEST	NA	BET1	BET1	-52618.5	NA				-0.0017529	-0.000598414	-0.00369348	-0.00244678	0.787781	0.917265	0.436078	0.743079	0.103594	0.0375052	0.360436	0.128965
chr7	107949357	000115500	000115500_107949357	TEST	NA	LAMB1	LAMB1	53805.5	NA				-0.00196532	-0.00586332	-0.000999957	-0.000706876	0.406858	0.421028	0.707551	0.8526	0.390558	0.375689	0.150242	0.0692547
chr7	116706742	000115837	000115837_116706742	TEST	NA	MET	MET.3	34594.5	NA				-0.000761911	-0.00529701	-0.0204162	-0.00429921	0.909014	0.193243	0.0266218	0.305174	0.0414295	0.713896	1.57476	0.515452
chr7	129970007	000116311	000116311_129970007	TEST	NA	UBE2H	UBE2H	-16988	NA				0.000439662	0.00439894	-0.00349773	-0.0014652	0.836849	0.323543	0.507851	0.515424	0.0773527	0.490068	0.294264	0.287836
chr7	129970137	000116311	000116311_129970137	TEST	NA	UBE2H	UBE2H.1	-17439	NA				-0.00101286	-0.000994121	-0.0029955	-0.0132189	0.790818	0.788501	0.464483	0.00887285	0.101923	0.103198	0.33303	2.05194
chr7	156438187	000117206	000117206_156438187	TEST	NA	LOC285889	LOC285889	7224.5	NA				-0.00355444	-7.14784e-05	-0.00684922	0.00334094	0.139601	0.989572	0.0466275	0.471215	0.855111	0.00455272	1.33136	0.326781
chr8	8270555	000117391	000117391_8270555	TEST	NA	FAM86B3P	FAM86B3P	41915.5	NA				-0.0114626	-0.00901202	-0.0101768	-0.00714079	0.0003623	0.048676	0.0265133	0.173504	3.44093	1.31269	1.57654	0.76069
chr8	9006791	000117452	000117452_9006791	TEST	NA	ERI1	ERI1	3676	NA				-0.0107781	0.00347399	-0.00553367	-0.000768723	0.0235862	0.658246	0.362859	0.855113	1.62734	0.181612	0.440263	0.0679766
chr8	14963975	000117764	000117764_14963975	TEST	NA	MIR383	MIR383	-110360	NA				0.00549096	-0.0012308	-0.00431139	0.000782623	0.249548	0.834813	0.0678914	0.690057	0.602845	0.0784109	1.16819	0.161115
chr8	23452745	000118236	000118236_23452745	TEST	NA	ENTPD4	ENTPD4	4882.5	NA				-0.00331888	-0.0117046	-0.00776501	0.0019454	0.292046	0.050743	0.0657087	0.729174	0.534549	1.29462	1.18238	0.137169
chr8	23452779	000118236	000118236_23452779	TEST	NA	ENTPD4	ENTPD4.1	4561	NA				0.00759399	0.000941759	-0.00206652	-0.00193907	0.633579	0.929691	0.779492	0.695511	0.198199	0.0316613	0.108188	0.157696
chr8	23798591	000118264	000118264_23798591	TEST	NA	STC1	STC1	56123.5	NA				-0.000364989	-0.0050613	-0.00568033	-0.0053769	0.921064	0.360027	0.0374695	0.241701	0.03571	0.443664	1.42632	0.616722
chr8	25195592	000118324	000118324_25195592	TEST	NA	DOCK5	DOCK5	10895	NA				-0.00545803	-0.00592053	-0.0130049	-0.00525427	0.405541	0.396526	0.00291725	0.0333355	0.391965	0.401728	2.53503	1.47709
chr8	25252543	000118329	000118329_25252543	TEST	NA	DOCK5	DOCK5.1	67869	NA				-0.00538849	0.00339047	-0.00152597	0.00287479	0.438929	0.376577	0.572257	0.26211	0.357606	0.424147	0.242409	0.581517
chr8	27614789	000118425	000118425_27614789	TEST	NA	CLU	CLU	-8	NA				-0.00310598	-0.00244318	0.00125066	0.00281209	0.376852	0.452567	0.802479	0.430545	0.423829	0.344318	0.0955664	0.365981
chr8	28609278	000118484	000118484_28609278	TEST	NA	EXTL3-AS1	EXTL3.AS1	92090.5	NA				-0.000222065	-0.000340025	0.00173114	0.00167629	0.943882	0.869597	0.211287	0.545845	0.0250823	0.0606819	0.675127	0.262931
chr8	30255033	000118610	000118610_30255033	TEST	NA	DCTN6	DCTN6	98679	NA				-0.000564791	-0.00379677	-6.35304e-05	-0.00028169	0.937494	0.105363	0.966812	0.901804	0.0280315	0.977311	0.014658	0.0448877
chr10	52443887	000011930	000011930_52443887	TEST	NA	LNCAROD	LNCAROD	11492.5	NA				-0.00736928	-0.00428971	-0.00853216	-0.00738877	0.129336	0.29874	0.277898	0.0523718	0.88828	0.524707	0.556115	1.2809
chr8	48590290	000119395	000119395_48590290	TEST	NA	LOC101929217	LOC101929217	-30165.5	NA				0.000798729	0.00868517	-0.0084186	0.000613604	0.776444	0.173592	0.0328407	0.902527	0.10989	0.76047	1.48359	0.0445396
chr8	48627290	000119399	000119399_48627290	TEST	NA	LOC101929217	LOC101929217.1	7073.5	NA				0.000846369	-0.0137138	-0.0158588	-0.00360032	0.861996	0.0990829	0.000456946	0.26723	0.0644949	1.004	3.34014	0.573115
chr8	48637366	000119400	000119400_48637366	TEST	NA	LOC101929217	LOC101929217.2	16805.5	NA				-0.0100309	-0.000451783	-0.0177189	-0.00125484	0.0523687	0.926747	0.0204487	0.8165	1.28093	0.033039	1.68934	0.0880436
chr8	53856777	000119708	000119708_53856777	TEST	NA	RGS20	RGS20.1	5074	NA				-0.00173862	-0.00194772	-0.00106645	-0.00194973	0.545267	0.666292	0.748194	0.447721	0.263391	0.176335	0.125986	0.348993
chr8	55773411	000119812	000119812_55773411	TEST	NA	TGS1	TGS1	138	NA				0.00738651	0.00130589	-0.0212551	-0.00143087	0.153618	0.651162	0.00273277	0.708933	0.813559	0.186311	2.5634	0.149395
chr8	71603518	000120704	000120704_71603518	TEST	NA	EYA1	EYA1	-55409	NA				-0.00350983	-0.0126968	-0.00468027	-0.00212417	0.481732	0.105747	0.110995	0.788727	0.317194	0.97573	0.954697	0.103073
chr8	79288038	000121385	000121385_79288038	TEST	NA	MIR12123	MIR12123	-44069.5	NA				-0.00136549	0.0032551	-0.00506447	-0.00239299	0.75764	0.434771	0.265934	0.626722	0.120537	0.36174	0.575226	0.202925
chr8	79365809	000121397	000121397_79365809	TEST	NA	MIR12123	MIR12123.1	33448	NA				-0.0032357	-0.0044676	0.000803512	-0.00310017	0.525916	0.224628	0.834632	0.627148	0.279083	0.648537	0.078505	0.20263
chr8	91421790	000122508	000122508_91421790	TEST	NA	SLC26A7	SLC26A7	172606	NA				-0.00497182	-0.00502096	-0.003547	-0.00276467	0.287432	0.166007	0.0199079	0.420597	0.541465	0.779874	1.70098	0.376134
chr8	104746912	000123530	000123530_104746912	TEST	NA	LRP12	LRP12	-157766	NA				-0.00252627	0.00178089	0.000471723	-0.00473794	0.633458	0.584863	0.748429	0.443138	0.198282	0.232946	0.12585	0.353461
chr8	105517902	000123615	000123615_105517902	TEST	NA	ZFPM2	ZFPM2	198364	NA				-0.00484186	-0.011399	-0.0130658	-0.0193054	0.321586	0.00384888	0.00070945	0.00417975	0.492703	2.41467	3.14908	2.37885
chr8	105518487	000123615	000123615_105518487	TEST	NA	ZFPM2	ZFPM2.1	198871	NA				0.00410893	0.000133279	-0.00681679	0.0011087	0.268517	0.966507	0.188642	0.734806	0.571029	0.0147948	0.724361	0.133828
chr8	115707712	000124624	000124624_115707712	TEST	NA	TRPS1	TRPS1.2	-38704.5	NA				-0.00413684	-0.00250929	-0.000828253	0.00572562	0.210017	0.417907	0.878482	0.447286	0.677745	0.37892	0.0562671	0.349415
chr8	127970912	000125827	000125827_127970912	TEST	NA	MIR1205	MIR1205	10242	NA				0.00102318	-0.00904019	3.51943e-06	-0.00125514	0.89923	0.224666	0.999543	0.826635	0.0461293	0.648463	0.000198621	0.0826863
chr8	132675637	000126238	000126238_132675637	TEST	NA	LRRC6	LRRC6	-79	NA				0.0106289	0.000922081	-0.0178765	-0.0107558	0.00354195	0.759151	0.0122823	0.000680793	2.45076	0.119672	1.91072	3.16698
chr8	140645972	000126696	000126696_140645972	TEST	NA	AGO2	AGO2	-10206	NA				-0.00665509	-0.00699366	-0.00495534	-0.00535394	0.170297	0.156179	0.484844	0.335999	0.768793	0.806377	0.314398	0.473662
chr8	140834969	000126711	000126711_140834969	TEST	NA	MIR151A	MIR151A	-102127	NA				-0.00747556	0.00173226	0.000109983	-0.00701117	0.021049	0.741349	0.982153	0.306322	1.67677	0.129977	0.00782086	0.513821
chr8	140987793	000126724	000126724_140987793	TEST	NA	PTK2	PTK2	13322	NA				0.00161141	-0.000424802	0.00098041	-0.00323431	0.518372	0.951876	0.826207	0.343058	0.285358	0.0214196	0.0829112	0.464632
chr10	68097332	000012703	000012703_68097332	TEST	NA	MYPN	MYPN.1	-8603	NA				-0.00490666	-0.00647115	0.000488704	0.000425758	0.366118	0.191474	0.888295	0.856888	0.436379	0.71789	0.0514427	0.0670762
chr9	5509758	000127170	000127170_5509758	TEST	NA	PDCD1LG2	PDCD1LG2	-853.5	NA				-0.000655932	0.00143388	-0.000884611	0.0023362	0.931064	0.724784	0.838057	0.727161	0.0310204	0.139791	0.0767264	0.13837
chr9	16337579	000127465	000127465_16337579	TEST	NA	C9orf92	C9orf92	-61277.5	NA				0.00203456	0.000199373	0.00101172	-0.00429768	0.746476	0.978989	0.883166	0.32383	0.126984	0.00922236	0.0539579	0.489683
chr9	21576487	000127676	000127676_21576487	TEST	NA	MIR31HG	MIR31HG	-16697	NA				-0.0049855	0.000299287	-0.00111159	-0.000435852	0.0325467	0.931225	0.62197	0.92242	1.48749	0.0309452	0.20623	0.0350715
chr9	21677993	000127684	000127684_21677993	TEST	NA	MIR31HG	MIR31HG.1	-118065	NA				-0.0040108	-0.0030659	-0.00299854	-0.00033839	0.113546	0.635545	0.481383	0.922934	0.944828	0.196854	0.31751	0.0348294
chr9	21681871	000127684	000127684_21681871	TEST	NA	MTAP	MTAP	-120716	NA				-0.00132934	-0.00469846	-0.00882207	-0.00137822	0.806486	0.372135	0.00729041	0.632535	0.0934031	0.429299	2.13725	0.198915
chr9	21685157	000127684	000127684_21685157	TEST	NA	MTAP	MTAP.1	-117447	NA				-0.00376821	-0.0105128	-0.00886992	-0.00489886	0.523927	0.0584817	0.0976232	0.164485	0.280729	1.23298	1.01045	0.783873
chr9	33290444	000127985	000127985_33290444	TEST	NA	NFX1	NFX1	-55.5	NA				-0.00239867	-0.00144549	-0.00537845	-0.00109906	0.684037	0.650539	0.00796912	0.779623	0.16492	0.186726	2.09859	0.108115
chr9	35657895	000128109	000128109_35657895	TEST	NA	CCDC107	CCDC107	-98	NA				-0.00602434	-0.00485501	-0.00118808	-0.0081132	0.113042	0.14771	0.782587	0.000683656	0.94676	0.83059	0.106467	3.16516
chr9	69307951	000128405	000128405_69307951	TEST	NA	BANCR	BANCR	-887.5	NA				-0.00683989	0.000625453	-0.00695787	-0.00570199	0.075064	0.891407	0.0248886	0.233715	1.12457	0.0499239	1.604	0.631314
chr10	72272935	000012919	000012919_72272935	TEST	NA	DDIT4	DDIT4	-1137.5	NA				-0.00557162	0.000620507	-0.00472867	-0.00486261	0.243126	0.939544	0.149691	0.548041	0.614168	0.0270831	0.824805	0.261187
chr9	91419438	000129555	000129555_91419438	TEST	NA	NFIL3	NFIL3	4494	NA				0.0050998	0.00165312	-0.000787263	-0.00611116	0.0795352	0.367082	0.829046	0.0788578	1.09944	0.435237	0.0814211	1.10316
chr9	94649225	000129692	000129692_94649225	TEST	NA	FBP1	FBP1	-8938	NA				-0.0121153	-0.00831636	-0.00391666	-0.0125037	0.0177895	0.0394901	0.675417	0.0526422	1.74984	1.40351	0.170428	1.27867
chr9	98035946	000129886	000129886_98035946	TEST	NA	NANS	NANS	-20975.5	NA				0.00279332	-0.000790699	-0.00532315	-0.00715952	0.504296	0.89675	0.0353952	0.309339	0.297314	0.0473288	1.45106	0.509565
chr9	102652679	000130108	000130108_102652679	TEST	NA	LINC00587	LINC00587	133104	NA				-0.0248851	-0.00964664	-0.0032854	-0.00576814	0.0084757	0.204039	0.481414	0.229718	2.07182	0.690287	0.317481	0.638804
chr9	107243968	000130319	000130319_107243968	TEST	NA	RAD23B	RAD23B	-39194	NA				-0.000331446	0.000356571	-0.00607269	0.00846685	0.951296	0.930019	0.104154	0.272068	0.0216841	0.0315083	0.982323	0.565323
chr10	73999341	000013033	000013033_73999341	TEST	NA	VCL	VCL.1	1169	NA				0.00283947	-0.00302636	-0.00761174	0.00493677	0.632304	0.449318	0.0216924	0.0661329	0.199074	0.347446	1.66369	1.17958
chr9	110651139	000130545	000130545_110651139	TEST	NA	MUSK	MUSK	-17471.5	NA				-0.00670234	-0.00741116	-2.5585e-05	-0.00564545	0.262594	0.138415	0.993627	0.239334	0.580715	0.858816	0.00277647	0.620995
chr9	111926704	000130658	000130658_111926704	TEST	NA	MIR4668	MIR4668	-5334	NA				-0.00169904	-0.00386917	-0.0135822	-0.00227488	0.680762	0.503418	0.000826183	0.560329	0.167005	0.298072	3.08292	0.251557
chr9	115157475	000130886	000130886_115157475	TEST	NA	12/01/2020	12/01/2022	15608.5	NA				-0.0021883	-0.000460677	-0.00774155	-0.00643596	0.581057	0.917355	0.154565	0.421949	0.235781	0.0374624	0.810888	0.37474
chr9	119004822	000131045	000131045_119004822	TEST	NA	LINC02578	LINC02578	325074	NA				0.000394451	-0.0030311	-0.00164961	-0.000864581	0.958264	0.43215	0.674264	0.737061	0.018515	0.364365	0.17117	0.132497
chr9	134858706	000131976	000131976_134858706	TEST	NA	MIR3689F	MIR3689F	-8037	NA				-0.00748157	-0.00697181	-0.0125998	-0.00832512	0.0449671	0.205539	0.0122294	0.121432	1.3471	0.687105	1.9126	0.915665
chrX	2849235	000132222	000132222_2849235	TEST	NA	GYG2	GYG2	20261	NA				0.00111022	-0.00372565	-0.0056497	-0.00464305	0.751519	0.489209	0.237439	0.288994	0.12406	0.310506	0.624448	0.539111
chrX	6779170	000132327	000132327_6779170	TEST	NA	VCX3A	VCX3A	-243913	NA				0.000532954	-0.0097163	-0.0106463	-0.00977302	0.929287	0.0410662	0.00540732	0.136578	0.0318503	1.38651	2.26702	0.864619
chrX	8868550	000132405	000132405_8868550	TEST	NA	FAM9A	FAM9A.1	-67232.5	NA				0.00050866	-0.00300333	-0.00179339	-0.00355576	0.952826	0.524472	0.446636	0.312845	0.0209866	0.280278	0.350047	0.504671
chrX	54178293	000133915	000133915_54178293	TEST	NA	FAM120C	FAM120C	4817	NA				-0.00484066	-0.00428631	-0.00108111	-0.00212879	0.299715	0.465066	0.878695	0.676373	0.523292	0.332485	0.0561619	0.169814
chrX	120245251	000134625	000134625_120245251	TEST	NA	NKAPP1	NKAPP1	114.5	NA				-0.00603593	-0.00311776	-0.0132345	-0.0137733	0.0228758	0.146556	0.00206329	0.0392782	1.64062	0.833997	2.68544	1.40585
chr10	88538328	000013671	000013671_88538328	TEST	NA	RNLS	RNLS	44868.5	NA				-0.00861139	0.000831827	-0.00980884	-0.0163273	0.0138568	0.878604	0.0141327	0.0502293	1.85834	0.056207	1.84977	1.29904
chr1	33099433	000001391	000001391_33099433	TEST	NA	AZIN2	AZIN2	17075.5	NA				-0.00343736	-0.00588027	-0.00355715	-0.001726	0.465234	0.180041	0.204659	0.624502	0.332329	0.744628	0.688969	0.204466
chr10	93458954	000013987	000013987_93458954	TEST	NA	MYOF	MYOF	23484	NA				6.3907e-05	0.000842263	-0.000634408	0.00178628	0.984343	0.876578	0.840716	0.692643	0.00685352	0.0572093	0.0753508	0.159491
chr10	102152031	000014490	000014490_102152031	TEST	NA	NOLC1	NOLC1	-54	NA				-0.00399239	-0.00466554	-0.00772352	-0.0109393	0.231877	0.158708	0.0392961	0.0961659	0.634743	0.799402	1.40565	1.01698
chr1	6654069	000000172	000000172_6654069	TEST	NA	THAP3	THAP3	28765.5	NA				-0.00254385	-0.0012426	-0.00729008	0.00151947	0.600781	0.768532	0.0972909	0.506427	0.221283	0.114338	1.01193	0.295483
chr11	26023297	000017202	000017202_26023297	TEST	NA	ANO3	ANO3	-165884	NA				-0.00874621	0.000396789	0.00419524	-8.45807e-05	0.0994923	0.955149	0.5109	0.97726	1.00221	0.0199288	0.291664	0.00999009
chr1	43207009	000001762	000001762_43207009	TEST	NA	EBNA1BP2	EBNA1BP2	-34352	NA				-0.00791147	-0.00487569	-0.00939541	-0.0083372	0.150311	0.539746	0.181401	0.0369774	0.823009	0.267811	0.741361	1.43206
chr11	35337389	000017811	000017811_35337389	TEST	NA	SLC1A2	SLC1A2	82219	NA				-0.00900631	-0.00398977	-0.00901977	-0.00849522	0.150419	0.504749	0.242326	0.0449005	0.822699	0.296924	0.6156	1.34775
chr11	67374365	000019115	000019115_67374365	TEST	NA	CLCF1	CLCF1	-198	NA				-0.000589789	0.00226243	-0.00544684	-0.00728978	0.865044	0.664601	0.00165063	0.0516279	0.0629618	0.177439	2.78235	1.28712
chr11	69497410	000019216	000019216_69497410	TEST	NA	LINC01488	LINC01488	11732.5	NA				0.000533637	0.000450855	-0.00232033	-0.00470867	0.852923	0.888325	0.590902	0.139804	0.0690903	0.051428	0.228485	0.854481
chr11	77558533	000019622	000019622_77558533	TEST	NA	LOC646029	LOC646029	-12605.5	NA				-0.00510705	-0.00105722	-0.00592861	-0.00544596	0.00348677	0.752143	0.170938	0.510534	2.45758	0.1237	0.76716	0.291975
chr11	85719244	000019992	000019992_85719244	TEST	NA	SYTL2	SYTL2	72.5	NA				0.00742112	0.00410055	-0.0116572	-0.00517463	0.480188	0.403554	0.0172876	0.190042	0.318588	0.394099	1.76227	0.721151
chr11	100739832	000020774	000020774_100739832	TEST	NA	LOC100128386	LOC100128386	-51864.5	NA				-0.000128034	-0.00357014	-0.00221157	-0.00795701	0.985547	0.593758	0.600307	0.0883694	0.00632269	0.226391	0.221627	1.0537
chr11	101863607	000020830	000020830_101863607	TEST	NA	CEP126	CEP126	-51456.5	NA				-0.0012496	-0.00376802	-0.00691986	-3.87394e-05	0.528335	0.482141	0.192931	0.993572	0.27709	0.316826	0.714598	0.0028005
chr11	108973580	000021271	000021271_108973580	TEST	NA	DDX10	DDX10	308632	NA				-0.00504766	-0.00391785	-0.00654159	-0.00447516	0.406025	0.579156	0.245999	0.081578	0.391448	0.237205	0.609067	1.08843
chr11	112157441	000021470	000021470_112157441	TEST	NA	IL18	IL18	6649.5	NA				0.00247304	0.00121339	-0.00280087	0.000518587	0.554618	0.766064	0.464932	0.894142	0.256006	0.115735	0.332611	0.0485937
chr11	122189394	000021893	000021893_122189394	TEST	NA	MIR100HG	MIR100HG	-8827	NA				-0.00180373	-0.00365494	-0.0221971	-0.00707039	0.774685	0.292953	0.00205019	0.00143087	0.110875	0.533202	2.68821	2.8444
chr11	128715115	000022178	000022178_128715115	TEST	NA	SENCR	SENCR.1	-19278	NA				-0.00389434	-0.00691878	-0.018712	0.00315596	0.509937	0.0950974	0.00549326	0.344269	0.292483	1.02183	2.26017	0.463102
[truncated: 2,303 more rows]
