# Supplementary material for: Cancer lineage-specific regulation of YAP responsive elements revealed through large-scale functional epigenomic screens
Source: Nat Commun. 2023 Jul 3;14:3907. doi: 10.1038/s41467-023-39527-w (PMC10317959; doi:10.1038/s41467-023-39527-w)
Supplement: Supplementary file 12 — Supplementary Data 8 [file 41467_2023_39527_MOESM12_ESM.xlsx]

## Sheet: Sheet1
Heatmap_order_Figure3	Category_score	chr	absolute_summit	UnionID	UnionID_AbsSummit	Closest_TSS	Closest_TSS_nr	Distance_to_closest_TSS	Putative_target_gene	Distance to TSS of putative target	sgRNA_number	neg_LFC_H2052_d08	neg_LFC_H2052_d15	neg_LFC_H2052_d22	neg_LFC_MSTO_d08	neg_LFC_MSTO_d15	neg_LFC_MSTO_d22	neg_LFC_92.1_d08	neg_LFC_92.1_d15	neg_LFC_92.1_d22	neg_LFC_MEL202_d08	neg_LFC_MEL202_d15	neg_LFC_MEL202_d22	neg_FDR_H2052_d08	neg_FDR_H2052_d15	neg_FDR_H2052_d22	neg_FDR_MSTO_d08	neg_FDR_MSTO_d15	neg_FDR_MSTO_d22	neg_FDR_92.1_d08	neg_FDR_92.1_d15	neg_FDR_92.1_d22	neg_FDR_MEL202_d08	neg_FDR_MEL202_d15	neg_FDR_MEL202_d22	neg_pval_H2052_d08	neg_pval_H2052_d15	neg_pval_H2052_d22	neg_pval_MSTO_d08	neg_pval_MSTO_d15	neg_pval_MSTO_d22	neg_pval_92.1_d08	neg_pval_92.1_d15	neg_pval_92.1_d22	neg_pval_MEL202_d08	neg_pval_MEL202_d15	neg_pval_MEL202_d22	neg_Score_H2052_d08	neg_Score_H2052_d15
1	Common	chr7	32490414	000112452	000112452_32490414	LSM5	LSM5	2.5			4	-0.85553	-3.6391	-3.825	-3.322	-3.6227	-4.7653	-1.2053	-5.0777	-6.5019	-1.2831	-5.3485	-7.5261	0.08133	0.004125	0.004641	0.01052	0.010775	0.017946	0.00405	0.002475	0.005569	0.019352	0.005569	0.006365	0.00019253	8.3708e-06	1.5067e-05	2.8461e-05	5.8596e-05	0.0001423	1.5067e-05	5.0225e-06	5.0225e-06	7.1989e-05	5.0225e-06	1.1719e-05	9.0035e-05	1.0661e-06
2	Common	chr17	38853715	000045844	000045844_38853715	RPL23	RPL23	220			4	-1.3699	-2.9996	-4.0708	-2.9854	-4.285	-4.5488	-1.8574	-4.8186	-5.1263	-2.7801	-4.5084	-5.3854	0.007426	0.004125	0.004641	0.008663	0.009076	0.010891	0.001856	0.00495	0.005569	0.002475	0.005569	0.006365	5.0225e-06	5.0225e-06	5.0225e-06	8.3708e-06	1.5067e-05	1.1719e-05	5.0225e-06	1.5067e-05	1.5067e-05	1.6742e-06	1.1719e-05	1.5067e-05	3.6108e-07	3.7956e-07
3	Common	chr17	35142310	000045696	000045696_35142310	NLE1	NLE1	96.5			4	-0.46199	-3.0219	-4.3941	-1.559	-3.3734	-3.8281	-0.13734	-2.3054	-4.8493	-0.99087	-3.1481	-6.317	0.998687	0.004125	0.002475	0.302788	0.010775	0.012995	0.999637	0.00964	0.005569	0.241532	0.005569	0.006365	0.17781	5.0225e-06	1.6742e-06	0.0050175	6.1944e-05	3.5157e-05	0.28797	6.1944e-05	1.5067e-05	0.0015519	1.5067e-05	8.3708e-06	0.17804	5.7959e-07
4	Common	chr11	69641019	000019224	000019224_69641019	CCND1	CCND1.2	119	CCND1	TSS	4	-0.59097	-1.373	-2.5732	-0.85435	-2.4083	-2.7861	-1.5655	-4.2557	-7.0808	-1.8415	-3.8841	-6.3844	0.998687	0.019028	0.008515	0.095142	0.0169	0.021706	0.00405	0.005363	0.005569	0.008251	0.005569	0.006365	0.0072407	0.00020592	7.1989e-05	0.0010296	0.00016574	0.00028628	1.5067e-05	2.1764e-05	1.5067e-05	8.3708e-06	1.1719e-05	5.0225e-06	0.0035971	6.6997e-05
5	Common	chr15	75640240	000040426	000040426_75640240	IMP3	IMP3	152.5			4	-0.82686	-2.6888	-3.69	-2.4384	-4.649	-4.6152	-0.59133	-2.7517	-4.8127	-0.71905	-3.4469	-3.481	0.075083	0.00495	0.004641	0.008663	0.009076	0.010891	0.872628	0.007426	0.005611	0.032369	0.005569	0.010608	0.00013561	2.5112e-05	1.5067e-05	1.1719e-05	1.5067e-05	8.3708e-06	0.013629	3.5157e-05	2.5112e-05	0.0001423	1.5067e-05	4.5202e-05	6.2846e-05	6.2059e-06
6	Common	chr20	25407632	000070108	000070108_25407632	GINS1	GINS1	106.5			4	-0.36638	-2.0516	-2.9236	-1.2757	-3.9397	-3.7066	-0.29216	-3.4665	-5.3897	-0.26969	-1.8032	-3.9421	0.998687	0.089217	0.049253	0.018928	0.0169	0.018684	0.450128	0.009653	0.008457	0.998779	0.023387	0.010608	0.19993	0.0013879	0.00098273	0.00010882	0.00014565	0.00017914	0.0041101	6.5292e-05	6.1944e-05	0.41449	0.00022936	7.5337e-05	0.20014	0.00040422
7	Common	chr16	57462672	000043062	000043062_57462672	POLR2C	POLR2C	82.5			4	-0.83478	-3.1745	-4.406	-3.1968	-3.2898	-3.6649	-0.57333	-3.0401	-4.5737	-0.966	-2.4537	-3.5155	0.075083	0.004455	0.004641	0.01052	0.00952	0.012023	0.723424	0.009027	0.006698	0.190044	0.244484	0.072001	0.00013896	1.5067e-05	1.8416e-05	2.8461e-05	3.8506e-05	2.8461e-05	0.0089785	5.1899e-05	3.8506e-05	0.0011133	0.0057876	0.0016557	6.9349e-05	2.8639e-06
8	Common	chr16	69339658	000043547	000043547_69339658	NIP7	NIP7	7			4	-0.42225	-2.5685	-3.5713	-1.7576	-3.4724	-3.5621	-0.39102	-2.6872	-4.4042	-0.81871	-2.73	-3.3198	0.998687	0.004455	0.004641	0.009076	0.009076	0.013304	0.820746	0.007235	0.005611	0.01547	0.006051	0.010608	0.18587	1.5067e-05	1.5067e-05	1.8416e-05	1.8416e-05	6.8641e-05	0.011935	3.1809e-05	2.8461e-05	4.1854e-05	1.8416e-05	4.1854e-05	0.18598	1.7938e-06
9	Common	chr15	65611159	000039905	000039905_65611159	INTS14	INTS14	68.5			4	0.18289	-1.343	-2.9476	-0.21479	-2.7998	-4.2597	-0.0063258	-2.3162	-5.4517	0.23826	-1.2466	-2.737	0.998687	0.010608	0.004641	0.999955	0.010775	0.010891	0.999637	0.013614	0.005611	0.998779	0.018726	0.015585	0.75573	7.1989e-05	2.1764e-05	0.14538	5.8596e-05	1.5067e-05	0.51017	0.00012556	2.8461e-05	0.55563	0.0001423	0.0001423	0.75571	2.1769e-05
10	Common	chr1	193121968	000007016	000007016_193121968	CDC73	CDC73	90			4	-0.8882	-2.8654	-3.793	-2.3846	-3.219	-3.3991	-0.80928	-3.0897	-4.9011	-0.5014	-1.9604	-2.5242	0.075083	0.004125	0.004641	0.011551	0.013276	0.013304	0.357614	0.01217	0.012306	0.992712	0.076785	0.076553	0.00011217	8.3708e-06	1.8416e-05	3.5157e-05	8.5382e-05	6.8641e-05	0.0025397	9.8776e-05	0.00014565	0.011419	0.0012037	0.0017863	4.9597e-05	1.097e-06
11	Common	chr1	28329039	000001186	000001186_28329039	MED18	MED18	52			4	-0.24659	-1.9445	-3.016	-2.3365	-4.4167	-4.7445	-0.0065516	-1.6701	-2.7801	-0.22201	-1.9861	-4.0003	0.998687	0.00495	0.004641	0.013083	0.00952	0.013304	0.999637	0.351247	0.147325	0.998779	0.14878	0.044168	0.31313	2.1764e-05	2.5112e-05	6.1944e-05	4.1854e-05	5.1899e-05	0.65149	0.012354	0.0051815	0.59717	0.0028176	0.00095595	0.31405	4.4721e-06
12	Common	chr12	48852234	000024763	000024763_48852234	DDX23	DDX23	32			4	-0.48749	-2.0227	-2.3291	-1.6973	-3.7498	-3.442	-0.4982	-3.0487	-4.5959	-0.35277	-3.356	-3.2927	0.998687	0.072809	0.016233	0.013083	0.013276	0.017946	0.113861	0.010608	0.008515	0.799597	0.051856	0.044168	0.056444	0.0010095	0.00023271	5.5247e-05	9.5427e-05	0.0001423	0.00063116	7.5337e-05	7.1989e-05	0.007301	0.00070147	0.00095595	0.048207	0.00028983
13	Common	chr9	92325454	000129599	000129599_92325454	NOL8	CENPP	-53			4	-0.024225	-1.4339	-3.0738	-1.6982	-3.7099	-4.1762	-0.19641	-2.2124	-3.9167	-0.60032	-2.2577	-3.4522	0.998687	0.017228	0.014697	0.018928	0.009076	0.013304	0.999637	0.009027	0.008457	0.190044	0.013083	0.010451	0.080023	0.00014565	0.00015905	0.00010547	1.8416e-05	5.8596e-05	0.047216	5.1899e-05	5.5247e-05	0.0011568	5.8596e-05	3.1809e-05	0.074917	4.2407e-05
14	Common	chr9	69035729	000128387	000128387_69035729	FXN	FXN	88			4	0.15634	-0.56162	-1.5976	-0.16184	-2.561	-3.8397	0.086078	-2.7101	-4.066	0.07378	-2.741	-4.2886	0.998687	0.999998	0.073923	0.999955	0.113352	0.036971	0.999637	0.013614	0.008457	0.998779	0.060231	0.032178	0.64435	0.095861	0.0018499	0.078416	0.0026067	0.00058428	0.9312	0.00012891	6.8641e-05	0.79413	0.0008555	0.00063116	0.64439	0.031486
15	Common	chr1	163321826	000005757	000005757_163321826	NUF2	NUF2	46.5			4	-0.56088	-2.0413	-3.0212	-1.1704	-3.1322	-3.0871	-0.95633	-3.4841	-5.1186	-0.50141	-2.0519	-2.3805	0.998687	0.123674	0.041428	0.293626	0.114005	0.088711	0.113861	0.042754	0.051698	0.998779	0.14878	0.147501	0.008108	0.0023288	0.00079857	0.0047663	0.0026602	0.0025966	0.0006546	0.00079523	0.0013812	0.018836	0.0027239	0.0041402	0.0040704	0.00065236
16	Common	chr16	58392743	000043118	000043118_58392743	GINS3	GINS3	143.5			4	-0.50873	-2.7859	-3.9087	-1.5241	-3.7495	-3.6488	0.023425	-1.4699	-3.8168	-0.12555	-1.2402	-2.3069	0.998687	0.004125	0.004641	0.018928	0.009282	0.013304	0.999637	0.160497	0.026532	0.998779	0.057595	0.018492	0.022268	8.3708e-06	1.1719e-05	0.00010212	2.5112e-05	7.1989e-05	0.48426	0.0047764	0.00057424	0.76331	0.00079857	0.00019588	0.011693	9.2093e-07
17	Common	chr14	60981156	000036135	000036135_60981156	TRMT5	SLC38A6	51			4	-0.075447	-2.4566	-3.257	-1.0424	-3.4731	-4.0076	0.23565	-2.0515	-3.093	0.10326	-1.6598	-2.437	0.998687	0.00495	0.004641	0.060437	0.013276	0.017079	0.999637	0.039324	0.011977	0.998779	0.033742	0.018492	0.66407	2.8461e-05	2.5112e-05	0.00049053	9.5427e-05	0.00011552	0.97227	0.00069478	0.00012556	0.72724	0.00043361	0.00019588	0.66396	7.4803e-06
18	Common	chr9	133336240	000131909	000131909_133336240	SURF6	SURF6	110			4	-0.016634	-2.2159	-3.4635	-1.9788	-3.1941	-3.5966	0.04348	-1.3024	-2.8973	-0.5946	-2.7915	-3.2603	0.998687	0.004455	0.004641	0.013083	0.009282	0.016415	0.999637	0.108204	0.022619	0.960875	0.014851	0.010608	0.46158	1.5067e-05	1.8416e-05	5.5247e-05	2.5112e-05	0.00010212	0.94405	0.0028143	0.00044365	0.010057	8.5382e-05	6.8641e-05	0.46204	3.1759e-06
19	Common	chr8	144428561	000126922	000126922_144428561	VPS28	VPS28	139.5			4	-0.37944	-2.3589	-3.3943	-2.1111	-4.1414	-4.3016	-0.32141	-2.8388	-2.8948	-0.98228	-2.2699	-1.994	0.998687	0.028713	0.036864	0.087991	0.022415	0.02159	0.999637	0.094403	0.159877	0.960875	0.076785	0.028829	0.016512	0.00033985	0.00069813	0.00092246	0.00027289	0.0002595	0.13992	0.0022986	0.0056771	0.010073	0.0012205	0.00048718	0.0086176	0.00010444
20	Common	chr17	7484504	000044736	000044736_7484504	POLR2A	POLR2A	193			4	-0.044927	-0.47621	-0.72144	-2.0885	-2.4623	-2.7068	-0.60498	-2.8705	-4.708	-0.40982	-1.6911	-3.1934	0.998687	0.700402	0.450994	0.082013	0.34479	0.15892	0.999637	0.092716	0.044422	0.998779	0.158164	0.078571	0.027053	0.031375	0.020996	0.00083206	0.012183	0.0058043	0.024069	0.0021814	0.0011267	0.064551	0.0031558	0.00186	0.014848	0.0093255
21	Common	chr17	59155179	000047134	000047134_59155179	SKA2	SKA2	123.5			4	-0.16136	-0.74879	-1.1087	-0.99971	-2.7311	-3.4473	-0.47492	-1.9593	-4.2428	-0.18584	-1.4522	-2.4748	0.998687	0.77965	0.342742	0.025	0.017481	0.017209	0.656436	0.013614	0.008457	0.998779	0.026764	0.01356	0.10721	0.036649	0.014373	0.00016909	0.00018583	0.00012221	0.0069494	0.00012556	5.8596e-05	0.24232	0.00028963	0.00010547	0.10475	0.010977
22	Common	chr7	44490736	000113061	000113061_44490736	NUDCD3	NUDCD3	57.5			4	0.20419	-0.85224	-1.8571	-0.32389	-1.6891	-3.4023	-0.029943	-1.3258	-3.4576	-0.27451	-2.2796	-3.17	0.998687	0.073336	0.016233	0.748173	0.367541	0.07794	0.999637	0.519155	0.144045	0.998779	0.14878	0.096209	0.84028	0.001053	0.00022936	0.021253	0.013797	0.0021613	0.60066	0.022824	0.0050041	0.091649	0.0027841	0.0024727	0.84062	0.00030248
23	Common	chr14	64986978	000036375	000036375_64986978	FNTB	FNTB	7			4	-0.066491	-1.81	-3.1667	-1.1772	-3.9201	-4.3791	0.12391	-1.2775	-3.0475	0.21607	-0.81109	-1.5197	0.998687	0.099505	0.004641	0.216289	0.00952	0.016415	0.999637	0.205656	0.012514	0.998779	0.379074	0.34017	0.37639	0.0016825	1.5067e-05	0.0030721	3.8506e-05	9.5427e-05	0.88753	0.0064807	0.00015235	0.40043	0.011393	0.01369	0.37675	0.00047655
24	Common	chr5	33441144	000094434	000094434_33441144	TARS	TARS	427			4	-0.10805	-1.4343	-1.7464	-1.0726	-2.8757	-3.5603	-0.067404	-1.5805	-3.0404	-0.29348	-1.9456	-2.6733	0.998687	0.017857	0.011492	0.258795	0.055693	0.038596	0.999637	0.01217	0.008457	0.998779	0.07828	0.127661	0.55924	0.00016909	0.00010547	0.0039895	0.0011267	0.00070147	0.45824	9.2079e-05	6.8641e-05	0.12922	0.0012707	0.0034504	0.55944	5.2219e-05
25	Common	chr2	196799730	000066135	000066135_196799730	GTF3C3	GTF3C3	33.5			4	0.073901	-1.4695	-3.2225	-0.15634	-2.8585	-3.6167	-0.52629	-2.7824	-4.3377	0.014215	-0.55803	-1.2652	0.998687	0.110125	0.005472	0.999955	0.019052	0.018684	0.656436	0.008251	0.005611	0.998779	0.576267	0.359905	0.9707	0.0019671	3.5157e-05	0.16684	0.00021262	0.00018918	0.0077463	4.1854e-05	2.8461e-05	0.75573	0.019676	0.015447	0.97075	0.00056418
26	Common	chr12	75511637	000026337	000026337_75511637	KRR1	KRR1	100			4	-0.42797	-2.6051	-3.6576	-1.053	-2.5061	-2.9948	-0.093428	-1.8306	-3.0051	-0.21916	-1.5937	-1.6986	0.998687	0.012995	0.017757	0.918598	0.198458	0.319921	0.999637	0.407637	0.249529	0.998779	0.566041	0.166756	0.19734	0.00010547	0.00027624	0.030133	0.0053021	0.014389	0.14365	0.014888	0.010633	0.10345	0.018568	0.0051882	0.19753	2.9616e-05
27	Common	chr2	24076369	000055880	000055880_24076369	SF3B6	SF3B6	94			4	-0.33072	-1.9239	-2.4542	-2.8539	-3.2841	-3.6991	-0.26921	-1.9565	-2.7925	-0.68433	-1.5729	-1.7023	0.998687	0.00495	0.007964	0.008663	0.00952	0.012023	0.999637	0.01833	0.01539	0.054455	0.013923	0.019939	0.10529	2.5112e-05	5.8596e-05	1.1719e-05	3.5157e-05	2.5112e-05	0.065029	0.00022936	0.00023941	0.00027624	7.1989e-05	0.00024275	0.10276	5.9794e-06
28	Common	chr7	99438878	000115084	000115084_99438878	CPSF4	CPSF4	-57			4	0.05774	-1.2768	-2.8108	-1.0122	-2.46	-3.2129	-0.070363	-1.023	-2.7235	-0.4721	-2.4652	-2.8291	0.998687	0.019352	0.013574	0.115062	0.016143	0.016415	0.999637	0.057163	0.02335	0.998779	0.018726	0.010608	0.92306	0.00021597	0.0001423	0.0012841	0.00012556	0.00010547	0.27637	0.0012372	0.00047379	0.018993	0.00014565	6.1944e-05	0.92322	7.0482e-05
29	Common	chr12	14803596	000023154	000023154_14803596	WBP11	C12orf60	70.5			4	-0.036324	-0.66448	-1.6677	-0.70889	-1.5993	-2.4524	-0.21837	-2.3503	-4.5589	-0.24097	-1.3763	-2.3197	0.998687	0.587984	0.20635	0.411205	0.049415	0.038596	0.999637	0.092716	0.014344	0.998779	0.217597	0.043676	0.16065	0.021873	0.0072575	0.0087609	0.00091911	0.00069143	0.13794	0.0021513	0.00018918	0.19827	0.0048567	0.00091577	0.16063	0.0063291
30	Common	chr13	112588169	000034053	000034053_112588169	TUBGCP3	TUBGCP3	-6.5			4	0.12267	-0.82664	-1.7805	-1.4777	-4.05	-4.6495	-0.020207	-1.5564	-2.7174	-0.08335	-0.65678	-1.7916	0.998687	0.288801	0.129004	0.013083	0.009076	0.010891	0.999637	0.035837	0.012306	0.998779	0.312325	0.027873	0.98294	0.0072274	0.0037083	5.8596e-05	1.8416e-05	1.8416e-05	0.63368	0.0005575	0.00013896	0.72747	0.0081716	0.00043361	0.98294	0.0020306
31	Common	chr1	203861587	000007615	000007615_203861587	SNRPE	SNRPE	-45			4	-0.55423	-2.2949	-2.8996	-2.0871	-3.7644	-3.5732	-0.3865	-1.0941	-2.0197	-0.21931	-1.3249	-1.9931	0.998687	0.00495	0.004641	0.008911	0.00952	0.018684	0.974509	0.039324	0.043741	0.998779	0.023794	0.018492	0.10642	1.8416e-05	2.5112e-05	1.5067e-05	4.1854e-05	0.00016574	0.02199	0.00067134	0.0010798	0.36656	0.00024945	0.00020592	0.1039	3.7431e-06
32	Common	chr9	92293718	000129598	000129598_92293718	IARS	IARS	-110			4	0.11655	-0.51594	-0.92539	-0.29152	-1.5779	-2.4495	8.5068e-05	-2.4204	-4.557	0.061862	-1.4512	-2.3014	0.998687	0.999998	0.861145	0.999955	0.04773	0.036971	0.999637	0.009626	0.008457	0.998779	0.199315	0.01356	0.83748	0.066406	0.065816	0.16429	0.0008555	0.00058428	0.5373	5.8596e-05	6.8641e-05	0.94381	0.0043813	0.00010212	0.83789	0.021098
33	Common	chr20	45972281	000070982	000070982_45972281	ZNF335	ZNF335	82.5			4	-0.084584	-0.96836	-1.5253	-2.0644	-3.2549	-4.0781	-0.069426	-1.6182	-3.2342	-0.23584	-1.0086	-1.4479	0.998687	0.012826	0.029795	0.013083	0.009547	0.013304	0.999637	0.148338	0.127663	0.998779	0.386194	0.287923	0.23117	9.5427e-05	0.0005441	6.1944e-05	4.5202e-05	5.5247e-05	0.08076	0.0042139	0.0042741	0.11531	0.011754	0.010321	0.23143	2.5411e-05
34	Common	chr3	142578848	000080833	000080833_142578848	ATR	ATR	-19	ATR	TSS	4	0.24787	-0.83195	-1.7166	-0.36359	-2.2852	-3.1562	-0.10619	-1.8274	-3.5192	-0.077238	-1.3082	-1.6432	0.998687	0.324713	0.134108	0.999955	0.017481	0.018684	0.999637	0.016832	0.010072	0.998779	0.018726	0.018492	0.55946	0.0083457	0.0040364	0.043915	0.00018918	0.00019253	0.34611	0.00019923	9.8776e-05	0.60962	0.0001423	0.00021262	0.5596	0.0023188
35	Common	chr11	32583739	000017616	000017616_32583739	EIF3M	EIF3M	96.5			4	-0.16743	-1.3632	-1.8416	-1.6169	-3.0135	-3.0551	-0.23405	-1.7197	-2.4839	-0.58659	-1.7813	-2.1724	0.998687	0.093131	0.172597	0.216289	0.160623	0.176698	0.999637	0.093083	0.042742	0.992712	0.286007	0.027565	0.17247	0.0015118	0.0056034	0.0030486	0.0040197	0.0068122	0.098603	0.002235	0.0010162	0.011912	0.0072541	0.00041017	0.17271	0.00043137
36	Common	chr16	70251996	000043601	000043601_70251996	EXOSC6	EXOSC6	77.5			4	0.070678	-0.42427	-0.86618	-1.0148	-2.2061	-3.2762	0.060799	-1.1012	-2.5845	-0.1684	-1.2917	-2.4513	0.998687	0.996814	0.929662	0.02711	0.017481	0.018684	0.999637	0.075292	0.045401	0.998779	0.330879	0.029795	0.83733	0.063375	0.082384	0.00019253	0.00018583	0.00019588	0.60425	0.001706	0.0011669	0.511	0.0088479	0.00053741	0.83773	0.020026
37	Common	chr5	111092284	000099042	000099042_111092284	WDR36	WDR36	251			4	-0.42172	-1.8132	-2.4707	-1.4462	-2.8327	-3.3303	-0.17581	-0.98015	-1.7604	-0.47781	-1.4069	-1.6741	0.998687	0.012995	0.007964	0.055747	0.227067	0.177486	0.999637	0.609586	0.469313	0.998779	0.512376	0.190852	0.11755	0.00010212	6.1944e-05	0.00043361	0.0063735	0.0069026	0.35581	0.031747	0.02714	0.022248	0.016288	0.0061961	0.11547	2.7805e-05
38	Common	chr7	92528694	000114755	000114755_92528694	RBM48	PEX1	6			4	-0.41496	-1.2583	-2.0566	-0.49113	-2.6887	-3.3239	-0.17961	-0.76499	-1.7073	-0.33293	-1.3064	-2.0217	0.998687	0.029015	0.007964	0.872511	0.013276	0.017946	0.999637	0.042754	0.020994	0.998779	0.05014	0.029795	0.089425	0.00035325	5.8596e-05	0.027441	9.8776e-05	0.00014565	0.31691	0.00078183	0.00038338	0.2409	0.00066129	0.0005441	0.085039	0.00010799
39	Common	chr5	181243960	000103114	000103114_181243960	RACK1	RACK1	105.5			4	-0.25246	-1.1344	-1.8868	-0.71166	-1.6641	-2.2753	-0.12749	-1.9271	-3.5339	-0.28358	-0.97382	-1.2814	0.998687	0.010608	0.015288	0.348245	0.058542	0.050613	0.999637	0.152533	0.020456	0.998779	0.180084	0.164081	0.28367	6.5292e-05	0.00017579	0.0064773	0.0012339	0.0011301	0.3553	0.0043846	0.00036497	0.34698	0.003715	0.0048333	0.28458	1.9149e-05
40	Common	chr1	44213398	000001821	000001821_44213398	DMAP1	DMAP1	-116			4	-0.012056	-1.8793	-3.2763	-0.42974	-2.3296	-3.2011	-0.085152	-0.68903	-1.3836	-0.34584	-1.2747	-1.6092	0.998687	0.040255	0.012046	0.999955	0.04604	0.047668	0.999637	0.476679	0.203952	0.998779	0.330879	0.025578	0.21844	0.00051732	0.00012221	0.076849	0.00077849	0.00098608	0.4396	0.019506	0.0083457	0.11235	0.0089517	0.00036329	0.21846	0.00014941
41	Common	chr9	133030888	000131890	000131890_133030888	GTF3C5	GTF3C5	116.5			4	0.13369	-0.50246	-1.7376	-0.058276	-2.2918	-3.7344	0.0036487	-1.4361	-2.6046	0.17251	-0.15821	-1.184	0.998687	0.999998	0.01547	0.999955	0.0169	0.013304	0.999637	0.050743	0.014728	0.998779	0.999995	0.289211	0.93202	0.064932	0.00020927	0.4813	0.00016574	6.1944e-05	0.72871	0.0010296	0.00019923	0.80555	0.31514	0.010465	0.93189	0.020585
42	Common	chr14	22929695	000034311	000034311_22929695	PRMT5	LOC101926933	-26	PRMT5	TSS	4	-0.34639	-2.9076	-4.1525	0.14619	-1.2157	-2.3221	0.24018	-0.3759	-1.7931	0.020264	-0.084243	-0.76855	0.998687	0.004455	0.004641	0.999955	0.451753	0.13643	0.999637	0.999122	0.309704	0.998779	0.999995	0.777061	0.082742	1.5067e-05	2.5112e-05	0.72668	0.018638	0.0047061	0.97674	0.18262	0.014768	0.75477	0.42562	0.05466	0.077817	1.9335e-06
43	Common	chr17	49708268	000046593	000046593_49708268	SLC35B1	SLC35B1	-129			4	-0.096972	-0.78648	-1.3519	-0.72469	-2.7244	-2.9961	-0.18027	-0.73672	-1.6465	-0.20701	-1.2577	-2.3509	0.998687	0.416385	0.193416	0.411205	0.020792	0.031514	0.999637	0.118874	0.063513	0.998779	0.020686	0.028829	0.59409	0.011547	0.0065409	0.0087475	0.00023941	0.00043696	0.44238	0.0032161	0.0018901	0.15925	0.00019588	0.00049053	0.59447	0.0032319
44	Common	chr5	55307878	000095666	000095666_55307878	DHX29	DHX29	-101			4	-0.097191	-0.88027	-1.4046	-0.40214	-1.5079	-2.1373	-0.11912	-1.5719	-2.8028	-0.090948	-1.3239	-1.7932	0.998687	0.25976	0.239144	0.999955	0.358682	0.309272	0.999637	0.205656	0.042742	0.998779	0.312325	0.06746	0.31853	0.0061492	0.0092196	0.070229	0.0131	0.013492	0.47204	0.0065343	0.0010263	0.22386	0.0081649	0.0015118	0.31937	0.0017108
45	Common	chr5	140691411	000101034	000101034_140691411	HARS	HARS	52.5			4	0.27317	-1.963	-3.0025	-0.77588	-1.9714	-2.7484	0.036194	-0.23202	-0.93817	0.15774	-0.81885	-1.8885	0.998687	0.020239	0.057681	0.258795	0.037514	0.064356	0.999637	0.895065	0.309704	0.998779	0.842643	0.185854	0.19315	0.00023271	0.0012874	0.0040498	0.00057089	0.0016591	0.058353	0.059826	0.014738	0.094615	0.041176	0.0059081	0.19334	7.6089e-05
46	Common	chr17	50639327	000046669	000046669_50639327	ABCC3	ABCC3	4300.5			4	0.11172	-0.35302	-0.64622	-0.5514	-1.2468	-1.8422	-0.35629	-1.9105	-3.0555	-0.21971	-1.4143	-2.221	0.998687	0.999998	0.999998	0.872368	0.374473	0.099066	0.999637	0.158018	0.144045	0.998779	0.279168	0.164081	0.29516	0.10143	0.1139	0.025523	0.014564	0.0029817	0.034965	0.0046491	0.0050175	0.16615	0.0069863	0.0048266	0.29577	0.033622
47	Common	chr4	70688385	000086565	000086565_70688385	UTP3	UTP3	-210			4	-0.20393	-0.70879	-1.6593	-0.9842	-2.1905	-2.867	-0.39772	-0.87366	-1.5602	-0.63876	-1.193	-2.2831	0.998687	0.110125	0.280123	0.401326	0.34479	0.060559	0.999637	0.098943	0.044354	0.41864	0.033742	0.018492	0.13474	0.0019738	0.011178	0.0079171	0.012072	0.001495	0.026728	0.002456	0.00111	0.0032562	0.00042691	0.00020927	0.13386	0.00056648
48	Common	chr12	68686952	000025982	000025982_68686952	NUP107	NUP107	122			4	-0.061294	-1.2051	-2.3575	-0.36799	-1.6549	-1.9929	-0.29803	-2.0419	-2.726	-0.34255	-0.86509	-1.3427	0.998687	0.431518	0.212092	0.999955	0.396844	0.144945	0.862624	0.118874	0.170464	0.998779	0.999995	0.312809	0.46802	0.01307	0.007676	0.03615	0.015702	0.0050978	0.012836	0.003206	0.0064137	0.095295	0.065625	0.011848	0.46839	0.0036602
49	Common	chr8	127736216	000125805	000125805_127736216	MYC	MYC.2	88.5	MYC	TSS	4	-0.30462	-0.44923	-0.77459	-1.2512	-2.0765	-2.8635	-0.52463	-1.0627	-2.8074	-0.014599	-0.24601	-1.0853	0.998687	0.837057	0.640723	0.210657	0.043626	0.038596	0.97399	0.034433	0.030062	0.998779	0.999995	0.129263	0.29173	0.042629	0.038136	0.0026837	0.00070817	0.00066799	0.020477	0.00051397	0.00070147	0.42191	0.167	0.0035409	0.29245	0.012932
50	Common	chr3	45689227	000076811	000076811_45689227	SACM1L	SACM1L	-39			4	0.16313	-0.63622	-0.63771	-0.10413	-1.7878	-2.404	-0.014561	-0.93462	-2.3174	0.024325	-0.60157	-1.6355	0.998687	0.332455	0.470331	0.999955	0.285904	0.239547	0.999637	0.554064	0.127046	0.998779	0.810944	0.332783	0.97954	0.0086571	0.022898	0.15468	0.0089919	0.0098022	0.53299	0.025998	0.0042105	0.71839	0.034262	0.013167	0.97968	0.0023989
51	Common	chr16	67846887	000043440	000043440_67846887	NUTF2	NUTF2	27.5			4	-0.07019	-0.77192	-1.4181	-1.1021	-2.0905	-2.7926	-0.21015	-1.6036	-2.3888	-0.28146	-0.46789	-0.92461	0.998687	0.983135	0.352939	0.243495	0.055671	0.036971	0.999637	0.025904	0.020456	0.998779	0.937902	0.524722	0.8256	0.05847	0.015039	0.0035409	0.0010731	0.00058763	0.21427	0.00036999	0.00035994	0.10391	0.054238	0.029279	0.82585	0.018321
52	Common	chrX	71532972	000134039	000134039_71532972	OGT	OGT	-42.5			4	-0.15334	-0.55715	-1.5015	-0.70058	-1.5029	-1.9507	-0.26078	-1.2946	-2.4152	-0.48286	-1.1851	-1.9347	0.998687	0.999998	0.6023	0.999955	0.829827	0.585995	0.999637	0.739766	0.459576	0.998779	0.810944	0.571871	0.14385	0.064303	0.032182	0.041866	0.051636	0.03686	0.11966	0.04278	0.026266	0.013834	0.035943	0.03249	0.14349	0.02035
53	Common	chr7	30594792	000112399	000112399_30594792	GARS	GARS	-15			4	0.068926	-0.99786	-1.4648	-0.59483	-1.2627	-1.6305	0.03463	-1.6926	-2.3444	0.054966	-0.91258	-1.5029	0.998687	0.811847	0.669142	0.999955	0.949778	0.81254	0.999637	0.527209	0.508795	0.998779	0.894481	0.70751	0.7099	0.039535	0.041886	0.062076	0.068736	0.072269	0.7775	0.023356	0.030458	0.48573	0.048485	0.046178	0.70979	0.011885
54	Common	chr2	208266085	000066813	000066813_208266085	PIKFYVE	PIKFYVE	-44.5			4	0.22528	-0.487	-1.6061	-0.00062583	-1.8998	-3.2813	0.11285	-0.59353	-1.2443	0.10766	-0.90191	-1.1824	0.998687	0.288801	0.152614	0.999955	0.249858	0.109922	0.999637	0.702818	0.366036	0.998779	0.344518	0.417261	0.98806	0.0071704	0.0047998	0.55758	0.0073512	0.0034571	0.97478	0.038742	0.01817	0.95158	0.0094372	0.019077	0.98809	0.002017
55	Common	chr6	34757167	000105328	000105328_34757167	SNRPC	SNRPC	-29			4	-0.047657	-1.2068	-1.846	-0.18023	-1.5425	-2.9875	0.075709	-0.4053	-1.321	0.10037	-0.21462	-0.66675	0.998687	0.089217	0.050578	0.999955	0.034423	0.028094	0.999637	0.889287	0.104012	0.998779	0.830482	0.39881	0.70851	0.0013711	0.0010263	0.10377	0.00050057	0.00038003	0.80396	0.057516	0.0033768	0.92153	0.038196	0.018073	0.70832	0.00039395
56	Common	chr5	146182699	000101398	000101398_146182699	LARS	LARS	11.5			4	-0.034132	-2.3018	-3.1223	-1.642	-2.4765	-2.9855	-0.13562	-0.30704	-0.47772	-0.047716	0.025893	-0.32416	0.998687	0.00495	0.004675	0.361828	0.03842	0.021706	0.999637	0.999122	0.688276	0.998779	0.999995	0.999998	0.1271	2.8461e-05	2.8461e-05	0.0068523	0.00059768	0.00028628	0.17721	0.16185	0.05093	0.28986	0.30377	0.15862	0.12581	8.163e-06
57	Common	chr2	15591816	000055290	000055290_15591816	DDX1	DDX1	47			4	0.056838	-0.17389	-1.3167	-0.067151	-1.9985	-3.2813	-0.13154	-0.32786	-1.1513	0.039289	-0.5944	-1.3183	0.998687	0.999998	0.017712	0.999955	0.050477	0.021706	0.999637	0.464633	0.477233	0.998779	0.810944	0.08123	0.58655	0.11658	0.00026954	0.25737	0.00095595	0.00027289	0.25886	0.018541	0.027759	0.44023	0.036123	0.0019504	0.58675	0.039312
58	Common	chr6	73521202	000106911	000106911_73521202	EEF1A1	EEF1A1.2	-291			4	0.12633	-0.78994	-0.93958	-0.26437	-0.82542	-1.3734	-0.38348	-2.0181	-2.8999	-0.14781	-0.45438	-0.86063	0.998687	0.424033	0.720942	0.999955	0.999811	0.697775	0.899664	0.057654	0.026733	0.998779	0.999995	0.977776	0.56237	0.012046	0.046811	0.1706	0.086542	0.052386	0.016204	0.0012673	0.00058763	0.15852	0.11005	0.092405	0.56259	0.0033742
59	Common	chr6	10412171	000103721	000103721_10412171	TFAP2A	TFAP2A	-25			4	0.034214	-0.23388	-0.35592	-0.56483	-1.5955	-2.0233	-0.30504	-1.3091	-1.7671	-0.030774	-0.94193	-1.8771	0.998687	0.999998	0.999998	0.999955	0.395912	0.399243	0.999637	0.053827	0.267589	0.998779	0.020686	0.015585	0.4588	0.17965	0.17817	0.040768	0.015531	0.020416	0.052413	0.0011468	0.011878	0.21697	0.00018583	0.0001423	0.45913	0.06501
60	Common	chr4	13627844	000084248	000084248_13627844	BOD1L1	BOD1L1	36			4	0.14375	-0.45747	-0.95215	0.082693	-0.37144	-1.0395	-0.019598	-0.89114	-2.1619	-0.044305	-0.84884	-2.0608	0.998687	0.123674	0.361734	0.999955	0.999811	0.999998	0.999637	0.048246	0.016537	0.998779	0.576267	0.019378	0.88858	0.0023087	0.015658	0.55627	0.20201	0.12013	0.49225	0.00095595	0.00026284	0.40964	0.019388	0.00022936	0.88895	0.00064361
61	Common	chr1	43946731	000001807	000001807_43946731	IPO13	IPO13	-155.5			4	0.0015751	-0.28049	-0.77808	-1.0731	-1.9117	-2.7238	-0.32468	-1.0232	-1.9846	-0.16768	-0.31427	-0.64849	0.998687	0.999998	0.212092	0.324455	0.23653	0.045729	0.999637	0.146189	0.076651	0.998779	0.999995	0.313371	0.2232	0.13194	0.0077162	0.0054862	0.0068791	0.00091242	0.10776	0.0041034	0.0023589	0.47382	0.17866	0.011975	0.22331	0.045127
62	Common	chr3	184174713	000082977	000082977_184174713	AP2M1	AP2M1	-17.5			4	0.24587	-0.50605	-0.60581	-0.46935	-1.6513	-1.5939	-0.29655	-1.5065	-1.7029	-0.33994	-1.1199	-1.6908	0.998687	0.44643	0.785486	0.999955	0.780239	0.807102	0.999637	0.439217	0.499128	0.998779	0.842643	0.644096	0.37746	0.014343	0.056846	0.084751	0.04512	0.070929	0.032012	0.017081	0.029634	0.024247	0.040982	0.038554	0.37783	0.0040264
63	Common	chr2	74472666	000060088	000060088_74472666	MRPL53	MRPL53	87			4	0.092413	-0.30498	-0.51989	-0.27158	-0.97492	-1.7661	-0.04099	-0.34323	-0.57476	-0.085062	-1.6923	-2.7688	0.998687	0.999998	0.071409	0.999955	0.108689	0.045729	0.999637	0.290679	0.170464	0.998779	0.158164	0.032178	0.57121	0.10004	0.0017629	0.16704	0.002456	0.00090237	0.64807	0.0097319	0.0065142	0.39706	0.0031391	0.00063116	0.57179	0.033143
64	Common	chr15	72231404	000040283	000040283_72231404	PKM	PKM	19			4	0.10218	-0.1848	-0.77989	0.089745	-0.72866	-1.0773	0.23265	-1.6968	-2.1336	-0.088402	-0.90605	-1.7615	0.998687	0.999998	0.999998	0.999955	0.999811	0.999998	0.999637	0.555474	0.688165	0.998779	0.979137	0.575044	0.84845	0.2691	0.10658	0.94773	0.13312	0.1216	0.86856	0.026487	0.04957	0.48437	0.060265	0.03306	0.84855	0.1212
65	Common	chr16	1972010	000041576	000041576_1972010	TBL3	TBL3	80.5			4	-0.064239	-0.51396	-0.87411	-0.67571	-1.8892	-1.8995	-0.06575	-1.0933	-1.6912	-0.1536	-0.39964	-1.0007	0.998687	0.999998	0.967027	0.999955	0.705555	0.689214	0.999637	0.909586	0.746555	0.998779	0.999995	0.97295	0.60102	0.095365	0.089606	0.060529	0.036957	0.050578	0.41082	0.061828	0.061604	0.28456	0.22118	0.08833	0.60146	0.031306
66	Common	chr2	197500019	000066187	000066187_197500019	HSPD1	HSPD1	-36			4	0.17425	-0.55548	-1.5855	-0.20083	-0.80613	-1.2229	0.049267	-0.8461	-1.3111	-0.018069	-1.5577	-1.9707	0.998687	0.425461	0.133145	0.999955	0.522028	0.057779	0.999637	0.290963	0.025695	0.998779	0.020686	0.443458	0.9536	0.012625	0.0038723	0.098606	0.02261	0.0013678	0.028616	0.0099512	0.00054745	0.074937	0.00018583	0.020996	0.95378	0.0035357
67	Common	chr11	118999126	000021742	000021742_118999126	CCDC84	CCDC84	1005			4	-0.094094	-0.21487	-0.5323	-0.060497	-0.83721	-1.9772	-0.060936	-0.86402	-1.7894	-0.093372	-0.45671	-1.0515	0.998687	0.999998	0.999998	0.999955	0.999811	0.062952	0.999637	0.098943	0.01743	0.998779	0.999995	0.089176	0.58323	0.38588	0.15769	0.45591	0.10029	0.0015754	0.47012	0.0024761	0.00028293	0.73197	0.083231	0.0022317	0.58356	0.20078
68	Common	chr16	69386041	000043551	000043551_69386041	TERF2	TERF2	-12.5			4	-0.15236	-0.61655	-1.2964	-0.45088	-1.4563	-2.0443	-0.15463	-0.63491	-1.0315	-0.10542	-1.0663	-1.1379	0.998687	0.589595	0.743799	0.999955	0.839731	0.413603	0.999637	0.800358	0.716777	0.998779	0.75138	0.653106	0.46687	0.022271	0.049805	0.1	0.055165	0.02196	0.20736	0.047096	0.056525	0.21095	0.028714	0.039529	0.46724	0.0064354
69	Common	chr16	71289404	000043651	000043651_71289404	CMTR2	CMTR2	150.5			4	0.038213	-0.20471	-1.6488	0.12418	-0.32013	-1.7045	0.096695	-0.21452	-1.6174	0.2694	-0.013142	-1.1958	0.998687	0.999998	0.024657	0.999955	0.999811	0.046617	0.999637	0.999122	0.022619	0.998779	0.999995	0.025578	0.21444	0.092067	0.00043361	0.90611	0.12752	0.0009459	0.96161	0.1115	0.00043696	0.97142	0.55534	0.00035994	0.21436	0.030091
70	Common	chr7	141551361	000116831	000116831_141551361	AGK	AGK	49.5			4	-0.083988	-0.27326	-1.0209	-0.14756	-0.70643	-2.0035	0.10051	-0.2383	-1.2386	-0.13894	-0.46841	-1.065	0.998687	0.432716	0.018643	0.999955	0.546775	0.297381	0.999637	0.923757	0.365278	0.998779	0.999995	0.418891	0.44864	0.013609	0.00029633	0.295	0.025044	0.012772	0.79114	0.063104	0.017912	0.27505	0.065967	0.019549	0.44896	0.0038121
71	Common	chr2	74454991	000060085	000060085_74454991	INO80B	INO80B	65	INO80B	TSS	4	-0.24069	-1.139	-1.8415	-0.56954	-1.3797	-2.4662	-0.16856	-0.34509	-0.45023	-0.0051444	-0.48682	-0.50213	0.998687	0.010608	0.011492	0.216289	0.04773	0.048169	0.999637	0.999122	0.99901	0.998779	0.842643	0.692418	0.3921	7.1989e-05	0.00010212	0.003062	0.00083206	0.0010263	0.31655	0.12191	0.097344	0.61946	0.040975	0.044089	0.39236	2.1282e-05
72	Common	chr12	122501021	000029017	000029017_122501021	ZCCHC8	ZCCHC8	6.5			4	-0.1828	-0.63635	-0.85108	-0.42121	-1.3533	-2.794	-0.048369	-0.38721	-0.52445	-0.013002	0.040939	-0.50224	0.998687	0.432716	0.426673	0.67076	0.366382	0.172108	0.999637	0.999122	0.99901	0.998779	0.999995	0.571885	0.35685	0.013593	0.019191	0.016375	0.013532	0.0064606	0.63109	0.18549	0.21611	0.60744	0.47142	0.032685	0.35753	0.0038074
73	Common	chr14	58427522	000035988	000035988_58427522	KIAA0586	KIAA0586.1	81			1	-0.12042	-0.24545	-0.95296	0.030112	-0.98656	-1.3768	0.040109	-0.51104	-1.4215	-0.31554	-0.42814	-1.2377	0.998687	0.999998	0.999998	0.999955	0.999811	0.999998	0.999637	0.999122	0.99901	0.998779	0.999995	0.999998	0.32384	0.38748	0.1086	0.54166	0.12384	0.1279	0.56999	0.20145	0.10474	0.24491	0.23571	0.10154	0.32414	0.38771
74	Common	chr2	47287757	000058046	000058046_47287757	BCYRN1	BCYRN1	-47531.5			4	0.12024	-0.80061	-0.97088	-0.7791	-1.523	-2.1454	0.18357	-0.19496	-0.30229	-0.16815	-0.56818	-0.62289	0.998687	0.131753	0.785083	0.074788	0.768132	0.173312	0.999637	0.999122	0.99901	0.998779	0.347668	0.321266	0.028074	0.0025397	0.056551	0.00068473	0.043121	0.0065644	0.82451	0.23554	0.19036	0.045957	0.0097587	0.012494	0.016065	0.00071734
75	Common	chr1	184051691	000006577	000006577_184051691	TSEN15	TSEN15	100.5			4	-0.10995	-0.5518	-1.2431	-0.10586	-0.85132	-1.9426	-0.13567	-0.12571	-0.65627	-0.059942	-0.24869	-0.59854	0.998687	0.999998	0.213006	0.999955	0.766607	0.428385	0.999637	0.999122	0.99901	0.998779	0.999995	0.373105	0.53774	0.075148	0.0078736	0.39727	0.042776	0.023614	0.4282	0.46285	0.13668	0.46128	0.11905	0.016151	0.53808	0.024066
76	Common	chr14	21384096	000034230	000034230_21384096	SUPT16H	SUPT16H	-59.5			4	0.11381	-0.73148	-1.4117	-0.20797	-1.0544	-1.5222	0.20078	-0.34418	-0.79877	0.2497	-0.15705	-0.58204	0.998687	0.425461	0.213006	0.999955	0.999811	0.866936	0.999637	0.999122	0.509135	0.998779	0.999995	0.571871	0.18957	0.012558	0.0079238	0.1836	0.08821	0.082384	0.97487	0.16991	0.031165	0.77437	0.19769	0.03235	0.18967	0.0035217
77	Common	chr1	120176552	000004833	000004833_120176552	SEC22B	SEC22B	111			4	0.051526	-0.1823	-0.50841	-0.11758	-0.51312	-0.98403	-0.041249	-0.44012	-0.77271	0.16818	-0.52436	-1.0817	0.998687	0.999998	0.999998	0.999955	0.108689	0.128056	0.999637	0.999122	0.126722	0.998779	0.842643	0.356963	0.901	0.16275	0.11832	0.28342	0.0024627	0.0042105	0.45567	0.090982	0.0041569	0.6456	0.040138	0.014728	0.90093	0.05735
78	Common	chr14	73058460	000036786	000036786_73058460	RBM25	RBM25	-21			4	-0.24314	-0.46809	-0.40996	-0.40487	-0.55079	-0.60124	-0.22258	-0.57322	-1.0423	-0.42612	-0.48004	-0.76321	0.998687	0.168397	0.656997	0.999955	0.830875	0.205362	0.999637	0.999122	0.99901	0.998779	0.884814	0.219455	0.17323	0.0035308	0.039549	0.071552	0.05334	0.008195	0.33329	0.10679	0.11731	0.026085	0.046979	0.0074216	0.17351	0.00098619
79	Common	chr1	28648671	000001208	000001208_28648671	RNU11	RNU11	-26.5			4	-0.19215	-0.42074	-1.1167	0.029766	-0.39747	-0.6835	-0.054208	-0.51592	-1.3804	-0.21687	-0.17501	-0.33006	0.998687	0.368842	0.342742	0.999955	0.43593	0.387452	0.999637	0.97126	0.853932	0.998779	0.999995	0.913898	0.21649	0.010104	0.014343	0.39007	0.017805	0.019261	0.44198	0.07259	0.076507	0.054211	0.18395	0.074793	0.21641	0.0028176
80	Common	chr5	126600834	000100087	000100087_126600834	PHAX	PHAX	-58.5			4	-0.0083361	-0.30931	-0.86744	-0.17411	-0.57682	-1.1859	0.085032	-0.21032	-0.71611	-0.0011554	-0.30005	-0.33984	0.998687	0.999998	0.11356	0.999955	0.999811	0.689214	0.999637	0.999122	0.99901	0.998779	0.999995	0.999998	0.17461	0.098821	0.0031491	0.26713	0.094337	0.050568	0.39303	0.34548	0.18555	0.25581	0.20896	0.27938	0.17484	0.03266
81	Common	chr15	66497914	000039934	000039934_66497914	SNAPC5	SNAPC5	-55.5			4	-0.19021	-0.16238	-0.42897	-0.16825	-0.57931	-1.2137	-0.10807	-0.45534	-0.47716	-0.40406	-0.30464	-0.52086	0.998687	0.999998	0.564899	0.999955	0.999811	0.738474	0.999637	0.999122	0.466424	0.998779	0.97797	0.451715	0.10889	0.10907	0.029517	0.063104	0.12192	0.058189	0.12625	0.18599	0.026815	0.023316	0.05921	0.021568	0.10645	0.036406
82	Common	chr1	204516429	000007658	000007658_204516429	MDM4	MDM4	104.5	MDM4	TSS	4	0.21372	0.36971	0.34248	-0.62177	-1.1295	-2.107	-0.91781	-3.0517	-5.5223	-1.1078	-3.3602	-5.8818	0.998687	0.999998	0.999998	0.082013	0.033121	0.036971	0.006474	0.00495	0.005611	0.012023	0.005569	0.006365	0.96988	0.89825	0.99684	0.00080527	0.00047044	0.00056754	2.8461e-05	1.8416e-05	2.8461e-05	2.8461e-05	1.1719e-05	1.5067e-05	0.96993	0.88794
83	Common	chr12	124914842	000029185	000029185_124914842	UBC	UBC	-76.5			4	-0.27493	-0.82155	-0.65179	-1.3778	-2.0216	-2.4234	-2.2806	-4.0967	-4.8824	-1.1437	-2.6386	-3.8639	0.998687	0.949118	0.927642	0.67076	0.055693	0.045729	0.000707	0.00495	0.005611	0.021865	0.008551	0.010608	0.012618	0.054245	0.080937	0.017279	0.0011267	0.00090907	1.6742e-06	1.1719e-05	2.8461e-05	8.8731e-05	3.1809e-05	5.8596e-05	0.0064722	0.016887
84	Common	chr17	39461326	000045876	000045876_39461326	CDK12	CDK12	-137.5	CDK12	TSS	4	0.13964	-0.30068	-0.35903	-0.28107	-1.9189	-2.6871	-0.41986	-2.6839	-4.9429	-0.53592	-1.9636	-3.5322	0.998687	0.999998	0.999998	0.348245	0.128364	0.128056	0.656436	0.062331	0.029481	0.992712	0.060672	0.085922	0.69407	0.19374	0.20053	0.0064572	0.0030821	0.004244	0.0075789	0.0013912	0.00066799	0.011744	0.00088228	0.0021178	0.69389	0.073743
85	Common	chr1	150579517	000005049	000005049_150579517	MCL1	MCL1.1	51.5	MCL1	TSS	4	0.095642	0.12307	0.086899	-0.2002	-1.0409	-1.296	-2.5038	-4.0402	-3.9808	-0.68549	-1.4356	-1.7427	0.998687	0.999998	0.999998	0.999955	0.334158	0.13643	0.000707	0.00495	0.008457	0.998779	0.023597	0.022649	0.28972	0.71094	0.76265	0.47437	0.011527	0.0046826	1.6742e-06	1.5067e-05	5.5247e-05	0.015699	0.00023941	0.00030637	0.29055	0.55459
86	Common	chr16	71895366	000043679	000043679_71895366	IST1	IST1	-210.5			4	0.2151	-0.19737	-0.28365	-0.00041529	-1.1927	-2.1535	0.16424	-0.12466	-1.2699	0.2435	-1.3083	-2.4994	0.998687	0.999998	0.999998	0.999955	0.254894	0.053021	0.999637	0.999122	0.314914	0.99957	0.234826	0.127661	0.98841	0.33749	0.33814	0.59018	0.0075856	0.0012372	0.97194	0.46511	0.015123	0.98947	0.0054795	0.0034538	0.98843	0.16712
87	Common	chr6	131628281	000108967	000108967_131628281	MED23	MED23	110	MED23	TSS	4	-0.0013058	0.11928	-0.022194	-0.19995	-0.66141	-1.3624	-0.333	-1.4171	-2.7314	-0.41099	-1.106	-2.0848	0.998687	0.999998	0.999998	0.999955	0.33335	0.04482	0.899664	0.016832	0.015292	0.998779	0.163449	0.015058	0.77679	0.86528	0.66007	0.059532	0.011386	0.00083875	0.016308	0.00017914	0.00021262	0.14718	0.0033165	0.00012221	0.77681	0.82733
88	Common	chr5	34915606	000094539	000094539_34915606	BRIX1	BRIX1	4			4	-0.13001	-0.31022	-0.4133	-0.50184	-0.47965	-1.0188	-0.14165	-1.2257	-2.9868	-0.36823	-1.5279	-1.7116	0.998687	0.999998	0.999998	0.999955	0.999811	0.743606	0.999637	0.025904	0.013246	0.998779	0.127257	0.321266	0.27599	0.086358	0.11359	0.080137	0.17866	0.059096	0.2902	0.00036329	0.00016574	0.036502	0.0021948	0.012464	0.27689	0.028027
89	Common	chr6	44257270	000105849	000105849_44257270	SLC35B2	SLC35B2	83			4	0.17021	-0.36314	-1.2031	-0.15741	-0.80067	-2.1022	0.10484	-0.83452	-2.2907	0.016351	-0.38049	-1.2353	0.998687	0.999998	0.195933	0.999955	0.187283	0.036971	0.999637	0.476911	0.170464	0.998779	0.999995	0.179442	0.54026	0.13955	0.0067586	0.33486	0.0048768	0.00054075	0.85289	0.019676	0.0063735	0.61319	0.1585	0.0056436	0.54049	0.048124
90	Common	chr6	79078421	000107078	000107078_79078421	PHIP	PHIP.1	-451			1	-0.028731	-0.2815	-0.32998	-0.69559	-2.1195	-2.6007	-0.16303	-0.90053	-1.7926	-0.018089	-0.30163	-1.2004	0.998687	0.999998	0.999998	0.999955	0.969695	0.861155	0.999637	0.999122	0.935877	0.998779	0.999995	0.999998	0.45307	0.23395	0.22927	0.085923	0.072801	0.080961	0.31109	0.093045	0.087353	0.45947	0.23202	0.09646	0.45374	0.23432
91	Common	chr2	10120627	000054847	000054847_10120627	RRM2	RRM2	-1765			4	0.092596	0.12479	0.15022	-0.35943	-1.3907	-2.3487	-0.32038	-1.7933	-2.8391	-0.13316	-0.38704	-0.56157	0.998687	0.999998	0.999998	0.713666	0.294997	0.151202	0.999637	0.016832	0.008949	0.998779	0.88899	0.207769	0.32928	0.51041	0.76491	0.019388	0.0094774	0.005369	0.04362	0.00019588	7.8686e-05	0.24106	0.047501	0.0068858	0.33015	0.29411
92	Common	chr15	69415074	000040125	000040125_69415074	LOC145694	LOC145694	135.5			4	-0.016731	-0.16021	-0.039914	-1.2616	-2.8186	-2.9752	-0.19178	-0.96485	-1.4032	0.11873	-0.63243	-1.0512	0.998687	0.999998	0.999998	0.024752	0.011826	0.018684	0.999637	0.601192	0.306464	0.998779	0.348479	0.261799	0.17482	0.32057	0.48111	0.00015905	7.1989e-05	0.00019588	0.17754	0.030632	0.014302	0.17842	0.0098993	0.0091192	0.17511	0.15554
93	Common	chr2	20350445	000055630	000055630_20350445	PUM2	PUM2	418.5			4	0.019245	-0.17409	-0.11545	-0.27209	-1.0089	-1.9482	-0.045669	-0.75231	-2.0783	-0.034478	-1.0662	-1.2988	0.998687	0.999998	0.999998	0.999955	0.890677	0.620403	0.999637	0.999122	0.62453	0.998779	0.936954	0.627222	0.91435	0.17298	0.50476	0.20232	0.061447	0.040768	0.33967	0.083757	0.042093	0.23823	0.052808	0.037332	0.91447	0.061582
94	Common	chr8	127737154	000125805	000125805_127737154	MYC	MYC.3	849	MYC	TSS +0.85Kb	4	-0.51945	-0.44521	-0.6384	-0.61643	-1.4471	-2.2838	-0.22171	-0.86317	-1.7945	-0.13055	-0.14779	-0.79625	0.998687	0.495098	0.474872	0.67076	0.04923	0.050613	0.999637	0.248699	0.374144	0.998779	0.999995	0.452835	0.0249	0.017078	0.023286	0.01612	0.00089902	0.0011167	0.17116	0.0081582	0.018853	0.29485	0.23138	0.022358	0.013191	0.0048652
95	Common	chr4	83455972	000087201	000087201_83455972	MRPS18C	HELQ	107			4	0.055903	-0.047624	-0.25497	0.038713	-0.44345	-1.1466	-0.028339	-0.36987	-1.0685	0.018773	-1.4625	-2.8018	0.998687	0.999998	0.999998	0.999955	0.830875	0.521443	0.999637	0.559859	0.388614	0.998779	0.181971	0.085922	0.54206	0.45492	0.27459	0.7588	0.053387	0.03086	0.50923	0.026885	0.020239	0.49001	0.0038154	0.0021212	0.54221	0.25152
96	Common	chr12	110468392	000028454	000028454_110468392	GPN3	GPN3	40			4	0.09354	-0.025805	-0.25779	-0.49455	-1.4285	-1.5843	0.12233	-0.54304	-2.0636	0.053337	-0.89225	-1.1087	0.998687	0.999998	0.999998	0.999955	0.851012	0.764416	0.999637	0.999122	0.688276	0.998779	0.999995	0.900639	0.9232	0.41166	0.22356	0.078808	0.057271	0.064554	0.89772	0.08821	0.051184	0.84331	0.072269	0.072004	0.92335	0.21974
97	Common	chr7	141015009	000116815	000116815_141015009	MRPS33	MRPS33	-9.5			4	0.099366	-0.004485	-0.28853	-0.039556	-0.80408	-1.9704	0.16144	-0.25321	-0.68361	0.012233	-1.3433	-2.0015	0.998687	0.999998	0.999998	0.999955	0.312698	0.050613	0.999637	0.999122	0.54977	0.998779	0.192598	0.164081	0.79356	0.51034	0.3094	0.16442	0.010258	0.0011468	0.91851	0.34772	0.034734	0.24408	0.0041034	0.0047663	0.79361	0.29403
98	Common	chr11	73787892	000019397	000019397_73787892	MRPL48	MRPL48	-49			4	-0.034194	-0.013713	-0.34362	-0.036025	-0.57041	-0.9702	0.096135	-0.1748	-0.8891	-0.21274	-1.5661	-2.6761	0.998687	0.999998	0.999998	0.999955	0.482613	0.412573	0.999637	0.999122	0.99901	0.998779	0.717019	0.359905	0.69542	0.52559	0.12277	0.61897	0.020075	0.021766	0.79161	0.41076	0.11973	0.14758	0.026915	0.015458	0.69528	0.30641
99	Common	chr13	113208736	000034085	000034085_113208736	PCID2	CUL4A	206			4	0.083645	0.17916	-0.086327	-0.16889	-0.95496	-2.0057	0.066392	-0.73462	-1.737	0.26164	-0.15113	-0.82553	0.998687	0.999998	0.999998	0.999955	0.76958	0.332884	0.999637	0.999122	0.302125	0.998779	0.999995	0.600593	0.703	0.40408	0.2287	0.21322	0.043463	0.01531	0.53605	0.084895	0.013897	0.87232	0.33819	0.034935	0.70266	0.2141
100	Common	chr14	69398543	000036639	000036639_69398543	ERH	ERH	-16			3	-0.12409	0.020513	-0.096509	-0.29568	-0.62405	-1.1426	-0.18415	-0.64932	-1.4195	-0.021301	-0.95372	-1.4456	0.998687	0.999998	0.999998	0.999955	0.303166	0.99244	0.999637	0.290963	0.170464	0.998779	0.859212	0.524119	0.42101	0.35069	0.3211	0.19757	0.0098424	0.11001	0.077043	0.010037	0.006484	0.78495	0.043004	0.029068	0.42065	0.20142
101	Common	chr11	69638919	000019224	000019224_69638919	CCND1	CCND1.1	-2187	CCND1	TSS -2Kb	4	-0.24579	-0.20825	-0.34566	-0.39005	-0.57513	-0.96961	-0.35617	-0.61387	-0.77135	-0.18749	-0.85219	-1.4071	0.998687	0.999998	0.969741	0.999955	0.948845	0.202378	0.999637	0.221689	0.063218	0.998779	0.027228	0.022649	0.37622	0.10839	0.090514	0.11906	0.068348	0.0080075	0.031941	0.0071972	0.00186	0.67905	0.00030972	0.00030302	0.37653	0.036176
102	Common	chr14	21477147	000034235	000034235_21477147	TOX4	RAB2B	44.5			4	0.21619	0.2616	-0.12392	-0.064831	-0.40656	-0.85211	0.050186	-0.80028	-1.1701	-0.042674	-1.1245	-1.4631	0.998687	0.999998	0.999998	0.999955	0.999811	0.152858	0.999637	0.476679	0.186009	0.998779	0.247455	0.240418	0.94779	0.94412	0.25031	0.34485	0.20839	0.0054795	0.73345	0.019402	0.0072341	0.15776	0.0059416	0.0082118	0.948	0.94425
103	Common	chr9	113410534	000130754	000130754_113410534	POLE3	POLE3	289.5			4	-0.069955	0.12058	-0.1911	0.12296	-0.72985	-1.5153	0.14359	-0.097697	-0.74048	0.11429	0.035591	-0.71445	0.998687	0.999998	0.999998	0.999955	0.999811	0.262177	0.999637	0.999122	0.267589	0.998779	0.999995	0.295713	0.33675	0.78572	0.41998	0.6225	0.16079	0.010994	0.6911	0.4055	0.011945	0.28014	0.49976	0.010817	0.33741	0.65221
104	Common	chr8	127737903	000125805	000125805_127737903	MYC	MYC.4	1734	MYC	TSS +1.7Kb	4	0.11755	0.052957	-0.22932	-0.25126	-0.47736	-0.71554	0.14618	-0.45092	-0.98058	0.062518	-0.12714	-0.92014	0.998687	0.999998	0.999998	0.999955	0.670405	0.399243	0.999637	0.419937	0.062412	0.998779	0.999995	0.417261	0.66528	0.62043	0.27198	0.15441	0.033328	0.0204	0.73056	0.015622	0.0017729	0.798	0.067226	0.019191	0.66518	0.43319
105	Common	chr14	49598796	000035454	000035454_49598796	LRR1	LRR1	-17.5			4	0.026317	-0.095008	-0.32886	-0.044001	-0.6042	-0.91643	-0.046853	-0.61549	-1.1996	0.058056	-0.052495	-0.34154	0.998687	0.999998	0.999998	0.999955	0.999811	0.999998	0.999637	0.536791	0.170464	0.998779	0.999995	0.999998	0.19605	0.12483	0.17514	0.34862	0.078218	0.14188	0.65615	0.023962	0.0063869	0.80849	0.40161	0.12963	0.19622	0.042475
106	Common	chr9	128322599	000131550	000131550_128322599	COQ4	COQ4	50			4	0.11125	0.10007	0.13729	-0.24801	-0.14537	-0.77564	0.046103	-0.31379	-0.21154	-0.12338	-0.30801	-0.64383	0.998687	0.999998	0.999998	0.999955	0.999811	0.648318	0.999637	0.999122	0.99901	0.998779	0.999995	0.418891	0.8851	0.64651	0.59395	0.080281	0.39066	0.044069	0.71325	0.081707	0.27408	0.53936	0.22708	0.019506	0.88553	0.46858
107	Common	chr9	35103150	000128081	000128081_35103150	STOML2	STOML2	-110.5			4	-0.065716	-0.14369	-0.44725	0.05323	-0.28815	-0.62553	0.038844	-0.21642	-0.16201	-0.10524	-0.36025	-0.5549	0.998687	0.999998	0.88673	0.999955	0.999811	0.136164	0.999637	0.999122	0.99901	0.998779	0.766415	0.359905	0.79703	0.34409	0.075269	0.62295	0.15938	0.0045587	0.66599	0.28452	0.33931	0.3086	0.029547	0.015367	0.79699	0.17152
108	Common	chr4	38191009	000085258	000085258_38191009	TBC1D1	TBC1D1.1	70993.5			4	-0.028234	0.031411	-0.028033	-0.037283	-0.13515	-0.59695	-0.10545	-0.23031	-0.58756	0.097601	-0.23935	-0.25182	0.998687	0.999998	0.999998	0.999955	0.999811	0.764416	0.999637	0.555474	0.408862	0.998779	0.999995	0.967015	0.68914	0.72892	0.62142	0.56981	0.36782	0.063657	0.11797	0.026303	0.022261	0.15614	0.15776	0.085511	0.68879	0.57881
109	Common	chr8	127735343	000125805	000125805_127735343	MYC	MYC	-10	MYC	TSS	4	-0.0071974	-0.10297	-0.61205	-0.24091	-0.31303	-0.48421	-0.20227	-1.4608	-2.3673	-0.04264	-0.88146	-1.8826	0.998687	0.999998	0.052255	0.999955	0.596331	0.355704	0.913366	0.039324	0.014344	0.998779	0.02843	0.027873	0.82605	0.12261	0.0011133	0.069546	0.029443	0.016944	0.017915	0.00068473	0.00018583	0.75986	0.00033651	0.00043026	0.82626	0.041645
110	Common	chr2	85539293	000060784	000060784_85539293	MAT2A	MAT2A	83			4	-0.021317	-0.11952	-0.7954	0.066652	-0.16244	-0.3876	-0.45593	-1.8132	-2.9183	0.12213	-0.49681	-1.1969	0.998687	0.999998	0.212092	0.999955	0.999811	0.89141	0.974509	0.01217	0.012306	0.998779	0.312325	0.022649	0.40292	0.26017	0.0075421	0.52388	0.1658	0.087962	0.022081	9.8776e-05	0.00013561	0.20049	0.0082385	0.00030302	0.4031	0.11529
111	Common	chr5	74767173	000096713	000096713_74767173	GFM2	GFM2.1	108			4	-0.1745	-0.40589	-0.74699	-0.046203	-0.16187	-0.18181	0.047509	-0.97676	-1.3527	0.1025	-0.45507	-1.15	0.998687	0.850949	0.510206	0.999955	0.999811	0.997827	0.999637	0.33572	0.454467	0.998779	0.999995	0.600593	0.32782	0.04512	0.025191	0.52978	0.1383	0.11474	0.72393	0.011694	0.025667	0.71584	0.10161	0.034734	0.32878	0.013765
112	Common	chr3	125375375	000080120	000080120_125375375	ZNF148	ZNF148	123.5			4	0.15526	-0.63199	-1.1345	-0.084047	-0.43094	-0.59213	0.013771	-0.54398	-0.98613	0.23577	-0.16316	-0.87836	0.998687	0.663165	0.62466	0.999955	0.999811	0.902261	0.999637	0.601192	0.063218	0.998779	0.999995	0.475945	0.89788	0.027475	0.036123	0.47959	0.090246	0.090691	0.63804	0.030903	0.0018332	0.91293	0.22428	0.023982	0.89779	0.0080884
113	Common	chr12	106357752	000028232	000028232_106357752	POLR3B	POLR3B	35			4	-0.24462	-0.94917	-1.6606	-1.3538	-2.4783	-2.9551	-0.40294	-1.9208	-3.8445	0.1202	0.12981	0.19869	0.998687	0.837057	0.603249	0.401964	0.209571	0.09209	0.999637	0.012871	0.010072	0.998779	0.999995	0.999998	0.16377	0.043028	0.032641	0.0082888	0.0057407	0.0027406	0.092074	0.00010882	9.8776e-05	0.45527	0.39159	0.51399	0.16386	0.013069
114	Common	chr12	2877205	000022564	000022564_2877205	FOXM1	FOXM1	110.5			4	-0.22961	-0.93522	-2.0203	-0.643	-1.9505	-3.5059	-0.031758	-0.71896	-1.7304	-0.13138	0.12214	0.49194	0.998687	0.018647	0.008457	0.074788	0.0169	0.013304	0.999637	0.092716	0.015292	0.998779	0.999995	0.999998	0.061778	0.00018918	6.8641e-05	0.00070817	0.00016574	5.8596e-05	0.3085	0.0021948	0.00023271	0.54755	0.8293	0.99988	0.054126	5.6907e-05
115	Common	chr12	6852520	000022750	000022750_6852520	USP5	USP5	300			4	0.024672	-0.58486	-1.2567	-1.043	-2.3823	-3.1381	-0.033493	-0.3893	-0.52736	-0.10597	-0.63511	-0.95118	0.998687	0.645117	0.212092	0.258795	0.166298	0.052344	0.999637	0.999122	0.99901	0.998779	0.821966	0.726998	0.39336	0.02569	0.0077463	0.0041134	0.0042741	0.0012037	0.69131	0.13403	0.20654	0.40774	0.037526	0.04868	0.39363	0.0074965
116	Common	chr14	49586642	000035451	000035451_49586642	RPS29	RN7SL1	147			4	-0.81495	-1.3459	-2.2442	-0.40374	-1.1015	-1.2717	-0.27171	-0.83893	-1.7407	-0.22122	-0.73889	-0.61579	0.075083	0.645117	0.191869	0.999955	0.999811	0.99244	0.999637	0.590714	0.732571	0.998779	0.999995	0.999998	0.00015235	0.025744	0.0064238	0.1006	0.089298	0.11124	0.053186	0.029566	0.059953	0.096286	0.078115	0.11692	7.5634e-05	0.0075241
117	Common	chr3	186783371	000083131	000083131_186783371	EIF4A2	EIF4A2	-208			4	-0.03655	-0.26039	-0.78721	-0.19269	-0.8267	-1.896	-0.050995	-0.97866	-1.9552	0.035607	-0.36435	-0.72919	0.998687	0.999998	0.904401	0.999955	0.999811	0.696631	0.999637	0.491337	0.309704	0.998779	0.999995	0.999998	0.20264	0.13549	0.077686	0.052965	0.12216	0.052065	0.30272	0.02057	0.014597	0.13969	0.14167	0.12297	0.20274	0.046499
118	Common	chr1	212791844	000008112	000008112_212791844	NSL1	NSL1	184			4	-0.25843	-1.7812	-2.4262	-0.053346	-1.137	-2.3105	-0.018934	-0.43947	-0.95226	0.19201	0.16558	0.345	0.998687	0.25976	0.097971	0.999955	0.522028	0.348992	0.999637	0.999122	0.508795	0.998779	0.999995	0.999998	0.018193	0.0059918	0.0026837	0.26762	0.022543	0.016405	0.44823	0.13773	0.030676	0.76476	0.7655	0.63112	0.0095357	0.001656
119	Common	chr7	1504478	000110624	000110624_1504478	INTS1	INTS1	70.5			4	0.045832	-0.65201	-1.0025	-0.22196	-1.4366	-2.0207	-0.20993	-0.90383	-1.1516	-0.082625	-0.54156	-0.58254	0.998687	0.697829	0.411874	0.999955	0.705555	0.123814	0.999637	0.554064	0.07809	0.998779	0.999995	0.914158	0.56963	0.030247	0.018247	0.38202	0.037714	0.0040197	0.1679	0.026045	0.002456	0.67266	0.088046	0.075433	0.57016	0.0089539
120	Common	chr6	144216414	000109633	000109633_144216414	STX11	STX11	65908			4	0.067541	-0.39378	-0.7656	-0.9178	-1.8646	-2.7237	-0.27516	-0.87436	-1.0957	0.2218	0.28359	0.20788	0.998687	0.983135	0.079272	0.023927	0.0169	0.02159	0.999637	0.036971	0.053233	0.998779	0.999995	0.999998	0.88097	0.058735	0.0020642	0.00014565	0.0001423	0.00026284	0.091893	0.00058763	0.0014582	0.86788	0.98379	0.84238	0.88117	0.018418
121	Common	chr12	123602039	000029081	000029081_123602039	DDX55	DDX55	133			4	-0.1497	-0.59456	-1.4923	-0.52796	-1.3879	-1.8975	-0.016759	-0.53836	-1.0655	-0.25475	-0.11735	-0.40763	0.998687	0.527228	0.161282	0.445312	0.04773	0.038596	0.999637	0.493439	0.050838	0.998779	0.999995	0.999998	0.25004	0.018772	0.0051815	0.0096381	0.00084545	0.00070482	0.42369	0.020882	0.001341	0.18109	0.15891	0.20826	0.25046	0.0053908
122	Common	chr16	66830863	000043355	000043355_66830863	NAE1	NAE1	220.5			4	0.11575	-0.26735	-0.63442	0.042842	-0.57386	-1.0684	0.01944	-0.72836	-2.2203	0.20505	-0.034099	-0.35975	0.998687	0.999998	0.999998	0.999955	0.999811	0.845722	0.999637	0.999122	0.394219	0.99957	0.999995	0.999998	0.76218	0.10498	0.13846	0.78511	0.11388	0.078349	0.91328	0.093259	0.020664	0.98698	0.454	0.21869	0.76207	0.034916
123	Common	chr8	127926373	000125823	000125823_127926373	TMEM75	TMEM75.6	22147	MYC	TSS +190Kb	4	-0.094313	-0.41544	-0.93685	-0.58765	-1.8554	-2.9031	0.16467	-0.039744	-0.20603	-0.21127	0.0032322	-0.35036	0.998687	0.999998	0.670858	0.697644	0.229314	0.063828	0.999637	0.999122	0.99901	0.998779	0.999995	0.999998	0.45803	0.087694	0.042425	0.018638	0.0065142	0.0016189	0.66849	0.29485	0.26121	0.16684	0.30949	0.21108	0.45835	0.028486
124	Common	chr7	128343923	000116230	000116230_128343923	RBM28	RBM28	192			4	-0.14755	-1.0908	-1.4006	-0.71324	-1.2399	-1.6514	0.031304	-0.35358	-0.95274	-0.085439	0.020825	-0.010182	0.998687	0.018647	0.01547	0.718969	0.226817	0.069864	0.999637	0.999122	0.637328	0.998779	0.999995	0.999998	0.15479	0.00018583	0.00018918	0.019938	0.0062898	0.0018499	0.63277	0.19081	0.043968	0.31262	0.38604	0.34548	0.15467	5.5114e-05
125	Common	chr12	122527092	000029019	000029019_122527092	RSRC2	KNTC1	7.5			4	-0.37885	-0.81217	-1.2375	-0.20106	-1.0815	-1.8022	-0.39222	-0.70235	-1.027	-0.02681	-0.063997	0.10255	0.998687	0.919808	0.564899	0.999955	0.771957	0.450406	0.97399	0.999122	0.99901	0.998779	0.999995	0.999998	0.14905	0.051636	0.029611	0.26827	0.04438	0.025191	0.020751	0.11005	0.12072	0.77141	0.085575	0.56843	0.14869	0.01599
126	Common	chr3	51995855	000077084	000077084_51995855	RPL29	RPL29	-5			4	-0.012745	-0.84549	-1.5344	-0.17844	-0.89412	-1.7165	0.26655	0.016545	-0.37573	0.2673	-0.33004	-0.28035	0.998687	0.017785	0.011492	0.999955	0.546775	0.037644	0.999637	0.999122	0.99901	0.998779	0.999995	0.999998	0.18036	0.00016239	0.00010882	0.3883	0.025148	0.00061107	0.82216	0.57107	0.17772	0.62009	0.12617	0.24916	0.18043	4.7826e-05
127	Common	chr17	2030150	000044498	000044498_2030150	DPH1	DPH1	51			4	0.016889	-0.23356	-0.97251	-0.30451	-1.2852	-2.411	0.12713	-0.47094	-1.2179	0.087339	0.55232	0.75659	0.998687	0.999998	0.017439	0.65297	0.037514	0.04482	0.999637	0.999122	0.499128	0.998779	0.999995	0.999998	0.5239	0.11022	0.0002595	0.015293	0.00056084	0.0008488	0.76162	0.075617	0.029708	0.27538	0.99999	1	0.52413	0.036845
128	Common	chr11	102226058	000020860	000020860_102226058	BIRC3	BIRC3	-91568	YAP1	TSS +115Kb	4	-0.41059	-1.2417	-1.7296	-0.090698	-0.21753	-0.51116	-0.037004	-0.078475	-0.57708	-0.014678	-0.19379	-0.3168	0.998687	0.038935	0.01547	0.999955	0.820736	0.470093	0.999637	0.936508	0.831859	0.998779	0.859692	0.999998	0.012544	0.00048718	0.00020592	0.26238	0.048572	0.027026	0.54099	0.067142	0.071174	0.83521	0.043319	0.25251	0.0064433	0.00014206
129	Common	chr16	66934457	000043365	000043365_66934457	CIAO2B	CES2	200.5			4	0.060895	-0.66039	-1.6181	0.061771	-0.61605	-1.3446	0.20321	0.0054932	-0.33268	0.18058	0.01187	-0.21793	0.998687	0.821543	0.027181	0.999955	0.999811	0.303411	0.999637	0.999122	0.99901	0.999442	0.999995	0.999998	0.9149	0.040285	0.00048718	0.59604	0.15512	0.013134	0.87669	0.44231	0.22604	0.98487	0.30973	0.27458	0.91505	0.012125
130	Common	chr10	79184403	000013312	000013312_79184403	ZMIZ1	ZMIZ1	115502			4	0.20196	-0.59043	-0.68018	-0.030977	-0.71922	-1.4343	0.09018	0.11829	-0.65405	0.090979	0.15854	0.26716	0.999697	0.337713	0.999998	0.999955	0.163894	0.13643	0.999637	0.999122	0.99901	0.998779	0.999995	0.999998	0.99538	0.0089082	0.10337	0.30504	0.0041569	0.0046759	0.55392	0.39618	0.11674	0.22167	0.56791	0.51714	0.99534	0.0024869
131	Common	chr6	34757215	000105328	000105328_34757215	SNRPC	SNRPC.1	6			1	0.22102	-0.92589	-1.5712	-1.3687	-2.8338	-3.8484	0.12425	-0.030885	-0.093838	0.17077	-0.20018	-0.94011	0.998687	0.999998	0.868612	0.999955	0.843024	0.598246	0.999637	0.999122	0.99901	0.998779	0.999995	0.999998	0.84294	0.069232	0.069031	0.052932	0.055878	0.037982	0.70697	0.42586	0.38985	0.74154	0.28916	0.1113	0.84272	0.069076
132	Common	chr11	66002269	000019028	000019028_66002269	BANF1	BANF1	-37			4	-0.25085	-1.3247	-2.1101	-1.3402	-2.5627	-3.3209	0.12836	0.076555	-0.16193	0.14058	-0.37503	-0.82869	0.998687	0.010608	0.007964	0.136721	0.024101	0.02159	0.999637	0.999122	0.99901	0.998779	0.804312	0.359905	0.13151	7.5337e-05	6.1944e-05	0.001572	0.00030972	0.00026284	0.70702	0.48426	0.36554	0.82536	0.032685	0.015424	0.13053	2.2065e-05
133	Common	chr11	119102013	000021751	000021751_119102013	DPAGT1	DPAGT1	-166			4	0.21014	-1.2025	-1.8553	0.07309	-0.35365	-1.2574	0.12902	0.078992	-0.29994	0.11507	-0.31406	-1.3347	0.998687	0.424033	0.029973	0.999955	0.999811	0.564873	0.999637	0.999122	0.99901	0.998779	0.999995	0.3076	0.68857	0.011935	0.0005575	0.39193	0.20424	0.034767	0.55431	0.41522	0.19339	0.42643	0.1175	0.011547	0.68815	0.0033396
134	Common	chr3	155854527	000081602	000081602_155854527	SLC33A1	SLC33A1	-49			4	0.045217	-0.29268	-0.43754	-0.21122	-1.4605	-2.9712	0.22106	0.26311	0.24856	0.069153	-0.44589	-0.94717	0.998687	0.983135	0.999998	0.999955	0.352966	0.153465	0.999637	0.999122	0.99901	0.998779	0.999995	0.37359	0.53916	0.058848	0.18818	0.22289	0.012772	0.0055532	0.96551	0.80178	0.9153	0.26428	0.077663	0.016298	0.53946	0.018455
135	Common	chr2	171434276	000064599	000064599_171434276	METTL8	DCAF17	128			4	0.028949	-0.1539	-0.87461	-0.76031	-2.0223	-2.3937	0.08755	-0.078037	-0.41539	0.0053922	-0.49233	-0.95774	0.998687	0.999998	0.729162	0.872511	0.285353	0.163861	0.999637	0.999122	0.99901	0.998779	0.999995	0.97295	0.72461	0.20053	0.047699	0.026286	0.0087977	0.0060554	0.84677	0.35554	0.12928	0.61288	0.10761	0.09128	0.72447	0.077833
136	Common	chr11	65096150	000018960	000018960_65096150	VPS51	VPS51	-22.5			4	0.075104	-0.54438	-1.1332	-0.25099	-1.2418	-2.024	0.20833	-0.12419	-0.17754	0.12639	-0.48477	-1.0591	0.998687	0.203821	0.057681	0.999955	0.033121	0.036971	0.999637	0.999122	0.99901	0.998779	0.949379	0.39881	0.92662	0.0044114	0.0012874	0.091053	0.00046709	0.0005508	0.91162	0.3897	0.4152	0.88368	0.055544	0.017831	0.9267	0.0012104
137	Common	chr4	4542086	000083928	000083928_4542086	STX18	STX18	36			4	-0.24678	-1.4643	-2.0734	0.062133	-0.14897	-0.5842	-0.062275	-0.11932	-0.25855	-0.077013	-0.25274	-1.2682	0.998687	0.614165	0.05214	0.999955	0.999811	0.731023	0.999637	0.999122	0.99901	0.998779	0.999995	0.035493	0.12195	0.023678	0.0010932	0.74695	0.3641	0.057107	0.44968	0.32461	0.19223	0.37162	0.27956	0.00070817	0.12023	0.0068542
138	Common	chr6	157323556	000110149	000110149_157323556	TMEM242	TMEM242	714.5			4	0.22118	-0.34238	-0.67757	-0.19716	-1.0975	-1.9307	0.030489	-0.36274	-0.68944	0.063473	-0.50633	-0.56842	0.998687	0.999998	0.867824	0.999955	0.999811	0.598246	0.999637	0.999122	0.99901	0.998779	0.999995	0.653657	0.71748	0.29653	0.066948	0.26204	0.11941	0.038035	0.39716	0.14581	0.11708	0.70883	0.096618	0.039974	0.71726	0.1394
139	Common	chr3	193593164	000083491	000083491_193593164	OPA1	OPA1	56.5			4	0.11391	-0.22848	-0.77923	0.047686	-0.37428	-1.3115	0.18558	0.19356	-0.19048	0.09159	-0.91307	-1.7923	0.998687	0.999998	0.603249	0.999955	0.999811	0.088711	0.999637	0.999122	0.99901	0.998779	0.223807	0.037376	0.47365	0.19813	0.032574	0.5439	0.20813	0.00261	0.76343	0.82297	0.35426	0.3353	0.005071	0.0007584	0.47412	0.076343
140	Common	chr3	149340133	000081174	000081174_149340133	TM4SF18	TM4SF18	-6517			4	-0.059172	-0.60137	-0.55753	-0.46123	-1.0671	-1.2046	0.11043	0.15864	0.18404	-0.024217	-0.28459	-0.70987	0.998687	0.081571	0.999998	0.401326	0.058542	0.689214	0.999637	0.999122	0.99901	0.998779	0.804312	0.499514	0.62249	0.0012138	0.11005	0.0080075	0.0012473	0.050193	0.33819	0.97802	0.81023	0.23629	0.032859	0.027535	0.6225	0.00035343
141	Common	chr17	59209994	000047136	000047136_59209994	SMG8	SMG8	34.5			4	-0.23918	-0.59797	-1.5748	-0.23306	-0.45407	-0.98913	0.068427	0.409	0.84805	0.025321	-0.70316	-0.86982	0.998687	0.051114	0.01547	0.999955	0.965615	0.363552	0.999637	0.999122	0.99901	0.998779	0.523658	0.394263	0.39929	0.00069143	0.00019923	0.16823	0.072168	0.017704	0.9431	0.90429	0.99766	0.75282	0.016824	0.017467	0.39954	0.00020279
142	Meso	chr8	128176808	000125861	000125861_128176808	MIR1208	MIR1208.3	26654.5	MYC	TSS +440Kb	4	-0.49532	-0.68524	-1.142	-1.0507	-2.5638	-3.2332	0.082284	0.155	0.22129	0.096318	0.18202	0.12295	0.998687	0.123674	0.069098	0.04613	0.0169	0.02159	0.999637	0.999122	0.99901	0.998779	0.999995	0.999998	0.016653	0.0023422	0.0016591	0.0003432	0.0001557	0.0002528	0.75139	0.74445	0.86288	0.87401	0.90245	0.78032	0.0086841	0.00065741
143	Meso	chr12	111685983	000028514	000028514_111685983	BRAP	BRAP	79	BRAP	TSS	4	0.1675	-1.3119	-2.0753	-0.22532	-1.8766	-2.5369	0.22908	0.20765	-0.16369	0.065726	-0.010461	-0.37626	0.998687	0.148762	0.01547	0.999955	0.024101	0.038596	0.999637	0.999122	0.99901	0.998779	0.999995	0.999998	0.87858	0.0030185	0.00019588	0.13966	0.00030302	0.00068473	0.99552	0.93174	0.3494	0.79039	0.47062	0.22348	0.87872	0.00085971
144	Meso	chr11	65915880	000019024	000019024_65915880	C11orf68	C11orf68.2	3288.5	FOSL1	TSS - 15Kb	4	-0.041611	-0.55471	-1.0816	-0.53864	-1.7236	-2.6596	0.029706	0.2665	0.44195	0.19164	0.21022	0.32073	0.998687	0.431518	0.240766	0.534428	0.020792	0.019957	0.999637	0.999122	0.99901	0.998779	0.999995	0.999998	0.31001	0.013134	0.0093636	0.011928	0.0002461	0.00021597	0.65183	0.99396	0.99716	0.97925	0.80817	0.87974	0.31079	0.003677
145	Meso	chr17	46923075	000046376	000046376_46923075	GOSR2	GOSR2	-113.5			4	-0.13759	-1.287	-2.12	-0.39795	-0.85813	-1.6382	0.1478	-0.0057801	0.1027	0.15677	-0.12767	-0.066551	0.998687	0.019028	0.01547	0.999955	0.965615	0.069864	0.999637	0.999122	0.99901	0.998779	0.999995	0.999998	0.23143	0.00020592	0.00019588	0.090219	0.072101	0.0018901	0.91799	0.64664	0.58085	0.91522	0.39478	0.4192	0.23169	6.7454e-05
146	Meso	chr1	58784301	000002296	000002296_58784301	JUN	JUN	-184	JUN	TSS	4	-0.015056	-0.13444	-0.62057	-0.44988	-1.4303	-2.5152	0.23955	-0.13805	0.037507	-0.081652	-0.048343	-0.42741	0.998687	0.999998	0.669142	0.999955	0.372981	0.060437	0.999637	0.999122	0.99901	0.998779	0.999995	0.999998	0.39024	0.44567	0.041745	0.074642	0.014379	0.0014716	0.98864	0.29091	0.51626	0.49151	0.41348	0.18761	0.39046	0.24449
147	Meso	chr12	45273924	000024529	000024529_45273924	ANO6	ANO6	-18799.5			4	-0.045688	-0.50563	-0.57426	-0.79656	-1.2013	-2.1243	-0.14226	-0.078047	-0.063442	-0.16206	-0.19186	0.01794	0.998687	0.999998	0.999998	0.999955	0.965615	0.313194	0.999637	0.999122	0.99901	0.998779	0.999995	0.999998	0.17063	0.089298	0.10849	0.039214	0.071679	0.013981	0.11134	0.14349	0.22302	0.21072	0.25452	0.27771	0.17084	0.029064
148	Meso	chr8	144078598	000126897	000126897_144078598	EXOSC4	EXOSC4	-17			4	-0.087171	-0.99604	-1.6662	-0.62936	-1.5	-1.5676	0.009005	-0.081998	0.19045	0.041377	-0.088449	-0.058808	0.998687	0.847274	0.470331	0.999955	0.867341	0.845722	0.999637	0.999122	0.99901	0.998779	0.999995	0.999998	0.3026	0.043938	0.022898	0.053705	0.05925	0.078366	0.76165	0.45135	0.47395	0.48186	0.14006	0.624	0.30308	0.013353
149	Meso	chr5	173144495	000102773	000102773_173144495	BNIP1	BNIP1	14.5			4	-0.13037	-1.7372	-2.6645	0.03863	-0.28273	-0.75477	0.022642	-0.21912	-0.35364	-0.088755	-0.096466	-0.55409	0.998687	0.00495	0.004675	0.999955	0.999811	0.721042	0.999637	0.999122	0.99901	0.998779	0.999995	0.274069	0.57074	2.5112e-05	2.8461e-05	0.6956	0.29926	0.055108	0.73404	0.33646	0.11724	0.62041	0.50089	0.0097319	0.5713	6.7186e-06
150	Meso	chr18	35497910	000050151	000050151_35497910	INO80C	INO80C	-76	INO80C	TSS	4	0.18067	-0.85714	-1.3296	-0.12487	-0.70832	-1.5094	0.18538	0.16864	-0.32987	0.061339	0.26868	-0.16596	0.998687	0.235185	0.024657	0.999955	0.705555	0.322809	0.999637	0.999122	0.99901	0.998779	0.999995	0.999998	0.53054	0.0053289	0.00043361	0.31221	0.036535	0.014671	0.86871	0.57306	0.28283	0.41873	0.61841	0.23511	0.53062	0.0014547
151	Meso	chr1	53838547	000002147	000002147_53838547	NDC1	NDC1	-117.5	NDC1	TSS	4	-0.13504	-0.88027	-1.8814	-0.088296	-0.63912	-1.2061	-0.07394	-0.039168	-0.32603	0.19339	-0.14052	-0.16034	0.998687	0.232898	0.012046	0.999955	0.200557	0.04819	0.999637	0.999122	0.949667	0.998779	0.999995	0.999998	0.26519	0.0051983	0.00011887	0.063322	0.005426	0.001043	0.41299	0.37923	0.089934	0.36411	0.3285	0.46526	0.26572	0.0014168
152	Meso	chr12	102120222	000027975	000027975_102120222	NUP37	NUP37	84	NUP37	TSS	4	-0.23223	-0.38364	-1.5651	-0.24427	-0.9048	-1.559	-0.23542	-0.29381	-0.53985	-0.17322	0.21887	0.46889	0.998687	0.539967	0.024657	0.999955	0.044959	0.059894	0.999637	0.999122	0.260534	0.998779	0.999995	0.999998	0.39839	0.019904	0.00043361	0.04589	0.000745	0.0014381	0.1689	0.2855	0.011279	0.59841	0.97683	0.99989	0.3987	0.0057411
153	Meso	chr8	128183353	000125861	000125861_128183353	MIR1208	MIR1208.5	33456.5	MYC	TSS +447Kb	4	-0.070086	-0.31891	-0.68466	-0.62663	-1.0983	-1.553	0.044184	0.13959	0.19855	0.068111	0.063865	0.10307	0.998687	0.999998	0.142912	0.401326	0.038656	0.064356	0.999637	0.999122	0.99901	0.998779	0.999995	0.999998	0.69504	0.12926	0.004398	0.0079673	0.00061442	0.0016758	0.92933	0.85303	0.85875	0.89885	0.81785	0.8515	0.6949	0.04414
154	Meso	chr1	12478393	000000497	000000497_12478393	SNORA59B	SNORA59B.1	-28567			1	0.046413	-0.4243	-1.0637	-0.26886	-1.4086	-1.4072	0.19745	-0.70686	0.10568	-0.047969	-0.20797	-0.32681	0.998687	0.999998	0.929662	0.999955	0.999811	0.997827	0.999637	0.999122	0.99901	0.998779	0.999995	0.999998	0.5649	0.10454	0.082712	0.13537	0.086991	0.1141	0.79451	0.095415	0.57586	0.32819	0.20292	0.18341	0.56557	0.10409
155	Meso	chr15	96273915	000041237	000041237_96273915	NR2F2	NR2F2	-52133.5	NR2F2	TSS -52Kb	4	-0.15191	-0.74579	-0.78173	-0.42835	-0.67237	-0.94646	0.044691	0.078381	0.24251	0.052161	0.16456	0.44772	0.998687	0.432716	0.075842	0.999955	0.146108	0.076335	0.999637	0.999122	0.99901	0.998779	0.999995	0.999998	0.11907	0.013428	0.0019236	0.090828	0.0035576	0.002091	0.72442	0.90632	0.98615	0.65076	0.67846	0.98156	0.11715	0.0037518
156	Meso	chr1	94325919	000003833	000003833_94325919	ARHGAP29	ARHGAP29.1	-78190	ARHGAP29	TSS -78Kb	4	-0.32277	-0.71918	-1.2357	-0.10791	-0.51711	-0.76141	-0.27183	-0.16468	-0.054967	0.033757	-0.074356	0.094116	0.998687	0.350309	0.016233	0.999955	0.43593	0.103135	0.999637	0.999122	0.99901	0.998779	0.999995	0.999998	0.15673	0.0094774	0.00023606	0.35343	0.017838	0.0031391	0.1099	0.31426	0.54248	0.2943	0.39649	0.70076	0.15657	0.0026727
157	Meso	chr6	34888076	000105338	000105338_34888076	TAF11	TAF11	80			4	0.12865	-0.46959	-0.89247	-0.19441	-0.62889	-1.0028	-0.011095	0.025392	-0.22833	0.13673	-0.049977	0.1438	0.998687	0.999998	0.374818	0.999955	0.317382	0.193368	0.999637	0.999122	0.99901	0.998779	0.999995	0.999998	0.67455	0.096484	0.016352	0.27898	0.010626	0.0075856	0.52026	0.80932	0.1929	0.53037	0.65079	0.59316	0.67417	0.031727
158	Meso	chr8	128167778	000125861	000125861_128167778	MIR1208	MIR1208	17822	MYC	TSS +430Kb	4	-0.29543	-0.48043	-1.0018	0.057358	-0.67174	-0.93758	0.091189	0.024947	0.19352	0.045634	0.082277	-0.004503	0.998687	0.999998	0.83856	0.999955	0.999811	0.999998	0.999637	0.999122	0.99901	0.998779	0.999995	0.999998	0.40987	0.06954	0.062672	0.38203	0.12527	0.1585	0.83094	0.38528	0.56779	0.79619	0.69017	0.4631	0.41017	0.022165
159	Meso	chr12	120293064	000028858	000028858_120293064	RNU4-1	RNU4.1	112			4	-0.42476	-0.35976	-0.87062	-0.25436	-0.53943	-0.81117	-0.076135	-0.51312	-0.54357	-0.024843	-0.14537	-0.13967	0.998687	0.999998	0.790905	0.999955	0.830875	0.606134	0.999637	0.889287	0.699372	0.998779	0.999995	0.999998	0.14854	0.14119	0.057506	0.18508	0.052098	0.038742	0.40034	0.057506	0.053689	0.29521	0.27403	0.3974	0.14814	0.048824
160	Meso	chr8	97918542	000122913	000122913_97918542	MATN2	MATN2.2	49758			1	-0.071903	-0.39906	-0.92426	0.031493	-0.25126	-0.72988	0.19532	0.26765	0.34229	-0.070758	-0.38084	-0.15556	0.998687	0.999998	0.966166	0.999955	0.999811	0.999998	0.999637	0.999122	0.99901	0.998779	0.999995	0.999998	0.36647	0.11118	0.088873	0.5295	0.19112	0.14553	0.79184	0.8066	0.82376	0.30288	0.13499	0.25926	0.36677	0.11071
161	Meso	chr1	226602944	000008856	000008856_226602944	STUM	STUM	54071			4	0.0503	-0.1062	-0.52081	-0.24998	-0.42468	-0.81805	-0.082073	-0.079082	-0.022767	0.10261	-0.034899	-0.22311	0.998687	0.999998	0.999998	0.872511	0.828229	0.651855	0.999637	0.999122	0.99901	0.998779	0.999995	0.999998	0.72871	0.20832	0.13372	0.027404	0.050391	0.045124	0.28269	0.35745	0.45668	0.37242	0.50226	0.25863	0.72843	0.082691
162	Meso	chr19	18919550	000052789	000052789_18919550	DDX49	COPE	38			3	-0.088563	-0.64686	-1.2392	0.084141	-0.054247	-0.18361	0.097769	0.060751	0.32283	0.1524	0.30834	0.081985	0.998687	0.457742	0.20635	0.999955	0.999811	0.999998	0.999637	0.999122	0.99901	0.998779	0.999995	0.999998	0.61765	0.014888	0.007214	0.30693	0.17257	0.14725	0.76407	0.82053	0.86477	0.80991	0.74994	0.8273	0.61678	0.0054213
163	Meso	chr12	48106121	000024734	000024734_48106121	PFKM	PFKM	98			4	0.033471	-0.32064	-0.83773	0.062367	-0.21914	-0.34067	0.038853	-0.074622	-0.3784	0.14161	-0.19211	-0.38505	0.998687	0.999998	0.195933	0.999955	0.999811	0.997827	0.999637	0.999122	0.99901	0.998779	0.999995	0.323105	0.50777	0.1383	0.0066983	0.44745	0.1174	0.1133	0.70533	0.54661	0.22178	0.59244	0.31855	0.012675	0.50805	0.047619
164	Meso	chr6	143450727	000109604	000109604_143450727	ADAT2	ADAT2.1	45			4	0.16193	-0.026515	-0.91724	0.15475	-0.094079	-0.52895	0.33645	0.27582	-0.37565	0.34735	0.086628	-0.10863	0.998687	0.999998	0.051534	0.999955	0.999811	0.999998	0.999637	0.999122	0.99901	0.99957	0.999995	0.999998	0.39474	0.46325	0.0010631	0.92559	0.48208	0.2403	0.9294	0.9479	0.22592	0.99912	0.64621	0.28942	0.39511	0.25773
165	Meso	chr11	69301807	000019206	000019206_69301807	MYEOV	MYEOV	7658			4	0.049655	-0.20969	-0.46746	0.12131	-0.20281	-0.28547	0.056265	0.15376	-0.22774	0.15712	-0.29543	-0.25902	0.998687	0.999998	0.181943	0.999955	0.999811	0.399243	0.999637	0.999122	0.99901	0.998779	0.999995	0.999998	0.93379	0.095928	0.0059684	0.45485	0.20382	0.020413	0.73152	0.53605	0.24071	0.65471	0.23186	0.09863	0.9336	0.031517
166	Meso	chr18	70205785	000051368	000051368_70205785	RTTN	RTTN	-142.5			4	-0.018071	-0.16357	-1.0965	0.016664	-0.12386	-0.31268	0.034796	-0.092327	0.13251	0.074646	0.21184	0.29999	0.998687	0.697829	0.301315	0.999955	0.999811	0.393598	0.999637	0.999122	0.99901	0.998779	0.999995	0.999998	0.60197	0.030207	0.012126	0.67159	0.33188	0.0197	0.72164	0.38204	0.59617	0.32775	0.64966	0.57341	0.60239	0.0089422
167	Meso	chr10	33005756	000011303	000011303_33005756	ITGB1	ITGB1.3	-47449			4	0.0084288	-0.11859	0.086193	-0.53148	-1.8257	-1.719	0.015085	-0.17153	-0.22334	-0.012842	-0.3262	-0.23502	0.998687	0.999998	0.999998	0.999955	0.705555	0.800157	0.999637	0.999122	0.99901	0.998779	0.999995	0.999998	0.53879	0.42136	0.4683	0.072885	0.03759	0.069687	0.80817	0.39524	0.2418	0.5619	0.16606	0.33798	0.53912	0.22671
168	Meso	chr7	101729528	000115234	000115234_101729528	CUX1	CUX1	-86360			4	0.12915	0.041479	0.026183	-0.083898	-0.73984	-1.8241	0.15579	-0.044954	-0.24338	0.011466	-0.40267	-0.55686	0.998687	0.999998	0.999998	0.999955	0.999811	0.657172	0.999637	0.999122	0.99901	0.998779	0.999995	0.999998	0.96836	0.71351	0.66599	0.27601	0.13812	0.046004	0.95608	0.4861	0.29891	0.76622	0.12164	0.18087	0.96855	0.55819
169	Meso	chr8	144409384	000126920	000126920_144409384	CPSF1	CPSF1	98			4	0.098979	-0.15192	-0.47278	-0.35841	-0.88044	-1.5495	-0.16603	-0.19441	-0.61961	-0.23314	-0.29726	-0.35296	0.998687	0.999998	0.999998	0.999955	0.063815	0.047668	0.999637	0.999122	0.99901	0.998779	0.999995	0.692418	0.94374	0.48903	0.19668	0.22056	0.0013812	0.00099947	0.45169	0.28105	0.18356	0.30839	0.21198	0.044457	0.94383	0.27769
170	Meso	chr8	140457796	000126674	000126674_140457796	TRAPPC9	TRAPPC9	-87.5			4	-0.13819	-0.58327	-0.35475	-0.14572	-0.48391	-1.089	-0.12027	-0.078645	-0.2729	0.060999	0.084107	0.35408	0.998687	0.700402	0.999998	0.999955	0.999811	0.703658	0.999637	0.498388	0.300293	0.998779	0.877387	0.478828	0.020711	0.031503	0.15441	0.10454	0.19042	0.053066	0.11053	0.021742	0.01371	0.065133	0.045626	0.025278	0.010884	0.0093567
171	Meso	chr15	92869511	000041137	000041137_92869511	LINC01578	LINC01578	-13332.5			4	-0.22157	-0.0082547	-0.38136	-0.66122	-1.527	-1.602	-0.29025	-0.098339	-0.1317	0.1227	-0.27322	-0.20538	0.998687	0.999998	0.999998	0.999955	0.824981	0.865258	0.999637	0.999122	0.99901	0.998779	0.788313	0.999998	0.2322	0.63776	0.12164	0.066737	0.049661	0.081932	0.096032	0.40443	0.27805	0.7603	0.031191	0.34744	0.23244	0.45641
172	Meso	chr13	41061560	000030296	000030296_41061560	ELF1	ELF1	90			4	-0.0052831	0.037803	-0.35051	-0.47285	-0.96366	-1.6456	0.11925	0.05052	-0.18587	0.049915	-0.23864	-0.11121	0.998687	0.999998	0.929662	0.999955	0.835864	0.069864	0.999637	0.999122	0.99901	0.998779	0.999995	0.999998	0.73592	0.57871	0.083	0.098744	0.054482	0.0018734	0.7505	0.77177	0.34485	0.35274	0.18834	0.34065	0.73577	0.37545
173	Meso	chr20	1466917	000068734	000068734_1466917	NSFL1C	NSFL1C	876			4	0.27368	-0.073617	-0.64412	-0.09962	-0.83088	-1.463	0.40457	0.50009	0.82162	0.28082	0.25925	0.14274	0.998687	0.999998	0.999998	0.999955	0.553718	0.573311	0.999637	0.999122	0.999998	0.998779	0.999995	0.999998	0.95916	0.21238	0.10532	0.23585	0.026269	0.035481	0.97985	0.92607	0.99993	0.7663	0.95909	0.36443	0.95945	0.085173
174	Meso	chr17	59155221	000047134	000047134_59155221	PRR11	PRR11	-221			1	0.028478	0.19558	0.31121	0.052924	-0.83138	-1.6333	0.37905	0.17435	-0.75419	0.1741	0.069201	-0.12093	0.998687	0.999998	0.999998	0.999955	0.999811	0.997827	0.999637	0.999122	0.99901	0.998779	0.999995	0.999998	0.54447	0.79685	0.88295	0.58588	0.13175	0.1159	0.97556	0.74146	0.15234	0.76617	0.58004	0.43825	0.54549	0.79654
175	Meso	chr11	65899450	000019022	000019022_65899450	FOSL1	FOSL1	886	FOSL1	TSS +0.9Kb	4	-0.17565	-0.34485	-0.23545	-0.29894	-0.80166	-1.0715	-0.040454	0.042096	-0.15931	-0.063616	0.083544	0.099349	0.998687	0.999998	0.999998	0.999955	0.824981	0.473887	0.999637	0.999122	0.99901	0.998779	0.999995	0.999998	0.49609	0.08667	0.1776	0.26138	0.049172	0.027404	0.49296	0.64201	0.50764	0.17019	0.5471	0.55705	0.49656	0.028142
176	Meso	chr12	49060802	000024776	000024776_49060802	KMT2D	KMT2D.1	-5401			4	0.10013	0.052649	-0.040926	0.1262	-0.39829	-1.3775	-0.094017	-0.34758	-0.54078	0.10448	-0.021145	0.2366	0.998687	0.999998	0.999998	0.999955	0.999811	0.218113	0.999637	0.999122	0.99901	0.998779	0.999995	0.999998	0.62292	0.77448	0.44216	0.71464	0.077797	0.0087776	0.42566	0.1706	0.19374	0.92204	0.46696	0.84049	0.62294	0.63752
177	Meso	chr8	144787459	000126947	000126947_144787459	ZNF34	ZNF34	-284			4	0.00064669	-0.042687	-0.076	-0.20005	-0.90581	-1.267	0.0091541	-0.04022	0.13955	0.12826	0.029138	-0.054278	0.998687	0.999998	0.999998	0.999955	0.999811	0.999998	0.999637	0.999122	0.99901	0.998779	0.999995	0.999998	0.27396	0.56317	0.42182	0.30069	0.088967	0.12052	0.77772	0.26025	0.49976	0.84428	0.64755	0.50597	0.27471	0.35436
178	Meso	chr8	37916154	000118963	000118963_37916154	RAB11FIP1	RAB11FIP1	-16575			4	0.057581	0.013723	-0.16498	-0.036303	-0.851	-1.2878	-0.043145	-0.16188	-0.46579	-0.091372	-0.0099529	-0.38742	0.998687	0.999998	0.999998	0.999955	0.924476	0.867021	0.999637	0.999122	0.73216	0.998779	0.999995	0.999998	0.37659	0.6271	0.20996	0.58605	0.065967	0.082685	0.44503	0.33602	0.059384	0.74184	0.66455	0.19188	0.37697	0.44224
179	Meso	chr6	44313359	000105855	000105855_44313359	AARS2	AARS2	28			4	0.036131	-0.051924	-0.26804	-0.04571	-0.7837	-1.1821	0.25794	-0.0016279	0.058324	0.27885	0.1937	-0.14784	0.998687	0.999998	0.999998	0.999955	0.54777	0.764416	0.999637	0.999122	0.99901	0.99957	0.999995	0.999998	0.39817	0.38598	0.18137	0.44668	0.025379	0.063901	0.95745	0.5134	0.58117	0.99371	0.69644	0.33237	0.39849	0.20087
180	Meso	chr8	127908035	000125821	000125821_127908035	TMEM75	TMEM75.2	40638	MYC	TSS +171Kb	4	-0.12557	-0.18865	-0.21867	-0.4426	-0.79954	-1.0188	-0.19252	-0.10658	0.011692	-0.20992	-0.033096	-0.28586	0.998687	0.999998	0.867824	0.872511	0.055693	0.081945	0.999637	0.999122	0.99901	0.998779	0.999995	0.999998	0.4782	0.27126	0.068086	0.027053	0.0011301	0.0023555	0.080147	0.46582	0.71197	0.38713	0.17411	0.15009	0.47866	0.12265
181	Meso	chr12	52925280	000025033	000025033_52925280	KRT8	KRT8	1223	KRT8	TSS -20Kb	4	-0.19515	-0.31329	-0.38997	-0.21037	-0.3619	-0.83612	0.10407	0.088319	0.096194	-0.1928	-0.067676	-0.062489	0.998687	0.999998	0.999998	0.999955	0.999811	0.545688	0.999637	0.999122	0.99901	0.998779	0.999995	0.999998	0.31765	0.12076	0.10868	0.14975	0.14149	0.033033	0.90618	0.87726	0.75504	0.47666	0.48554	0.47734	0.31845	0.040884
182	Meso	chr2	227325214	000067921	000067921_227325214	LOC654841	LOC654841	34.5			4	-0.038668	-0.11844	-0.61291	-0.042001	-0.50312	-1.0205	-0.11574	0.055243	-0.29359	0.0090034	-0.32396	-0.3183	0.998687	0.999998	0.999998	0.999955	0.999811	0.999998	0.999637	0.999122	0.99901	0.998779	0.999995	0.999998	0.71175	0.19949	0.1383	0.26697	0.16055	0.13372	0.28726	0.93782	0.24256	0.38072	0.13153	0.25227	0.71161	0.077252
183	Meso	chr13	34179798	000030022	000030022_34179798	LINC02343	LINC02343	-168323			4	0.015291	-0.018374	-0.012214	-0.074387	-0.55279	-1.1141	-0.046971	-0.092013	0.14751	0.054061	-0.11699	-0.22429	0.998687	0.999998	0.999998	0.999955	0.999811	0.999998	0.999637	0.999122	0.99901	0.998779	0.999995	0.999998	0.82101	0.48823	0.76478	0.57212	0.15326	0.15503	0.49853	0.67718	0.63691	0.83748	0.52388	0.45447	0.82124	0.27704
184	Meso	chr11	118436280	000021713	000021713_118436280	KMT2A	KMT2A	-361			4	-0.11194	-0.24873	-0.55941	-0.14259	-0.42578	-0.87317	0.11622	0.090851	-0.30929	-0.1096	0.13621	0.20946	0.998687	0.999998	0.667387	0.999955	0.705555	0.174669	0.999637	0.999122	0.94306	0.998779	0.999995	0.999998	0.46955	0.26111	0.040851	0.06226	0.036739	0.0066749	0.68878	0.87721	0.08898	0.72621	0.91753	0.90056	0.46992	0.11595
185	Meso	chr2	108719447	000061709	000061709_108719447	RANBP2	RANBP2	-87			4	-0.059314	-0.053926	-0.21835	-0.46781	-0.83448	-1.0579	-0.076956	-0.16051	-0.39306	-0.034619	-0.066161	0.063029	0.998687	0.999998	0.999998	0.999955	0.999811	0.999998	0.999637	0.999122	0.99901	0.998779	0.999995	0.999998	0.41605	0.64739	0.38794	0.102	0.085809	0.16515	0.50522	0.35958	0.10758	0.51867	0.14357	0.57423	0.41616	0.46973
186	Meso	chr19	18940307	000052790	000052790_18940307	HOMER3-AS1	HOMER3	11			4	-0.028352	-0.059717	-0.12778	-0.133	-0.35318	-0.99323	0.083874	0.098832	-0.11794	-0.1677	-0.14123	-0.31959	0.998687	0.999998	0.999998	0.999955	0.999811	0.764416	0.999637	0.999122	0.99901	0.998779	0.999995	0.805273	0.40039	0.36024	0.33862	0.30704	0.22428	0.062394	0.82564	0.74181	0.4379	0.25117	0.32265	0.05855	0.40059	0.18252
187	Meso	chr17	7573759	000044740	000044740_7573759	EIF4A1	EIF4A1	709			4	0.13361	-0.17643	-0.53591	0.14795	-0.31713	-0.80399	-0.17919	0.067447	0.058132	0.21823	0.027699	-0.12397	0.998687	0.999998	0.713158	0.999955	0.999811	0.845722	0.999637	0.999122	0.99901	0.998779	0.999995	0.999998	0.34679	0.23249	0.045823	0.41522	0.21658	0.077345	0.22734	0.3173	0.20424	0.73477	0.27346	0.23541	0.3473	0.097807
188	Meso	chr10	21526110	000010746	000010746_21526110	SKIDA1	SKIDA1	-350.5			4	0.11611	0.082768	-0.076284	-0.05234	-0.47556	-1.014	0.031946	-0.12541	-0.12085	0.20992	-0.0022132	0.12768	0.998687	0.999998	0.999998	0.999955	0.999811	0.871932	0.999637	0.999122	0.99901	0.998779	0.999995	0.999998	0.73244	0.90643	0.47117	0.52927	0.13252	0.083743	0.74375	0.42106	0.34153	0.34104	0.58495	0.43889	0.73212	0.89984
189	Meso	chr2	201151503	000066397	000066397_201151503	CFLAR-AS1	CFLAR.AS1.1	6340.5			4	-0.10176	0.056064	0.24331	-0.63606	-1.0394	-0.96577	-0.036204	-0.050723	0.0070081	-0.088975	0.0040195	0.0984	0.998687	0.999998	0.999998	0.210657	0.055754	0.081945	0.999637	0.999122	0.99901	0.998779	0.999995	0.999998	0.1743	0.84645	0.83534	0.0026904	0.0011501	0.0023555	0.6485	0.42792	0.74267	0.73351	0.53911	0.84666	0.17458	0.78373
190	Meso	chr12	112419314	000028555	000028555_112419314	PTPN11	PTPN11	449	SHP-2		4	-0.058858	-0.28984	-0.26623	-0.045072	-0.33895	-0.60797	0.025408	0.21084	0.2209	0.070965	0.30706	0.27364	0.998687	0.999998	0.999998	0.999955	0.999811	0.999998	0.999637	0.999122	0.99901	0.998779	0.999995	0.999998	0.33967	0.21305	0.25382	0.61125	0.19132	0.21611	0.65824	0.95137	0.88804	0.23206	0.90221	0.73212	0.34035	0.085629
191	Meso	chr12	53451952	000025084	000025084_53451952	PCBP2	PCBP2	-184			4	-0.029335	-0.010879	-0.13595	-0.19653	-0.37838	-0.86978	0.010706	0.038186	0.069111	0.024417	-0.13895	-0.2776	0.998687	0.999998	0.951507	0.999955	0.546775	0.61368	0.999637	0.999122	0.99901	0.998779	0.999995	0.999998	0.81095	0.39753	0.086559	0.15303	0.02503	0.039639	0.63562	0.63956	0.54627	0.60853	0.23813	0.15154	0.81104	0.20923
192	Meso	chr12	52927370	000025033	000025033_52927370	KRT8	KRT8.1	-758.5	KRT8	TSS -23Kb	4	0.12042	-0.13402	-0.16971	0.00802	-0.13354	-0.73793	0.19821	-0.31795	-0.2482	0.26621	0.21072	0.034616	0.998687	0.999998	0.999998	0.999955	0.999811	0.999998	0.999637	0.999122	0.99901	0.998779	0.999995	0.999998	0.28779	0.20321	0.24699	0.25104	0.19523	0.157	0.86768	0.16002	0.20826	0.74417	0.49199	0.27126	0.28864	0.07951
193	Meso	chr17	50866398	000046697	000046697_50866398	TOB1-AS1	TOB1	32			4	0.073857	-0.12761	-0.27523	-0.13103	-0.4451	-0.68953	-0.086553	-0.12647	-0.36744	0.0030032	-0.059189	-0.42807	0.998687	0.999998	0.999998	0.999955	0.999811	0.999998	0.999637	0.999122	0.99901	0.998779	0.999995	0.999998	0.65696	0.44297	0.15839	0.44908	0.1411	0.12778	0.35622	0.14138	0.157	0.89249	0.52255	0.1653	0.65698	0.24247
194	Meso	chr19	18293001	000052747	000052747_18293001	MIR3188	MIR3188.1	10800.5			4	0.067867	-0.26482	-0.43924	-0.0080734	-0.045821	-0.55057	0.17121	0.28377	0.34041	0.15776	-0.054634	-0.060551	0.998687	0.999998	0.867824	0.999955	0.999811	0.78572	0.999637	0.999122	0.99901	0.998779	0.999995	0.999998	0.59617	0.277	0.067521	0.51716	0.35904	0.066985	0.7293	0.9014	0.68755	0.26798	0.44861	0.27681	0.5965	0.12648
195	Meso	chr10	3467801	000010035	000010035_3467801	LINC02669	LINC02669	35068			4	-0.018563	-0.2451	-0.21246	-0.18219	-0.30956	-0.56904	0.09258	0.066767	-0.1801	-0.043212	-0.20191	-0.12793	0.998687	0.999998	0.999998	0.999955	0.999811	0.999998	0.999637	0.999122	0.99901	0.998779	0.999995	0.999998	0.17037	0.11662	0.21386	0.18896	0.1933	0.15994	0.84514	0.53406	0.27078	0.71981	0.17918	0.30704	0.17057	0.039326
196	Meso	chr2	9423407	000054788	000054788_9423407	ITGB1BP1	ITGB1BP1.3	10.5			4	0.17693	0.25455	-0.10766	-0.0012834	-0.49825	-1.0647	-0.090651	-0.055408	-0.32743	0.15029	0.077439	0.020522	0.998687	0.999998	0.999998	0.999955	0.830875	0.663152	0.999637	0.999122	0.99901	0.998779	0.999995	0.999998	0.72528	0.79376	0.44491	0.74676	0.052898	0.046647	0.3883	0.45617	0.22677	0.90853	0.88959	0.55793	0.72506	0.66247
197	Meso	chr3	158644537	000081745	000081745_158644537	GFM1	GFM1	80.5			4	0.15158	-0.059868	-0.54584	0.16876	-0.28469	-0.73373	0.28869	-0.017519	0.27904	0.20155	0.057719	0.1176	0.998687	0.999998	0.770406	0.999955	0.999811	0.999998	0.999637	0.999122	0.99901	0.998779	0.999995	0.999998	0.98847	0.13646	0.054452	0.86172	0.32765	0.17083	0.98152	0.60721	0.71714	0.91312	0.70747	0.54179	0.98849	0.04687
198	Meso	chr3	169112330	000082186	000082186_169112330	MECOM	MECOM.1	33395.5			4	-0.19282	-0.21464	-0.08221	-0.085841	-0.2865	-0.57229	-0.056712	0.047281	0.069203	0.17133	-0.05191	-0.23323	0.998687	0.999998	0.999998	0.999955	0.546775	0.139046	0.999637	0.999122	0.99901	0.998779	0.999995	0.999998	0.20146	0.12221	0.35879	0.26107	0.02501	0.0048433	0.3641	0.68868	0.55691	0.38787	0.43719	0.19426	0.2017	0.041492
199	Meso	chr8	12817928	000117638	000117638_12817928	LOC340357	LOC340357.1	-6738			1	0.12721	0.20476	0.14677	0.059783	-0.21308	-0.98357	0.11811	0.018668	0.2774	0.2382	0.022118	0.33703	0.998687	0.999998	0.999998	0.999955	0.999811	0.999998	0.999637	0.999122	0.99901	0.998779	0.999995	0.999998	0.71883	0.79958	0.68379	0.59391	0.34441	0.14347	0.70638	0.49949	0.80563	0.83759	0.50646	0.86443	0.71896	0.79947
200	Meso	chr5	123423759	000099842	000099842_123423759	CEP120	CEP120	4.5			4	0.25819	0.12076	-0.094079	0.056391	-0.021728	-0.89619	0.25425	0.19449	-0.26252	-0.066492	0.10934	0.16883	0.998687	0.999998	0.999998	0.999955	0.999811	0.681053	0.999637	0.999122	0.99901	0.998779	0.999995	0.999998	0.50759	0.53978	0.45748	0.83336	0.46533	0.049058	0.99185	0.51068	0.15645	0.62683	0.54072	0.53761	0.50787	0.32213
201	Meso	chr1	36464398	000001505	000001505_36464398	MRPS15	MRPS15	27			4	0.16935	0.21886	0.13692	0.17404	-0.35768	-0.98289	0.21299	-0.1147	-0.65448	0.21767	0.35356	-0.20013	0.998687	0.999998	0.999998	0.999955	0.999811	0.630138	0.999637	0.999122	0.612479	0.998779	0.999995	0.999998	0.6963	0.89581	0.72291	0.94289	0.079819	0.042194	0.99178	0.33248	0.040804	0.90357	0.48297	0.24998	0.69629	0.88413
202	Meso	chr3	88149888	000078571	000078571_88149888	C3orf38	C3orf38	48			4	0.19921	0.010164	-0.12052	-0.036175	-0.2593	-0.73174	0.21701	0.15411	-0.20889	0.13907	0.066441	-0.4555	0.998687	0.999998	0.999998	0.999955	0.999811	0.399243	0.999637	0.999122	0.99901	0.998779	0.999995	0.688226	0.38264	0.68992	0.36013	0.58615	0.16039	0.020657	0.84984	0.86786	0.41161	0.72154	0.68124	0.043058	0.38299	0.5263
203	Meso	chr1	59143328	000002324	000002324_59143328	HSD52	HSD52.1	3540	JUN	TSS -361Kb	4	-0.042958	-0.2158	-0.221	-0.38974	-0.26897	-0.50431	0.047278	0.12931	0.17106	0.036316	0.1344	0.040263	0.998687	0.999998	0.835657	0.999955	0.580177	0.56132	0.999637	0.999122	0.99901	0.998779	0.999995	0.999998	0.57865	0.1719	0.061607	0.051673	0.028057	0.034359	0.45816	0.85344	0.75528	0.28208	0.87853	0.69105	0.57892	0.06115
204	Meso	chr11	57638370	000018530	000018530_57638370	MIR130A	MIR130A.1	-2697			4	-0.053745	-0.36056	-0.28676	-0.0037253	-0.19715	-0.3478	0.03276	-0.065343	-0.40479	-0.10293	-0.2868	-0.34053	0.998687	0.999998	0.999998	0.999955	0.999811	0.999998	0.999637	0.999122	0.99901	0.998779	0.999995	0.999998	0.67556	0.23802	0.26778	0.54612	0.092188	0.39449	0.68614	0.49695	0.16766	0.39858	0.14386	0.11896	0.6751	0.10121
205	Meso	chr17	79839880	000048654	000048654_79839880	CBX4	CBX4	-301			4	0.13084	0.070632	-0.1661	-0.070549	-0.14247	-0.68141	-0.030236	-0.047565	0.029365	-0.18288	-0.058278	-0.24503	0.998687	0.999998	0.999998	0.999955	0.999811	0.404365	0.999637	0.999122	0.99901	0.998779	0.999995	0.999998	0.58999	0.6851	0.26602	0.45492	0.098693	0.021059	0.032578	0.12425	0.27771	0.13214	0.30137	0.18832	0.59038	0.52005
206	Meso	chr2	27663802	000056139	000056139_27663802	SUPT7L	SUPT7L	-57.5			4	-0.012224	0.021965	-0.11403	0.063558	-0.1191	-0.59972	-0.047242	0.27399	0.43649	-0.11907	0.012967	-0.026955	0.998687	0.999998	0.999998	0.999955	0.999811	0.248377	0.999637	0.999122	0.99901	0.998779	0.999995	0.999998	0.83373	0.63355	0.48086	0.92599	0.11395	0.010248	0.44297	0.95071	0.82712	0.56728	0.78659	0.7552	0.83408	0.45093
207	Meso	chr11	69636680	000019224	000019224_69636680	CCND1	CCND1	-4117	CCND1	TSS -4.5Kb	1	0.1283	0.12705	0.14196	0.10034	-0.16226	-0.69772	-0.15213	0.055398	0.29297	-0.064792	-0.20115	-0.43449	0.998687	0.999998	0.999998	0.999955	0.999811	0.999998	0.999637	0.999122	0.99901	0.998779	0.999995	0.999998	0.71669	0.67729	0.67378	0.66623	0.36156	0.16552	0.33589	0.55343	0.81561	0.42974	0.31714	0.20397	0.71681	0.67733
208	Meso	chr18	45384613	000050424	000050424_45384613	SLC14A2-AS1	SLC14A2.AS1	122335			4	0.038101	-0.0052108	-0.049739	-0.29884	-0.49951	-0.55927	-0.11077	-0.16989	-0.072521	-0.010875	-0.27817	-0.29704	0.998687	0.999998	0.999998	0.999955	0.830875	0.999998	0.999637	0.999122	0.99901	0.998779	0.999995	0.999998	0.8559	0.74267	0.52577	0.13476	0.05256	0.15113	0.28091	0.4006	0.54596	0.62787	0.15102	0.29819	0.85595	0.59659
209	Meso	chrX	41333143	000133665	000133665_41333143	DDX3X	DDX3X	-143.5			4	0.09203	0.16166	-0.17529	0.12998	-0.20252	-0.68688	0.0049859	0.098121	-0.14988	0.17707	-0.32843	-0.11966	0.998687	0.999998	0.999998	0.999955	0.999811	0.63245	0.999637	0.999122	0.99901	0.998779	0.999995	0.999998	0.6593	0.59437	0.12026	0.56189	0.17772	0.042776	0.57988	0.57603	0.27775	0.97047	0.14006	0.16823	0.65918	0.39743
210	Meso	chr9	129140074	000131603	000131603_129140074	PTPA	PTPA	28320			4	-0.015031	0.15637	-0.11498	0.18194	-0.20691	-0.64907	0.11976	-0.067446	-0.19511	0.07645	-0.34849	-0.20434	0.998687	0.999998	0.999998	0.999955	0.999811	0.999998	0.999637	0.999122	0.99901	0.998779	0.999995	0.826912	0.4871	0.80079	0.26659	0.98672	0.24319	0.19027	0.95514	0.40615	0.27175	0.93919	0.15503	0.061802	0.48749	0.67111
211	Meso	chr4	55948745	000086012	000086012_55948745	CEP135	CEP135.1	-158.5			4	-0.031536	-0.087409	-0.44086	0.11271	-0.14569	-0.39385	0.29714	-0.0044903	-0.11635	0.1192	-0.096004	-0.12265	0.998687	0.999998	0.770406	0.999955	0.999811	0.999998	0.999637	0.999122	0.99901	0.998779	0.999995	0.999998	0.58173	0.3662	0.054221	0.86052	0.44016	0.17371	0.95044	0.47217	0.28755	0.77611	0.44274	0.37046	0.58197	0.18673
212	Meso	chr16	3023649	000041660	000041660_3023649	THOC6	THOC6.2	-464.5			4	0.099919	0.20941	0.15295	-0.051275	-0.3355	-0.67909	0.055109	-0.0010559	-0.17371	0.099981	0.30117	0.36357	0.998687	0.999998	0.999998	0.999955	0.796205	0.112229	0.999637	0.999122	0.99901	0.998779	0.999995	0.999998	0.70348	0.97689	0.92618	0.54314	0.046851	0.0035676	0.66224	0.58936	0.42389	0.93187	0.92024	0.98993	0.70316	0.97703
213	Meso	chr12	115136059	000028634	000028634_115136059	TBX3	TBX3	-452038			4	0.089111	0.096176	0.098332	-0.06671	-0.16309	-0.53427	-0.090115	0.027079	-0.21644	-0.15703	-0.1413	-0.010102	0.998687	0.999998	0.999998	0.999955	0.999811	0.99244	0.999637	0.999122	0.99901	0.998779	0.999995	0.999998	0.54309	0.83722	0.94173	0.51373	0.091471	0.10695	0.48356	0.77248	0.32639	0.53077	0.40318	0.516	0.54324	0.75891
214	Meso	chr10	71340233	000012872	000012872_71340233	SLC29A3	SLC29A3	21039.5			4	-0.01622	0.043346	-0.010805	-0.010776	-0.33695	-0.35393	0.040234	-0.11927	0.056152	-0.4098	0.093453	-0.11492	0.998687	0.999998	0.999998	0.999955	0.999811	0.999998	0.999637	0.999122	0.99901	0.998779	0.999995	0.999998	0.68757	0.55984	0.62839	0.43994	0.26844	0.22318	0.23868	0.19907	0.33388	0.043587	0.23448	0.23771	0.68712	0.3496
215	Meso	chr7	80907397	000114126	000114126_80907397	SEMA3C	SEMA3C	11667			4	-0.012229	0.063957	-0.30286	0.049258	-0.40688	-0.26797	-0.093908	0.041423	-0.18046	-0.076714	-0.025659	-0.1862	0.998687	0.999998	0.885525	0.999955	0.999811	0.764416	0.999637	0.999122	0.99901	0.998779	0.999995	0.999998	0.25347	0.72988	0.074867	0.66674	0.10839	0.06211	0.33956	0.68109	0.28603	0.26318	0.39549	0.31246	0.25392	0.57997
216	Meso	chr10	68094171	000012703	000012703_68094171	MYPN	MYPN	-12013			3	0.29927	0.094746	-0.010794	0.2598	-0.035955	-0.28743	0.11065	0.21504	0.4318	0.2667	0.38723	0.020424	0.998687	0.999998	0.999998	0.999955	0.999811	0.999998	0.999637	0.999122	0.99901	0.99957	0.999995	0.999998	0.97152	0.55835	0.3566	0.70139	0.41488	0.31307	0.93032	0.90861	0.94999	0.98753	0.92572	0.64814	0.97105	0.40233
217	Meso	chr9	132944690	000131887	000131887_132944690	TSC1	TSC1	-13			4	0.39615	0.43458	0.41444	-0.052817	-0.71097	-0.55539	0.14232	0.19689	-0.022053	0.084877	0.40006	0.27352	0.999697	0.999998	0.999998	0.999955	0.673899	0.999998	0.999637	0.999122	0.99901	0.998779	0.999995	0.999998	0.99803	0.84978	0.99748	0.45312	0.033843	0.16822	0.96791	0.59177	0.51831	0.71063	0.87396	0.54318	0.99791	0.79229
218	Meso	chr6	117675370	000108483	000108483_117675370	NUS1	LOC101927919	93			4	-0.066135	-1.4674	-1.9686	-0.02734	-0.092174	-0.22052	0.19549	0.065452	-0.12722	0.12432	-0.081374	-0.78024	0.998687	0.106484	0.085458	0.999955	0.999811	0.163861	0.999637	0.999122	0.99901	0.998779	0.999995	0.478828	0.077167	0.0018366	0.002312	0.23524	0.19048	0.0060956	0.13904	0.39088	0.40836	0.54008	0.30094	0.024552	0.071718	0.00051915
219	Meso	chr5	112160799	000099128	000099128_112160799	EPB41L4A-AS1	EPB41L4A.AS1	175			4	-0.064726	-1.2254	-2.2206	0.1127	-0.010568	-0.30166	0.10408	0.18056	-0.19998	0.18597	-0.039742	0.0045324	0.998687	0.017785	0.015288	0.999955	0.999811	0.999998	0.999637	0.999122	0.99901	0.998779	0.999995	0.999998	0.75039	0.00015905	0.00017244	0.83616	0.77943	0.19398	0.80304	0.90752	0.34842	0.81578	0.53093	0.5428	0.75043	4.7473e-05
220	Meso	chr12	82358475	000026810	000026810_82358475	CCDC59	CCDC59	80			4	0.097267	-0.86228	-1.6516	-0.098008	-0.31066	-0.50355	-0.05323	-0.24262	-0.27368	0.065116	-0.054598	0.095576	0.998687	0.135677	0.018874	0.999955	0.999811	0.999998	0.999637	0.999122	0.99901	0.998779	0.999995	0.999998	0.21925	0.0026736	0.00030637	0.42763	0.25329	0.24082	0.6016	0.0926	0.14687	0.7047	0.61003	0.67198	0.21923	0.00075745
221	Meso	chr19	48619290	000053891	000053891_48619290	RPL18	SPHK2	12			3	-0.28363	-0.76911	-1.8513	-0.014728	-0.043365	-0.38947	0.00408	0.020679	0.044385	0.25591	-0.21695	0.15376	0.998687	0.161581	0.069098	0.999955	0.999811	0.999998	0.999637	0.999122	0.99901	0.998779	0.999995	0.999998	0.048613	0.0033333	0.0016323	0.36637	0.40178	0.15866	0.20508	0.20165	0.26963	0.087714	0.16786	0.25449	0.045807	0.001138
222	Meso	chr11	14422487	000016604	000016604_14422487	RRAS2	RRAS2	-58141.5			4	-0.20386	-0.76075	-0.92355	-0.018269	-0.1954	-0.32993	0.12175	0.16857	0.11413	0.28738	0.1598	0.18733	0.998687	0.305413	0.024657	0.999955	0.999811	0.428385	0.999637	0.999122	0.99901	0.998779	0.999995	0.999998	0.14138	0.0077463	0.00041017	0.66099	0.27682	0.023463	0.82211	0.92255	0.91295	0.93806	0.68405	0.7732	0.14075	0.0021628
223	Meso	chr15	96274857	000041237	000041237_96274857	NR2F2	NR2F2.1	-51122	NR2F2	TSS -51Kb	4	-0.27201	-0.31623	-0.72652	-0.29795	-0.41396	-0.75737	0.044369	-0.050808	-0.068567	-0.19387	-0.013262	0.082211	0.998687	0.345845	0.04225	0.918575	0.527738	0.666185	0.999637	0.999122	0.99901	0.998779	0.999995	0.999998	0.20792	0.0092397	0.00082871	0.029822	0.02338	0.047086	0.60078	0.31466	0.35314	0.33583	0.4741	0.66389	0.20792	0.0025984
224	Meso	chr6	132814339	000109044	000109044_132814339	RPS12	RPS12	-154.5			4	-0.073361	-0.82949	-1.4857	0.18355	0.070201	-0.20401	0.085561	-0.22796	-0.49617	0.26559	0.0074083	-0.57828	0.998687	0.472065	0.186149	0.999955	0.999811	0.999998	0.999637	0.999122	0.694323	0.998779	0.999995	0.999998	0.58716	0.015645	0.0061693	0.71465	0.59774	0.38449	0.83359	0.10357	0.052269	0.97929	0.53658	0.1295	0.58738	0.0044248
225	Meso	chr12	56118159	000025219	000025219_56118159	ZC3H10	ZC3H10	-206			4	-0.047348	-0.39192	-0.59296	-0.082479	-0.18132	-0.52668	-0.1886	-0.078491	-0.088934	-0.14235	0.023634	0.12024	0.998687	0.999998	0.418204	0.999955	0.999811	0.902261	0.999637	0.999122	0.99901	0.998779	0.999995	0.999998	0.80955	0.1598	0.018669	0.47703	0.39449	0.091337	0.15794	0.43184	0.31691	0.40067	0.6073	0.49466	0.80953	0.056195
226	Meso	chr16	75245295	000043808	000043808_75245295	BCAR1	BCAR1	2852.5	BCAR1	TSS +21Kb	4	-0.027888	-0.43265	-0.81055	0.052489	-0.21513	-0.46707	0.25209	0.2199	0.018683	0.24919	0.12953	-0.05816	0.998687	0.999998	0.549374	0.999955	0.999811	0.999998	0.999637	0.999122	0.99901	0.999442	0.999995	0.999998	0.85139	0.15752	0.028054	0.6313	0.35152	0.1675	0.9919	0.96007	0.75625	0.98461	0.89568	0.53366	0.85151	0.055267
227	Meso	chr19	48875404	000053914	000053914_48875404	PPP1R15A	PPP1R15A.1	3141		TSS +3Kb	4	-0.47327	-0.59652	-1.0756	0.018542	-0.16732	-0.24884	0.07275	0.1905	0.24706	-0.025401	0.11802	-0.021365	0.998687	0.192598	0.743799	0.999955	0.999811	0.620403	0.999637	0.999122	0.99901	0.998779	0.999995	0.999998	0.014289	0.0041034	0.049624	0.60111	0.29032	0.040761	0.71838	0.9397	0.78833	0.59868	0.93795	0.50804	0.007431	0.0011306
228	Meso	chr8	124847647	000125520	000125520_124847647	MIR4662B	MIR4662B	-25457.5			4	-0.093845	-0.73984	-0.97288	0.16266	0.057607	-0.091894	-0.0090459	-0.037886	0.22611	0.036601	-0.0041477	0.18963	0.998687	0.44643	0.124882	0.999955	0.999811	0.853699	0.999637	0.999122	0.99901	0.998779	0.999995	0.999998	0.49911	0.014235	0.0035475	0.90943	0.93802	0.079394	0.44139	0.52185	0.88627	0.49332	0.63941	0.82712	0.4995	0.0039899
229	Meso	chr14	24188939	000034380	000034380_24188939	IPO4	IPO4	-44			4	-0.11817	-0.41776	-0.60293	0.035214	-0.081005	-0.23523	0.1097	-0.20106	-0.076667	0.091514	-0.11298	-0.27498	0.998687	0.697829	0.239144	0.999955	0.999811	0.999998	0.999637	0.999122	0.99901	0.998779	0.999995	0.999998	0.19345	0.030545	0.009166	0.77593	0.58524	0.42818	0.87992	0.081972	0.6442	0.8256	0.16369	0.22454	0.19361	0.0090411
230	Meso	chr19	1102651	000051754	000051754_1102651	GPX4	GPX4	-1152.5			4	0.23943	-0.35654	-0.64353	-0.063928	-0.10954	-0.26123	-0.048079	0.2644	0.25091	0.15347	0.33861	0.2166	0.998687	0.835128	0.079652	0.999955	0.999811	0.99244	0.999637	0.999122	0.99901	0.998779	0.999995	0.999998	0.2498	0.041799	0.0021011	0.16173	0.16629	0.11081	0.1901	0.91198	0.90093	0.62509	0.74387	0.83739	0.25021	0.012639
231	Meso	chr2	28584162	000056237	000056237_28584162	PLB1	PLB1	17915.5			4	-0.25047	-0.32165	-0.59694	-0.076778	-0.028106	-0.28387	-0.064251	-0.1251	-0.13079	0.075738	0.028811	-0.12462	0.998687	0.609349	0.567371	0.999955	0.999811	0.999998	0.999637	0.999122	0.99901	0.998779	0.999995	0.999998	0.24507	0.023286	0.029932	0.40457	0.48583	0.28942	0.62784	0.11877	0.37937	0.3261	0.72801	0.43495	0.24549	0.0067375
232	Meso	chr19	35399446	000053134	000053134_35399446	LINC01531	LINC01531	-6088.5			4	-0.15333	-0.19003	-0.18756	-0.15328	-0.2856	-0.39055	-0.17869	-0.035291	-0.35072	-0.19986	-0.029479	-0.15258	0.998687	0.999998	0.999998	0.999955	0.999811	0.999998	0.999637	0.999122	0.99901	0.998779	0.999995	0.999998	0.53107	0.19472	0.12516	0.13543	0.27514	0.30747	0.098392	0.34781	0.12934	0.21897	0.27138	0.29446	0.53115	0.074336
233	Meso	chr19	45478649	000053661	000053661_45478649	FOSB	FOSB	10645.5	FOSB	TSS +10Kb	4	0.16802	-0.4517	-1.0899	0.28561	0.14607	-0.020187	0.21053	0.31768	0.21159	0.28694	0.31454	0.30204	0.998687	0.958794	0.600713	0.999955	0.999811	0.999998	0.999637	0.999122	0.99901	0.998779	0.999995	0.999998	0.99159	0.055122	0.031894	0.99072	0.828	0.67445	0.99452	0.96142	0.96564	0.94707	0.83147	0.89715	0.99157	0.017188
234	Meso	chr12	53321571	000025069	000025069_53321571	AAAS	AAAS	54	AAAS	TSS	4	-0.0019172	-0.2739	-0.5495	0.097216	0.0089608	-0.17829	0.048422	0.35671	0.3722	0.15516	0.16444	0.27812	0.998687	0.999998	0.144372	0.999955	0.999811	0.961147	0.999637	0.999122	0.99901	0.999442	0.999995	0.999998	0.45261	0.12806	0.0044918	0.69144	0.61431	0.10076	0.74157	0.99345	0.93314	0.98626	0.86457	0.94865	0.45289	0.043711
235	Meso	chr3	129255078	000080300	000080300_129255078	COPG1	COPG1	5347			4	-0.1098	-0.79569	-0.95582	0.27705	0.18669	0.35814	0.28354	0.35539	0.44298	0.23428	0.62073	0.57952	0.998687	0.632329	0.069098	0.999955	0.999811	0.999998	0.999637	0.999201	0.99901	0.998779	0.999995	0.999998	0.075701	0.024592	0.0016457	0.9963	0.50626	0.99117	0.12583	0.99819	0.53475	0.95181	0.98622	0.99997	0.06997	0.0071371
236	Meso	chr11	12894206	000016511	000016511_12894206	LINC00958	LINC00958	95198.5			4	-0.035855	-0.49721	-0.69957	0.12443	0.2101	0.063786	0.10169	0.11767	0.15944	0.032303	0.12737	-0.17256	0.998687	0.708327	0.071409	0.999955	0.999811	0.999998	0.999637	0.999122	0.99901	0.998779	0.999995	0.999998	0.62369	0.032099	0.0017562	0.93253	0.89481	0.64909	0.95907	0.75263	0.96455	0.74731	0.96609	0.24059	0.62368	0.0095197
237	Meso	chr1	104406925	000004257	000004257_104406925	LOC100129138	LOC100129138	334001			4	0.064379	-0.2883	-0.28642	-0.21509	-0.25853	-0.12967	-0.10809	-0.26634	-0.034543	-0.26018	-0.35106	-0.15434	0.998687	0.999998	0.871308	0.999955	0.428302	0.999998	0.999637	0.725672	0.99901	0.998779	0.999995	0.999998	0.36688	0.17046	0.069587	0.048331	0.017092	0.29272	0.43469	0.041474	0.15649	0.066971	0.10722	0.26684	0.36741	0.060523
238	Meso	chr14	49852957	000035468	000035468_49852957	NEMF	NEMF	11			4	0.30405	-0.078791	-0.61041	0.16263	0.0364	-0.18661	0.28234	0.060711	-0.1046	0.29475	0.015005	-0.31345	0.998687	0.999998	0.224467	0.999955	0.999811	0.999998	0.999637	0.999122	0.99901	0.998779	0.999995	0.999998	0.36148	0.076903	0.0084261	0.88614	0.75625	0.314	0.76665	0.79508	0.5654	0.75737	0.80221	0.16007	0.36215	0.024673
239	Meso	chr16	67873079	000043442	000043442_67873079	EDC4	EDC4	107			4	0.25654	-0.14145	-0.3231	0.23197	0.29127	-0.070497	0.19732	0.24923	-0.62503	0.27054	0.20576	0.17133	0.998687	0.999998	0.999998	0.999955	0.999811	0.999998	0.999637	0.999122	0.743695	0.99957	0.999995	0.999998	0.82376	0.16436	0.14342	0.99713	0.81785	0.42593	0.73924	0.78833	0.061115	0.9957	0.84382	0.77481	0.82393	0.058051
240	Meso	chr1	26772890	000001095	000001095_26772890	PIGV	PIGV	-15054.5			4	0.11113	-0.2337	-0.59594	0.089933	0.037537	0.052357	-0.32767	-0.011726	-0.17794	0.20735	0.036514	-0.0030343	0.998687	0.964408	0.405598	0.999955	0.999811	0.999998	0.999637	0.999122	0.99901	0.998779	0.999995	0.999998	0.95284	0.056749	0.017831	0.82938	0.67776	0.65761	0.041799	0.56874	0.29241	0.79903	0.62321	0.48538	0.9531	0.017735
241	Meso	chr11	65903334	000019022	000019022_65903334	FOSL1	FOSL1.1	-2836.5	FOSL1	TSS -3Kb	4	0.11407	-0.17998	-0.45428	0.14452	0.10098	0.075877	0.16957	0.2759	0.40268	0.19038	0.20944	0.1062	0.998687	0.999998	0.118872	0.999955	0.999811	0.999998	0.999637	0.999122	0.99901	0.998779	0.999995	0.999998	0.78566	0.095121	0.0033366	0.99109	0.79876	0.8376	0.98965	0.99671	0.94321	0.32738	0.96466	0.68312	0.78558	0.031218
242	Meso	chr14	61751311	000036217	000036217_61751311	HIF1A-AS3	HIF1A.AS3	-94			4	0.10104	-0.238	-0.52172	0.22417	0.24307	0.19391	0.14362	0.17134	-0.00083346	0.28835	0.22783	0.33089	0.998687	0.999998	0.076798	0.999955	0.999811	0.999998	0.999637	0.999122	0.99901	0.998779	0.999995	0.999998	0.77369	0.12876	0.0019738	0.91799	0.99423	0.94018	0.98692	0.98026	0.71032	0.87868	0.95519	0.98994	0.7736	0.043963
243	Meso	chr6	44002360	000105823	000105823_44002360	LOC101929705	LOC101929705	1155.5			4	0.14316	0.042	-0.2472	-0.070028	0.18079	0.21035	-0.083346	0.13967	0.062534	-0.19732	-0.16346	-0.16511	0.998687	0.999998	0.999998	0.999955	0.999811	0.999998	0.999637	0.999122	0.99901	0.998779	0.999995	0.999998	0.69712	0.31031	0.21059	0.085019	0.30461	0.39266	0.39027	0.35444	0.36212	0.16753	0.29255	0.28452	0.69704	0.14869
244	Meso	chr11	128709594	000022177	000022177_128709594	SENCR	SENCR	-13599			4	-0.26011	-0.49368	-1.1077	0.32231	0.56651	1.2572	0.0012485	0.23927	0.33718	0.20003	0.092683	0.14426	0.998687	0.22003	0.063026	0.999955	0.999811	0.999998	0.999637	0.999122	0.99901	0.998779	0.999995	0.999998	0.21873	0.0048367	0.0014281	0.91898	0.99952	1	0.79096	0.96314	0.99233	0.73114	0.80135	0.88982	0.21872	0.0013198
245	Uveal	chr22	38033772	000074271	000074271_38033772	PICK1	PICK1.1	-23655.5	SOX10	TSS -50Kb	4	0.17755	0.095193	0.068954	0.014774	-0.28829	-0.34065	-2.8676	-4.5333	-5.5267	-1.6428	-2.6908	-4.5155	0.998687	0.999998	0.999998	0.999955	0.999811	0.999998	0.000707	0.002475	0.006698	0.008911	0.006436	0.010608	0.98456	0.49859	0.52903	0.51476	0.35717	0.32319	1.6742e-06	5.0225e-06	3.8506e-05	1.5067e-05	2.1764e-05	5.5247e-05	0.98454	0.28482
246	Uveal	chr22	38038709	000074272	000074272_38038709	PICK1	PICK1.3	-18639	SOX10	TSS -54Kb	4	0.11433	0.29345	0.091106	0.090787	0.18095	0.31598	-3.6752	-5.6751	-6.8616	-1.0578	-2.2098	-3.0603	0.998687	0.999998	0.999998	0.999955	0.999811	0.999998	0.000707	0.002475	0.005569	0.019352	0.013083	0.010608	0.95074	0.51626	0.57107	0.41891	0.40443	0.47866	1.6742e-06	5.0225e-06	8.3708e-06	6.1944e-05	6.1944e-05	7.5337e-05	0.95095	0.29884
247	Uveal	chr3	69936432	000077817	000077817_69936432	MITF	MITF.5	-177.5	MITF	TSS	4	0.029586	0.03215	0.070189	-0.0042574	0.090839	-0.013969	-3.3511	-5.7743	-6.2053	-1.37	-3.038	-3.6971	0.998687	0.999998	0.999998	0.999955	0.999811	0.999998	0.000707	0.002475	0.005569	0.008911	0.013923	0.010608	0.63459	0.79032	0.82408	0.78076	0.94159	0.74233	1.6742e-06	5.0225e-06	1.5067e-05	1.5067e-05	7.5337e-05	7.1989e-05	0.63465	0.6581
248	Uveal	chr2	33445106	000056624	000056624_33445106	RASGRP3	RASGRP3.1	8845	RASGRP3	TSS +8.8Kb (intron)	4	0.27949	0.26514	0.12984	0.025616	0.17251	0.024894	-0.97705	-2.8595	-4.7671	-1.1695	-2.7762	-4.1499	0.998687	0.999998	0.999998	0.999955	0.999811	0.999998	0.00405	0.00495	0.005611	0.012023	0.005569	0.006365	0.91414	0.97032	0.79728	0.77369	0.45556	0.50739	1.5067e-05	1.8416e-05	1.8416e-05	2.5112e-05	1.5067e-05	1.1719e-05	0.91428	0.97035
249	Uveal	chr22	37983129	000074264	000074264_37983129	SOX10	SOX10	1395	SOX10	TSS +1.3Kb	4	0.12847	0.14515	0.037765	0.037532	0.21286	0.061715	-2.997	-4.6732	-5.8092	-1.172	-2.1488	-2.7276	0.998687	0.999998	0.999998	0.999955	0.999811	0.999998	0.000707	0.002475	0.005569	0.039958	0.013083	0.010608	0.94399	0.48676	0.38657	0.60759	0.9779	0.54276	1.6742e-06	1.6742e-06	1.5067e-05	0.00018918	6.1944e-05	5.8596e-05	0.94411	0.27592
250	Uveal	chr3	69936477	000077817	000077817_69936477	MITF	MITF.6	144	MITF	TSS	1	-0.053023	-0.18476	-0.25644	-0.0083889	-0.53832	0.041299	-2.6148	-3.6291	-5.8127	-0.75528	-1.7911	-2.2827	0.998687	0.999998	0.999998	0.999955	0.999811	0.999998	0.656436	0.613255	0.40017	0.998779	0.936954	0.816719	0.40496	0.24193	0.22195	0.38041	0.14429	0.51898	0.0071604	0.032146	0.021247	0.04956	0.053866	0.060764	0.40549	0.24232
251	Uveal	chr13	30617837	000029853	000029853_30617837	USPL1	USPL1	84			4	-0.00016333	0.19642	0.20545	0.087111	-0.078217	-0.25154	-0.68432	-2.8106	-3.6986	-0.40147	-2.9073	-2.9644	0.998687	0.999998	0.999998	0.999955	0.999811	0.999998	0.450128	0.039324	0.030062	0.998779	0.14878	0.164081	0.29148	0.23635	0.18159	0.25329	0.21174	0.25073	0.0040799	0.0006412	0.00069478	0.021702	0.0027607	0.0049505	0.29221	0.10021
252	Uveal	chr8	129552182	000126013	000126013_129552182	CCDC26	CCDC26	22779.5	MYC	TSS +1800Kb	4	0.035826	0.098795	0.21779	0.039158	0.2127	0.035334	-0.1566	-0.75139	-2.6572	-0.072429	-1.2064	-2.8299	0.998687	0.999998	0.999998	0.999955	0.999811	0.999998	0.999637	0.022153	0.010396	0.998779	0.018726	0.010608	0.66017	0.84386	0.96265	0.56471	0.83831	0.63515	0.18215	0.00029633	0.00010547	0.5952	0.0001423	5.1899e-05	0.66001	0.77681
253	Uveal	chr8	127735674	000125805	000125805_127735674	MYC	MYC.1	-45	MYC	TSS	4	0.1735	-0.15025	-0.34736	-0.12104	-0.22911	-0.47316	-0.16106	-1.1093	-2.5442	0.0018325	-1.1187	-2.1086	0.998687	0.999998	0.999998	0.999955	0.999811	0.57391	0.999637	0.022153	0.015292	0.998779	0.259799	0.027912	0.51221	0.33248	0.19928	0.40655	0.33547	0.035745	0.17203	0.00029967	0.00022601	0.83585	0.0064137	0.00044365	0.51256	0.16364
254	Uveal	chr19	10502802	000052333	000052333_10502802	KEAP1	KEAP1	126	KEAP1	TSS	4	0.32548	0.43053	0.59166	0.1575	0.47954	1.2225	-0.46556	-0.76898	-0.99303	-0.3234	-1.9545	-3.4255	0.998687	0.999998	0.999998	0.999955	0.999811	0.999998	0.450128	0.053827	0.054033	0.998779	0.016415	0.010451	0.95628	1	0.99981	0.52814	0.47866	0.50223	0.0040197	0.0011334	0.0014984	0.16082	0.00010212	2.8461e-05	0.95645	1
255	Uveal	chr6	10403830	000103721	000103721_10403830	TFAP2A-AS2	TFAP2A.AS2.1	-862	TFAP2A	TSS +8/11Kb	4	-0.042402	-0.045112	-0.44943	0.13317	0.16318	0.30733	-0.63479	-1.6248	-1.6659	-0.54991	-1.6991	-2.6723	0.998687	0.999998	0.543861	0.999955	0.999811	0.999998	0.024399	0.034433	0.029028	0.125309	0.016415	0.010608	0.29049	0.49626	0.027471	0.76328	0.59917	0.7767	0.00011552	0.00052401	0.0006479	0.00067804	0.00010547	5.8596e-05	0.29126	0.28309
256	Uveal	chr7	144836034	000116924	000116924_144836034	TPK1	TPK1.1	49.5	TPK1	TSS	4	-0.01984	-0.15384	0.073099	0.10604	0.15131	0.15211	-0.011142	-1.1359	-3.5326	0.13514	-0.25211	-0.7146	0.998687	0.999998	0.999998	0.999955	0.999811	0.999998	0.999637	0.025904	0.010072	0.998779	0.999995	0.692418	0.39062	0.23017	0.47616	0.31031	0.3788	0.43611	0.16551	0.00037669	9.8776e-05	0.17689	0.25143	0.044491	0.39088	0.096369
257	Uveal	chr22	38037811	000074272	000074272_38037811	PICK1	PICK1.2	-19273	SOX10	TSS -53.5Kb	4	0.084306	0.2002	0.21725	0.21753	0.18446	0.096991	-1.1664	-2.6445	-3.0903	-0.41031	-0.78728	-1.1565	0.998687	0.999998	0.999998	0.999955	0.999811	0.999998	0.033993	0.048246	0.023242	0.998779	0.379074	0.452835	0.915	0.99446	0.87581	0.99728	0.89106	0.71741	0.00017244	0.0009459	0.00046374	0.057422	0.011409	0.022312	0.91515	0.99447
258	Uveal	chr16	1964715	000041575	000041575_1964715	SNHG9	RPS2	148			4	0.10458	0.18997	-0.05494	0.20128	-0.0038469	-0.23377	-0.23314	-2.6924	-2.8674	0.012793	-0.90079	-1.0605	0.998687	0.999998	0.999998	0.999955	0.999811	0.999998	0.999637	0.048246	0.020297	0.998779	0.948394	0.97295	0.51306	0.52556	0.44312	0.52306	0.5851	0.35314	0.12631	0.00096264	0.0003432	0.20704	0.055165	0.090219	0.51346	0.30636
259	Uveal	chr12	124914940	000029185	000029185_124914940	MIR5188	MIR5188	-339.5			2	-0.12427	0.042798	-0.0096105	-0.14581	-0.31015	-0.74107	-0.32615	-1.3945	-2.1866	-0.1149	-0.57736	-1.6283	0.998687	0.999998	0.999998	0.999955	0.999811	0.999998	0.999637	0.999122	0.552281	0.998779	0.999995	0.999998	0.22237	0.53864	0.53816	0.37652	0.34873	0.3154	0.089395	0.15595	0.0353	0.54337	0.20552	0.14885	0.22402	0.49465
260	Uveal	chr11	69449466	000019214	000019214_69449466	LOC102724265	LOC102724265.2	23828	CCND1	TSS -192Kb	4	0.13002	0.010486	0.11413	0.04608	0.18602	0.17655	-0.35877	-1.0256	-1.6612	-0.59724	-0.99967	-1.8941	0.998687	0.999998	0.999998	0.999955	0.999811	0.999998	0.283416	0.022153	0.023454	0.41864	0.020686	0.018492	0.64082	0.6297	0.75575	0.72232	0.97276	0.90263	0.0019169	0.00029967	0.00048383	0.0031859	0.00017914	0.00018918	0.64083	0.44561
261	Uveal	chr2	222238309	000067544	000067544_222238309	CCDC140	CCDC140.8	-59973	PAX3	TSS +60Kb (intron)	4	-0.066226	-0.23002	-0.09213	-0.20226	-0.31146	-0.73224	-0.79972	-1.1908	-1.7316	-0.58811	-0.92886	-1.392	0.998687	0.999998	0.999998	0.999955	0.999811	0.999998	0.005363	0.016217	0.015292	0.019352	0.033742	0.03209	0.1722	0.22528	0.50331	0.072078	0.18177	0.11806	2.1764e-05	0.00015905	0.00023271	7.1989e-05	0.00041352	0.00060772	0.17244	0.09341
262	Uveal	chr16	70801116	000043645	000043645_70801116	VAC14	VAC14	129			4	-0.080091	0.16312	0.11747	-0.0036722	0.0039196	0.0022164	0.011329	-1.1659	-2.5373	-0.02567	-0.52582	-0.57659	0.998687	0.999998	0.999998	0.999955	0.999811	0.999998	0.999637	0.016337	0.012306	0.998779	0.999995	0.865093	0.63901	0.95115	0.86842	0.61003	0.74551	0.653	0.45852	0.00016574	0.0001423	0.70579	0.12231	0.06524	0.63912	0.95137
263	Uveal	chr8	127734159	000125805	000125805_127734159	CASC11	CASC11	-221.5	MYC	TSS -2Kb	4	-0.23904	-0.3498	-0.60682	-0.36913	-0.12992	-0.22396	-0.44005	-0.81482	-1.4859	-0.21513	-0.87603	-1.3436	0.998687	0.475493	0.069098	0.999955	0.999811	0.999998	0.99116	0.039324	0.025695	0.998779	0.810944	0.028829	0.15953	0.016097	0.001639	0.10448	0.39162	0.28667	0.023346	0.00070147	0.00054745	0.47765	0.036026	0.00049723	0.15955	0.0045715
264	Uveal	chr2	96638384	000061098	000061098_96638384	KANSL3	KANSL3	-61			4	0.06729	0.005404	0.10209	-0.035582	0.012042	-0.31777	0.029844	-0.97754	-1.355	-0.15486	-0.67149	-1.2976	0.998687	0.999998	0.999998	0.999955	0.999811	0.999998	0.999637	0.889287	0.845229	0.998779	0.999995	0.685079	0.21693	0.6488	0.58866	0.55417	0.50099	0.26172	0.67513	0.057409	0.072603	0.60435	0.094746	0.042629	0.21693	0.47164
265	Uveal	chr9	99819529	000129999	000129999_99819529	LOC101928438	LOC101928438	327.5	NR4A3	TSS -2.3Kb	4	0.18144	0.043344	-0.097607	0.062124	0.095222	0.14482	0.042797	-0.27428	-0.92351	-0.27393	-0.8697	-1.6503	0.998687	0.999998	0.999998	0.999955	0.999811	0.999998	0.999637	0.999122	0.140525	0.998779	0.068537	0.018492	0.92576	0.69944	0.45729	0.73382	0.80212	0.85708	0.67684	0.11554	0.0047998	0.50566	0.001043	0.00020592	0.92592	0.53942
266	Uveal	chr8	128995012	000125947	000125947_128995012	LINC00976	LINC00976.2	-29065	MYC	TSS +1261Kb	1	0.0047134	0.090725	0.36412	0.10858	-0.0052945	-0.17654	0.02698	-0.60349	-0.96043	0.33605	-0.48981	-1.5814	0.998687	0.999998	0.999998	0.999955	0.999811	0.999998	0.999637	0.999122	0.99901	0.998779	0.999995	0.951327	0.49869	0.62298	0.90992	0.68199	0.45868	0.36847	0.53863	0.13278	0.12475	0.9178	0.15426	0.0822	0.49946	0.62345
267	Uveal	chr6	36874760	000105472	000105472_36874760	PPIL1	PPIL1	95.5			4	0.15652	-0.1414	-0.64231	0.11548	-0.13783	-0.39567	0.053858	-0.18259	-0.63268	-0.095235	-1.0283	-1.9062	0.998687	0.999998	0.678507	0.999955	0.999811	0.764416	0.999637	0.999122	0.170464	0.998779	0.486373	0.031413	0.83683	0.45707	0.043138	0.93677	0.46241	0.061832	0.93958	0.13227	0.0064941	0.52353	0.015297	0.00058428	0.83726	0.25309
268	Uveal	chr8	128993987	000125947	000125947_128993987	LINC00976	LINC00976.1	-28057	MYC	TSS +1259Kb	4	-0.025093	0.23197	0.30008	0.044823	0.16167	0.22886	-0.0030915	-0.48	-0.78713	0.0059193	-0.52399	-1.6745	0.998687	0.999998	0.999998	0.999955	0.999811	0.999998	0.999637	0.890609	0.092809	0.998779	0.090422	0.022649	0.63191	0.70639	0.71011	0.66409	0.76491	0.87329	0.51969	0.059033	0.0029817	0.56207	0.0014984	0.00028628	0.63204	0.54852
269	Uveal	chr2	28894558	000056269	000056269_28894558	WDR43	WDR43	-14.5			4	0.044673	-0.20719	-0.18264	-0.20018	-0.40247	-0.61363	-0.088384	-0.77905	-1.3061	0.079082	-0.59292	-1.0793	0.998687	0.999998	0.999998	0.999955	0.999811	0.999998	0.999637	0.621192	0.410499	0.998779	0.810944	0.451973	0.78593	0.43637	0.12307	0.29685	0.2295	0.19973	0.18445	0.032772	0.022737	0.19155	0.034643	0.02201	0.78587	0.23765
270	Uveal	chr7	130051365	000116318	000116318_130051365	ZC3HC1	ZC3HC1.1	13.5			4	0.095353	-0.091934	-0.46159	-0.040665	-0.055399	-0.25096	0.030378	-0.4818	-1.0899	0.14476	-0.57958	-1.2628	0.998687	0.999998	0.139989	0.999955	0.999811	0.78572	0.999637	0.889287	0.179043	0.998779	0.254882	0.06746	0.44516	0.50582	0.0042607	0.38987	0.53288	0.067226	0.79189	0.058045	0.0069026	0.25601	0.0062061	0.0015285	0.44541	0.29044
271	Uveal	chr3	53347659	000077156	000077156_53347659	DCP1A	DCP1A	-160.5			4	0.096226	0.057848	-0.029631	0.1416	0.011773	-0.05125	-0.12188	-0.29942	-1.2069	-0.01811	-0.4022	-1.0569	0.998687	0.999998	0.999998	0.999955	0.999811	0.999998	0.999637	0.999122	0.19588	0.998779	0.999995	0.3076	0.96342	0.84233	0.1546	0.92403	0.581	0.47129	0.34724	0.25399	0.0077564	0.71351	0.13394	0.011486	0.96372	0.77269
272	Uveal	chr9	99821775	000129999	000129999_99821775	NR4A3	NR4A3	46.5	NR4A3	TSS	4	0.039685	0.19646	0.28119	-0.012077	0.10073	0.19259	-0.17775	-0.45904	-1.0222	-0.1233	-0.45678	-1.1725	0.998687	0.999998	0.999998	0.999955	0.999811	0.999998	0.999637	0.889287	0.408862	0.998779	0.158164	0.028829	0.087842	0.98196	0.98548	0.47866	0.51399	0.45291	0.17946	0.056993	0.022141	0.12228	0.0031391	0.00048718	0.083309	0.98205
273	Uveal	chr17	48047980	000046459	000046459_48047980	NFE2L1	NFE2L1	-332			4	0.092086	0.066819	-0.041813	0.18932	-0.10686	-0.16295	-0.12379	-0.52617	-0.85493	-0.17666	-1.1568	-1.3043	0.998687	0.999998	0.999998	0.999955	0.999811	0.999998	0.999637	0.999122	0.716777	0.998779	0.061769	0.044859	0.89163	0.82754	0.43889	0.91837	0.38256	0.30488	0.14814	0.13937	0.057054	0.30139	0.00091911	0.00098608	0.89176	0.73108
274	Uveal	chr11	69443347	000019213	000019213_69443347	LOC102724265	LOC102724265.1	17745.5	CCND1	TSS -198Kb	4	0.23751	0.33842	0.29866	0.068074	0.053401	0.049512	-0.13494	-0.42748	-0.60922	-0.037264	-1.0141	-1.4696	0.998687	0.999998	0.999998	0.999955	0.999811	0.999998	0.999637	0.161253	0.535817	0.998779	0.020686	0.029795	0.93736	0.99883	0.99176	0.83347	0.46244	0.21747	0.3182	0.0048534	0.03316	0.57766	0.00019253	0.00054075	0.93731	0.99876
275	Uveal	chr2	68157625	000059629	000059629_68157625	WDR92	PNO1	-64.5			4	0.017761	-0.38205	-0.41356	-0.24825	-0.17363	-0.71405	0.028933	-0.62332	-1.3394	-0.11266	-0.32148	-0.70577	0.998687	0.697829	0.999998	0.999955	0.999811	0.999998	0.999637	0.999122	0.214109	0.998779	0.999995	0.892946	0.1263	0.030133	0.13753	0.28452	0.39694	0.19943	0.72117	0.11423	0.0089785	0.59981	0.14625	0.069814	0.12498	0.0089244
276	Uveal	chr3	157160242	000081681	000081681_157160242	CCNL1	CCNL1	619			4	-0.19459	-0.062645	-0.38308	-0.25477	-0.29321	-0.34049	-0.26067	-0.58612	-1.2469	-0.25518	-0.43064	-0.71956	0.998687	0.999998	0.999998	0.999955	0.999811	0.999998	0.999637	0.04482	0.053156	0.998779	0.347668	0.451715	0.25123	0.30355	0.11959	0.1357	0.20563	0.26048	0.067912	0.0008488	0.0014381	0.12745	0.0096482	0.021692	0.2517	0.14417
277	Uveal	chr22	30250894	000073902	000073902_30250894	LIF	LIF	-4107			4	0.083095	-0.019278	-0.088967	0.094248	-0.0083695	-0.36072	0.09425	-0.76939	-0.74584	-0.11165	-0.82883	-1.1699	0.998687	0.999998	0.999998	0.999955	0.999811	0.999998	0.999637	0.498337	0.99901	0.998779	0.951377	0.377266	0.64264	0.45816	0.45586	0.38095	0.34465	0.28152	0.69934	0.021481	0.13598	0.54705	0.055982	0.016586	0.64269	0.25392
278	Uveal	chr16	70716251	000043633	000043633_70716251	MTSS2	MTSS2.2	-30230.5			4	-0.16879	-0.17469	-0.066629	-0.19295	-0.29903	-0.42999	0.025715	-0.57369	-0.7933	-0.22777	-0.74571	-1.1029	0.998687	0.999998	0.999998	0.999955	0.999811	0.999998	0.999637	0.999122	0.99901	0.998779	0.75138	0.967015	0.55531	0.23689	0.48583	0.1871	0.26872	0.24832	0.39193	0.10317	0.13773	0.20483	0.028476	0.085073	0.55543	0.10057
279	Uveal	chr2	222160370	000067533	000067533_222160370	CCDC140	CCDC140.4	-137688	PAX3	TSS +138Kb	4	0.092049	0.090917	0.17125	0.1368	0.1184	0.12303	-0.28565	-0.74834	-0.92078	-0.13747	-0.35253	-0.81039	0.998687	0.999998	0.999998	0.999955	0.999811	0.999998	0.974509	0.108204	0.043523	0.998779	0.999995	0.160125	0.95312	0.82686	0.87508	0.94391	0.95978	0.93162	0.021377	0.0027841	0.0010597	0.30602	0.15623	0.0045487	0.95335	0.72901
280	Uveal	chr2	222161192	000067533	000067533_222161192	CCDC140	CCDC140.5	-136949	PAX3	TSS +137Kb	4	0.10547	-0.044813	-0.149	0.060898	-0.053971	0.089332	-0.41909	-0.57567	-1.0601	0.08974	-0.31027	-0.65057	0.998687	0.999998	0.999998	0.999955	0.999811	0.999998	0.999637	0.137346	0.046355	0.998779	0.878364	0.274069	0.91034	0.36212	0.097997	0.79464	0.4406	0.85219	0.045485	0.0038087	0.0012071	0.55062	0.046339	0.009685	0.91056	0.18387
281	Uveal	chr8	129316452	000125980	000125980_129316452	LINC00977	LINC00977.2	-75517	MYC	TSS +1580Kb	1	-0.32477	-0.17359	-0.18462	-0.22501	-0.11769	-0.028351	-0.26166	-0.55111	-0.93257	-0.32622	-0.41773	-0.76131	0.998687	0.999998	0.999998	0.999955	0.999811	0.999998	0.999637	0.999122	0.99901	0.998779	0.999995	0.999998	0.13046	0.23127	0.24644	0.17814	0.28599	0.36546	0.14802	0.11815	0.11778	0.13379	0.13716	0.11809	0.13026	0.2317
282	Uveal	chr8	102653986	000123328	000123328_102653986	KLF10	KLF10	-1.5			4	-0.10055	-0.038422	-0.076439	-0.041334	-0.032749	-0.44127	0.0039038	-0.60681	-0.99162	0.10859	-0.1944	-0.69967	0.998687	0.999998	0.999998	0.999955	0.999811	0.999998	0.999637	0.598013	0.611613	0.998779	0.999995	0.67373	0.23574	0.27433	0.31446	0.19141	0.18809	0.1536	0.79053	0.030133	0.040369	0.92334	0.38177	0.041467	0.23622	0.1247
283	Uveal	chrX	20461690	000132953	000132953_20461690	RPS6KA3	RPS6KA3	-194823	RPS6KA3	TSS -195Kb	4	0.1296	0.20301	0.19934	0.081388	0.16388	0.28894	-0.28	-0.68803	-0.89119	-0.18976	-0.38977	-0.79419	0.998687	0.999998	0.999998	0.999955	0.999811	0.999998	0.899664	0.108204	0.077755	0.998779	0.842643	0.48289	0.33448	0.98077	0.99419	0.94976	0.93898	0.97964	0.015987	0.0028176	0.0024192	0.58999	0.041052	0.026129	0.33515	0.98082
284	Uveal	chr12	62260265	000025512	000025512_62260265	USP15	USP15	-15.5			4	-0.1023	-0.10176	-0.051506	-0.016003	-0.19407	-0.29923	-0.058681	-0.58477	-0.82528	-0.088658	-0.48981	-0.83127	0.998687	0.999998	0.999998	0.999955	0.999811	0.999998	0.999637	0.999122	0.302125	0.998779	0.999995	0.611728	0.61346	0.58736	0.6318	0.75158	0.39399	0.21876	0.58348	0.10255	0.013998	0.75423	0.077515	0.035819	0.61382	0.38737
285	Uveal	chr2	144510825	000063074	000063074_144510825	ZEB2-AS1	ZEB2.AS1.1	-8670.5			4	0.10937	-0.015379	-0.16784	0.17148	0.083314	0.15514	-0.0050911	-0.39068	-0.87828	0.0071397	-0.6418	-0.75297	0.998687	0.999998	0.877615	0.999955	0.999811	0.999998	0.999637	0.999122	0.54977	0.998779	0.894481	0.900639	0.98488	0.35757	0.073605	0.75697	0.64825	0.78167	0.61379	0.15257	0.034767	0.61203	0.049001	0.072942	0.98484	0.18074
286	Uveal	chr3	69922750	000077814	000077814_69922750	MITF	MITF.3	-13861	MITF	TSS -14Kb (intron)	4	0.097712	-0.12341	0.022514	0.059353	0.17912	0.068366	-0.2034	-0.6183	-0.68583	-0.085445	-0.89772	-0.94373	0.998687	0.999998	0.999998	0.999955	0.999811	0.999998	0.999637	0.115194	0.063218	0.998779	0.132426	0.109101	0.36279	0.17337	0.67807	0.75051	0.85237	0.68985	0.03459	0.0030386	0.0018433	0.3171	0.0023288	0.0028779	0.36347	0.061734
287	Uveal	chr3	104952912	000079153	000079153_104952912	ALCAM	ALCAM	-413721			4	0.01369	0.09413	-0.11505	-0.15217	-0.089616	-0.19961	-0.055006	-0.56224	-1.081	-0.15744	-0.092955	-0.36391	0.998687	0.999998	0.999998	0.999955	0.757335	0.828252	0.999637	0.461412	0.673865	0.998779	0.960872	0.777061	0.38177	0.70794	0.23585	0.18347	0.041909	0.073946	0.31093	0.018257	0.047173	0.13663	0.057402	0.054268	0.38213	0.5506
288	Uveal	chr2	98608536	000061191	000061191_98608536	COA5	COA5	166			4	0.079504	-0.16696	-0.33927	-0.092206	-0.15619	-0.69848	0.36162	-0.0088487	-0.4601	0.13774	-0.32571	-0.71719	0.998687	0.999998	0.999998	0.999955	0.999811	0.74549	0.999637	0.999122	0.99901	0.998779	0.999995	0.478828	0.33721	0.19435	0.21476	0.27648	0.28091	0.059498	0.83121	0.38703	0.11215	0.91414	0.11494	0.024689	0.33786	0.074125
289	Uveal	chr9	88776925	000129422	000129422_88776925	MIR4289	MIR4289	-31021.5			4	0.11233	-0.044315	-0.052283	0.15236	0.12003	0.14314	-0.088984	-0.11401	-0.32541	0.050513	-0.11182	-0.65355	0.998687	0.999998	0.999998	0.999955	0.999811	0.999998	0.999637	0.999122	0.99901	0.998779	0.999995	0.205216	0.96744	0.66834	0.41329	0.83143	0.97248	0.87358	0.38269	0.11519	0.10395	0.64604	0.36461	0.0067318	0.96767	0.49803
290	Uveal	chr3	3179707	000074898	000074898_3179707	CRBN	CRBN	82.5			4	-0.088857	-0.039034	0.077924	0.0046239	-0.099612	-0.25771	0.10216	-0.18672	-0.39454	0.10376	-0.073034	-0.45386	0.998687	0.999998	0.999998	0.999955	0.999811	0.999998	0.999637	0.999122	0.694323	0.998779	0.999995	0.347557	0.20046	0.10723	0.48774	0.45715	0.4808	0.29224	0.77406	0.079287	0.052416	0.55109	0.15624	0.014222	0.20066	0.035744
291	Uveal	chr6	44490399	000105871	000105871_44490399	MIR4642	MIR4642	54749			4	0.10968	0.13315	-0.029912	-0.82793	-0.3766	-0.45739	0.044163	0.14347	-0.416	-0.2373	-0.10096	-0.1766	0.998687	0.999998	0.999998	0.216289	0.783752	0.355704	0.999637	0.999122	0.85208	0.998779	0.999995	0.999998	0.11937	0.92657	0.23133	0.0030118	0.045854	0.017008	0.55929	0.42498	0.074281	0.055986	0.35115	0.1485	0.11743	0.92588
292	Uveal	chr2	70087033	000059798	000059798_70087033	PCBP1-AS1	PCBP1.AS1	-27.5			4	0.12346	-0.076979	-0.23585	-0.012564	-0.1493	-0.36785	-0.27034	-1.1642	-2.2931	0.12458	-0.16367	-0.45152	0.998687	0.999998	0.999998	0.999955	0.999811	0.99244	0.999637	0.016832	0.015292	0.998779	0.999995	0.999998	0.64776	0.3988	0.25249	0.52014	0.45166	0.11143	0.23127	0.00019253	0.00023271	0.52315	0.41001	0.13233	0.64764	0.21019
293	Uveal	chr1	150578671	000005049	000005049_150578671	MCL1	MCL1	791	MCL1	TSS +850bp (intron)	4	0.083831	0.35196	0.26068	-0.1078	-0.42522	-0.8362	-0.92638	-1.6117	-2.3397	0.056231	-0.26136	-0.29513	0.998687	0.999998	0.999998	0.999955	0.999811	0.999998	0.255081	0.154329	0.21271	0.998779	0.999995	0.97295	0.7387	0.99442	0.97793	0.55964	0.18356	0.17283	0.0015653	0.0044884	0.0088479	0.21817	0.18956	0.089686	0.73859	0.99444
294	Uveal	chr6	73520744	000106911	000106911_73520744	EEF1A1	EEF1A1.1	178.5			4	-0.21849	-0.067305	-0.42532	-0.22978	-0.32969	-0.64536	-0.44519	-1.7075	-2.3622	0.014924	-0.28311	-0.18397	0.998687	0.999998	0.999998	0.999955	0.999811	0.415873	0.723424	0.016832	0.020297	0.998779	0.999995	0.999998	0.13204	0.36467	0.1536	0.096159	0.24945	0.022221	0.0092497	0.00018248	0.0003432	0.38249	0.079156	0.41163	0.13109	0.18558
295	Uveal	chr4	151761037	000090521	000090521_151761037	GATB	GATB	83			4	0.16087	0.10658	0.21251	0.25649	-0.24769	-0.59935	0.095269	-0.38058	-1.7419	-0.19709	-0.51381	-0.51527	0.998687	0.999998	0.999998	0.999955	0.999811	0.993593	0.999637	0.498337	0.215168	0.925401	0.894481	0.900639	0.92348	0.39784	0.31108	0.86962	0.10221	0.11189	0.25104	0.021572	0.0090957	0.0090756	0.04883	0.073099	0.92362	0.20947
296	Uveal	chr9	92325547	000129599	000129599_92325547	CENPP	CENPP.1	-130			2	0.23098	0.26195	-0.074672	0.017439	-0.49807	-0.95876	0.38339	-0.22663	-1.0072	0.057622	-0.48377	-1.1153	0.998687	0.999998	0.999998	0.999955	0.999811	0.999998	0.999637	0.999122	0.99901	0.998779	0.999995	0.999998	0.93783	0.95525	0.35291	0.3451	0.26331	0.27003	0.99386	0.26353	0.24086	0.36078	0.2256	0.18782	0.9373	0.95463
297	Uveal	chr5	88785276	000097568	000097568_88785276	MEF2C	MEF2C.1	-4			3	0.20467	0.39066	0.30389	0.23393	0.20513	0.20836	0.050314	-0.96523	-2.2122	-0.021812	0.1754	0.15388	0.998687	0.999998	0.999998	0.999955	0.999811	0.999998	0.999637	0.841885	0.635541	0.998779	0.999995	0.999998	0.97993	0.92136	0.96247	0.96546	0.97806	0.87553	0.87537	0.051522	0.04363	0.77762	0.95394	0.7759	0.97937	0.92094
298	Uveal	chr12	124917335	000029185	000029185_124917335	MIR5188	MIR5188.1	1651.5			4	0.16927	0.089646	0.30335	0.15902	0.20369	0.056466	-0.37302	-1.0419	-1.6762	-0.11426	-0.11825	-0.37887	0.998687	0.999998	0.999998	0.999955	0.999811	0.999998	0.820746	0.017189	0.022619	0.998779	0.999995	0.999998	0.5302	0.83158	0.84953	0.89113	0.86756	0.86827	0.01162	0.00020927	0.00044365	0.3255	0.30908	0.10215	0.53027	0.74329
299	Uveal	chr6	159203500	000110257	000110257_159203500	LOC101929122	LOC101929122	-33575.5			4	0.1137	0.15887	0.26473	0.10031	0.14031	0.16563	0.10544	-0.65526	-1.2118	-0.15164	-0.18134	-0.64833	0.998687	0.999998	0.999998	0.999955	0.999811	0.999998	0.999637	0.999122	0.99901	0.998779	0.999995	0.999998	0.12946	0.98527	0.99518	0.48553	0.42949	0.47616	0.27098	0.099075	0.10095	0.24543	0.31251	0.12983	0.12831	0.98524
300	Uveal	chr2	33498606	000056631	000056631_33498606	RASGRP3	RASGRP3.3	-15141	RASGRP3	TSS +62Kb (intron)	4	0.30334	0.23143	0.35809	0.17559	0.2838	0.28159	-0.16891	-0.38389	-1.1521	0.012246	-0.027887	-0.57724	0.999697	0.999998	0.999998	0.999955	0.999811	0.999998	0.999637	0.126696	0.361764	0.998779	0.999995	0.478828	0.99667	0.97345	0.95749	0.94629	0.95799	0.84131	0.1719	0.0034705	0.017617	0.69712	0.5032	0.025747	0.99667	0.97356
301	Uveal	chr7	39734109	000112784	000112784_39734109	LINC00265	LINC00265	528.5			4	0.079515	-0.18388	-0.21849	-0.25567	-0.56471	-0.6637	-0.15598	-0.47175	-0.88921	-0.28462	-0.4001	-0.66422	0.998687	0.999998	0.999998	0.999955	0.783752	0.999998	0.999637	0.999122	0.99901	0.998779	0.999995	0.999998	0.66667	0.20447	0.23053	0.22203	0.045639	0.1178	0.35784	0.13885	0.11191	0.44327	0.12529	0.11777	0.66654	0.080285
302	Uveal	chr12	55965393	000025206	000025206_55965393	PMEL	PMEL	695	PMEL	TSS +600bp (intron)	4	0.053146	0.10529	0.11835	0.050978	-0.020918	0.15948	0.16512	-0.62778	-1.4732	0.10095	-0.07974	-0.038328	0.998687	0.999998	0.999998	0.999955	0.999811	0.999998	0.999637	0.053827	0.020456	0.998779	0.999995	0.999998	0.86249	0.85463	0.78592	0.45775	0.49167	0.58255	0.85759	0.0011133	0.00036664	0.96542	0.32128	0.50597	0.86267	0.80361
303	Uveal	chr12	56334036	000025239	000025239_56334036	PAN2	PAN2	-97.5			4	0.15148	-0.051774	-0.044827	0.06952	0.014256	-0.35421	0.068726	-0.34372	-1.0033	-0.14508	-0.36452	-0.46137	0.998687	0.999998	0.999998	0.999955	0.999811	0.999998	0.999637	0.924069	0.059346	0.998779	0.999995	0.499514	0.87935	0.64005	0.60767	0.74857	0.57988	0.30277	0.80941	0.065398	0.0016658	0.44889	0.083743	0.027438	0.87948	0.45964
304	Uveal	chr21	29298889	000072578	000072578_29298889	BACH1	BACH1	18.5	BACH1	TSS	4	0.13624	0.10681	-0.23612	-0.0046249	-0.066274	0.05154	-0.037546	-0.25617	-1.0627	0.040576	-0.34537	-0.35265	0.998687	0.999998	0.999998	0.999955	0.999811	0.999998	0.999637	0.999122	0.388614	0.998779	0.999995	0.999998	0.93271	0.94692	0.23855	0.52867	0.33086	0.63684	0.58359	0.26317	0.020072	0.77098	0.14742	0.13979	0.93259	0.94709
305	Uveal	chr8	80508540	000121501	000121501_80508540	ZBTB10	ZBTB10.2	22342			4	-0.21807	-0.10802	-0.11726	0.1542	0.10585	0.13554	-0.16938	-0.54562	-1.0674	0.09181	-0.09084	-0.32336	0.998687	0.999998	0.999998	0.999955	0.999811	0.999998	0.593547	0.950201	0.170464	0.998779	0.999995	0.999998	0.48498	0.18113	0.12372	0.57423	0.96847	0.91027	0.0058211	0.070059	0.0062429	0.66836	0.38671	0.21504	0.48543	0.065913
306	Uveal	chr2	88691592	000060942	000060942_88691592	RPIA	RPIA	-75			4	-0.063108	-0.10367	-0.24205	-0.12996	0.017642	-0.25214	0.0040323	-0.40486	-1.119	-0.062995	-0.14352	-0.086362	0.998687	0.999998	0.999998	0.999955	0.999811	0.999998	0.999637	0.4389	0.134307	0.998779	0.999995	0.999998	0.58669	0.47425	0.35041	0.29844	0.62564	0.37521	0.58022	0.01677	0.004542	0.51887	0.3843	0.43578	0.58691	0.26618
307	Uveal	chr7	144824559	000116921	000116921_144824559	TPK1	TPK1	11233.5	TPK1	TSS +11.5Kb	4	-0.10619	-0.073467	-0.12534	-0.13506	-0.084985	-0.10773	-0.12503	-0.29025	-0.98457	-0.27183	0.00095873	-0.18299	0.998687	0.999998	0.999998	0.999955	0.999811	0.999998	0.999637	0.76933	0.170464	0.998779	0.999995	0.777061	0.24898	0.34314	0.26551	0.23177	0.49571	0.15247	0.41494	0.04501	0.0062932	0.43833	0.53776	0.054204	0.24947	0.17091
308	Uveal	chr8	129685782	000126029	000126029_129685782	CCDC26	CCDC26.3	-5577.5	MYC	TSS +1948Kb	4	-0.072507	-0.26657	-0.052744	0.088679	0.10109	-0.13473	-0.17243	-0.26882	-0.69211	0.13611	-0.077027	-0.46155	0.998687	0.999998	0.999998	0.999955	0.999811	0.999998	0.999637	0.999122	0.063971	0.998779	0.999995	0.892946	0.3447	0.094093	0.42353	0.96224	0.81601	0.51123	0.30239	0.15903	0.001947	0.85228	0.15591	0.069406	0.34529	0.030831
309	Uveal	chr2	222218970	000067541	000067541_222218970	CCDC140	CCDC140.6	-79204	PAX3	TSS +80Kb (intron)	4	0.15689	0.10779	0.18079	0.21029	0.13832	0.21686	-0.2894	-0.4202	-0.66992	-0.07294	-0.25877	-0.38802	0.998687	0.999998	0.999998	0.999955	0.999811	0.999998	0.999637	0.999122	0.297879	0.998779	0.999995	0.900805	0.67512	0.77158	0.83444	0.92613	0.79248	0.804	0.087678	0.10631	0.013499	0.36311	0.14499	0.073417	0.6747	0.63396
310	Uveal	chr3	167734925	000082123	000082123_167734925	PDCD10	PDCD10	69			4	0.33386	0.40827	0.44907	0.041643	-0.081256	-0.15662	-0.017329	-0.38381	-0.71027	0.17458	-0.064871	-0.3349	0.999697	0.999998	0.999998	0.999955	0.999811	0.999998	0.999637	0.999122	0.388614	0.998779	0.999995	0.967015	0.99931	0.64201	0.44853	0.33547	0.19766	0.27514	0.57529	0.17834	0.020118	0.97793	0.20789	0.085735	0.99925	0.46242
311	Uveal	chr19	43669120	000053544	000053544_43669120	PLAUR	PLAUR	1158.5			4	0.10763	0.041672	0.032117	-0.13909	-0.027475	-0.25193	-0.037317	-0.33066	-0.57593	-0.0040229	-0.36563	-0.44894	0.998687	0.999998	0.999998	0.999955	0.999811	0.999998	0.999637	0.999122	0.71959	0.998779	0.999995	0.999998	0.3582	0.72074	0.64374	0.36013	0.45326	0.28283	0.63813	0.11067	0.057918	0.351	0.1829	0.19248	0.35885	0.56808
312	Uveal	chr16	53703985	000042903	000042903_53703985	RPGRIP1L	FTO	0			4	0.013001	-0.13955	-0.30616	-0.075488	-0.39673	-0.42249	0.046349	-0.23571	-0.25429	0.036621	-0.14167	-0.76271	0.998687	0.999998	0.999998	0.999955	0.999811	0.997827	0.999637	0.999122	0.99901	0.998779	0.999995	0.892946	0.46266	0.43233	0.19375	0.46932	0.10847	0.11596	0.54301	0.21198	0.32918	0.75319	0.43713	0.069787	0.463	0.2347
313	Uveal	chr10	93463027	000013988	000013988_93463027	MYOF	MYOF.1	19400.5			4	-0.48541	-0.32346	-0.41889	-0.3648	-0.3802	-0.28349	-0.19496	-0.41713	-0.79492	-0.093591	-0.16418	-0.20516	0.998687	0.999998	0.999998	0.999955	0.999811	0.999998	0.999637	0.999122	0.99901	0.998779	0.999995	0.999998	0.017584	0.25483	0.21401	0.14437	0.14843	0.23771	0.11143	0.17911	0.1193	0.67047	0.34684	0.3461	0.0092248	0.1119
314	Uveal	chr10	43397263	000011588	000011588_43397263	HNRNPF	HNRNPF.1	-61	HNRNPF	TSS	4	0.012362	0.15587	-0.10032	0.0030026	0.16912	0.13834	-0.13692	-0.30431	-0.63991	0.32687	-0.036152	-0.32899	0.998687	0.999998	0.999998	0.999955	0.999811	0.999998	0.999637	0.493439	0.706987	0.998779	0.999995	0.999998	0.54971	0.64429	0.52702	0.60547	0.82734	0.81634	0.33547	0.021026	0.054512	0.30663	0.35328	0.19978	0.54987	0.46551
315	Uveal	chr19	1252646	000051777	000051777_1252646	MIDN	MIDN	3896.5			4	0.030334	0.018146	0.058973	-0.052137	0.13214	-0.051005	-0.081656	-0.52925	-0.60056	-0.2562	-0.099206	-0.28494	0.998687	0.999998	0.999998	0.999955	0.999811	0.999998	0.999637	0.999122	0.897099	0.998779	0.842643	0.189734	0.58743	0.83894	0.62697	0.53466	0.53745	0.38217	0.11564	0.08677	0.082216	0.044069	0.039301	0.0060956	0.5877	0.76353
316	Uveal	chr17	79850741	000048656	000048656_79850741	CBX4	CBX4.1	-11349			4	0.008588	0.21411	0.18174	0.15027	-0.15558	0.16625	0.068196	-0.29961	-1.2122	0.21098	0.35626	0.33091	0.998687	0.999998	0.999998	0.999955	0.999811	0.999998	0.999637	0.999122	0.694323	0.998779	0.999995	0.999998	0.036656	0.98145	0.3843	0.79462	0.18293	0.62134	0.10208	0.1409	0.052828	0.77162	0.83934	0.78557	0.025761	0.98147
317	Uveal	chr2	222265019	000067550	000067550_222265019	CCDC140	CCDC140.9	-33001	PAX3	TSS +34Kb	4	-0.066435	-0.11914	0.19765	0.024369	0.072341	0.23586	-0.34125	-0.40996	-0.50677	-0.10218	-0.54193	-0.373	0.998687	0.999998	0.999998	0.999955	0.999811	0.999998	0.999637	0.66513	0.383201	0.998779	0.234826	0.78476	0.37832	0.52553	0.74833	0.62324	0.8152	0.95207	0.041474	0.035906	0.019439	0.37819	0.005446	0.055467	0.37869	0.30633
318	Uveal	chr22	35629989	000074108	000074108_35629989	MB	MB	-6682.5			4	0.071324	-0.12459	-0.15241	0.0061179	-0.13825	-0.49841	-0.028622	-0.24521	-0.5762	-0.058166	-0.22527	-0.28333	0.998687	0.999998	0.999998	0.999955	0.999811	0.999998	0.999637	0.999122	0.99901	0.998779	0.999995	0.999998	0.67949	0.4291	0.15615	0.44725	0.35923	0.20494	0.67451	0.20222	0.1186	0.25827	0.35647	0.11748	0.67906	0.23237
319	Uveal	chr8	129687031	000126029	000126029_129687031	CCDC26	CCDC26.4	-6787	MYC	TSS +1950Kb	4	-0.051996	-0.14866	-0.16331	-0.072074	-0.042809	-0.074782	-0.22495	-0.41171	-0.66287	-0.032244	-0.06658	-0.19443	0.998687	0.999998	0.999998	0.999955	0.999811	0.999998	0.999637	0.999122	0.366036	0.998779	0.999995	0.999998	0.63441	0.35622	0.32877	0.68462	0.48523	0.47453	0.20877	0.17884	0.018203	0.47416	0.73632	0.39618	0.63451	0.17976
320	Uveal	chr3	156892950	000081665	000081665_156892950	LEKR1	LEKR1.1	66544			4	0.057762	0.005917	0.033628	0.082125	0.10536	0.29621	-0.18322	-0.36056	-0.89264	0.24084	0.067803	0.038658	0.998687	0.999998	0.999998	0.999955	0.999811	0.999998	0.999637	0.214122	0.063971	0.998779	0.999995	0.999998	0.55563	0.7647	0.72048	0.96281	0.89619	0.66949	0.1287	0.0068791	0.001937	0.91319	0.73762	0.72709	0.55576	0.6252
321	Uveal	chr3	69821290	000077798	000077798_69821290	MITF	MITF.1	-44906.5	MITF	TSS -115Kb	4	-0.029123	-0.037388	-0.006807	0.1088	-0.38004	0.2072	-0.15731	-0.75242	-1.0147	-0.042536	0.070718	0.18758	0.998687	0.999998	0.999998	0.999955	0.999811	0.999998	0.999637	0.205656	0.0919	0.998779	0.999995	0.999998	0.75539	0.44075	0.52815	0.89186	0.11401	0.95785	0.081466	0.0065376	0.0029214	0.75263	0.90779	0.9167	0.75539	0.24083
322	Uveal	chr6	44246536	000105849	000105849_44246536	HSP90AB1	HSP90AB1	251			4	0.092884	0.23413	0.27436	0.15618	-0.265	-0.34543	0.10265	-0.12331	-0.45842	-0.017579	0.078441	-0.33811	0.998687	0.999998	0.999998	0.999955	0.999811	0.999998	0.999637	0.999122	0.694323	0.998779	0.999995	0.999998	0.89667	0.87323	0.84607	0.62653	0.1974	0.28771	0.89999	0.32532	0.052832	0.5068	0.52647	0.23108	0.89662	0.84348
323	Uveal	chr19	44742039	000053611	000053611_44742039	BCL3	BCL3	-6786.5			4	-0.18524	-0.15119	0.014477	-0.21906	-0.073062	-0.13883	-0.06513	-0.33017	-0.18641	-0.10504	-0.19188	-0.58522	0.998687	0.999998	0.999998	0.999955	0.999811	0.999998	0.999637	0.999122	0.7545	0.998779	0.999995	0.653106	0.31176	0.3284	0.43368	0.21631	0.47304	0.14491	0.47587	0.093848	0.063024	0.61494	0.32297	0.039535	0.31266	0.16086
324	Uveal	chr8	11481136	000117574	000117574_11481136	BLK	BLK	-13302.5			4	0.26208	0.27929	0.15252	0.0037155	-0.44627	-0.72239	0.18421	-0.11836	-0.50849	0.12979	-0.055832	-0.24098	0.998687	0.999998	0.999998	0.999955	0.999811	0.999998	0.999637	0.999122	0.99901	0.998779	0.999995	0.999998	0.7851	0.75914	0.79807	0.54745	0.14564	0.18555	0.88627	0.37874	0.09787	0.96584	0.50959	0.27791	0.785	0.61818
325	Uveal	chr14	20625408	000034182	000034182_20625408	OR6S1	OR6S1	16292.5			4	-0.12954	-0.1943	-0.050058	-0.11967	0.018358	-0.1048	-0.17013	-0.32732	-0.63344	-0.22093	-0.16505	-0.093752	0.998687	0.999998	0.999998	0.999955	0.999811	0.999998	0.999637	0.653559	0.850689	0.998779	0.999995	0.999998	0.51851	0.18491	0.39295	0.34443	0.6225	0.37071	0.27523	0.034921	0.07336	0.20625	0.33942	0.12701	0.51881	0.068251
326	Uveal	chr3	69839408	000077801	000077801_69839408	MITF	MITF.2	-26925.5	MITF	TSS -97Kb	4	0.1227	0.16694	0.21519	0.28983	0.17746	0.050973	-0.17384	-0.3465	-0.80475	0.18461	0.19281	0.10424	0.998687	0.999998	0.999998	0.999955	0.999811	0.999998	0.999637	0.575589	0.508795	0.998779	0.999995	0.999998	0.97785	0.84733	0.97556	0.99905	0.98235	0.9066	0.040051	0.028225	0.0308	0.95166	0.97239	0.85192	0.97806	0.78597
327	Uveal	chr11	88579721	000020233	000020233_88579721	GRM5-AS1	GRM5.AS1.1	75234.5			4	0.0087357	-0.015163	-0.12073	-0.20724	-0.24323	-0.15795	-0.15686	-0.15496	-0.48114	-0.02249	-0.0006129	-0.21138	0.998687	0.999998	0.999998	0.999955	0.999811	0.999998	0.999637	0.999122	0.716777	0.998779	0.999995	0.999998	0.76261	0.7424	0.30704	0.21238	0.15303	0.32244	0.28437	0.24857	0.057449	0.82597	0.70249	0.3641	0.76249	0.59621
328	Uveal	chr15	45456757	000039009	000039009_45456757	MIR147B	MIR147B.2	24012			1	0.43996	0.55563	0.48954	0.1529	0.025993	0.029677	0.11103	-0.31733	-0.58509	0.26102	0.088385	-0.075243	0.998687	0.999998	0.999998	0.999955	0.999811	0.999998	0.999637	0.999122	0.99901	0.998779	0.999995	0.999998	0.97731	0.98698	0.96061	0.74391	0.51045	0.5054	0.68363	0.2041	0.15962	0.84687	0.59722	0.38778	0.97726	0.98688
329	Uveal	chr11	65919386	000019024	000019024_65919386	DRAP1	C11orf68.3	-172			4	0.063107	0.35739	0.24628	0.10563	-0.050817	0.025999	0.09771	0.018375	-0.47734	0.14539	0.24582	-0.17851	0.998687	0.999998	0.999998	0.999955	0.999811	0.999998	0.999637	0.999122	0.99901	0.998779	0.999995	0.999998	0.95205	0.99357	0.94837	0.98066	0.7528	0.76918	0.74695	0.49135	0.21956	0.91395	0.60383	0.40231	0.95232	0.9936
330	Uveal	chr6	63636205	000106604	000106604_63636205	PHF3	PHF3	81			4	0.30952	0.18658	0.038413	-0.060228	0.0026044	-0.034877	-0.026034	-0.3574	-0.54721	0.0041083	0.19511	-0.054873	0.998687	0.999998	0.999998	0.999955	0.999811	0.999998	0.999637	0.999122	0.853932	0.998779	0.999995	0.999998	0.85571	0.92391	0.91757	0.4588	0.47395	0.48187	0.50288	0.24592	0.075443	0.80235	0.39546	0.34749	0.85574	0.92277
331	Uveal	chr10	43396999	000011588	000011588_43396999	HNRNPF	HNRNPF	37.5	HNRNPF	TSS	4	0.23013	0.23428	0.17165	0.12776	0.16837	0.11374	0.14252	-0.33429	-0.47881	0.10508	0.031347	-0.11214	0.998687	0.999998	0.999998	0.999955	0.999811	0.999998	0.999637	0.999122	0.99901	0.998779	0.999995	0.999998	0.96161	0.99044	0.91841	0.97396	0.98491	0.95844	0.9932	0.1862	0.13859	0.82112	0.92824	0.38708	0.9619	0.99042
332	Uveal	chr3	143001536	000080862	000080862_143001536	U2SURP	LOC100289361	60			4	0.010365	-0.085577	-0.19297	-0.11586	-0.054968	-0.098254	-0.31566	-0.042569	-0.38623	-0.23261	0.04882	-0.10305	0.998687	0.999998	0.999998	0.999955	0.999811	0.999998	0.999637	0.999122	0.99901	0.998779	0.999995	0.999998	0.58139	0.32333	0.30137	0.4024	0.3848	0.42849	0.12333	0.32926	0.24083	0.15882	0.34134	0.33469	0.58165	0.15738
333	Uveal	chr8	89984364	000122398	000122398_89984364	NBN	NBN	52.5			2	0.083569	0.27822	0.28848	0.034771	0.061779	0.018742	0.15016	0.12583	-0.89187	0.12867	0.49113	0.40885	0.998687	0.999998	0.999998	0.999955	0.999811	0.999998	0.999637	0.999122	0.716777	0.998779	0.999995	0.999998	0.84197	0.94478	0.92748	0.71508	0.68951	0.6025	0.70429	0.87065	0.057017	0.89156	0.9508	0.87086	0.84298	0.94412
334	Uveal	chr8	134712762	000126377	000126377_134712762	ZFAT	ZFAT	290.5			4	0.25242	0.081767	0.1358	0.12298	0.11283	-0.13508	0.078175	-0.15447	-0.56867	0.25128	0.083615	0.12486	0.998687	0.999998	0.999998	0.999955	0.999811	0.999998	0.999637	0.999122	0.874802	0.998779	0.999995	0.999998	0.96458	0.88109	0.95762	0.94228	0.71899	0.39338	0.77121	0.37118	0.079581	0.97486	0.72649	0.683	0.96483	0.85839
335	Uveal	chr9	81689693	000129077	000129077_81689693	TLE1	LOC101927502	213			4	-0.049255	-0.064572	-0.2068	-0.24276	0.017003	-0.018955	-0.11597	-0.25804	-0.19114	0.055627	-0.15084	-0.14605	0.998687	0.999998	0.999998	0.999955	0.999811	0.999998	0.999637	0.999122	0.99901	0.998779	0.999995	0.999998	0.56459	0.41636	0.13938	0.1664	0.48049	0.4911	0.38748	0.21288	0.37434	0.32013	0.13293	0.45775	0.56491	0.22307
336	Uveal	chr14	68793309	000036604	000036604_68793309	ZFP36L1	ZFP36L1.1	674			4	0.015992	0.1928	-0.032486	-0.096785	-0.16314	-0.35747	0.18195	-0.14459	-0.44513	0.034641	0.20993	0.14247	0.998687	0.999998	0.999998	0.999955	0.999811	0.620403	0.999637	0.999122	0.57772	0.998779	0.999995	0.999998	0.74231	0.83999	0.6261	0.16925	0.080147	0.041102	0.85211	0.08898	0.037707	0.75693	0.84057	0.79171	0.74218	0.76644
337	Uveal	chr12	55970887	000025206	000025206_55970887	RAB5B	RAB5B	-3039	PMEL / CDK2	TSS -5Kb / TSS +4Kb	4	0.070183	-0.068082	0.083406	-0.14408	-0.024525	0.069622	0.0081538	-0.13876	-0.78146	0.055093	0.44871	0.48636	0.998687	0.999998	0.999998	0.999955	0.999811	0.999998	0.999637	0.999122	0.19588	0.998779	0.999995	0.999998	0.59178	0.61415	0.79874	0.11436	0.69049	0.63776	0.6282	0.44925	0.0076928	0.82962	0.98467	0.99964	0.59212	0.42444
338	Uveal	chr8	102806491	000123337	000123337_102806491	GASAL1	GASAL1	-345			4	0.17537	0.12039	0.097368	0.10465	-0.041918	-0.067467	-0.13445	0.006678	-0.23401	-0.0090652	-0.10673	-0.0017364	0.998687	0.999998	0.999998	0.999955	0.999811	0.999998	0.999637	0.999122	0.99901	0.998779	0.999995	0.999998	0.67394	0.69498	0.79609	0.93454	0.4087	0.22444	0.27864	0.40301	0.18585	0.55827	0.13747	0.39823	0.67364	0.53323
339	Uveal	chr2	18048082	000055429	000055429_18048082	KCNS3	KCNS3	169608			4	0.037507	0.291	0.19934	0.17991	0.21396	0.088792	0.086673	0.11164	-0.27337	0.3276	0.1972	0.1236	0.998687	0.999998	0.999998	0.999955	0.999811	0.999998	0.999637	0.999122	0.99901	0.99957	0.999995	0.999998	0.0047262	0.79656	0.73413	0.42854	0.56969	0.48515	0.35098	0.46181	0.24407	0.9977	0.11494	0.61139	0.0023069	0.666
340	Uveal	chr6	4586125	000103389	000103389_4586125	KU-MEL-3	KU.MEL.3.1	-24221			3	0.15977	0.19405	-0.0051301	0.15343	0.22946	0.13846	-0.081353	-0.1505	-0.14322	0.13636	-0.009965	0.027443	0.998687	0.999998	0.999998	0.999955	0.999811	0.999998	0.999637	0.999122	0.99901	0.998779	0.999995	0.999998	0.96848	0.96793	0.55357	0.88179	0.43928	0.44166	0.51045	0.086569	0.33092	0.2094	0.30307	0.3094	0.96808	0.96752
341	Uveal	chr5	160467854	000102194	000102194_160467854	MIR3142HG	MIR3142HG.4	-97			1	0.66427	0.17005	0.26739	0.23112	0.39581	0.22801	-0.078292	-0.51306	-0.54743	0.25013	0.39663	0.86078	0.999697	0.999998	0.999998	0.999955	0.999811	0.999998	0.999637	0.999122	0.99901	0.998779	0.999995	0.999998	0.99555	0.74681	0.82669	0.86451	0.95947	0.77455	0.41221	0.15145	0.17865	0.84633	0.93434	0.99453	0.99534	0.74675
342	Uveal	chr5	176604399	000102927	000102927_176604399	GPRIN1	GPRIN1	5755			4	0.15114	0.15659	0.12217	0.16951	-0.40886	0.17522	-0.2474	-0.6501	-0.8425	-0.22692	-0.26961	-1.1187	0.998687	0.999998	0.999998	0.999955	0.757335	0.999998	0.999637	0.999122	0.99901	0.998779	0.999995	0.338102	0.96255	0.17913	0.65517	0.55197	0.042003	0.60805	0.031911	0.092261	0.11189	0.054151	0.12397	0.013492	0.96279	0.064711
343	Uveal	chr6	9254468	000103641	000103641_9254468	HULC	HULC	602300	TFAP2A	TSS +1150Kb	4	0.056306	-0.064698	-0.030486	-0.0042314	0.039379	0.024645	-0.044662	-0.33666	-0.49566	-0.46654	-0.83104	-1.0673	0.998687	0.999998	0.999998	0.999955	0.999811	0.999998	0.999637	0.999122	0.403419	0.998779	0.360338	0.359905	0.78696	0.1281	0.46326	0.77556	0.56629	0.7193	0.54952	0.15776	0.021692	0.019606	0.010358	0.015022	0.78693	0.043727
344	Uveal	chr5	72848078	000096562	000096562_72848078	TNPO1	TNPO1	-65.5			4	0.19976	0.064817	0.11603	-0.17937	-0.13541	0.061808	-0.046067	-0.24219	-0.63565	0.099355	-0.43771	-0.67739	0.998687	0.999998	0.999998	0.999955	0.999811	0.999998	0.999637	0.999122	0.716777	0.998779	0.717019	0.999998	0.94895	0.78056	0.70536	0.21213	0.45366	0.68039	0.47521	0.26334	0.056793	0.77775	0.026865	0.14438	0.94923	0.64544
345	Uveal	chr1	59151254	000002326	000002326_59151254	HSD52	HSD52.2	-4320.5			4	0.21358	-0.048154	-0.15224	-0.094307	-0.26861	-0.97601	0.0095597	-0.078574	-0.40851	0.0061376	-0.14002	-0.81892	0.998687	0.999998	0.999998	0.138472	0.999811	0.453059	0.999637	0.999122	0.869519	0.998779	0.999995	0.484749	0.91267	0.10709	0.16604	0.001639	0.1324	0.02574	0.041564	0.23541	0.078218	0.038327	0.1346	0.026393	0.9127	0.035686
346	Uveal	chr13	108915705	000033841	000033841_108915705	MYO16-AS1	MYO16.AS1	251538			4	0.25802	0.15229	0.13786	0.12895	0.016231	0.065031	-0.2064	-0.065245	-0.43837	-0.32578	-0.43616	-0.72608	0.998687	0.999998	0.999998	0.999955	0.999811	0.999998	0.999637	0.999122	0.19588	0.998779	0.461203	0.164081	0.55467	0.90718	0.80821	0.832	0.69614	0.70585	0.16147	0.65211	0.0078167	0.05335	0.014349	0.0048869	0.55476	0.90087
347	Uveal	chr14	90397003	000037459	000037459_90397003	CALM1	CALM1	56.5			4	0.024518	-0.088651	-0.23137	-0.39681	-0.65304	-0.27238	-0.086136	-0.17372	-0.15131	0.32308	-0.19709	-0.98378	0.998687	0.999998	0.871594	0.67076	0.522028	0.999998	0.979397	0.999122	0.99901	0.998779	0.999995	0.791501	0.31038	0.43804	0.071083	0.017467	0.022774	0.20849	0.022522	0.40413	0.20176	0.57738	0.11045	0.057281	0.31126	0.23888
348	Uveal	chr12	122947012	000029046	000029046_122947012	ABCB9	ABCB9	19487			4	0.0083642	-0.027108	-0.04355	-0.17742	-0.76285	-0.9926	-0.25872	-0.19426	-0.3637	-0.07762	-0.41315	-0.75055	0.998687	0.999998	0.999998	0.999955	0.999811	0.999998	0.999637	0.999122	0.746555	0.998779	0.613036	0.098046	0.61744	0.39605	0.50151	0.10503	0.085735	0.14186	0.078115	0.2948	0.061855	0.72783	0.021146	0.0025531	0.61758	0.20808
349	Uveal	chr9	95875909	000129782	000129782_95875909	ERCC6L2	ERCC6L2.1	123			3	-0.13803	-0.23154	-0.11479	-0.091846	-0.68597	-0.40822	-0.12869	-0.33648	-0.49025	-0.14897	-0.49572	-0.60332	0.998687	0.999998	0.999998	0.999955	0.999811	0.754376	0.999637	0.829152	0.99901	0.998779	0.671224	0.611728	0.1561	0.40288	0.54887	0.44111	0.11402	0.060462	0.38341	0.049912	0.10671	0.28592	0.024659	0.035996	0.15669	0.25022
350	Uveal	chr12	57088645	000025280	000025280_57088645	NAB2	NAB2	-372			4	0.20118	-0.019989	-0.10159	-0.4678	-1.5115	-1.6484	0.076407	-0.27659	-0.34575	0.073286	-0.67163	-0.73805	0.998687	0.999998	0.999998	0.999955	0.705555	0.764416	0.999637	0.999122	0.99901	0.998779	0.657797	0.681789	0.35637	0.46189	0.1057	0.091816	0.037938	0.064172	0.8133	0.27605	0.22348	0.6165	0.023135	0.042194	0.35709	0.2567
351	Uveal	chr17	39699927	000045890	000045890_39699927	ERBB2	ERBB2	-3.5			4	0.21701	0.16046	0.13016	-0.10311	-0.15244	-0.15154	0.01977	-0.14962	-0.31731	-0.097622	-0.33436	-0.6401	0.998687	0.999998	0.999998	0.999955	0.999811	0.845722	0.999637	0.999122	0.99901	0.998779	0.999995	0.295713	0.96047	0.69293	0.58726	0.35717	0.2427	0.077425	0.75483	0.33303	0.25911	0.20917	0.21386	0.0109	0.96072	0.53045
352	Uveal	chr12	119179824	000028819	000028819_119179824	HSPB8	HSPB8	988.5			4	0.0015374	-0.30774	-0.18352	-0.29407	-0.40236	-0.46954	0.016601	-0.12091	-0.30153	-0.26225	-0.32108	-0.59567	0.998687	0.999998	0.999998	0.999955	0.999811	0.999998	0.999637	0.999122	0.99901	0.998779	0.999995	0.999998	0.20556	0.19014	0.27254	0.1253	0.10298	0.14556	0.55896	0.22103	0.24933	0.10288	0.24333	0.10496	0.20559	0.071519
353	Uveal	chr12	48716827	000024754	000024754_48716827	CCNT1	CCNT1	-192.5			4	-0.2648	-0.19969	-0.27844	-0.15205	-0.28293	-0.59606	-0.30866	-0.07269	-0.0787	-0.19137	-0.12519	-0.78542	0.998687	0.999998	0.999998	0.999955	0.285353	0.696631	0.999637	0.999122	0.99901	0.998779	0.999995	0.451973	0.16595	0.23397	0.19092	0.056531	0.0088446	0.05164	0.029661	0.15839	0.32964	0.1369	0.30637	0.021916	0.16601	0.098766
354	Uveal	chr1	35268793	000001454	000001454_35268793	ZMYM4	ZMYM4	117.5			4	0.07603	0.11319	0.28101	-0.069146	-0.069457	0.17651	-0.0044383	-0.072151	-0.37974	0.084095	-0.41251	-0.44329	0.998687	0.999998	0.999998	0.999955	0.999811	0.999998	0.999637	0.999122	0.85208	0.998779	0.97797	0.258542	0.88016	0.73742	0.82829	0.39449	0.42476	0.67659	0.76918	0.1128	0.074344	0.79694	0.059532	0.0089183	0.88036	0.58958
355	Uveal	chr2	47069940	000058018	000058018_47069940	STPG4	STPG4	85292.5			4	0.11004	0.02634	-0.14731	0.11213	0.093802	-0.029748	0.10262	0.015556	-0.16122	-0.04681	-0.27994	-0.64398	0.998687	0.999998	0.999998	0.999955	0.999811	0.999998	0.999637	0.999122	0.99901	0.998779	0.999995	0.757081	0.84421	0.59164	0.36281	0.78424	0.68138	0.55929	0.69029	0.61139	0.37507	0.79173	0.075513	0.051462	0.84439	0.39342
356	Uveal	chr3	52154793	000077096	000077096_52154793	POC1A	POC1A	-308			4	0.036908	-0.036738	-0.33147	0.10803	0.048985	0.18349	-0.050052	0.10589	-0.10577	-0.12907	-0.2765	-0.62122	0.998687	0.999998	0.999998	0.999955	0.999811	0.999998	0.999637	0.999122	0.99901	0.998779	0.999995	0.886117	0.45667	0.49489	0.10334	0.78891	0.81253	0.98697	0.5098	0.74723	0.38102	0.78108	0.18465	0.068324	0.45699	0.2821
357	Uveal	chr7	143380983	000116888	000116888_143380983	LOC100507507	LOC100507507	23			4	0.1387	-0.24144	-0.18678	0.016103	0.08399	0.05282	-0.088352	-0.5075	-0.1434	-0.20609	-0.14407	-0.5555	0.998687	0.999998	0.999998	0.999955	0.999811	0.999998	0.999637	0.999122	0.99901	0.998779	0.999995	0.478828	0.73631	0.070005	0.3494	0.68208	0.58241	0.6142	0.36482	0.14283	0.39586	0.31081	0.27937	0.025194	0.73611	0.02231
358	Uveal	chr2	222290857	000067555	000067555_222290857	CCDC140	CCDC140.10	-7204.5	PAX3	TSS +8Kb	4	0.18033	0.29362	0.40899	0.18632	0.19808	0.15114	0.20715	-0.10722	-0.13175	0.051695	-0.14239	-0.5353	0.998687	0.999998	0.999998	0.999955	0.999811	0.999998	0.999637	0.999122	0.99901	0.998779	0.999995	0.137105	0.95047	0.99926	0.99222	0.97968	0.98445	0.96197	0.8253	0.098436	0.39532	0.59289	0.31929	0.003802	0.9507	0.9992
359	Uveal	chr13	110093036	000033941	000033941_110093036	LOC105370361	LOC105370361	-28804			4	-0.055785	-0.090301	-0.11531	-0.10893	-0.0007942	0.036139	-0.022282	-0.035756	-0.21684	-0.18476	-0.11903	-0.31898	0.998687	0.999998	0.999998	0.999955	0.999811	0.999998	0.999637	0.999122	0.99901	0.998779	0.999995	0.999998	0.81935	0.50056	0.42195	0.46673	0.49466	0.4989	0.46378	0.30205	0.37363	0.31566	0.40584	0.10854	0.81962	0.28643
360	Uveal	chr8	97918485	000122913	000122913_97918485	MATN2	MATN2.1	49435			4	-0.21403	-0.11931	-0.1882	-0.26946	-0.072882	-0.21136	-0.25198	0.12816	0.039818	-0.21825	-0.47191	-0.45858	0.998687	0.999998	0.999998	0.999955	0.999811	0.999998	0.999637	0.999122	0.99901	0.998779	0.804312	0.760685	0.48264	0.10315	0.30625	0.075091	0.44821	0.11951	0.034951	0.53932	0.54696	0.31155	0.032912	0.051964	0.48318	0.034299
361	Uveal	chr6	118784694	000108514	000108514_118784694	SELENOKP3	SELENOKP3	1955.5			4	0.044498	-0.00034588	0.13852	0.046871	-0.050885	-0.0045064	0.038293	0.060076	-0.019843	-0.0073403	-0.31602	-0.2059	0.998687	0.999998	0.999998	0.999955	0.999811	0.999998	0.999637	0.999122	0.99901	0.998779	0.999995	0.791501	0.95841	0.65515	0.48741	0.7679	0.38806	0.60465	0.71281	0.49501	0.47269	0.27422	0.1324	0.05689	0.95861	0.48014
362	Uveal	chr11	6603653	000016070	000016070_6603653	ILK	ILK	59			4	0.15199	0.16673	0.30335	0.15754	-0.065969	-0.013471	0.24085	0.23894	0.22975	0.10654	0.0115	-0.39968	0.998687	0.999998	0.999998	0.999955	0.999811	0.999998	0.999637	0.999122	0.99901	0.998779	0.999995	0.999998	0.84615	0.50036	0.45816	0.95433	0.37862	0.49949	0.50036	0.54412	0.51369	0.15358	0.29729	0.15045	0.84629	0.28625
[truncated: 34 more columns]
