# Supplementary material for: Cancer lineage-specific regulation of YAP responsive elements revealed through large-scale functional epigenomic screens
Source: Nat Commun. 2023 Jul 3;14:3907. doi: 10.1038/s41467-023-39527-w (PMC10317959; doi:10.1038/s41467-023-39527-w)
Supplement: Supplementary file 13 — Supplementary Data 9 [file 41467_2023_39527_MOESM13_ESM.xlsx]

## Sheet: Antibodies
Target	Host species	Clonality	Clone	Supplier	Catalog number	uL per ChIP-seq	uL per Cut&Tag (in 50uL)
YAP1	Rabbit	Monoclonal	EP1674Y	Abcam	ab52771	3	1.5
TAZ (V386)	Rabbit	Polyclonal		CST	4883	5
TEAD4	Mouse	Monoclonal	5H3	Abcam	ab58310	3	1
Pan-TEAD	Rabbit	Monoclonal	D3F7L	CST	13295	8
JUN	Mouse	Monoclonal	3/Jun (RUO)	BD Biosciences	610326		1
FOSL1	Rabbit	Monoclonal	EPR23767-177	Abcam / VWR	ab252421		1.5
PAX3	Rabbit	Polyclonal		Millipore/sigma	HPA063659		2.5
SOX10	Rabbit	Monoclonal	D5V9L	CST	89356		1
MITF	Rabbit	Monoclonal	D3B4T	CST	97800		1
TFAP2A	Rabbit	Polyclonal		Sigma	HPA028850		1
CTCF	Rabbit	Monoclonal	D31H2	CST	3418		1
Rpb1 NTD	Rabbit	Monoclonal	D8L4Y	CST	14958	5
H3K4me1	Rabbit	Monoclonal	D1A9	CST	5326	5
H3K4me3	Rabbit	Polyclonal		Millipore	07-473	1
H3K27ac	Rabbit	Monoclonal	D5E4	CST	8173	5	1
Rabbit IgG	Guinea pig	Polyclonal		Antibodies-online	ABIN101961		1
Mouse IgG H&L	Rabbit	Polyclonal		Abcam	ab46540		1

## Sheet: sgRNAs
Name used in manuscript	Target	Region	Distance to TSS	sgRNA ID	Sequence
sgNT_1	NT			NT_0338	GTATTCGTACCGGGCAGCAG
sgNT_2	NT			NT_0336	GCCTGGCGAACCCGACGTCT
sgRPL14_TSS	RPL14	Promoter		PL_0739	AACAGTAAGACTCACCATGT
sgYAP1_TSS_1	YAP1	Promoter		HS_0353	AGGCGCAGCCGCCAGACCAG
sgYAP1_TSS_2	YAP1	Promoter		HS_0360	CGACGCGCACCCCCTGACCC
sgYAP1_TSS_3	YAP1	Promoter		HS_0352	GCCGCCGCCAGGGAAAAGAA
sgAAAS_TSS_1	AAAS	Promoter		000025069_165	AAGGACGAGTACGCGGTCCC
sgAAAS_TSS_2	AAAS	Promoter		000025069_135	AGCACATCTTGCCGGTTCGC
sgNDC1_TSS_1	NDC1	Promoter		000002147_261	CCGCTGGACCCTGCTTCGAA
sgNDC1_TSS_2	NDC1	Promoter		000002147_206	GCCCCTAGTCTAGGGCGTAC
sgNR2F2_-52Kb_1	NR2F2	Enhancer	-52Kb, NR2F2-AS1	000041237_108	ACTCGCGAAGAACTCACAGG
sgNR2F2_-52Kb_2	NR2F2	Enhancer	-52Kb, NR2F2-AS1	000041237_73	CACAACTAGAAGATGCTTTA
sgNR4A3_TSS_1	NR4A3	Promoter		000129999_564	CGTCTGTGTATGGGGAGCGG
sgNR4A3_TSS_2	NR4A3	Promoter		000129999_580	GAGCCCTTGCCGGTGCAGCG
sgKEAP1_TSS_1	KEAP1	Promoter		000052333_171	AGTTCCCCGCCAGGACTCGG
sgKEAP1_TSS_2	KEAP1	Promoter		000052333_153	GTTGGACGGCGCAACTCTTG
sgMYC_TSS_1	MYC	Promoter		000125805_496	GCTGTAGTAATTCCAGCGAG
sgMYC_TSS_2	MYC	Promoter		000125805_552	AGGACGCGACTCTCCCGACG
sgMYC_TSS_3	MYC	Promoter		000125805_650	CGCGCCGCAGTGTCCGTCTC
sgMYC_+440Kb_1	MYC	Enhancer	+440Kb, MIR1208	000125861_1251	TTCCCCACTAACCCTGGCTC
sgMYC_+440Kb_2	MYC	Enhancer	+440Kb, MIR1208	000125861_1279	GCAACCCGAAAGGAAAGTCC
sgMYC_+440Kb_3	MYC	Enhancer	+440Kb, MIR1208	000125861_1291	CATGCGGTCAGCGAGAGTGC
sgMYC_+1800Kb_1	MYC	Enhancer	+1800Kb, CCDC26	000126013_508	CTGACGTGGGAAATAGTTCC
sgMYC_+1800Kb_2	MYC	Enhancer	+1800Kb, CCDC26	000126013_533	ATTATTCATGTGAACGAAGT
sgMYC_+1800Kb_3	MYC	Enhancer	+1800Kb, CCDC26	000126013_539	GGCCGTAGCTGGCCGGCAAA
sgMYC_+1800Kb_4	MYC	Enhancer	+1800Kb, CCDC26	000126013_517	GCAGATTCTCAGCTTTGCTC
sgJUN_-361Kb_1	JUN (HSD52)	Enhancer		000002324_278	GTGGAGAGTGGACAGGATCC
sgJUN_-361Kb_2	JUN (HSD52)	Enhancer		000002324_266	AGCCAAATAGGAAACAGGGC
sgJUN_-361Kb_3	JUN (HSD52)	Enhancer		000002324_272	AAAGCAGTGCTGATGCTGAA
sgFOSB_+10Kb_1	FOSB	Enhancer		000053661_95	AGTTACTACCGCCCGAAAGG
sgFOSB_+10Kb_2	FOSB	Enhancer		000053661_115	ATCTCTCACGATAAATGAGT
sgFOSL1_TSS_1	FOSL1	Promoter		Weissman nr1	GAAGTCTCGGAACATGCCCG
sgFOSL1_TSS_2	FOSL1	Promoter		Weissman nr4	GCCCGGGGCTGGCGGCTCTG
sgFOSL1_-3Kb_1	FOSL1	Enhancer	-3Kb	000019022_2155	CCTTGGTGGCTCTGTAAGAC
sgFOSL1_-3Kb_2	FOSL1	Enhancer	-3Kb	000019022_2104	GCTCCAGTGACGGTTAGAGC
sgFOSL1_-15Kb_1	FOSL1	Enhancer	-15Kb, C11orf68	000019024_683	GTGGGACCCATGAGGTACCT
sgFOSL1_-15Kb_2	FOSL1	Enhancer	-15Kb, C11orf68	000019024_749	CACGAGAGCTGTGTCCCAAG
sgFOSL1_-15Kb_3	FOSL1	Enhancer	-15Kb, C11orf68	000019024_673	GTGTGTGACACACTCAGCTA
sgSOX10_TSS_1	SOX10	Promoter	-1.3Kb	000074264_632	TGTGGGCTCAGGCAGCGCGC
sgSOX10_TSS_2	SOX10	Promoter	-1.3Kb	000074264_537	GGCATAGTGTGCGTATCTGT
sgSOX10_-54Kb_1	SOX10	Enhancer	-54Kb	000074272_151	GGTTGAGAGATTGGTCGTCC
sgSOX10_-54Kb_2	SOX10	Enhancer	-54Kb	000074272_168	CCCCATGGGCGCGGGCGCAA
sgPAX3_TSS_1	PAX3	Promoter		Weissman nr1	cAGAGAGCCACGGCGAGCCG
sgPAX3_TSS_2	PAX3	Promoter		Weissman nr3	GGGCCCGGCCGCATCATCCT
sgPAX3_+138Kb_1	PAX3	Enhancer	+138Kb	000067533_219	GTGTACTTTTAAGAGCTCTT
sgPAX3_+138Kb_2	PAX3	Enhancer	+138Kb	000067533_213	AAGAACCACTGCTAAAGCTC
sgMITF_TSS_1	MITF-M	Promoter (short isoform)		000077817_119	GATAGTCTACCGTCTCTCAC
sgMITF_TSS_2	MITF-M	Promoter (short isoform)		000077817_104	AGCTTAGGTTATTATAAGCA
sgMITF_-115Kb_1	MITF-M	Enhancer	-115Kb	000077798_60	GCTAAAAGTCTGACGATCAA
sgMITF_-115Kb_2	MITF-M	Enhancer	-115Kb	000077798_90	CCGTACACTTCGATTCAAGT
sgMITF_-97Kb_1	MITF-M	Enhancer	-97Kb	000077801_236	GCTCATGGAGGCCACCGTGA
sgMITF_-97Kb_2	MITF-M	Enhancer	-97Kb	000077801_205	GTTCTAACTCCAGAGAACTT

## Sheet: Probes
Target	Species	Assay ID	Product type	Company
AAAS	Human	Hs.PT.58.5022351	PrimeTime Std qPCR Assay 6-FAM/ZEN/3' IBFQ	IDT
NDC1	Human	Hs.PT.58.20235419	PrimeTime Std qPCR Assay 6-FAM/ZEN/3' IBFQ	IDT
NR2F2	Human	Hs.PT.58.15681100	PrimeTime Std qPCR Assay 6-FAM/ZEN/3' IBFQ	IDT
NR4A3	Human	Hs.PT.58.14945655	PrimeTime Std qPCR Assay 6-FAM/ZEN/3' IBFQ	IDT
KEAP1	Human	Hs.PT.58.26904095	PrimeTime Std qPCR Assay 6-FAM/ZEN/3' IBFQ	IDT
MYC	Human	Hs.PT.58.26770695	PrimeTime Std qPCR Assay 6-FAM/ZEN/3' IBFQ	IDT
JUN	Human	Hs.PT.58.25094714.g	PrimeTime Std qPCR Assay 6-FAM/ZEN/3' IBFQ	IDT
FOSL1	Human	Hs.PT.58.2855727	PrimeTime Std qPCR Assay 6-FAM/ZEN/3' IBFQ	IDT
FOSB	Human	Hs.PT.58.22462735	PrimeTime Std qPCR Assay 6-FAM/ZEN/3' IBFQ	IDT
PAX3	Human	Hs.PT.58.19647673	PrimeTime Std qPCR Assay 6-FAM/ZEN/3' IBFQ	IDT
SOX10	Human	Hs.PT.58.4891394	PrimeTime Std qPCR Assay 6-FAM/ZEN/3' IBFQ	IDT
POLR2F	Human	Hs.PT.58.28254238	PrimeTime Std qPCR Assay 6-FAM/ZEN/3' IBFQ	IDT
TFAP2A	Human	Hs.PT.58.5602	PrimeTime Std qPCR Assay 6-FAM/ZEN/3' IBFQ	IDT
PMEL	Human	Hs.PT.58.18690699	PrimeTime Std qPCR Assay 6-FAM/ZEN/3' IBFQ	IDT
RASGRP3	Human	Hs.PT.58.40447526	PrimeTime Std qPCR Assay 6-FAM/ZEN/3' IBFQ	IDT
YAP	Human	Hs.PT.58.39478992	PrimeTime Std qPCR Assay 6-FAM/ZEN/3' IBFQ	IDT
CYR61	Human	Hs.PT.58.3413227.g	PrimeTime Std qPCR Assay 6-FAM/ZEN/3' IBFQ	IDT
AMOTL2	Human	Hs.PT.58.39983582	PrimeTime Std qPCR Assay 6-FAM/ZEN/3' IBFQ	IDT
CTGF	Human	Hs.PT.58.14485164.g	PrimeTime Std qPCR Assay 6-FAM/ZEN/3' IBFQ	IDT
VGLL1	Human	Hs.PT.58.14388438	PrimeTime Std qPCR Assay 6-FAM/ZEN/3' IBFQ	IDT
VGLL2	Human	Hs.PT.58.25115683	PrimeTime Std qPCR Assay 6-FAM/ZEN/3' IBFQ	IDT
VGLL3	Human	Hs.PT.58.39010611	PrimeTime Std qPCR Assay 6-FAM/ZEN/3' IBFQ	IDT
VGLL4	Human	Hs.PT.58.38359183	PrimeTime Std qPCR Assay 6-FAM/ZEN/3' IBFQ	IDT
GAPDH	Human	4310859E	VIC-TAMRA	Applied Biosystems
MITF-M isoform	Human	Probe set (5uM)	/56-FAM/AATCACTAT/ZEN/CAGGTGCAGACCCACC/3IABkFQ/	IDT
MITF-M isoform	Human	Primer_Fwd (10uM)	TCTACCGTCTCTCACTGGATT	Microsynth
MITF-M isoform	Human	Primer_Rev (10uM)	GGCTTGCTGTATGTGGTACT	Microsynth

## Sheet: shRNAs
shRNA	21-mer guide sequence	passenger-loop-guide sequence
sh.Neutral	TTCACACGGATTTCTTCTTCT	AGAAGAAGAAATCCGTGTGAACTCGAGTTCACACGGATTTCTTCTTCT
sh.PLK1	TGTTATCACAGAGCTGATACC	GGTATCAGCTCTGTGATAACACTCGAGTGTTATCACAGAGCTGATACC
sh.YAP1.1741	TTTAGAATTCAGTCTGCCTGA	TCAGGCAGACTGAATTCTAAATTCAAGAGATTTAGAATTCAGTCTGCCTGA
shYAP1.2371	TTATATGGAAATTGTCTCATG	CATGAGACAATTTCCATATAATTCAAGAGATTATATGGAAATTGTCTCATG
