# Supplementary material for: Cancer lineage-specific regulation of YAP responsive elements revealed through large-scale functional epigenomic screens
Source: Nat Commun. 2023 Jul 3;14:3907. doi: 10.1038/s41467-023-39527-w (PMC10317959; doi:10.1038/s41467-023-39527-w)
Supplement: Supplementary file 14 — Source Data [file 41467_2023_39527_MOESM14_ESM.zip]

Archive with 4 entries (4 files):
- Source_data_CompetitionAssays.xlsx
- Source_data_Figure_1B_IC50.xlsx
- Source_data_Figures_5B-6B_CUTnTAG_coverage.xlsx
- Source_data_QPCRs.xlsx
