# Supplementary material for: Cancer lineage-specific regulation of YAP responsive elements revealed through large-scale functional epigenomic screens
Source: Nat Commun. 2023 Jul 3;14:3907. doi: 10.1038/s41467-023-39527-w (PMC10317959; doi:10.1038/s41467-023-39527-w)
Supplement: Supplementary file 14 — Source Data [file 41467_2023_39527_MOESM14_ESM.zip › Source_data_CompetitionAssays.xlsx]

## Sheet: ComptAssay
Figures S6A, S6C, S6D, S7B, S9A, S9B, S10A, S10D, S10E
Cell line	sgRNA nr	3dpi	5dpi	10dpi	13dpi	17dpi	20dpi	24dpi	27dpi	31dpi		Cell line	sgRNA nr	3dpi	5dpi	10dpi	13dpi	17dpi	20dpi	24dpi	27dpi	31dpi		Cell line	sgRNA nr	3dpi	5dpi	10dpi	13dpi	17dpi	20dpi	24dpi	27dpi	31dpi		Cell line	sgRNA nr	3dpi	5dpi	10dpi	13dpi	17dpi	20dpi	24dpi	27dpi	31dpi
MSTO-211H	sgNT	1	1.12927	1.09367	1.05066	1.02724	0.974194	0.956989	0.968937	0.943369		NCI-H2052	sgNT	1	1.07	1.10412	1.11298	1.04962	1.12494	1.05937	1.02658	0.997785		MEL202	sgNT	1	1.07908	1.05135	1.00255	1.00716	1.00784	1.00333	1.01335	1.01466		92.1	sgNT	1	1.08647	1.12909	1.17112	1.19536	1.23336	1.28948	1.32611	1.37754
MSTO-211H	sgRPL14	1	0.770003	0.146097	0.127308	0.11597	0.108196	0.0913508	0.0803369	0.0715905		NCI-H2052	sgRPL14	1	0.714215	0.153504	0.082922	0.0666338	0.0523198	0.047384	0.0483712	0.0587364		MEL202	sgRPL14	1	0.706662	0.0777372	0.0614435	0.0674171	0.0770507	0.0723774	0.103716	0.153706		92.1	sgRPL14	1	0.511248	0.0904478	0.0620918	0.0351473	0.0326567	0.0322511	0.0271881	0.0211456
MSTO-211H	sg_YAP_TSS_1	1	1.08701	0.612181	0.472032	0.303915	0.211933	0.136731	0.118707	0.0944686		NCI-H2052	sg_YAP_TSS_1	1	0.871102	0.423077	0.190229	0.179834	0.128378	0.120582	0.138773	0.142412		MEL202	sg_YAP_TSS_1	1	1.04578	0.931273	0.768455	0.565299	0.440976	0.249519	0.19651	0.113415		92.1	sg_YAP_TSS_1	1	1.05886	0.685326	0.449628	0.247575	0.132412	0.0841075	0.0441442	0.0326126
MSTO-211H	sg_YAP_TSS_2	1	1.29243	0.855621	0.681484	0.459956	0.325863	0.222998	0.220059	0.159074		NCI-H2052	sg_YAP_TSS_2	1	1.03049	0.703049	0.434821	0.320813	0.273089	0.249227	0.265577	0.300486		MEL202	sg_YAP_TSS_2	1	1.06446	0.922502	0.809938	0.611651	0.53413	0.413843	0.415036	0.327734		92.1	sg_YAP_TSS_2	1	1.03782	0.755519	0.507806	0.38818	0.176586	0.111202	0.0475876	0.0377318
MSTO-211H	sg_YAP_TSS_3	1	1.13761	0.765089	0.529213	0.370111	0.286335	0.16224	0.132786	0.100917		NCI-H2052	sg_YAP_TSS_3	1	0.899743	0.466902	0.250643	0.153599	0.122108	0.0870823	0.0626607	0.0417738		MEL202	sg_YAP_TSS_3	1	1.07903	0.999466	0.942507	0.813189	0.751205	0.617686	0.596206	0.53862		92.1	sg_YAP_TSS_3	1	0.994973	0.807323	0.552842	0.288884	0.148885	0.101792	0.0770679	0.0665377
MSTO-211H	sgAAAS_TSS_1	1	1.0944	1.0669	0.983432	0.892466	0.812754	0.765552	0.756174	0.600188		NCI-H2052	sgAAAS_TSS_1	1	1.05664	1.00195	0.955078	0.807617	0.822266	0.685059	0.598145	0.439941		MEL202	sgAAAS_TSS_1	1	1.04749	1.03259	0.982332	0.960597	0.925933	0.878818	0.886874	0.857662		92.1	sgAAAS_TSS_1	1	1.16726	1.14501	1.11025	1.15141	1.19259	1.17568	1.14047	1.13896
MSTO-211H	sgAAAS_TSS_2	1	1.04349	0.993309	1.00483	0.881413	0.763941	0.720074	0.73197	0.550558		NCI-H2052	sgAAAS_TSS_2	1	1.04057	0.992917	0.945911	0.889891	0.949131	0.823567	0.791372	0.647135		MEL202	sgAAAS_TSS_2	1	1.08548	1.05172	1.0096	0.967863	0.920507	0.915326	0.937131	0.890189		92.1	sgAAAS_TSS_2	1	1.15971	1.09646	1.11778	1.09561	1.12532	1.14987	1.09773	1.14589
MSTO-211H	sgNDC1_TSS_1	1	1.21086	1.06507	0.949609	0.801859	0.610078	0.554305	0.455479	0.304305		NCI-H2052	sgNDC1_TSS_1	1	1.12452	0.993243	0.783784	0.61583	0.496139	0.307915	0.17278	0.0791506		MEL202	sgNDC1_TSS_1	1	1.11285	1.1357	1.04638	0.985722	0.906989	0.831798	0.809633	0.761122		92.1	sgNDC1_TSS_1	1	1.11188	1.16125	1.13674	1.1548	1.15408	1.09835	0.992667	1.01645
MSTO-211H	sgNDC1_TSS_2	1	1.18627	1.12457	1.12514	0.901384	0.719146	0.658016	0.537486	0.403114		NCI-H2052	sgNDC1_TSS_2	1	1.03636	0.943723	0.796537	0.683117	0.501299	0.269264	0.142857	0.0822511		MEL202	sgNDC1_TSS_2	1	1.15863	1.15391	1.06717	0.996643	0.974131	0.891926	0.935628	0.933247		92.1	sgNDC1_TSS_2	1	1.16867	1.38398	1.36741	1.30974	1.29658	1.18548	1.02471	1.03626
MSTO-211H	sgNR2F2_-58Kb_1	1	1.13358	1.02221	1.06132	1.05303	1.08883	1.00994	1.08684	1.01061		NCI-H2052	sgNR2F2_-58Kb_1	1	1.02246	1.01321	0.883752	0.794584	0.795905	0.626816	0.503963	0.366579		MEL202	sgNR2F2_-58Kb_1	1	1.1073	1.04896	1.04223	1.01531	1.01069	0.961212	0.977013	0.975625		92.1	sgNR2F2_-58Kb_1	1	1.10025	1.09341	1.04085	1.06897	1.04665	1.06118	1.03389	1.04001
MSTO-211H	sgNR2F2_-58Kb_2	1	1.16715	0.950346	1.03378	1.03291	1.04879	0.948326	0.995092	0.909065		NCI-H2052	sgNR2F2_-58Kb_2	1	1.04154	0.95694	0.936677	0.844985	0.841439	0.705674	0.616008	0.444782		MEL202	sgNR2F2_-58Kb_2	1	1.05212	1.00002	0.965384	0.961118	0.94444	0.968901	0.978115	0.964996		92.1	sgNR2F2_-58Kb_2	1	1.07339	1.11982	1.09315	1.17292	1.16239	1.1522	1.17178	1.20007
MSTO-211H	sgNR4A3_TSS_1	1	1.23307	0.69509	0.596382	0.393798	0.312661	0.226873	0.185013	0.156072		NCI-H2052	sgNR4A3_TSS_1	100	119.638	124.341	131.68	131.835	141.912	140.413	137.778	132.864		MEL202	sgNR4A3_TSS_1	1	1.17389	0.712092	0.422166	0.25897	0.179265	0.103234	0.0961301	0.0659075		92.1	sgNR4A3_TSS_1	1	1.02498	0.576202	0.402047	0.231682	0.157789	0.110785	0.0638359	0.0502147
MSTO-211H	sgNR4A3_TSS_2	1	1.01794	0.834081	0.982063	0.847534	0.798206	0.73991	0.802691	0.995516		NCI-H2052	sgNR4A3_TSS_2	100	123.776	122.96	129.837	124.476	129.021	119.814	117.366	93.1899		MEL202	sgNR4A3_TSS_2	1	1.12909	0.922637	0.734866	0.506259	0.503746	0.384513	0.282836	0.326723		92.1	sgNR4A3_TSS_2	1	1.02653	0.686495	0.519761	0.285704	0.234153	0.144032	0.11201	0.0767432
MSTO-211H	sgKEAP1_TSS_1	1	1.20414	1.2732	1.37055	1.44843	1.65166	1.59568	1.88744	1.95406		NCI-H2052	sgKEAP1_TSS_1	100	116.969	117.276	119.797	119.428	123.086	121.58	120.35	122.794		MEL202	sgKEAP1_TSS_1	1	1.04383	0.648789	0.528043	0.435526	0.396565	0.308586	0.255161	0.231351		92.1	sgKEAP1_TSS_1	1	1.03564	0.845812	0.629592	0.438278	0.351906	0.286635	0.243311	0.218719
MSTO-211H	sgKEAP1_TSS_2	1	1.28985	1.24285	1.3842	1.47446	1.76499	1.62977	1.97207	1.96901		NCI-H2052	sgKEAP1_TSS_2	100	112.711	118.19	116.374	109.956	119.662	118.096	122.041	124.242		MEL202	sgKEAP1_TSS_2	1	1.00845	0.477037	0.304853	0.183359	0.138168	0.106739	0.0891246	0.0868617		92.1	sgKEAP1_TSS_2	1	0.965774	0.736096	0.627937	0.421231	0.356303	0.289114	0.236699	0.168923
MSTO-211H	sgMYC_TSS_1	1	1.15894	0.386179	0.230488	0.187398	0.162602	0.120325	0.123171	0.114634		NCI-H2052	sgMYC_TSS_1	1	0.980267	0.6672	0.450133	0.304533	0.2112	0.16	0.109333	0.0853333		MEL202	sgMYC_TSS_1	1	1.13505	0.569445	0.387436	0.226859	0.170669	0.103864	0.0821612	0.0521096		92.1	sgMYC_TSS_1	1	0.986021	0.700478	0.568773	0.216493	0.0937485	0.0715807	0.0634547	0.079789
MSTO-211H	sgMYC_TSS_2	1	1.1487	0.433632	0.285714	0.24095	0.192682	0.133126	0.124951	0.0914753		NCI-H2052	sgMYC_TSS_2	1	1.06848	0.834382	0.691125	0.520615	0.446541	0.310273	0.243885	0.233403		MEL202	sgMYC_TSS_2	1	1.21957	0.875915	0.688781	0.52259	0.420527	0.348634	0.300086	0.232858		92.1	sgMYC_TSS_2	1	1.0976	0.88448	0.678044	0.443055	0.262174	0.17874	0.108026	0.0895195
MSTO-211H	sgMYC_TSS_3	1	1.15385	0.623207	0.422099	0.331486	0.258801	0.176662	0.15515	0.130378		NCI-H2052	sgMYC_TSS_3	1	1.01953	0.82674	0.650976	0.569855	0.492739	0.42013	0.327491	0.282924		MEL202	sgMYC_TSS_3	1	1.11387	0.898487	0.803701	0.6402	0.574863	0.478637	0.443733	0.383851		92.1	sgMYC_TSS_3	1	1.16384	0.977566	0.78574	0.62885	0.434724	0.331082	0.213782	0.153417
MSTO-211H	sgMYC_+440Kb_1	1	1.19519	0.77194	0.640446	0.525976	0.388025	0.264162	0.213971	0.165542		NCI-H2052	sgMYC_+440Kb_1	1	1.0956	0.927427	0.753754	0.671171	0.544545	0.491491	0.525025	0.508008		MEL202	sgMYC_+440Kb_1	1	1.10534	1.09454	1.05512	1.05541	1.03107	1.03508	1.0359	1.02832		92.1	sgMYC_+440Kb_1	1	1.11351	1.08668	1.03654	0.978367	0.997601	0.978669	0.932176	0.936931
MSTO-211H	sgMYC_+440Kb_2	1	1.11568	0.771397	0.590282	0.458586	0.31005	0.234401	0.195196	0.157924		NCI-H2052	sgMYC_+440Kb_2	1	1.00661	0.835772	0.676734	0.523832	0.509202	0.432279	0.351581	0.318546		MEL202	sgMYC_+440Kb_2	1	1.08931	1.02497	0.976401	0.954121	0.939705	0.899248	0.901081	0.886479		92.1	sgMYC_+440Kb_2	1	1.06162	1.0552	1.11729	1.06432	1.14641	1.13441	1.14565	1.14173
MSTO-211H	sgMYC_+440Kb_3	1	1.16771	0.712027	0.611319	0.50437	0.400333	0.274241	0.233874	0.174782		NCI-H2052	sgMYC_+440Kb_3	1	1.08785	0.839252	0.727103	0.564486	0.469159	0.43053	0.343302	0.300935		MEL202	sgMYC_+440Kb_3	1	1.06112	0.987087	1.00353	0.967516	1.0059	1.00036	1.01472	1.06998		92.1	sgMYC_+440Kb_3	1	1.07169	1.08725	1.10975	1.09191	1.11723	1.10016	1.14807	1.10982
MSTO-211H	sgMYC_+1800Kb_1	1	1.18699	1.01423	1.01545	0.960163	0.917073	0.89065	0.933333	0.864228		NCI-H2052	sgMYC_+1800Kb_1	1	1.06584	1.04224	1.0472	1.06398	1.05404	1.0646	1.01304	1.00062		MEL202	sgMYC_+1800Kb_1	1	1.15113	0.991475	0.843194	0.630308	0.462847	0.336503	0.264639	0.184484		92.1	sgMYC_+1800Kb_1	1	1.1299	0.977847	0.876147	0.776923	0.582882	0.494986	0.338955	0.220957
MSTO-211H	sgMYC_+1800Kb_2	1	1.25117	1.10971	1.14613	1.09617	1.05089	0.961718	0.987862	0.922502		NCI-H2052	sgMYC_+1800Kb_2	1	1.12634	1.12557	1.12787	1.11945	1.05513	1.00459	0.941807	0.880551		MEL202	sgMYC_+1800Kb_2	1	1.10096	0.880592	0.723532	0.485427	0.337999	0.229761	0.168753	0.118683		92.1	sgMYC_+1800Kb_2	1	1.09377	0.987597	1.04322	0.81138	0.675111	0.59585	0.449622	0.314265
MSTO-211H	sgMYC_+1800Kb_3	1	1.08517	1.0496	1.08041	1.03181	0.948647	0.866984	0.889279	0.728958		NCI-H2052	sgMYC_+1800Kb_3	1	1.11961	1.12446	1.16164	1.07435	1.00323	1.01347	1.02047	1.05226		MEL202	sgMYC_+1800Kb_3	1	1.16485	0.97289	0.769325	0.538814	0.354265	0.245628	0.160958	0.100264		92.1	sgMYC_+1800Kb_3	1	1.0543	0.947379	0.823426	0.64188	0.443119	0.306182	0.185868	0.105209
MSTO-211H	sgMYC_+1800Kb_4	1	1.26794	1.06811	1.13051	1.073	0.961664	0.889886	0.925367	0.834829		NCI-H2052	sgMYC_+1800Kb_4	1	1.08213	1.04907	1.08523	1.10537	1.06715	1.03874	1.02428	0.941632		MEL202	sgMYC_+1800Kb_4	1	1.11486	0.946784	0.788837	0.542519	0.358036	0.261219	0.199073	0.120792		92.1	sgMYC_+1800Kb_4	1	1.0805	0.944805	0.914604	0.69137	0.55386	0.420627	0.270048	0.179764
MSTO-211H	sgJUN_-361Kb_1	1	1.15102	0.460117	0.262403	0.19966	0.166829	0.132539	0.114786	0.0965467		NCI-H2052	sgJUN_-361Kb_1	1	1.11729	1.04324	1.10788	1.01327	0.889555	0.804366	0.65411	0.539384		MEL202	sgJUN_-361Kb_1	1	1.06032	1.03389	1.00305	0.973937	0.962891	0.891221	0.893212	0.866079		92.1	sgJUN_-361Kb_1	1	1.0135	1.01833	1.01402	1.03706	1.05627	1.04096	1.04754	1.06117
MSTO-211H	sgJUN_-361Kb_2	1	1.12771	0.953759	0.918842	0.777918	0.661529	0.61403	0.586033	0.559925		NCI-H2052	sgJUN_-361Kb_2	1	1.10233	1.04426	1.06568	0.986673	0.91861	0.789148	0.704426	0.606378		MEL202	sgJUN_-361Kb_2	1	1.09875	1.06161	1.04872	1.02196	1.01535	0.959646	0.970491	0.981203		92.1	sgJUN_-361Kb_2	1	1.1756	1.06222	1.05717	1.09804	1.13797	1.14398	1.14426	1.13859
MSTO-211H	sgJUN_-361Kb_3	1	1.12054	0.939866	0.918926	0.786309	0.691007	0.634094	0.623356	0.545235		NCI-H2052	sgJUN_-361Kb_3	1	0.981601	0.976081	0.9885	0.887764	0.825667	0.685373	0.573137	0.459982		MEL202	sgJUN_-361Kb_3	1	1.05521	1.00305	0.985031	1.00953	0.994932	0.960291	0.947378	0.927939		92.1	sgJUN_-361Kb_3	1	1.04265	1.00167	1.03899	1.08877	1.08254	1.05638	1.09278	1.12525
MSTO-211H	sgFOSL1_TSS_1	1	1.08032	0.679556	0.503525	0.37727	0.274941	0.255715	0.217475	0.155309		NCI-H2052	sgFOSL1_TSS_1	1	0.98803	0.819083	0.761286	0.586525	0.590971	0.494528	0.403899	0.360123		MEL202	sgFOSL1_TSS_1	1	1.04748	1.03929	1.02683	1.01435	0.997872	0.921889	0.919709	0.903589		92.1	sgFOSL1_TSS_1	1	1.03474	1.00859	0.998076	1.01136	1.06375	1.06091	1.07933	1.08927
MSTO-211H	sgFOSL1_TSS_2	1	1.05087	0.589969	0.384122	0.275493	0.170193	0.136439	0.105538	0.0575232		NCI-H2052	sgFOSL1_TSS_2	1	0.891149	0.584557	0.394727	0.214689	0.226742	0.119021	0.0888889	0.0606403		MEL202	sgFOSL1_TSS_2	1	1.0788	1.09425	1.04731	1.06113	1.05538	1.06534	1.08871	1.12415		92.1	sgFOSL1_TSS_2	1	1.07833	1.01833	1.015	0.9677	0.975011	0.994098	0.984704	0.965831
MSTO-211H	sgFOSL1_-3Kb_1	1	1.19532	1.06579	1.06717	1.03066	0.919049	0.877368	0.865656	0.776783		NCI-H2052	sgFOSL1_-3Kb_1	1	1.0122	0.893425	0.933722	0.768823	0.779427	0.637858	0.550371	0.444327		MEL202	sgFOSL1_-3Kb_1	1	1.11119	1.03147	1.03899	1.01416	1.0237	1.02562	0.997948	1.04607		92.1	sgFOSL1_-3Kb_1	1	1.10496	0.954902	0.93528	0.797089	0.777611	0.820852	0.766719	0.845159
MSTO-211H	sgFOSL1_-3Kb_2	1	1.11525	0.990018	0.981851	0.951452	0.876588	0.832123	0.850726	0.791742		NCI-H2052	sgFOSL1_-3Kb_2	1	1.02514	0.972067	0.880819	0.83892	0.768156	0.647114	0.570764	0.499069		MEL202	sgFOSL1_-3Kb_2	1	1.12099	1.05949	1.04643	1.10361	1.11532	1.10213	1.14778	1.21091		92.1	sgFOSL1_-3Kb_2	1	1.09034	0.968861	1.02299	0.956646	0.966691	0.969452	0.978854	0.937322
MSTO-211H	sgFOSL1_-15Kb_1	1	1.06812	0.829091	0.76897	0.631758	0.466909	0.491636	0.38303	0.297939		NCI-H2052	sgFOSL1_-15Kb_1	1	0.966022	0.845591	0.699355	0.504946	0.48086	0.332473	0.228817	0.142796		MEL202	sgFOSL1_-15Kb_1	1	1.07347	1.04418	1.03073	1.07672	1.07359	1.0494	1.06342	1.04897		92.1	sgFOSL1_-15Kb_1	1	1.07552	1.03406	1.03348	1.03446	1.04107	1.05391	1.01642	1.05051
MSTO-211H	sgFOSL1_-15Kb_2	1	1.08393	0.8827	0.818275	0.657341	0.463296	0.48691	0.38578	0.287218		NCI-H2052	sgFOSL1_-15Kb_2	1	0.92169	0.786901	0.671571	0.445657	0.475558	0.332226	0.248695	0.133365		MEL202	sgFOSL1_-15Kb_2	1	1.11046	1.06001	1.07563	1.08479	1.11249	1.10948	1.13082	1.11215		92.1	sgFOSL1_-15Kb_2	1	1.06228	0.996852	1.00931	1.00908	1.11138	1.12655	1.21082	1.2285
MSTO-211H	sgFOSL1_-15Kb_3	1	1.12494	0.907955	0.849567	0.734319	0.532891	0.570117	0.50408	0.454105		NCI-H2052	sgFOSL1_-15Kb_3	1	0.975936	0.889483	0.745989	0.477718	0.503565	0.349376	0.268271	0.160428		MEL202	sgFOSL1_-15Kb_3	1	1.10097	1.03434	1.01615	1.02122	1.00283	0.995196	0.983669	1.01204		92.1	sgFOSL1_-15Kb_3	1	1.12771	1.05011	1.12519	1.13703	1.18151	1.19257	1.14585	1.18301
MSTO-211H	sgFOSB_+10Kb_1	1	1.14712	1.01628	1.00386	0.915816	0.927132	0.821143	0.859509	0.743859		NCI-H2052	sgFOSB_+10Kb_1	1	1.05865	0.833654	0.602885	0.483654	0.278365	0.245192	0.203365	0.174519		MEL202	sgFOSB_+10Kb_1	1	1.09086	1.00138	0.998307	0.961233	0.970826	0.961325	0.962629	0.982055		92.1	sgFOSB_+10Kb_1	1	1.04508	1.0115	1.01653	0.988658	0.998416	1.00737	0.988599	0.990439
MSTO-211H	sgFOSB_+10Kb_2	1	1.19716	1.02364	1.10367	1.02219	0.997817	0.865769	0.895235	0.72681		NCI-H2052	sgFOSB_+10Kb_2	1	1.03209	0.814419	0.662791	0.532558	0.346977	0.31814	0.250698	0.212558		MEL202	sgFOSB_+10Kb_2	1	1.12398	1.0957	1.06834	1.06931	1.07772	1.05747	1.07136	1.0389		92.1	sgFOSB_+10Kb_2	1	0.978955	0.989495	0.997219	0.934409	0.948799	0.952137	0.964654	0.91824
MSTO-211H	sgSOX10_TSS_1	1	1.20262	1.09869	1.14066	1.06557	1.03508	0.965246	0.970164	0.833443		NCI-H2052	sgSOX10_TSS_1	1	1.03159	1.06059	1.06059	1.00621	0.987053	1.0088	0.950803	0.836354		MEL202	sgSOX10_TSS_1	1	0.644652	0.217644	0.112588	0.0557811	0.029717	0.0153339	0.014376	0.0110541		92.1	sgSOX10_TSS_1	1	0.159201	0.0434503	0.0348571	0.0314276	0.0200206	0.0354179	0.0303666	0.0343528
MSTO-211H	sgSOX10_TSS_2	1	1.21894	1.06127	1.07669	1.06598	1.00985	0.975578	1.07712	0.986718		NCI-H2052	sgSOX10_TSS_2	1	1.16988	1.18476	1.11559	1.14799	1.05604	1.05779	1.15937	1.15324		MEL202	sgSOX10_TSS_2	1	0.580324	0.179533	0.101587	0.0745501	0.0656201	0.0427512	0.0479969	0.0473386		92.1	sgSOX10_TSS_2	1	0.170297	0.0851779	0.0513738	0.0582063	0.0771829	0.0636419	0.0883943	0.0880565
MSTO-211H	sgSOX10_-54Kb_1	1	1.19093	1.04507	1.0592	1.01547	0.972267	0.904267	0.939733	0.877067		NCI-H2052	sgSOX10_-54Kb_1	1	1.04692	1.0532	1.01382	0.980729	1.03687	1.01215	0.997486	0.958525		MEL202	sgSOX10_-54Kb_1	1	0.772896	0.469729	0.292647	0.166989	0.0566537	0.0570583	0.0436381	0.0359922		92.1	sgSOX10_-54Kb_1	1	0.196015	0.0480088	0.0265106	0.0272449	0.00996876	0.0097184	0.0136211	0.00780164
MSTO-211H	sgSOX10_-54Kb_2	1	1.21916	1.07588	1.1437	1.08181	1.03137	1.01229	1.039	1.00212		NCI-H2052	sgSOX10_-54Kb_2	1	1.23087	1.17462	1.14716	1.10007	1.08306	0.98692	0.979071	0.902551		MEL202	sgSOX10_-54Kb_2	1	0.790276	0.318469	0.204591	0.145441	0.117099	0.0835847	0.0696598	0.0507849		92.1	sgSOX10_-54Kb_2	1	0.232251	0.0630277	0.0321792	0.0196858	0.0171221	0.014645	0.00632296	0.00489858
MSTO-211H	sgPAX3_TSS_1	1	1.25174	1.16299	1.16618	1.11717	1.04466	1.00406	1.05916	1.04002		NCI-H2052	sgPAX3_TSS_1	1	1.09691	1.08748	1.0323	1.08566	1.10381	1.04973	1.03085	0.998911		MEL202	sgPAX3_TSS_1	1	1.08406	0.902363	0.802897	0.726991	0.680412	0.528433	0.490564	0.422636		92.1	sgPAX3_TSS_1	1	0.908053	0.708386	0.558912	0.414007	0.319641	0.26253	0.198722	0.158599
MSTO-211H	sgPAX3_TSS_2	1	1.20104	1.07944	1.18607	1.16529	0.945616	1.10174	1.12618	1.08463		NCI-H2052	sgPAX3_TSS_2	1	1.03692	1.06115	1.03269	1.03615	1.01923	1.00962	0.974231	0.983077		MEL202	sgPAX3_TSS_2	1	1.02015	0.75613	0.629493	0.553882	0.50983	0.365052	0.290103	0.179023		92.1	sgPAX3_TSS_2	1	0.691202	0.251544	0.215102	0.115903	0.0541484	0.04732	0.0313947	0.0388696
MSTO-211H	sgPAX3_+138Kb_1	1	1.34362	1.12997	1.15849	1.13978	1.11688	1.09303	1.22347	1.16971		NCI-H2052	sgPAX3_+138Kb_1	1	1.06342	0.980334	1.03589	1.07375	1.02901	1.06441	1.06981	1.08014		MEL202	sgPAX3_+138Kb_1	1	1.14858	0.995427	0.948103	0.873232	0.841415	0.733848	0.696762	0.639862		92.1	sgPAX3_+138Kb_1	1	0.953288	0.796132	0.726217	0.657244	0.441881	0.373546	0.242503	0.149277
MSTO-211H	sgPAX3_+138Kb_2	1	1.24777	1.10803	1.15263	1.07532	1.06442	0.925669	0.961843	0.918731		NCI-H2052	sgPAX3_+138Kb_2	1	1.12062	1.12563	1.11618	1.194	1.04725	1.03613	1.0517	1.10895		MEL202	sgPAX3_+138Kb_2	1	1.0389	0.955722	0.885755	0.821627	0.777502	0.638272	0.578222	0.530642		92.1	sgPAX3_+138Kb_2	1	0.888939	0.725338	0.674392	0.648028	0.592737	0.588892	0.513946	0.453584
MSTO-211H	sgMITF_TSS_1	1	1.27393	1.1137	1.17715	1.12427	1.09307	1.09149	1.06875	1.24907		NCI-H2052	sgMITF_TSS_1	1	1.01734	0.957724	1.04499	0.962602	0.922493	1.00596	0.970732	1.15772		MEL202	sgMITF_TSS_1	1	0.842163	0.311928	0.174205	0.1591	0.133862	0.0770508	0.0886643	0.078441		92.1	sgMITF_TSS_1	1	0.178336	0.0638617	0.0714149	0.0638627	0.0712158	0.0808643	0.0669086	0.0879101
MSTO-211H	sgMITF_TSS_2	1	1.16012	0.98416	1.05682	1.02273	0.961433	0.959366	1.02032	0.992769		NCI-H2052	sgMITF_TSS_2	1	1.05758	1.05347	1.03643	1.0658	1.03819	0.977673	0.914219	0.860752		MEL202	sgMITF_TSS_2	1	0.81394	0.276933	0.155553	0.0814213	0.0535856	0.0283004	0.0280169	0.0245211		92.1	sgMITF_TSS_2	1	0.346232	0.0558385	0.0699056	0.0617779	0.146684	0.148431	0.154662	0.163288
MSTO-211H	sgMITF_-115Kb_1	1	1.26304	1.09985	1.16915	1.14083	1.01565	1.08793	1.07452	0.941133		NCI-H2052	sgMITF_-115Kb_1	1	1.08062	0.860858	0.927178	0.93498	0.860858	0.908973	0.993498	0.992198		MEL202	sgMITF_-115Kb_1	1	1.077	0.933033	0.904453	0.767123	0.720353	0.59755	0.581826	0.51799		92.1	sgMITF_-115Kb_1	1	1.13882	1.08816	0.952208	0.960371	0.868049	0.682843	0.635837	0.584329
MSTO-211H	sgMITF_-115Kb_2	1	1.30165	1.1892	1.16644	1.15172	1.12941	1.09683	1.14324	1.04418		NCI-H2052	sgMITF_-115Kb_2	1	1.05556	1.04535	1.03912	1.09977	1.10884	1.09184	1.12302	1.10658		MEL202	sgMITF_-115Kb_2	1	1.04344	0.992477	0.953796	0.952556	0.897672	0.834607	0.796768	0.796742		92.1	sgMITF_-115Kb_2	1	1.09832	1.10141	1.10185	1.03618	1.00124	0.899305	0.890903	0.841371
MSTO-211H	sgMITF_-97Kb_1	1	1.15095	1.06337	1.00973	0.9748	0.907934	0.840569	0.791417	0.808882		NCI-H2052	sgMITF_-97Kb_1	1	1.07632	1.05854	1.08114	1.11634	0.959985	0.89033	0.735828	0.623564		MEL202	sgMITF_-97Kb_1	1	1.07131	1.03208	0.985655	0.898676	0.867716	0.804968	0.786548	0.755976		92.1	sgMITF_-97Kb_1	1	0.950052	0.782476	0.759618	0.669512	0.546584	0.475322	0.42239	0.357693
MSTO-211H	sgMITF_-97Kb_2	1	1.27897	1.07306	1.13616	1.06347	1.05277	0.993727	1.04133	0.963469		NCI-H2052	sgMITF_-97Kb_2	1	1.05484	1.01198	1.0212	1.08802	1.02765	0.989862	0.942857	0.990323		MEL202	sgMITF_-97Kb_2	1	1.06907	0.996256	0.969098	0.865833	0.835687	0.754507	0.723066	0.674782		92.1	sgMITF_-97Kb_2	1	0.926425	0.785587	0.719921	0.688398	0.66791	0.650417	0.627919	0.622428
