# Supplementary material for: Cancer lineage-specific regulation of YAP responsive elements revealed through large-scale functional epigenomic screens
Source: Nat Commun. 2023 Jul 3;14:3907. doi: 10.1038/s41467-023-39527-w (PMC10317959; doi:10.1038/s41467-023-39527-w)
Supplement: Supplementary file 14 — Source Data [file 41467_2023_39527_MOESM14_ESM.zip › Source_data_Figure_1B_IC50.xlsx]

## Sheet: Figure 1B
Figure 1B
TEADi test (IKENA)
uM	MSTO				H2052				H226			AccMeso1			UM92.1				MEL202				OMM1			MP41			MeWo			AsPc1			SNU499			LK2
0.005	98	96	98	96	94	94	98	96	91	101	97	97	111	93	95	101	102	101	107	100	100	102	101	97	102	95	107	101	114	106	95	120	89	86	96	107	109	114	105	117
0.014	90	88	90	89	79	86	82	83	97	108	111	93	100	92	99	99	100	104	103	105	102	101	98	99	105	101	106	100	102	98	98	119	101	96	119	117	89	114	119	113
0.041	66	67	74	74	63	64	67	60	96	105	103	80	93	83	90	95	105	102	102	101	98	102	97	95	102	102	111	109	108	104	99	119	86	114	119	125	110	118	118	96
0.123	43	43	54	56	39	43	39	43	98	86	86	69	88	73	95	99	97	99	100	99	99	98	98	95	96	102	112	105	111	101	105	106	93	94	83	86	94	117	115	120
0.37	33	30	42	42	30	31	29	32	94	90	91	70	68	66	97	104	103	91	98	97	98	93	92	86	91	106	110	107	94	93	116	109	98	92	97	107	94	116	120	95
1.11	29	32	35	33	27	27	26	28	76	84	56	56	66	67	94	103	101	99	100	96	97	93	89	91	90	108	113	113	115	83	101	91	103	87	73	104	92	118	100	117
3.3	35	33	35	34	25	26	27	24	82	72	83	52	65	69	104	106	111	102	98	93	101	100	88	87	88	104	102	107	110	107	101	110	92	95	93	82	94	106	123	79
10	38	38	40	39	28	28	24	32	78	73	61	51	63	55	94	100	96	98	93	87	88	92	84	78	83	92	98	90	99	87	95	105	81	89	83	83	90	114	117	104
