# Supplementary material for: Cancer lineage-specific regulation of YAP responsive elements revealed through large-scale functional epigenomic screens
Source: Nat Commun. 2023 Jul 3;14:3907. doi: 10.1038/s41467-023-39527-w (PMC10317959; doi:10.1038/s41467-023-39527-w)
Supplement: Supplementary file 14 — Source Data [file 41467_2023_39527_MOESM14_ESM.zip › Source_data_Figures_5B-6B_CUTnTAG_coverage.xlsx]

## Sheet: Figure 5B
Figure 5B
	Median values:
	Lineage:		Mesothelioma
	Cell line:		NCI-H2052	NCI-H2052	NCI-H2052	MSTO-211H	MSTO-211H	MSTO-211H
	Scoring group:		Common	Meso	Uveal	Common	Meso	Uveal
	Median Log coverage	H3K27ac	8.24493	8.54853	7.96581	9.01044	8.957	8.23378
		YAP1	6.88423	7.52496	6.75224	7.54578	8.04907	7.02086
		JUN	6.9406	7.97341	7.20675	7.38257	8.25628	7.22219
		FOSL1	7.4872	8.19625	7.68901	8.46319	8.76374	8.21641
	p-values:
	Lineage:		Mesothelioma
	Cell line:		NCI-H2052	NCI-H2052	NCI-H2052	MSTO-211H	MSTO-211H	MSTO-211H
	Comparison between:		Common vs Uveal	Common vs Meso	Meso vs uveal	Common vs Uveal	Common vs Meso	Meso vs uveal		Asterisk-code:
	p-value	H3K27ac	0.071	0.13	0.0093	8.7e-05	0.49	0.0046		n.s	n.s	**	***	n.s	**			n.s P>0.05
		YAP1	0.27	0.019	0.0047	0.014	0.1	0.00062		n.s	*	**	*	n.s	***		0.038	* P<0.05
		JUN	0.94	0.0039	0.012	0.06	0.027	0.0011		n.s	**	*	n.s	*	**		0.0025	** P<0.01
		FOSL1	0.59	0.0053	0.0055	0.014	0.18	0.0028		n.s	**	**	*	n.s	**		0.00064	*** P<0.001

## Sheet: Figure 6B
Figure 6B
	Median values:
	Lineage:		Uveal melanoma
	Cell line:		92.1	92.1	92.1	MEL202	MEL202	MEL202
	Scoring group:		Common	Meso	Uveal	Common	Meso	Uveal
	Median Log coverage	H3K27ac	8.60081	7.9615	8.6874	8.57085	8.16315	8.65226
		YAP1	7.32477	6.97753	7.76799	6.98661	6.82683	7.74015
		PAX3	7.69013	7.08281	7.90787	7.48958	7.14828	7.91019
		SOX10	6.49068	5.84736	6.83966	6.03268	5.71752	6.67728
		MITF	8.47061	7.75704	8.75606	8.57052	8.10054	8.91198
	p-values:
	Lineage:		Uveal melanoma
	Cell line:		92.1	92.1	92.1	MEL202	MEL202	MEL202
	Comparison between:		Common vs Uveal	Common vs Meso	Meso vs uveal	Common vs Uveal	Common vs Meso	Meso vs uveal		Asterisk-code:
	p-value	H3K27ac	0.93	0.00086	0.0051	0.6	0.0006	0.0087		n.s	***	**	n.s	***	**
		YAP1	0.037	0.11	0.0019	0.0067	0.57	0.0057		*	n.s	**	**	n.s	**			n.s P>0.05
		PAX3	0.19	0.011	0.0013	0.35	0.011	0.0027		n.s	*	**	n.s	*	**		0.038	* P<0.05
		SOX10	0.02	0.038	0.00064	0.013	0.15	0.0014		*	*	***	*	n.s	**		0.0025	** P<0.01
		MITF	0.34	0.012	0.0025	0.37	0.021	0.0049		n.s	*	**	n.s	*	**		0.00064	*** P<0.001
