# Supplementary material for: Cancer lineage-specific regulation of YAP responsive elements revealed through large-scale functional epigenomic screens
Source: Nat Commun. 2023 Jul 3;14:3907. doi: 10.1038/s41467-023-39527-w (PMC10317959; doi:10.1038/s41467-023-39527-w)
Supplement: Supplementary file 14 — Source Data [file 41467_2023_39527_MOESM14_ESM.zip › Source_data_QPCRs.xlsx]

## Sheet: Figure S1A
Figure S1A
Cell line	shRNA	Replicate	YAP	CYR61
H2052	sh.NT	1	105.604	109.013
H2052	sh.NT	2	94.3963	90.9869
H2052	sh.1741	1	41.6646	52.0179
H2052	sh.1741	2	42.8511	51.8228
H2052	sh.2371	1	22.2219	26.551
H2052	sh.2371	2	18.4956	30.6249
MSTO	sh.NT	1	103.629	99.5289
MSTO	sh.NT	2	96.3709	100.471
MSTO	sh.1741	1	38.2424	41.9494
MSTO	sh.1741	2	32.433	42.0268
MSTO	sh.2371	1	17.7732	38.0384
MSTO	sh.2371	2	19.7441	36.6256
UM92.1	sh.NT	1	102.534	100.963
UM92.1	sh.NT	2	97.4659	99.037
UM92.1	sh.1741	1	28.2541	20.4268
UM92.1	sh.1741	2	22.5371	26.9115
UM92.1	sh.2371	1	16.2877	19.6193
UM92.1	sh.2371	2	14.3778	16.0261
MEL202	sh.NT	1	63.7691	105.219
MEL202	sh.NT	2	136.231	94.7805
MEL202	sh.1741	1	11.076	37.8052
MEL202	sh.1741	2	16.1231	31.8175
MEL202	sh.2371	1	6.90312	41.7926
MEL202	sh.2371	2	20.4052	37.3068

## Sheet: Figure S6B
Figure S6B
YAP
	sgNT_1			sgNT_2			sgYAP_TSS_1			sgYAP_TSS_2			sgYAP_TSS_3
92.1	1.1493	0.9306	1.0307	1.058	0.9184	0.9129	0.0493	0.0535	0.0479	0.0896	0.0863	0.0746	0.1244	0.0955	0.096
MEL202	0.9641	0.9117	1.2829	0.9826	0.9536	0.9052	0.1556	0.1457	0.1655	0.2272	0.1987	0.205	0.3722	0.3207	0.2976
H2052	0.9936	0.9494	0.8712	1.1196	1.0672	0.999	0.2008	0.1797	0.1926	0.4365	0.4295	0.436	0.3525	0.364	0.3479
MSTO	0.9895	0.9419	0.9044	1.0854	1.0494	1.0293	0.1839	0.191	0.1511	0.2033	0.1957	0.2144	0.2196	0.1728	0.2109
AMOTL2
	sgNT_1			sgNT_2			sgYAP_TSS_1			sgYAP_TSS_2			sgYAP_TSS_3
92.1	0.8759	1.0864	0.955	1.0191	1.1201	0.9434	0.114	0.1276	0.1209	0.1419	0.1263	0.1349	0.1284	0.1587	0.1291
MEL202	1.0045	0.9932	0.9372	1.0805	1.0142	0.9704	0.287	0.2802	0.2568	0.3259	0.3074	0.2981	0.3903	0.3897	0.3719
H2052	0.934	0.8124	0.8791	1.0564	1.106	1.212	0.3545	0.3654	0.3676	0.6945	0.6488	0.5784	0.8011	0.7377	0.8303
MSTO	0.7733	0.9566	0.8645	1.1434	1.1593	1.103	0.6761	0.6894	0.701	0.6267	0.6882	0.6373	0.7556	0.7622	0.0711
CTGF
	sgNT_1			sgNT_2			sgYAP_TSS_1			sgYAP_TSS_2			sgYAP_TSS_3
92.1	1.18	1.032	0.9667	0.9126	0.9751	0.9335	0.0333	0.0313	0.0189	0.0494	0.034	0.0332	0.0245	0.0257	0.0378
MEL202	1.001	1.1375	0.9781	0.9711	0.9549	0.9574	0.3231	0.3472	0.2412	0.422	0.3658	0.3248	0.4942	0.4634	0.4328
H2052	0.8927	0.9009	0.8192	1.1426	1.1784	1.0663	0.6412	0.564	0.5857	0.5481	0.6775	0.5072	0.7476	0.7867	0.7264
MSTO	0.9596	1.0331	0.9725	1.0099	1.057	0.968	0.4828	0.4671	0.5053	0.4173	0.374	0.4116	0.5146	0.4456	0.4624
CYR61
	sgNT_1			sgNT_2			sgYAP_TSS_1			sgYAP_TSS_2			sgYAP_TSS_3
92.1	1.2908	0.8704	1.074	0.9718	0.9559	0.837	0.1809	0.1677	0.219	0.2203	0.2025	0.2379	0.1866	0.2251	0.2155
MEL202	1.0438	0.9845	1.0787	0.9953	0.9094	0.9883	0.3013	0.3346	0.3129	0.3183	0.3228	0.3035	0.432	0.4643	0.4008
H2052	0.8565	0.9591	0.9544	1.135	1.0708	1.0241	0.274	0.2777	0.2848	0.5324	0.5248	0.5308	0.5848	0.5646	0.5912
MSTO	0.9695	0.9243	1.0478	0.9973	1.0413	1.0198	0.4729	0.483	0.509	0.4498	0.5321	0.521	0.5519	0.5162	0.5704

## Sheet: Figure S6E
Figure S6E
AAAS
	sgNT_1				sgNT_2				sgAAAS_1				sgAAAS_2
H2052	1.102	1.077	0.879	1.113	0.972	0.995	0.956	0.906	0.18	0.227	0.201	0.236	0.221	0.226	0.256	0.276
MSTO	0.749	0.702	0.699	0.862	0.615	0.63	0.688	0.691	0.062	0.062	0.065	0.061	0.079	0.091	0.094	0.092
um92.1	0.398	0.336	0.369	0.489	0.386	0.367	0.363	0.322	0.012	0.008	0.009	0.009	0.029	0.03	0.03	0.033
MEL202	0.568	0.453	0.504	0.466	0.543	0.531	0.476	0.585	0.029	0.032	0.027	0.032	0.108	0.089	0.096	0.087
NDC1
	sgNT_1				sgNT_2				sgNDC1_1				sgNDC1_2
H2052	1.075	1.049	1.12	1.13	0.976	0.986	0.758	0.906	0.142	0.16	0.145	0.161	0.115	0.123	0.123	0.117
MSTO	0.99	0.937	0.972	0.905	1.016	1.052	0.95	0.963	0.095	0.095	0.101	0.091	0.12	0.112	0.116	0.122
um92.1	0.329	0.315	0.374	0.319	0.337	0.336	0.287	0.32	0.019	0.023	0.021	0.016	0.012	0.012	0.011	0.012
MEL202	0.447	0.43	0.385	0.459	0.415	0.465	0.483	0.414	0.055	0.06	0.052	0.049	0.022	0.023	0.025	0.024
NR2F2
	sgNT_1				sgNT_2				sgNR2F2_1				sgNR2F2_2
H2052	0.666	0.612	0.61	0.704	0.591	0.596	0.618	0.606	0.153	0.182	0.186	0.164	0.17	0.15	0.15	0.178
MSTO	0.951	0.956	0.986	0.955	1.097	1.001	1.01	1.043	0.177	0.168	0.178	0.17	0.188	0.196	0.201	0.198
um92.1	0.111	0.115	0.107	0.113	0.104	0.102	0.096	0.112	0.114	0.121	0.122	0.115	0.108	0.108	0.109	0.111
MEL202	0.06	0.062	0.065	0.062	0.065	0.061	0.063	0.068	0.071	0.071	0.082	0.077	0.067	0.061	0.065	0.067
NR4A3
	sgNT_1				sgNT_2				sgNR4A3_1				sgNR4A3_2
H2052	0.006	0.006	0.007	0.006	0.009	0.008	0.007	0.008	0.005	0.004	0.004	0.005	0.007	0.006	0.006	0.007
MSTO	0.001	0.001	0.001	0.001	0.001	0.001	0.001	0.001	0	0	0	0	0	0	0
um92.1	0.814	1.016	0.953	1.107	0.933	1.171	0.987	1.019	0.07	0.068	0.068	0.074	0.236	0.251	0.263	0.251
MEL202	0.679	0.721	0.584	0.664	0.865	0.657	0.78	0.78	0.192	0.178	0.15	0.233	0.38	0.424	0.417	0.366
KEAP1
	sgNT_1				sgNT_2				sgKEAP1_1				sgKEAP1_2
H2052	0.87	1.062	0.938	1.04	1.02	1.014	0.99	1.067	0.342	0.353	0.362	0.371	0.215	0.199	0.197	0.202
MSTO	0.367	0.335	0.355	0.34	0.371	0.332	0.357	0.326	0.051	0.047	0.051	0.055	0.021	0.026	0.025	0.023
um92.1	0.21	0.215	0.213	0.223	0.218	0.221	0.214	0.203	0.004	0.004	0.005	0.005	0.003	0.003	0.003	0.002
MEL202	0.193	0.2	0.216	0.225	0.199	0.19	0.2	0.183	0.016	0.017	0.015	0.014	0.011	0.01	0.01	0.011

## Sheet: Figure S7C
Figure S7C
MYC
	sgNT_1				sgNT_2				sgMYC_TSS_1				sgMYC_TSS_2				sgMYC_TSS_3				sgMYC_+440Kb_1				sgMYC_+440Kb_2				sgMYC_+440Kb_3				sgMYC_+1800Kb_1				sgMYC_+1800Kb_2				sgMYC_+1800Kb_3				sgMYC_+1800Kb_4
92.1	1.152	0.993	0.93	0.963	1.043	0.96	0.956	1.002	0.582	0.538	0.477	0.516	0.729	0.838	0.816	0.792	1.029	0.765	0.764	0.805	1	1.127	0.988	1.002	1.102	1.094	0.996	1.048	1.093	1.021	0.959	0.919	0.708	0.725	0.722	0.886	0.736	0.629	0.674	0.681	0.846	0.808	0.753	0.788	0.7	0.798	0.757	0.75
MEL202	1.025	0.951	0.913	1.08	1.026	0.98	1.005	1.02	0.609	0.542	0.684	0.535	0.939	0.884	0.962	0.939	0.949	0.922	1.037	0.914	1.009	1.071	0.995	1.094	1.04	0.921	0.992	1.018	1.04	0.992	0.798	0.956	0.838	0.793	0.813	0.777	0.634	0.716	0.719	0.734	0.717	0.679	0.693	0.699	0.674	0.722	0.629	0.686
H2052	1.063	1.059	1.012	0.994	1.04	0.98	0.835	1.017	0.438	0.387	0.408	0.403	0.635	0.634	0.653	0.663	0.658	0.73	0.715	0.747	0.713	0.682	0.618	0.747	0.575	0.519	0.583	0.59	0.674	0.674	0.673	0.655	1.085	1.061	1.05	1.009	0.991	1.02	0.98	1.053	0.996	1.088	1.167	1.059	1.125	0.992	1.189	1.036
MSTO-211H	1.139	0.835	0.996	1.063	0.955	0.976	1.039	0.997	0.356	0.311	0.296	0.368	0.421	0.447	0.401	0.497	0.705	0.559	0.682	0.501	0.439	0.344	0.344	0.357	0.374	0.308	0.339	0.373	0.396	0.337	0.313	0.306	0.887	0.72	0.749	0.733	0.843	0.766	0.699	0.689	1.071	0.943	1.013	0.99	0.916	0.848	0.866	0.817

## Sheet: Figure S9C
Figure S9C
JUN
	sgNT_1				sgNT_2				sgJUN_-361Kb_1				sgJUN_-361Kb_2				sgJUN_-361Kb_3
92.1	0.156574	0.144714	0.143264	0.151384	0.187265	0.163534	0.17156	0.180989	0.208277	0.153428	0.184709	0.177701	0.155789	0.146981	0.136557	0.155816	0.233099	0.164157	0.194822	0.178893
MEL202	0.101264	0.106433	0.093658	0.096453	0.122225	0.114908	0.103791	0.11751	0.087452	0.088056	0.077144	0.081378	0.100112	0.099387	0.097025	0.10724	0.092031	0.093017	0.104688	0.090584
H2052	0.93122	0.981459	0.952773	0.95861	1.10767	0.912692	1.08465	1.07092	0.87588	0.672838	0.762765	0.763373	0.727023	0.729867	0.596612	0.625362	0.689678	0.616012	0.693357	0.670543
MSTO	0.520068	0.500855	0.498496	0.472026	0.433638	0.466009	0.452647	0.444511	0.349634	0.293783	0.304244	0.347936	0.389638	0.297926	0.318921	0.314873	0.304926	0.287447	0.344863	0.312147

## Sheet: Figure S9D
Figure S9D
FOSB
	sgNT_1				sgNT_2				sgFOSB_+10Kb_1				sgFOSB_+10Kb_2
92.1	0.972817	1.08748	1.03465	1.08472	0.861351	0.991021	0.945544	1.02241	0.848134	0.641364	0.723785	0.672321	0.893125	0.680419	0.793769	0.728797
MEL202	0.393599	0.260639	0.333404	0.279704	0.477575	0.367812	0.397895	0.327055	0.120061	0.120221	0.092598	0.114703	0.074489	0.127721	0.150505	0.121229
H2052	0.286893	0.344241	0.294227	0.334826	0.194466	0.194899	0.207614	0.274212	0.076668	0.070476	0.089018	0.053841	0.024492	0.025773	0.035479	0.044173
MSTO	0.063629	0.077549	0.062716	0.065291	0.052315	0.037529	0.021748	0.064028	0.02339	0.03531	0.028027	0.019079	0.025941	0.021446	0.01148	0.015159

## Sheet: Figure S9E
Figure S9E
FOSL1
	sgNT_1				sgNT_2				sgFOSL1_TSS_1				sgFOSL1_TSS_2				sgFOSL1_-3Kb_1				sgFOSL1_-3Kb_2				sgFOSL1_-15Kb_1				sgFOSL1_-15Kb_2				sgFOSL1_-15Kb_3
H2052	0.879325	0.965367	0.987506	0.972839	1.17067	0.949352	1.03128	1.04365	0.352234	0.39252	0.387102	0.351047	0.085748	0.080674	0.087828	0.093004	0.380907	0.353391	0.302227	0.334356	0.242321	0.239578	0.212799	0.249666	0.161112	0.20188	0.181228	0.143241	0.156431	0.127825	0.112213	0.158992	0.165433	0.147196	0.155087	0.156869
MSTO	0.866432	0.894338	1.06003	1.00123	1.27026	1.03514	0.887988	0.984576	0.257598	0.299982	0.273259	0.322848	0.141449	0.136266	0.128979	0.142096	0.667582	0.719908	0.651539	0.727552	0.602221	0.623452	0.671883	0.633436	0.205524	0.187481	0.324951	0.197399	0.199469	0.175759	0.165309	0.171535	0.231569	0.223374	0.207573	0.21632

## Sheet: Figure S10B
Figure S10B
SOX10
	sgNT_1				sgNT_2				sgSOX10_TSS_1				sgSOX10_TSS_2				sgSOX10_-54Kb_1				sgSOX10_-54Kb_2
92.1	1.205	0.932	0.889	0.958	1.034	0.951	0.993	1.038	0.152	0.154	0.155	0.126	0.203	0.204	0.212	0.218	0.245	0.279	0.246	0.28	0.298	0.279	0.363	0.278
MEL202	0.851	0.804	0.928	0.981	0.957	0.986	0.962	0.823	0.359	0.329	0.313	0.35	0.269	0.273	0.322	0.289	0.364	0.4	0.364	0.375	0.421	0.392	0.34	0.368
H2052	0.001	0.001	0.001	0.001	0.001	0.001	0.001	0.001	0.001	0.001	0.001	0.001	0.001	0.001	0.001	0.001	0.001	0.001	0.001	0.001	0.001	0.001	0.001	0.001
MSTO	0	0	0	0	0.001	0	0	0	0	0	0	0	0	0	0	0	0	0	0	0	0	0	0	0
POLR2F
	sgNT_1				sgNT_2				sgSOX10_TSS_1 _3dpi				sgSOX10_TSS_2 _3dpi				sgSOX10_-54Kb_1_3dpi				sgSOX10_-54Kb_2_3dpi
92.1	0.967	0.987	1.031	1.012	0.878	1.103	0.985	1.038	1.264	1.304	1.161	1.235	1.112	0.911	1.054	1.102	1.074	0.963	0.852	1.007	0.998	0.974	1.083	0.972
MEL202	0.733	0.714	0.74	0.773	0.751	0.744	0.807	0.698	0.951	1.027	0.827	1.014	0.781	0.744	0.706	0.768	0.856	0.688	0.776	0.825	0.765	0.749	0.717	0.675
H2052	0.537	0.52	0.512	0.471	0.536	0.513	0.576	0.509	0.568	0.561	0.565	0.595	0.665	0.592	0.623	0.567	0.755	0.705	0.719	0.663	0.603	0.647	0.693	0.63
MSTO	0.286	0.279	0.276	0.261	0.325	0.294	0.279	0.321	0.375	0.335	0.366	0.372	0.359	0.342	0.341	0.355	0.344	0.366	0.408	0.374	0.398	0.377	0.386	0.365

## Sheet: Figure S10F
Figure S10F
PAX3
	sgNT_1			sgNT_2			sgPAX3_TSS_1			sgPAX3_TSS_2			sgPAX3_+138Kb_1			sgPAX3_+138Kb_2
92.1	0.950744	1.0633	0.939419	1.04956	0.997778	0.999201	0.850295	0.740474	0.813783	0.192214	0.181316	0.170296	0.525551	0.456811	0.577801	0.423229	0.557952	0.507178
MEL202	1.23407	1.08423	0.936461	0.898382	0.905299	0.941559	0.63613	0.537316	0.568771	0.325151	0.24758	0.180666	0.488494	0.406658	0.364255	0.465703	0.479011	0.373475

## Sheet: Figure S10G
Figure S10G
MITF
	sgNT_1				sgNT_2				MITF_TSS_1				MITF_TSS_2				MITF_-115kb_1				MITF_-115kb_2				MITF_-97kb_1				MITF_-97kb_2
92.1	1.401	1.003	1.003	0.945	0.888	0.907	0.932	0.921	0.114	0.089	0.092	0.093	0.168	0.131	0.144	0.125	0.775	0.56	0.593	0.664	0.661	0.677	0.576	0.552	0.756	0.673	0.699	0.69	0.742	0.571	0.733	0.672
MEL202	1.132	0.9	1.008	0.958	0.982	0.955	1.029	1.036	0.244	0.243	0.214	0.211	0.253	0.236	0.25	0.271	0.451	0.471	0.518	0.552	0.727	0.644	0.627	0.59	0.752	0.833	0.676	0.634	0.815	0.777	0.76	0.726
